# Supplementary material for: Degenerate minigene library analysis enables identification of altered branch point utilization by mutant splicing factor 3B1 (SF3B1)
Source: Nucleic Acids Res. 2018 Nov 20;47(2):970–80. doi: 10.1093/nar/gky1161 (PMC6344872; doi:10.1093/nar/gky1161)
Supplement: Supplementary Data [file gky1161_supplemental_files.zip › Supplementary_File_1.xlsx]

## Sheet: Sheet1
motif	Positive_minigenes	Splice_site_positive_minigenes	Splice_site_negative_minigenes	Splice_site_in_WT	WT_odd	Splice_site_in_MT	MT_odd	Negative_minigenes	Splice_site_positive_minigenes	Splice_site_negative_minigenes	Splice_site_in_WT	WT_odd	Splice_site_in_MT	MT_odd	WT_odds_ration	MT_odds_ratio	log2_Wt	log2_Mt	log2_ratio
AGGGGG	12094	2329	9765	1165	0.106597	2101	0.210247	694674	256858	437816	160159	0.299634	240490	0.529499	0.355757	0.397068	-1.49103	-1.33254	0.158492
AGATCC	2073	411	1662	201	0.107372	366	0.214411	704690	258776	445914	161123	0.296418	242225	0.523769	0.362231	0.409362	-1.46502	-1.28855	0.176467
GAGGGG	10964	2194	8770	1163	0.118661	2007	0.224071	695800	256993	438807	160161	0.299009	240584	0.528505	0.396849	0.42397	-1.33334	-1.23796	0.0953753
GGGGGG	12391	2525	9866	1358	0.123085	2304	0.228413	694376	256662	437714	159966	0.299332	240287	0.529163	0.4112	0.431649	-1.28209	-1.21207	0.07002
GGAGGG	12102	2455	9647	1330	0.123468	2253	0.228754	694661	256732	437929	159994	0.29924	240338	0.529002	0.412605	0.432426	-1.27717	-1.20948	0.0676888
GGGAGG	13120	2627	10493	1451	0.124347	2392	0.222968	693643	256560	437083	159873	0.299517	240199	0.529721	0.415157	0.420915	-1.26827	-1.2484	0.019872
CGGGGG	8872	1847	7025	986	0.125032	1678	0.23325	697893	257340	440553	160338	0.298273	240913	0.527185	0.419186	0.442444	-1.25434	-1.17643	0.0779055
TCCAAG	2470	566	1904	276	0.125798	512	0.261491	704293	258621	445672	161048	0.296456	242079	0.523738	0.424339	0.499279	-1.23671	-1.00208	0.234629
GGGCGG	8042	1618	6424	905	0.126804	1487	0.22685	698721	257569	441152	160419	0.298009	241104	0.526869	0.425503	0.430562	-1.23276	-1.21571	0.0170512
CAGGGG	7719	1668	6051	869	0.126861	1521	0.245402	699046	257519	441527	160455	0.297916	241070	0.526381	0.425829	0.466205	-1.23165	-1.10096	0.130692
TGGGGG	11309	2354	8955	1278	0.127405	2156	0.235551	695456	256833	438623	160046	0.298922	240435	0.528404	0.426215	0.445778	-1.23035	-1.1656	0.0647469
GATCCA	2299	512	1787	258	0.126409	469	0.256284	704464	258675	445789	161066	0.296405	242122	0.523686	0.426472	0.489385	-1.22948	-1.03096	0.198518
AGGGAG	8437	1704	6733	954	0.127489	1562	0.2272	698326	257483	440843	160370	0.29811	241029	0.527073	0.427658	0.43106	-1.22547	-1.21404	0.0114312
CCGGGG	5027	1047	3980	569	0.127636	950	0.233014	701736	258140	443596	160755	0.297155	241641	0.525198	0.429526	0.44367	-1.21918	-1.17244	0.0467397
CCAAGC	1904	415	1489	215	0.127294	374	0.244444	704859	258772	446087	161109	0.296292	242217	0.523552	0.429624	0.466896	-1.21885	-1.09883	0.120029
TAGGGG	9838	2085	7753	1124	0.128988	1907	0.240449	696928	257102	439826	160200	0.298475	240684	0.527534	0.432156	0.455798	-1.21038	-1.13353	0.0768435
TCCAGG	3481	741	2740	397	0.128729	664	0.235712	703282	258446	444836	160927	0.296719	241927	0.524384	0.433841	0.449503	-1.20476	-1.1536	0.0511619
CCCCGG	1468	314	1154	168	0.129231	289	0.245123	705295	258873	446422	161156	0.296167	242302	0.523338	0.436344	0.468383	-1.19646	-1.09424	0.102223
CTAGGG	5706	1203	4503	656	0.129901	1109	0.241244	701057	257984	443073	160668	0.297319	241482	0.525446	0.436908	0.459123	-1.1946	-1.12305	0.0715513
AGAGGG	8536	1805	6731	984	0.130297	1649	0.239437	698227	257382	440845	160340	0.298092	240942	0.526897	0.437101	0.454428	-1.19396	-1.13788	0.0560832
GCTAGG	5313	1128	4185	611	0.129945	1030	0.240486	701450	258059	443391	160713	0.297211	241561	0.525259	0.437214	0.457842	-1.19359	-1.12708	0.0665106
AGGAGG	7273	1547	5726	841	0.130752	1411	0.240703	699490	257640	441850	160483	0.297738	241180	0.526238	0.439152	0.457403	-1.18721	-1.12846	0.0587447
GTAGGG	9705	2039	7666	1128	0.131515	1883	0.240731	697058	257148	439910	160196	0.298393	240708	0.527464	0.440742	0.456394	-1.18199	-1.13165	0.050345
GCAGGG	6973	1462	5511	810	0.131429	1354	0.240968	699790	257725	442065	160514	0.297647	241237	0.526083	0.441561	0.458042	-1.17931	-1.12645	0.0528659
AGCCAG	2811	651	2160	326	0.131187	599	0.270796	703952	258536	445416	160998	0.296522	241992	0.523838	0.442419	0.516946	-1.17651	-0.951915	0.2246
CTGGGG	6438	1401	5037	750	0.131857	1301	0.253261	700325	257786	442539	160574	0.297496	241290	0.525646	0.443221	0.481808	-1.1739	-1.05347	0.120434
CCAGGC	2651	559	2092	308	0.131455	516	0.241686	704112	258628	445484	161016	0.296478	242075	0.52393	0.44339	0.461295	-1.17335	-1.11624	0.0571127
GGGGGC	10076	2206	7870	1181	0.132771	2009	0.249039	696687	256981	439706	160143	0.298471	240582	0.527471	0.444837	0.472139	-1.16865	-1.08272	0.0859325
AGCGGG	5746	1240	4506	673	0.132663	1134	0.24588	701017	257947	443070	160651	0.2973	241457	0.525409	0.446226	0.467979	-1.16415	-1.09548	0.0686689
TAGGGA	7322	1596	5726	865	0.133963	1462	0.249488	699441	257591	441850	160459	0.297708	241129	0.526124	0.449982	0.4742	-1.15206	-1.07643	0.0756271
CGGCGG	3235	697	2538	381	0.133497	642	0.24759	703528	258490	445038	160943	0.296623	241949	0.524177	0.450056	0.47234	-1.15182	-1.0821	0.0697207
GTTAGG	7827	1732	6095	933	0.135335	1584	0.253724	698936	257455	441481	160391	0.297823	241007	0.526298	0.454415	0.482092	-1.13792	-1.05262	0.0853004
GGGGAG	12636	2700	9936	1515	0.136229	2477	0.243823	694127	256487	437640	159809	0.29909	240114	0.52887	0.455478	0.461026	-1.13455	-1.11708	0.0174683
GGGGCG	8038	1719	6319	962	0.135953	1580	0.244658	698725	257468	441257	160362	0.29787	241011	0.526554	0.456416	0.46464	-1.13158	-1.10582	0.0257628
AGGCAG	5108	1133	3975	611	0.135868	1051	0.259058	701655	258054	443601	160713	0.297098	241540	0.524956	0.457318	0.493486	-1.12873	-1.01892	0.109813
CCAAGG	3096	741	2355	370	0.13573	685	0.284114	703667	258446	445221	160954	0.296573	241906	0.523877	0.457661	0.54233	-1.12765	-0.882756	0.244891
AGGGCG	6010	1281	4729	722	0.136536	1170	0.241736	700753	257906	442847	160602	0.297328	241421	0.525592	0.459209	0.45993	-1.12278	-1.12051	0.00226612
GGTGGG	12409	2797	9612	1503	0.137814	2557	0.259541	694354	256390	437964	159821	0.298992	240034	0.528337	0.460929	0.491242	-1.11738	-1.02549	0.0918887
GAGGGC	6804	1559	5245	821	0.137222	1421	0.263979	699959	257628	442331	160503	0.297528	241170	0.525666	0.461208	0.50218	-1.11651	-0.993724	0.122786
CCCGGC	1437	321	1116	173	0.136867	299	0.262742	705326	258866	446460	161151	0.296138	242292	0.52327	0.462173	0.502114	-1.11349	-0.993912	0.119583
TCTAGG	4584	1043	3541	554	0.137469	950	0.26142	702179	258144	444035	160770	0.296947	241641	0.524693	0.462941	0.498234	-1.1111	-1.0051	0.105997
GCCAGG	4082	880	3202	494	0.137681	815	0.249464	702681	258307	444374	160830	0.296816	241776	0.524568	0.46386	0.475562	-1.10824	-1.0723	0.0359412
GTGGGG	11152	2445	8707	1357	0.13854	2251	0.252893	695612	256742	438870	159967	0.298644	240340	0.527904	0.463898	0.479051	-1.10812	-1.06175	0.0463725
GCCGGG	4263	903	3360	517	0.138014	832	0.242495	702500	258284	444216	160807	0.29686	241759	0.524718	0.464912	0.462143	-1.10497	-1.11359	-0.00861783
CCCGGG	2897	624	2273	351	0.137863	569	0.244416	703866	258563	445303	160973	0.29651	242022	0.524034	0.464954	0.466412	-1.10484	-1.10032	0.00451726
CCTGGG	3774	873	2901	458	0.138118	814	0.275	702989	258314	444675	160866	0.296733	241777	0.524221	0.465462	0.524588	-1.10326	-0.930743	0.17252
GGGTGG	12818	2876	9942	1570	0.13958	2644	0.259878	693945	256311	437634	159754	0.299058	239947	0.52852	0.466734	0.491709	-1.09933	-1.02412	0.0752057
GCCCCG	1357	312	1045	165	0.138423	287	0.268224	705406	258875	446531	161159	0.296114	242304	0.52322	0.467465	0.512642	-1.09707	-0.963976	0.133093
AGGCGG	5482	1204	4278	669	0.138999	1110	0.253888	701281	257983	443298	160655	0.297165	241481	0.525187	0.467749	0.483425	-1.09619	-1.04864	0.0475564
TTAGGG	8152	1892	6260	999	0.139662	1724	0.268202	698611	257295	441316	160325	0.297844	240867	0.526205	0.46891	0.509691	-1.09262	-0.972306	0.120312
CCGGCG	1943	420	1523	237	0.138921	387	0.248715	704820	258767	446053	161087	0.296261	242204	0.523553	0.468915	0.475052	-1.0926	-1.07384	0.0187562
GGGCAG	7192	1574	5618	885	0.14032	1448	0.252089	699571	257613	441958	160439	0.297588	241143	0.526022	0.471526	0.479237	-1.08459	-1.06119	0.023403
AGGAGC	3923	897	3026	482	0.140076	827	0.267119	702840	258290	444550	160842	0.296758	241764	0.524347	0.47202	0.509431	-1.08308	-0.973041	0.110038
AGGGGA	8499	1901	6598	1052	0.141265	1740	0.257435	698264	257286	440978	160272	0.297908	240851	0.52655	0.47419	0.488908	-1.07646	-1.03237	0.0440963
CCGGAG	2749	591	2158	339	0.140664	546	0.247844	704014	258596	445418	160985	0.296457	242045	0.523942	0.474483	0.473037	-1.07557	-1.07998	-0.0044029
GGGGGA	13681	3102	10579	1701	0.141987	2831	0.260922	693082	256085	436997	159623	0.299223	239760	0.528896	0.474518	0.493333	-1.07546	-1.01937	0.0560978
TGGGAG	7639	1698	5941	947	0.141512	1567	0.25807	699124	257489	441635	160377	0.297685	241024	0.526138	0.475376	0.490498	-1.07286	-1.02768	0.0451796
CAGGCC	2427	584	1843	300	0.141044	534	0.282092	704336	258603	445733	161024	0.296375	242057	0.523617	0.475896	0.538737	-1.07128	-0.892346	0.178935
TGCAGG	4939	1164	3775	615	0.142229	1075	0.278209	701824	258023	443801	160709	0.296996	241516	0.524683	0.478893	0.530242	-1.06222	-0.915278	0.146946
CGGCCC	1408	361	1047	175	0.14193	325	0.300092	705355	258826	446529	161149	0.296118	242266	0.523152	0.479304	0.573623	-1.06099	-0.801824	0.259164
GGCAGG	7537	1689	5848	942	0.142835	1557	0.260368	699226	257498	441728	160382	0.297641	241034	0.526055	0.479892	0.494945	-1.05922	-1.01466	0.0445573
GTCCAG	3186	719	2467	397	0.142345	651	0.256805	703577	258468	445109	160927	0.296558	241940	0.524091	0.479991	0.49	-1.05892	-1.02915	0.0297747
CGAGGG	6116	1365	4751	764	0.14275	1252	0.257401	700647	257822	442825	160560	0.297285	241339	0.52544	0.48018	0.489877	-1.05835	-1.02951	0.0288464
GGAGGA	6801	1502	5299	850	0.142833	1383	0.25526	699962	257685	442277	160474	0.297456	241208	0.525789	0.480182	0.48548	-1.05835	-1.04252	0.0158298
TCGGGG	6862	1522	5340	858	0.142905	1418	0.26047	699901	257665	442236	160466	0.297471	241173	0.525743	0.4804	0.495433	-1.05769	-1.01324	0.044454
GAGGGA	8173	1838	6335	1025	0.143397	1689	0.260487	698590	257349	441241	160299	0.297792	240902	0.526345	0.481533	0.494898	-1.05429	-1.0148	0.0394982
TGGAGG	6863	1541	5322	861	0.143452	1419	0.260654	699900	257646	442254	160463	0.297464	241172	0.525741	0.482251	0.495784	-1.05214	-1.01222	0.0399284
GGGCCG	4312	958	3354	540	0.14316	886	0.258611	702451	258229	444222	160784	0.296832	241705	0.524595	0.482294	0.492972	-1.05202	-1.02042	0.0315938
GGGAAG	9133	1963	7170	1149	0.143913	1803	0.245975	697630	257224	440406	160175	0.298025	240788	0.527071	0.482889	0.466684	-1.05024	-1.09948	-0.0492441
CGGGAG	6036	1312	4724	761	0.144265	1214	0.251763	700727	257875	442852	160563	0.297249	241377	0.525475	0.485336	0.479115	-1.04294	-1.06156	-0.0186129
GGAGAG	7089	1563	5526	896	0.144679	1444	0.255802	699674	257624	442050	160428	0.297504	241147	0.525917	0.486311	0.486392	-1.04005	-1.03981	0.000241188
GAGCAG	4285	1006	3279	541	0.144498	922	0.27416	702478	258181	444297	160783	0.296815	241669	0.524445	0.486829	0.522762	-1.03851	-0.935774	0.10274
GGTAGG	10047	2279	7768	1274	0.145218	2080	0.261077	696716	256908	439808	160050	0.29823	240511	0.527199	0.486934	0.495215	-1.0382	-1.01387	0.0243295
GAGGAG	6231	1375	4856	788	0.144773	1270	0.255997	700532	257812	442720	160536	0.297291	241321	0.525512	0.486974	0.487138	-1.03808	-1.0376	0.000483912
CGTAGG	5113	1133	3980	647	0.144872	1055	0.25998	701650	258054	443596	160677	0.297015	241536	0.524948	0.487761	0.495249	-1.03575	-1.01377	0.0219797
AGCAGG	4737	1092	3645	600	0.145033	1012	0.271678	702026	258095	443931	160724	0.296921	241579	0.524662	0.488455	0.517815	-1.0337	-0.949491	0.0842111
GGCGGG	9259	2121	7138	1177	0.145632	1921	0.261788	697504	257066	440438	160147	0.298027	240670	0.526822	0.488654	0.49692	-1.03311	-1.00892	0.0241982
GAGAGG	7352	1625	5727	935	0.145707	1500	0.256323	699411	257562	441849	160389	0.297556	241091	0.526032	0.489679	0.487276	-1.03009	-1.03719	-0.00709807
AGGTCC	3419	815	2604	434	0.145394	737	0.274795	703344	258372	444972	160890	0.296597	241854	0.524072	0.490207	0.524346	-1.02854	-0.93141	0.0971281
GGAGGC	6370	1459	4911	812	0.146096	1343	0.267157	700393	257728	442665	160512	0.29731	241248	0.525429	0.491392	0.508456	-1.02505	-0.975806	0.0492484
GAAGGG	8590	1914	6676	1098	0.146556	1757	0.257134	698173	257273	440900	160226	0.297847	240834	0.526598	0.492052	0.488293	-1.02312	-1.03418	-0.011063
TGTAGG	6977	1572	5405	892	0.14659	1439	0.259841	699786	257615	442171	160432	0.297452	241152	0.525805	0.492819	0.494178	-1.02087	-1.0169	0.00397317
TAGGCG	4661	1125	3536	596	0.146617	1031	0.284022	702102	258062	444040	160728	0.296889	241560	0.524512	0.493846	0.541497	-1.01787	-0.884974	0.132893
TAGGAG	6218	1448	4770	796	0.146809	1322	0.270016	700545	257739	442806	160528	0.297265	241269	0.525325	0.493867	0.513999	-1.0178	-0.960163	0.0576424
TGGCGG	5040	1151	3889	645	0.146758	1073	0.270481	701723	258036	443687	160679	0.29698	241518	0.524805	0.494168	0.515394	-1.01693	-0.956252	0.0606752
CGCAGG	3823	871	2952	489	0.146671	796	0.262967	702940	258316	444624	160835	0.296686	241795	0.524336	0.494363	0.501523	-1.01636	-0.995612	0.0207445
GGGTAG	10438	2466	7972	1342	0.147537	2261	0.276507	696325	256721	439604	159982	0.298283	240330	0.527045	0.494622	0.524637	-1.0156	-0.930609	0.0849919
GGAAGC	4326	1006	3320	554	0.146872	928	0.273102	702437	258181	444256	160770	0.296806	241663	0.524472	0.494841	0.520718	-1.01496	-0.941426	0.0735374
CCAGGG	4528	1000	3528	580	0.14691	916	0.253599	702235	258187	444048	160744	0.296854	241675	0.524742	0.494888	0.483284	-1.01482	-1.04906	-0.0342328
GTGGGA	8103	1918	6185	1041	0.147409	1756	0.276666	698660	257269	441391	160283	0.297715	240835	0.526042	0.495133	0.52594	-1.01411	-0.927031	0.0870806
TAGGGC	6101	1415	4686	783	0.147236	1289	0.267872	700662	257772	442890	160541	0.297232	241302	0.5253	0.495357	0.509941	-1.01346	-0.971599	0.0418597
TTGGGG	9031	2109	6922	1167	0.148398	1934	0.27251	697732	257078	440654	160157	0.297925	240657	0.526515	0.498105	0.517572	-1.00548	-0.950169	0.0553106
GAGCGG	4743	1079	3664	612	0.148148	1007	0.26954	702020	258108	443912	160712	0.296896	241584	0.524685	0.498991	0.513717	-1.00292	-0.960955	0.0419604
GGGAGA	8469	1967	6502	1098	0.148962	1808	0.271431	698294	257220	441074	160226	0.29778	240783	0.526289	0.500242	0.515745	-0.999302	-0.955271	0.0440309
GGACAG	5139	1196	3943	665	0.148637	1098	0.271715	701624	257991	443633	160659	0.296986	241493	0.524835	0.500484	0.517715	-0.998606	-0.949771	0.0488345
GGAGCG	4615	1009	3606	597	0.148581	945	0.257493	702148	258178	443970	160727	0.296861	241646	0.524745	0.500508	0.490702	-0.998536	-1.02708	-0.0285453
AGCCGG	2930	692	2238	379	0.148569	631	0.274467	703833	258495	445338	160945	0.296461	241960	0.523867	0.501143	0.523925	-0.996706	-0.932567	0.0641394
CCGGGC	2914	687	2227	377	0.148601	638	0.280316	703849	258500	445349	160947	0.296457	241953	0.523826	0.501256	0.535133	-0.996381	-0.902031	0.09435
GGGAGC	6537	1473	5064	848	0.14906	1364	0.263677	700226	257714	442512	160476	0.297315	241227	0.52555	0.501352	0.501716	-0.996105	-0.995058	0.00104719
AGGGGC	6988	1594	5394	907	0.149153	1469	0.266171	699775	257593	442182	160417	0.297422	241122	0.525718	0.501486	0.506301	-0.995718	-0.981933	0.0137853
GGAAGG	8447	1865	6582	1099	0.149565	1726	0.256807	698316	257322	440994	160225	0.297766	240865	0.526537	0.502289	0.487728	-0.993409	-1.03585	-0.0424417
TGAGGG	8720	2211	6509	1135	0.149637	2003	0.298199	698043	256976	441067	160189	0.29783	240588	0.525927	0.502426	0.566996	-0.993017	-0.818589	0.174428
GGATCC	2630	600	2030	341	0.148973	540	0.258373	704133	258587	445546	160983	0.296388	242051	0.523827	0.50263	0.493242	-0.992431	-1.01963	-0.0272023
CGGGGA	6465	1456	5009	841	0.149538	1338	0.260971	700298	257731	442567	160483	0.297293	241253	0.525554	0.502998	0.496564	-0.991374	-1.00995	-0.0185738
GCAGCG	2997	740	2257	389	0.149156	666	0.285714	703766	258447	445319	160935	0.296473	241925	0.523827	0.503102	0.545436	-0.991077	-0.874519	0.116558
GGCCGG	4524	1030	3494	588	0.14939	961	0.269717	702239	258157	444082	160736	0.296833	241630	0.524588	0.50328	0.514149	-0.990566	-0.959741	0.0308248
TGGGCC	3549	884	2665	461	0.149288	814	0.297623	703214	258303	444911	160863	0.296603	241777	0.523965	0.503324	0.568021	-0.99044	-0.815983	0.174456
AGGGCC	3855	908	2947	501	0.149374	843	0.27988	702908	258279	444629	160823	0.296675	241748	0.524217	0.503494	0.533902	-0.989955	-0.905354	0.084601
AGGTAG	6953	1676	5277	906	0.149826	1537	0.283789	699810	257511	442299	160418	0.297405	241054	0.525451	0.503779	0.540086	-0.989139	-0.88874	0.100399
AAGGGG	9626	2264	7362	1257	0.150197	2072	0.274292	697139	256923	440216	160067	0.298036	240519	0.526738	0.503956	0.520737	-0.988631	-0.941374	0.0472574
CAGGGA	5422	1268	4154	706	0.149703	1152	0.269789	701341	257919	443422	160618	0.297043	241439	0.524979	0.503978	0.513905	-0.988567	-0.960428	0.0281399
GCCGGC	2255	541	1714	293	0.149337	505	0.288571	704508	258646	445862	161031	0.296298	242086	0.523517	0.504011	0.551216	-0.988472	-0.859309	0.129163
AGGAAG	5291	1177	4114	689	0.149718	1097	0.261564	701472	258010	443462	160635	0.297012	241494	0.525012	0.504079	0.498206	-0.988278	-1.00519	-0.0169083
TGGGCG	5813	1340	4473	758	0.149951	1221	0.265897	700950	257847	443103	160566	0.297133	241370	0.525197	0.504658	0.506281	-0.986623	-0.98199	0.00463301
CGGAGG	5382	1250	4132	702	0.15	1156	0.273545	701381	257937	443444	160622	0.297031	241435	0.52492	0.504998	0.521117	-0.985649	-0.940322	0.0453276
AGGGAA	6824	1653	5171	891	0.150177	1503	0.282466	699939	257534	442405	160433	0.29737	241088	0.525417	0.505017	0.537603	-0.985596	-0.895386	0.0902099
CGGCCG	2228	540	1688	290	0.149639	493	0.28415	704535	258647	445888	161034	0.29629	242098	0.523526	0.505041	0.542761	-0.985526	-0.88161	0.103916
GGACGG	5639	1302	4337	737	0.150347	1210	0.273199	701124	257885	443239	160587	0.297088	241381	0.525035	0.506068	0.520345	-0.982596	-0.942458	0.0401372
AGGCCC	2132	512	1620	278	0.149946	477	0.288218	704631	258675	445956	161046	0.296266	242114	0.52347	0.506119	0.55059	-0.982452	-0.86095	0.121501
TCCGGC	2170	523	1647	283	0.149974	481	0.284784	704593	258664	445929	161041	0.296275	242110	0.5235	0.506197	0.543999	-0.98223	-0.878323	0.103908
CAGGGC	4692	1098	3594	613	0.150282	1014	0.275693	702071	258089	443982	160711	0.296865	241577	0.524604	0.506229	0.525527	-0.982137	-0.928165	0.0539723
GTTGGG	8763	2080	6683	1149	0.150906	1909	0.278523	698000	257107	440893	160175	0.29782	240682	0.52629	0.506703	0.52922	-0.980788	-0.91806	0.0627283
GCTGGG	6153	1413	4740	806	0.150739	1306	0.269445	700610	257774	442836	160518	0.297205	241285	0.525303	0.507188	0.512932	-0.979408	-0.96316	0.0162477
CCTAGG	3198	741	2457	419	0.150774	693	0.276647	703565	258446	445119	160905	0.296512	241898	0.523966	0.508492	0.527986	-0.975704	-0.92143	0.0542747
GCGGGG	9546	2259	7287	1259	0.151925	2059	0.27501	697217	256928	440289	160065	0.297988	240532	0.526691	0.509834	0.522147	-0.971899	-0.937473	0.0344258
GCAGGC	4101	1002	3099	539	0.151319	921	0.289623	702662	258185	444477	160785	0.296719	241670	0.524239	0.509976	0.552463	-0.971498	-0.85605	0.115447
CTGGGC	3918	953	2965	515	0.151337	872	0.286277	702845	258234	444611	160809	0.296676	241719	0.524193	0.510109	0.546129	-0.971122	-0.872686	0.0984365
CCGAGC	2002	460	1542	263	0.151236	423	0.267891	704761	258727	446034	161061	0.296231	242168	0.523501	0.510535	0.51173	-0.96992	-0.966546	0.00337319
CCCAAG	1827	453	1374	240	0.151229	420	0.298507	704936	258734	446202	161084	0.296191	242171	0.523313	0.510579	0.570418	-0.969795	-0.809907	0.159887
GTGGAG	6371	1474	4897	840	0.151871	1369	0.273691	700392	257713	442679	160484	0.297243	241222	0.525344	0.510933	0.520974	-0.968795	-0.940716	0.0280793
AGTGGG	8454	2002	6452	1117	0.152242	1836	0.277425	698309	257185	441124	160207	0.297726	240755	0.526178	0.511349	0.527246	-0.967619	-0.923453	0.0441656
AGGGCA	6004	1411	4593	792	0.151957	1290	0.273653	700759	257776	442983	160532	0.297157	241301	0.525186	0.51137	0.521059	-0.96756	-0.940482	0.0270783
AGGTGG	7736	1861	5875	1022	0.152219	1708	0.283344	699027	257326	441701	160302	0.297558	240883	0.52578	0.511561	0.538903	-0.967021	-0.891903	0.0751179
CCAGGA	2703	656	2047	356	0.151683	599	0.284696	704060	258531	445529	160968	0.296392	241992	0.523715	0.511765	0.543608	-0.966446	-0.879361	0.087085
GGAGCA	4323	1011	3312	570	0.151878	941	0.278238	702440	258176	444264	160754	0.296766	241650	0.524425	0.511779	0.530557	-0.966408	-0.91442	0.0519887
GAGATC	3300	770	2530	435	0.151832	706	0.272167	703463	258417	445046	160889	0.296529	241885	0.524039	0.512032	0.519363	-0.965694	-0.945185	0.0205084
GCCCGG	2345	549	1796	309	0.151768	509	0.277233	704418	258638	445780	161015	0.296309	242082	0.523606	0.512196	0.529469	-0.965231	-0.917383	0.0478488
CCGGCC	1441	347	1094	190	0.151878	323	0.288909	705322	258840	446482	161134	0.2961	242268	0.523196	0.51293	0.5522	-0.963166	-0.856738	0.106429
GTCGGG	6354	1415	4939	841	0.152549	1304	0.258218	700409	257772	442637	160483	0.297231	241287	0.52554	0.513231	0.491338	-0.962319	-1.02521	-0.0628935
TGGGGA	8305	1930	6375	1103	0.153152	1786	0.273968	698458	257257	441201	160221	0.297677	240805	0.526174	0.514489	0.52068	-0.958786	-0.94153	0.0172567
GCCGAG	2945	696	2249	390	0.152642	640	0.277657	703818	258491	445327	160934	0.296443	241951	0.523854	0.514912	0.530028	-0.957602	-0.91586	0.0417421
AGTAGG	6572	1592	4980	873	0.153185	1464	0.286609	700191	257595	442596	160451	0.297275	241127	0.525258	0.515297	0.545654	-0.956523	-0.873941	0.0825825
TCAGGG	6586	1617	4969	876	0.153415	1469	0.287082	700177	257570	442607	160448	0.297275	241122	0.525257	0.516071	0.546555	-0.954359	-0.87156	0.0827985
GATAGG	6873	1678	5195	915	0.153575	1512	0.282037	699890	257509	442381	160409	0.297339	241079	0.525443	0.516497	0.53676	-0.953167	-0.89765	0.0555174
TGGGGC	6693	1576	5117	891	0.153568	1455	0.277778	700070	257611	442459	160433	0.297298	241136	0.525426	0.516545	0.528671	-0.953035	-0.919557	0.0334773
TCCGGG	4191	1024	3167	557	0.153275	946	0.291525	702572	258163	444409	160767	0.296725	241645	0.524259	0.516555	0.556072	-0.953007	-0.846657	0.10635
GGCCCG	2508	601	1907	333	0.153103	553	0.282864	704255	258586	445669	160991	0.29634	242038	0.523646	0.516647	0.540183	-0.952748	-0.88848	0.0642674
CCCCAG	1378	310	1068	183	0.153138	287	0.263061	705385	258877	446508	161141	0.296082	242304	0.523243	0.517215	0.502752	-0.951165	-0.992082	-0.040917
CGGGCA	4256	1032	3224	567	0.1537	957	0.290088	702507	258155	444352	160757	0.296737	241634	0.524296	0.517969	0.55329	-0.949063	-0.853892	0.0951713
CCGAGG	3296	773	2523	439	0.153658	718	0.27851	703467	258414	445053	160885	0.296517	241873	0.523995	0.518208	0.531513	-0.948397	-0.911822	0.0365751
AGGCCA	3059	754	2305	408	0.153904	694	0.293446	703704	258433	445271	160916	0.296462	241897	0.523805	0.519136	0.56022	-0.945815	-0.835935	0.109879
AGACGG	4074	1011	3063	544	0.154108	927	0.294566	702689	258176	444513	160780	0.296692	241664	0.524188	0.51942	0.561947	-0.945027	-0.831494	0.113533
GAGAAG	4572	1077	3495	611	0.154254	994	0.277809	702191	258110	444081	160713	0.296804	241597	0.524534	0.519716	0.52963	-0.944204	-0.916943	0.0272618
CCCTGG	2106	529	1577	281	0.153973	490	0.303218	704657	258658	445999	161043	0.296245	242101	0.523398	0.519747	0.579325	-0.944118	-0.787555	0.156563
AGAAGG	5494	1275	4219	735	0.154444	1182	0.274119	701269	257912	443357	160589	0.297013	241409	0.524962	0.519991	0.522169	-0.94344	-0.937412	0.00602849
CAGGAG	4342	1058	3284	581	0.15448	963	0.284996	702421	258129	444292	160743	0.29675	241628	0.524374	0.520573	0.543496	-0.941827	-0.879657	0.0621692
CCGGGA	3230	745	2485	432	0.154396	683	0.268159	703533	258442	445091	160892	0.296498	241908	0.524036	0.520732	0.511718	-0.941387	-0.966579	-0.0251913
TAGAGG	6917	1694	5223	928	0.154951	1553	0.289523	699846	257493	442353	160396	0.297332	241038	0.525357	0.521136	0.551097	-0.940267	-0.859621	0.0806459
TCCGAG	2883	672	2211	386	0.154586	611	0.268926	703880	258515	445365	160938	0.296418	241980	0.52388	0.521511	0.513336	-0.93923	-0.962026	-0.0227958
CCCGAG	1844	430	1414	247	0.154665	399	0.276125	704919	258757	446162	161077	0.296183	242192	0.523401	0.522193	0.527558	-0.937344	-0.922599	0.0147455
GGCAGC	4344	1046	3298	583	0.155012	955	0.281794	702419	258141	444278	160741	0.296746	241636	0.524403	0.522372	0.537362	-0.936851	-0.896035	0.0408161
GTAGGA	6183	1475	4708	831	0.155269	1347	0.278536	700580	257712	442868	160493	0.297161	241244	0.525202	0.522508	0.530341	-0.936476	-0.915008	0.0214687
CCCTAG	1932	487	1445	259	0.154812	451	0.304524	704831	258700	446131	161065	0.296203	242140	0.52333	0.522655	0.581897	-0.936071	-0.781165	0.154906
GGGCGA	5703	1338	4365	767	0.155389	1240	0.27784	701060	257849	443211	160557	0.297051	241351	0.525008	0.523105	0.529211	-0.934827	-0.918086	0.0167413
ATAGGG	7898	1981	5917	1064	0.155692	1790	0.293058	698865	257206	441659	160260	0.297546	240801	0.525693	0.523253	0.55747	-0.934419	-0.843033	0.0913862
GGGGCA	7712	1866	5846	1039	0.155702	1732	0.289632	699051	257321	441730	160285	0.297504	240859	0.525673	0.523361	0.550974	-0.93412	-0.859943	0.0741773
GTAGGC	5521	1315	4206	743	0.155504	1194	0.275942	701242	257872	443370	160581	0.297009	241397	0.524953	0.523569	0.52565	-0.93355	-0.927824	0.00572527
AGAGAG	5036	1182	3854	678	0.155576	1088	0.275583	701727	258005	443722	160646	0.296898	241503	0.524751	0.524004	0.525168	-0.932349	-0.929148	0.00320117
CCCCGC	834	210	624	112	0.155125	190	0.295031	705929	258977	446952	161212	0.295956	242401	0.522948	0.524149	0.564169	-0.931952	-0.8258	0.106152
GAGGCG	5164	1235	3929	696	0.155774	1131	0.280436	701599	257952	443647	160628	0.296925	241460	0.524754	0.524625	0.534414	-0.930642	-0.903969	0.0266732
AGCCCG	1769	443	1326	238	0.155454	409	0.300735	704994	258744	446250	161086	0.296164	242182	0.523284	0.524891	0.574708	-0.929909	-0.799099	0.13081
GCCGGA	2532	598	1934	341	0.155637	561	0.284627	704231	258589	445642	160983	0.296334	242030	0.523647	0.525207	0.543548	-0.929043	-0.879521	0.0495226
GTCAGG	5904	1438	4466	797	0.15606	1322	0.28852	700859	257749	443110	160527	0.29709	241269	0.524966	0.525297	0.549598	-0.928794	-0.86355	0.0652438
GGGGTG	12356	3058	9298	1677	0.157037	2819	0.295586	694407	256129	438278	159647	0.29854	239772	0.527395	0.526018	0.560464	-0.926816	-0.835306	0.0915094
CCACGG	2078	524	1554	281	0.156372	481	0.30119	704685	258663	446022	161043	0.29623	242110	0.523396	0.527873	0.575453	-0.921737	-0.797231	0.124507
AGGCCG	3175	764	2411	430	0.156648	701	0.283347	703588	258423	445165	160894	0.296473	241890	0.523914	0.528374	0.540827	-0.920369	-0.886761	0.0336084
GCCCCA	1397	353	1044	189	0.156457	312	0.287558	705366	258834	446532	161135	0.296078	242279	0.523182	0.528431	0.549632	-0.920213	-0.863463	0.0567499
CAGGTC	3594	905	2689	487	0.156743	828	0.299349	703169	258282	444887	160837	0.296566	241763	0.52397	0.528527	0.57131	-0.919952	-0.807655	0.112296
CCGGCA	2111	536	1575	286	0.156712	485	0.298278	704652	258651	446001	161038	0.296236	242106	0.52342	0.529012	0.569863	-0.918628	-0.811313	0.107315
GGGCCA	4179	1053	3126	567	0.156977	976	0.304714	702584	258134	444450	160757	0.296694	241615	0.524146	0.529086	0.581354	-0.918427	-0.782511	0.135915
GCACCG	2014	506	1508	273	0.156806	459	0.295177	704749	258681	446068	161051	0.296214	242132	0.523396	0.529369	0.563964	-0.917655	-0.826324	0.0913314
CGGCAG	3280	783	2497	445	0.156966	714	0.278254	703483	258404	445079	160879	0.296494	241877	0.52399	0.529408	0.531029	-0.917548	-0.913137	0.00441103
GGGCGC	4338	1070	3268	589	0.157109	973	0.289153	702425	258117	444308	160735	0.296729	241618	0.524337	0.529469	0.551464	-0.917383	-0.85866	0.0587228
GGCCCC	1822	475	1347	247	0.156825	424	0.30329	704941	258712	446229	161077	0.296171	242167	0.523294	0.529509	0.579579	-0.917273	-0.786923	0.130351
AGGACA	3573	895	2678	485	0.15706	822	0.2988	703190	258292	444898	160839	0.296559	241769	0.523966	0.529607	0.570267	-0.917007	-0.810291	0.106715
GTGGGC	6722	1605	5117	915	0.157568	1486	0.283804	700041	257582	442459	160409	0.297256	241105	0.525356	0.530076	0.540213	-0.915729	-0.8884	0.027329
GCCAAG	2974	736	2238	404	0.157198	676	0.294169	703789	258451	445338	160920	0.296425	241915	0.523768	0.530314	0.561639	-0.915081	-0.832285	0.0827962
GAAAGG	6274	1535	4739	855	0.157778	1430	0.295211	700489	257652	442837	160469	0.297154	241161	0.52503	0.530965	0.562274	-0.913312	-0.830656	0.0826565
AGCTGG	4129	1050	3079	562	0.157555	953	0.300063	702634	258137	444497	160762	0.296679	241638	0.524165	0.531064	0.572459	-0.913044	-0.804756	0.108288
AGGACG	3732	886	2846	508	0.157568	812	0.278082	703031	258301	444730	160816	0.296591	241779	0.52418	0.531265	0.530509	-0.912497	-0.914551	-0.00205324
GAAGAG	4226	976	3250	576	0.157808	896	0.269069	702537	258211	444326	160748	0.296699	241695	0.524464	0.531881	0.513036	-0.910825	-0.962867	-0.0520415
CTGCGG	2574	624	1950	351	0.157895	579	0.290226	704189	258563	445626	160973	0.296333	242012	0.523635	0.532828	0.554252	-0.908258	-0.851387	0.0568712
GAAGCG	3411	823	2588	466	0.158234	760	0.286684	703352	258364	444988	160858	0.296516	241831	0.523987	0.533646	0.547121	-0.906046	-0.870068	0.035978
TCGGCC	1924	504	1420	263	0.158338	462	0.316005	704839	258683	446156	161061	0.296189	242129	0.523285	0.534586	0.603888	-0.903507	-0.727646	0.175861
AGGTCG	4825	1176	3649	662	0.15902	1079	0.288041	701938	258011	443927	160662	0.296821	241512	0.52454	0.535744	0.54913	-0.900385	-0.864782	0.0356032
CCACCC	862	223	639	118	0.158602	209	0.320061	705901	258964	446937	161206	0.295956	242382	0.522917	0.535897	0.612069	-0.899973	-0.708234	0.191738
ACCGGG	3892	966	2926	534	0.159023	890	0.296469	702871	258221	444650	160790	0.296616	241701	0.524104	0.536125	0.565668	-0.89936	-0.821972	0.0773883
AGGAGA	4857	1149	3708	667	0.159189	1054	0.27715	701906	258038	443868	160657	0.296826	241537	0.52466	0.536302	0.528247	-0.898883	-0.920717	-0.0218336
GGATAG	6953	1707	5246	957	0.159606	1568	0.291179	699810	257480	442330	160367	0.297283	241023	0.525348	0.536885	0.554259	-0.897316	-0.851367	0.0459492
CAAGGG	5950	1440	4510	819	0.159618	1319	0.28482	700813	257747	443066	160505	0.297062	241272	0.525028	0.537322	0.542485	-0.896141	-0.882346	0.0137948
CAGATC	2379	611	1768	327	0.159357	558	0.306425	704384	258576	445808	160997	0.296284	242033	0.523483	0.537851	0.585358	-0.894722	-0.772609	0.122113
TTCGGG	5584	1383	4201	770	0.15995	1279	0.297096	701179	257804	443375	160554	0.296978	241312	0.524743	0.538592	0.566175	-0.892736	-0.82068	0.0720562
TGGCAG	4634	1088	3546	640	0.16024	995	0.273427	702129	258099	444030	160684	0.296769	241596	0.524601	0.53995	0.521209	-0.889102	-0.940066	-0.0509636
GGCCAG	4444	1041	3403	614	0.160313	972	0.279954	702319	258146	444173	160710	0.296727	241619	0.524461	0.540272	0.533794	-0.888242	-0.905645	-0.0174032
TGGGCA	5288	1320	3968	731	0.160413	1208	0.296078	701475	257867	443608	160593	0.296909	241383	0.524641	0.540274	0.564345	-0.888236	-0.82535	0.0628858
GCCCGA	1852	476	1376	256	0.160401	437	0.308834	704911	258711	446200	161068	0.296166	242154	0.523285	0.541591	0.590183	-0.884725	-0.760767	0.123958
CGGGGC	5314	1289	4025	737	0.161023	1197	0.290746	701449	257898	443551	160587	0.296909	241394	0.524707	0.542329	0.554111	-0.88276	-0.851754	0.0310066
CTAGGA	3656	857	2799	507	0.161003	794	0.277428	703107	258330	444777	160817	0.296552	241797	0.524153	0.542919	0.529289	-0.881191	-0.917873	-0.0366811
CAGCGG	3108	766	2342	431	0.161001	711	0.296621	703655	258421	445234	160893	0.296434	241880	0.523805	0.543127	0.566281	-0.880639	-0.82041	0.0602293
GGTCAG	6375	1620	4755	886	0.161414	1497	0.306888	700388	257567	442821	160438	0.297135	241094	0.524923	0.543234	0.584634	-0.880355	-0.774393	0.105961
GGTGCG	5421	1403	4018	753	0.161311	1270	0.30595	701342	257784	443558	160571	0.29693	241321	0.524587	0.543263	0.583222	-0.880276	-0.777884	0.102392
AGACAG	3690	920	2770	513	0.161473	854	0.301128	703073	258267	444806	160811	0.296556	241737	0.523993	0.544495	0.57468	-0.87701	-0.79917	0.0778404
CGGAGC	2798	687	2111	389	0.161478	639	0.29597	703965	258500	445465	160935	0.296365	241952	0.523691	0.544861	0.565162	-0.876039	-0.823263	0.0527757
CGCCCC	849	212	637	118	0.161423	200	0.308166	705914	258975	446939	161206	0.295949	242391	0.522932	0.54544	0.589305	-0.874507	-0.762914	0.111593
AGCTAG	3806	956	2850	530	0.161783	879	0.300307	702957	258231	444726	160794	0.296579	241712	0.524043	0.545497	0.573059	-0.874358	-0.803244	0.0711145
CTGGGA	4353	1074	3279	607	0.16204	1009	0.301734	702410	258113	444297	160717	0.296694	241582	0.524235	0.54615	0.575571	-0.87263	-0.796933	0.0756963
GGAAGA	4839	1123	3716	675	0.162104	1038	0.273086	701924	258064	443860	160649	0.296797	241553	0.524692	0.546176	0.520469	-0.872561	-0.942115	-0.0695545
TCGGAG	3859	954	2905	538	0.161999	889	0.299327	702904	258233	444671	160786	0.296589	241702	0.52407	0.546209	0.571158	-0.872475	-0.808038	0.0644363
CAGGCA	3350	839	2511	467	0.161984	775	0.300971	703413	258348	445065	160857	0.29648	241816	0.523868	0.546357	0.574516	-0.872083	-0.79958	0.072503
AGAGGA	4820	1166	3654	673	0.162286	1087	0.291187	701943	258021	443922	160651	0.296792	241504	0.524508	0.546801	0.555161	-0.870913	-0.849021	0.0218919
GGAGCC	2896	714	2182	404	0.162119	664	0.297491	703867	258473	445394	160920	0.296383	241927	0.52372	0.546992	0.568035	-0.870409	-0.815948	0.0544609
GAAGGA	4504	1109	3395	629	0.162323	1040	0.300231	702259	258078	444181	160695	0.296724	241551	0.524304	0.547049	0.572628	-0.870258	-0.804331	0.065927
CGGGCG	4395	1076	3319	614	0.162391	980	0.286969	702368	258111	444257	160710	0.2967	241611	0.524378	0.547323	0.547256	-0.869535	-0.869712	-0.000177217
AGATAG	5222	1365	3857	730	0.162511	1252	0.315365	701541	257822	443719	160594	0.296876	241339	0.52442	0.547405	0.60136	-0.86932	-0.733698	0.135622
GGGGCC	5065	1253	3812	708	0.162497	1153	0.294734	701698	257934	443764	160616	0.296842	241438	0.524569	0.547419	0.56186	-0.869282	-0.831718	0.0375647
GGCGAG	5776	1426	4350	808	0.162641	1313	0.294197	700987	257761	443226	160516	0.296993	241278	0.524849	0.547626	0.560535	-0.868738	-0.835122	0.0336155
GGTCGG	6651	1606	5045	931	0.162762	1487	0.287955	700112	257581	442531	160393	0.297179	241104	0.525272	0.547691	0.548202	-0.868565	-0.867221	0.00134414
CGTGGG	5859	1451	4408	820	0.162731	1343	0.297387	700904	257736	443168	160504	0.29701	241248	0.524845	0.547897	0.566619	-0.868023	-0.819549	0.0484746
CGTCGG	2534	614	1920	354	0.162385	566	0.287602	704229	258573	445656	160970	0.296304	242025	0.523632	0.548036	0.549243	-0.867659	-0.864483	0.00317594
GCGAGG	6050	1487	4563	848	0.163014	1375	0.294118	700713	257700	443013	160476	0.297047	241216	0.524957	0.548782	0.56027	-0.865695	-0.835805	0.0298904
CCGTAG	2887	693	2194	404	0.162706	642	0.285969	703876	258494	445382	160920	0.296378	241949	0.523782	0.548983	0.545969	-0.865165	-0.873108	-0.00794293
TAGCGG	4731	1195	3536	663	0.162979	1088	0.298655	702032	257992	444040	160661	0.296767	241503	0.524403	0.549183	0.569514	-0.864641	-0.812198	0.0524435
GGTCCA	3930	1002	2928	551	0.163066	914	0.30305	702833	258185	444648	160773	0.296596	241677	0.524068	0.549791	0.578266	-0.863045	-0.790196	0.072849
GGCTGG	6579	1611	4968	924	0.163395	1484	0.291266	700184	257576	442608	160400	0.297156	241107	0.525199	0.549864	0.554582	-0.862854	-0.850528	0.0123258
CTTGGG	5194	1266	3928	729	0.16327	1152	0.285007	701569	257921	443648	160595	0.296863	241439	0.524719	0.549984	0.543162	-0.862537	-0.880546	-0.0180086
AGAAGC	2875	732	2143	403	0.163026	664	0.300317	703888	258455	445433	160921	0.296373	241927	0.523696	0.550069	0.573456	-0.862315	-0.802245	0.0600705
GCGGGC	5545	1386	4159	780	0.163694	1279	0.299812	701218	257801	443417	160544	0.296933	241312	0.524699	0.551281	0.571399	-0.85914	-0.807428	0.0517116
CCCAGG	2514	601	1913	353	0.16335	553	0.281999	704249	258586	445663	160971	0.296296	242038	0.523653	0.551308	0.538523	-0.859069	-0.89292	-0.033851
CGAAGG	4098	1019	3079	576	0.163543	943	0.298891	702665	258168	444497	160748	0.296628	241648	0.524163	0.551341	0.570225	-0.858983	-0.810397	0.0485856
AGGGAC	4827	1158	3669	679	0.163693	1069	0.28446	701936	258029	443907	160645	0.296781	241522	0.524576	0.551562	0.542266	-0.858404	-0.882926	-0.024522
TCGAGG	4727	1153	3574	665	0.163712	1065	0.290825	702036	258034	444002	160659	0.29676	241526	0.524475	0.551666	0.554506	-0.858132	-0.850724	0.00740782
CGGCGC	1901	490	1411	267	0.163403	455	0.314661	704862	258697	446165	161057	0.296167	242136	0.523282	0.551725	0.601323	-0.857978	-0.733789	0.12419
TGCGGG	5561	1342	4219	783	0.163876	1251	0.290255	701202	257845	443357	160541	0.296935	241340	0.52481	0.551893	0.553068	-0.85754	-0.854472	0.003068
GCAGGA	4430	1060	3370	624	0.163952	987	0.286669	702333	258127	444206	160700	0.296695	241604	0.524395	0.552593	0.546665	-0.855712	-0.87127	-0.0155582
TCGGGC	4033	1005	3028	569	0.164261	921	0.295951	702730	258182	444548	160755	0.29661	241670	0.524162	0.553795	0.564618	-0.852576	-0.824653	0.0279228
GTCCGG	3758	937	2821	531	0.164549	862	0.297652	703005	258250	444755	160793	0.29655	241729	0.524044	0.554878	0.56799	-0.849757	-0.816062	0.0336952
GGCTAG	6077	1565	4512	860	0.164846	1423	0.305758	700686	257622	443064	160464	0.297033	241168	0.524828	0.554974	0.582588	-0.849509	-0.779453	0.0700565
CAGGCG	3651	935	2716	516	0.164593	862	0.309071	703112	258252	444860	160808	0.296527	241729	0.523923	0.555069	0.589918	-0.84926	-0.761414	0.087846
AGGGGT	9469	2417	7052	1343	0.165272	2227	0.307512	697294	256770	440524	159981	0.297743	240364	0.526041	0.555083	0.584577	-0.849224	-0.774534	0.0746896
AAGAGG	5782	1464	4318	819	0.165021	1352	0.305192	700981	257723	443258	160505	0.29697	241239	0.524727	0.555683	0.58162	-0.847665	-0.78185	0.0658145
AGAAGA	2789	698	2091	395	0.164996	650	0.30388	703974	258489	445485	160929	0.296346	241941	0.523644	0.556768	0.580318	-0.844851	-0.785084	0.0597669
ATGGGG	9300	2320	6980	1323	0.165852	2149	0.300517	697463	256867	440596	160001	0.297697	240442	0.526107	0.557116	0.57121	-0.843951	-0.807908	0.0360434
CCAGCC	1222	308	914	173	0.164919	284	0.302772	705541	258879	446662	161151	0.296021	242307	0.523077	0.557119	0.578829	-0.843943	-0.788792	0.0551514
TCTGGG	5311	1304	4007	754	0.16546	1221	0.298533	701452	257883	443569	160570	0.296867	241370	0.524624	0.557353	0.569042	-0.843336	-0.813393	0.0299434
CTCGCG	2039	543	1496	289	0.165143	496	0.321452	704724	258644	446080	161035	0.29619	242095	0.523303	0.557558	0.614275	-0.842806	-0.703044	0.139763
CAGAGG	5005	1250	3755	711	0.16558	1145	0.296632	701758	257937	443821	160613	0.296802	241446	0.524527	0.55788	0.565523	-0.841974	-0.822342	0.0196324
AGATCG	3354	843	2511	476	0.165393	771	0.29849	703409	258344	445065	160848	0.296461	241820	0.523886	0.557891	0.569762	-0.841946	-0.81157	0.0303762
GCGGCG	3548	873	2675	504	0.165572	810	0.295836	703215	258314	444901	160820	0.2965	241781	0.523977	0.558421	0.564598	-0.840576	-0.824705	0.0158705
GGCAAG	5567	1384	4183	792	0.165864	1278	0.297972	701196	257803	443393	160532	0.296916	241313	0.524727	0.558621	0.56786	-0.840057	-0.816392	0.0236648
GCAAGG	5244	1330	3914	746	0.165851	1218	0.302534	701519	257857	443662	160578	0.296849	241373	0.524557	0.558706	0.576741	-0.839839	-0.794006	0.0458335
AGCAGA	3321	848	2473	472	0.165672	781	0.30748	703442	258339	445103	160852	0.296452	241810	0.523816	0.55885	0.587001	-0.839468	-0.768565	0.0709036
AGCGAG	3959	1026	2933	563	0.165783	945	0.313537	702804	258161	444643	160761	0.296583	241646	0.523998	0.558977	0.598355	-0.83914	-0.740927	0.0982126
GAGGCC	3250	856	2394	462	0.16571	790	0.321138	703513	258331	445182	160862	0.296437	241801	0.523705	0.559006	0.613204	-0.839065	-0.705561	0.133504
CTGGAG	3593	890	2703	511	0.165801	821	0.296176	703170	258297	444873	160813	0.296508	241770	0.523992	0.559181	0.56523	-0.838613	-0.82309	0.0155225
GGGGGT	14051	3672	10379	2012	0.167124	3378	0.3165	692712	255515	437197	159312	0.298673	239213	0.527483	0.559554	0.600019	-0.83765	-0.736921	0.10073
GACGGG	6015	1536	4479	858	0.166376	1414	0.307324	700748	257651	443097	160466	0.297004	241177	0.524787	0.56018	0.585617	-0.836038	-0.77197	0.0640676
ACGGGG	6880	1727	5153	982	0.166497	1598	0.302537	699883	257460	442423	160342	0.297182	240993	0.525165	0.560253	0.57608	-0.835851	-0.79566	0.0401909
GGGTGC	7144	1863	5281	1020	0.166558	1698	0.311788	699619	257324	442295	160304	0.297236	240893	0.525135	0.560355	0.59373	-0.835587	-0.75212	0.0834671
GCCCAG	2267	558	1709	323	0.166152	510	0.290268	704496	258629	445867	161001	0.296233	242081	0.523515	0.560884	0.554459	-0.834225	-0.850847	-0.0166217
TAGGCA	4674	1185	3489	667	0.166459	1095	0.305951	702089	258002	444087	160657	0.296726	241496	0.524315	0.560984	0.583525	-0.833968	-0.777132	0.056835
CAGCCG	1846	485	1361	263	0.16614	438	0.31108	704917	258702	446215	161061	0.296146	242153	0.523275	0.561007	0.594485	-0.833909	-0.750287	0.0836222
GCCAGC	2056	533	1523	293	0.166194	482	0.306226	704707	258654	446053	161031	0.296189	242109	0.523368	0.561107	0.585107	-0.833651	-0.773228	0.060423
AGCGGA	3386	844	2542	483	0.16638	789	0.303812	703377	258343	445034	160841	0.296461	241802	0.523863	0.561218	0.579946	-0.833366	-0.78601	0.0473559
GGCACG	3686	926	2760	526	0.166456	852	0.300635	703077	258261	444816	160798	0.296523	241739	0.523995	0.561359	0.573736	-0.833004	-0.801541	0.0314635
GGATGG	7863	1989	5874	1126	0.167137	1845	0.30658	698900	257198	441702	160198	0.297378	240746	0.52547	0.562035	0.583441	-0.831268	-0.777343	0.0539257
TTGGGC	5481	1385	4096	784	0.166915	1273	0.302519	701282	257802	443480	160540	0.296888	241318	0.524645	0.562215	0.576616	-0.830806	-0.794317	0.0364896
TTGGGA	6275	1589	4686	898	0.167008	1454	0.301597	700488	257598	442890	160426	0.297051	241137	0.524952	0.562219	0.574524	-0.830797	-0.799561	0.0312358
GCAGAG	4639	1138	3501	664	0.167044	1047	0.291481	702124	258049	444075	160660	0.296714	241544	0.524434	0.56298	0.555801	-0.828845	-0.84736	-0.0185151
GATGGG	8299	2131	6168	1191	0.167558	1971	0.311473	698464	257056	441408	160133	0.297462	240620	0.52555	0.563291	0.59266	-0.828047	-0.754722	0.0733251
CGCCGG	2167	533	1634	310	0.166936	499	0.299161	704596	258654	445942	161014	0.296209	242092	0.523438	0.563574	0.571531	-0.827322	-0.807097	0.020225
AGGCGC	3095	808	2287	443	0.167044	739	0.313667	703668	258379	445289	160881	0.296398	241852	0.523698	0.563579	0.598947	-0.82731	-0.7395	0.0878104
CACCGG	2130	560	1570	305	0.167123	519	0.32216	704633	258627	446006	161019	0.296201	242072	0.52333	0.564223	0.615597	-0.825664	-0.699943	0.125721
CGGCCA	2130	548	1582	305	0.167123	502	0.308354	704633	258639	445994	161019	0.296201	242089	0.523386	0.564223	0.589152	-0.825664	-0.763288	0.0623753
GTGAGG	7972	2113	5859	1146	0.167887	1916	0.31638	698791	257074	441717	160178	0.29739	240675	0.525358	0.564537	0.602219	-0.82486	-0.731641	0.0932193
CAGCGC	1801	517	1284	258	0.167207	468	0.351088	704962	258670	446292	161066	0.296134	242123	0.523126	0.564632	0.671135	-0.824616	-0.575326	0.24929
AAGGAG	5294	1368	3926	760	0.167622	1264	0.313648	701469	257819	443650	160564	0.296843	241327	0.524462	0.564683	0.598037	-0.824486	-0.741694	0.0827927
GGGGAA	10444	2615	7829	1504	0.168233	2395	0.297552	696319	256572	439747	159820	0.297894	240196	0.526604	0.564739	0.565041	-0.824343	-0.823573	0.000769637
GGGCAC	4413	1128	3285	634	0.167769	1040	0.308331	702350	258059	444291	160690	0.296662	241551	0.5242	0.565523	0.588193	-0.822342	-0.765639	0.0567033
GGTTAG	8292	2159	6133	1194	0.168216	1978	0.313272	698471	257028	441443	160130	0.297451	240613	0.525519	0.565527	0.59612	-0.822333	-0.746326	0.0760069
AGCGGC	2903	738	2165	417	0.167739	687	0.310018	703860	258449	445411	160907	0.296355	241904	0.523652	0.566008	0.592031	-0.821107	-0.756255	0.0648517
CCGCAG	1852	470	1382	266	0.167718	424	0.296919	704911	258717	446194	161058	0.296143	242167	0.523328	0.566341	0.567366	-0.820258	-0.817648	0.00261038
GATCAG	3977	1014	2963	572	0.167988	924	0.302653	702786	258173	444613	160752	0.296572	241667	0.524088	0.566434	0.577485	-0.820021	-0.792144	0.0278769
GGTGGA	7360	1859	5501	1062	0.168625	1736	0.308677	699403	257328	442075	160262	0.297254	240855	0.525256	0.567275	0.58767	-0.81788	-0.766922	0.050958
GGGCAA	5953	1568	4385	859	0.16863	1447	0.321127	700810	257619	443191	160465	0.296968	241144	0.524607	0.567839	0.612129	-0.816447	-0.708091	0.108355
TGTGGG	8485	2127	6358	1227	0.169055	1966	0.30158	698278	257060	441218	160097	0.297478	240625	0.52578	0.568294	0.573585	-0.815292	-0.80192	0.0133719
GGCGGA	5927	1463	4464	856	0.168803	1377	0.302637	700836	257724	443112	160468	0.296961	241214	0.52481	0.568436	0.576661	-0.814931	-0.794204	0.0207272
GCACGG	3494	852	2642	504	0.168562	806	0.299851	703269	258335	444934	160820	0.29647	241785	0.523929	0.568562	0.572312	-0.814609	-0.805126	0.00948367
AGCAGC	2607	706	1901	376	0.168534	641	0.326043	704156	258481	445675	160948	0.296292	241950	0.523468	0.568812	0.622851	-0.813976	-0.68304	0.130936
TCCCCG	1192	298	894	172	0.168627	275	0.299891	705571	258889	446682	161152	0.296007	242316	0.523073	0.569673	0.573326	-0.811793	-0.802573	0.00922012
CCAGCG	1815	462	1353	262	0.168706	428	0.30858	704948	258725	446223	161062	0.296132	242163	0.523273	0.569698	0.58971	-0.811731	-0.761921	0.0498095
GCGCAG	4322	1113	3209	625	0.169056	1026	0.311286	702441	258074	444367	160699	0.296634	241565	0.524143	0.569915	0.593896	-0.811182	-0.751718	0.0594636
TGCGGC	2754	744	2010	398	0.16893	689	0.333656	704009	258443	445566	160926	0.296319	241902	0.523476	0.570096	0.637386	-0.810724	-0.649762	0.160962
TCCTGG	2911	746	2165	421	0.169076	691	0.311261	703852	258441	445411	160903	0.29635	241900	0.523647	0.570529	0.59441	-0.809628	-0.75047	0.0591583
GAAGCA	3033	815	2218	439	0.169237	746	0.326192	703730	258372	445358	160885	0.296374	241845	0.523604	0.571025	0.622973	-0.808375	-0.682758	0.125617
GATCCG	2466	627	1839	357	0.169275	578	0.306144	704297	258560	445737	160967	0.29626	242013	0.523516	0.571371	0.584785	-0.807499	-0.774022	0.0334769
GGGACG	6313	1587	4726	916	0.169724	1471	0.3038	700450	257600	442850	160408	0.297029	241120	0.524938	0.571406	0.578735	-0.807413	-0.789026	0.0183865
ACTGGG	4890	1293	3597	709	0.169577	1189	0.321265	701873	257894	443979	160615	0.296744	241402	0.52425	0.571458	0.612808	-0.807281	-0.706494	0.100787
GCGGAG	5448	1305	4143	791	0.169852	1231	0.291914	701315	257882	443433	160533	0.296853	241360	0.524747	0.572174	0.556294	-0.805474	-0.84608	-0.0406061
GGAGAA	5324	1337	3987	773	0.169853	1234	0.301711	701439	257850	443589	160551	0.296829	241357	0.524596	0.572225	0.575132	-0.805345	-0.798036	0.00730892
GGTAGC	5590	1474	4116	812	0.169946	1349	0.318085	701173	257713	443460	160512	0.296881	241242	0.524518	0.572437	0.606434	-0.804812	-0.721578	0.0832343
GAGCCG	2730	701	2029	396	0.169666	648	0.311239	704033	258486	445547	160928	0.296311	241943	0.523584	0.572594	0.59444	-0.804416	-0.750398	0.0540188
GGGCCC	3074	749	2325	446	0.169711	694	0.291597	703689	258438	445251	160878	0.296379	241897	0.523822	0.572613	0.556671	-0.804367	-0.845104	-0.0407369
AGGCGA	4118	1104	3014	598	0.169886	1012	0.325821	702645	258083	444562	160726	0.296587	241579	0.523958	0.572805	0.621846	-0.803884	-0.68537	0.118514
GGCGGC	4674	1145	3529	679	0.169962	1067	0.295814	702089	258042	444047	160645	0.296697	241524	0.524408	0.572848	0.564091	-0.803776	-0.826001	-0.0222251
GCCTAG	2831	719	2112	411	0.169835	670	0.310042	703932	258468	445464	160913	0.29633	241921	0.523626	0.573126	0.592105	-0.803075	-0.756075	0.0470001
GTGCAG	4753	1244	3509	691	0.170113	1144	0.316985	702010	257943	444067	160633	0.296712	241447	0.524243	0.573328	0.604653	-0.802567	-0.72582	0.0767472
TAGGAC	3735	938	2797	543	0.170113	871	0.30412	703028	258249	444779	160781	0.296509	241720	0.523988	0.573719	0.580395	-0.801583	-0.784893	0.0166899
AAGGGA	6769	1664	5105	986	0.1705	1541	0.294759	699994	257523	442471	160338	0.297111	241050	0.525227	0.573858	0.561203	-0.801235	-0.833407	-0.0321717
AGAGGC	4622	1192	3430	674	0.170719	1096	0.310834	702141	257995	444146	160650	0.296681	241495	0.524253	0.575431	0.592908	-0.797285	-0.75412	0.0431656
TGCCGG	3068	798	2270	447	0.170546	735	0.315045	703695	258389	445306	160877	0.296374	241856	0.52368	0.575441	0.601598	-0.79726	-0.733128	0.0641317
ATCCAG	2532	650	1882	369	0.170596	599	0.309881	704231	258537	445694	160955	0.296267	241992	0.523521	0.575819	0.591917	-0.796313	-0.756534	0.0397789
CGGTAG	5029	1308	3721	734	0.170896	1200	0.313398	701734	257879	443855	160590	0.29676	241391	0.524372	0.575874	0.597663	-0.796176	-0.742596	0.0535797
GACAGG	5268	1362	3906	769	0.170927	1267	0.316671	701495	257825	443670	160555	0.296807	241324	0.524422	0.575885	0.603847	-0.796148	-0.727745	0.0684024
TCCCGG	2344	590	1754	342	0.170829	535	0.295744	704419	258597	445822	160982	0.296229	242056	0.523519	0.576679	0.564914	-0.79416	-0.823897	-0.0297362
CTAGGC	3452	862	2590	504	0.170963	799	0.301168	703311	258325	444986	160820	0.296447	241792	0.523905	0.576707	0.574854	-0.794089	-0.798734	-0.00464522
CACGGG	4239	1080	3159	620	0.171318	1017	0.315642	702524	258107	444417	160704	0.2966	241574	0.524079	0.577606	0.602281	-0.791843	-0.731492	0.0603514
GGGACC	3843	995	2848	562	0.171289	921	0.315195	702920	258192	444728	160762	0.296522	241670	0.523946	0.57766	0.60158	-0.791707	-0.733173	0.058534
GGCAGA	5310	1340	3970	778	0.171668	1238	0.304028	701453	257847	443606	160546	0.296809	241353	0.524566	0.578379	0.579579	-0.789912	-0.786924	0.0029884
GGACCC	1954	527	1427	286	0.171463	479	0.324746	704809	258660	446149	161038	0.29615	242112	0.523263	0.578972	0.620617	-0.788434	-0.688224	0.10021
TGGAGC	3487	877	2610	511	0.171707	825	0.309917	703276	258310	444966	160813	0.29645	241766	0.523859	0.579211	0.591605	-0.787839	-0.757294	0.0305446
GCGTAG	5262	1350	3912	772	0.171938	1244	0.309607	701501	257837	443664	160552	0.296797	241347	0.524492	0.579311	0.590299	-0.787591	-0.760483	0.0271075
ACAGGG	6952	1800	5152	1021	0.172146	1663	0.314426	699811	257387	442424	160303	0.297128	240928	0.525031	0.579367	0.598871	-0.78745	-0.739683	0.0477671
CTAGAG	3799	1064	2735	557	0.171808	976	0.345731	702964	258123	444841	160767	0.29651	241615	0.523714	0.579432	0.660153	-0.787289	-0.599128	0.188161
CAAGCG	2654	704	1950	389	0.171744	644	0.320398	704109	258483	445626	160935	0.296286	241947	0.523511	0.579655	0.612017	-0.786733	-0.708355	0.0783774
AAAGGG	7918	2013	5905	1164	0.172342	1855	0.305954	698845	257174	441671	160160	0.297317	240736	0.525499	0.579659	0.582216	-0.786723	-0.780374	0.00634948
GCCAGA	2715	715	2000	398	0.171774	659	0.320525	704048	258472	445576	160926	0.296298	241932	0.523531	0.579733	0.612238	-0.786539	-0.707836	0.0787024
GTGCGG	5000	1267	3733	734	0.172058	1175	0.30719	701763	257920	443843	160590	0.296744	241416	0.524422	0.57982	0.585768	-0.786324	-0.771599	0.0147257
AGTCGG	4434	1130	3304	651	0.172086	1047	0.309123	702329	258057	444272	160673	0.296633	241544	0.524201	0.58013	0.589703	-0.785552	-0.761939	0.0236131
GCAGCA	2801	744	2057	411	0.171967	675	0.317498	703962	258443	445519	160913	0.296314	241916	0.523576	0.580352	0.606403	-0.784999	-0.721652	0.0633469
GGTAGA	7211	1936	5275	1061	0.17252	1780	0.327748	699552	257251	442301	160263	0.297175	240811	0.524939	0.580535	0.624355	-0.784545	-0.679562	0.104982
GGAAAG	6639	1648	4991	977	0.172554	1541	0.302275	700124	257539	442585	160347	0.297062	241050	0.525079	0.580869	0.575676	-0.783715	-0.79667	-0.0129551
CAGGAC	2676	706	1970	393	0.172142	655	0.324097	704087	258481	445606	160931	0.296289	241936	0.5235	0.580994	0.619097	-0.783405	-0.691764	0.0916416
GAGGTC	4913	1284	3629	723	0.172554	1176	0.314691	701850	257903	443947	160601	0.296723	241415	0.524319	0.581531	0.600189	-0.782071	-0.73651	0.0455608
CTCCGG	2171	569	1602	319	0.172246	535	0.327017	704592	258618	445974	161005	0.29619	242056	0.523324	0.58154	0.624885	-0.78205	-0.678337	0.103713
AGCGCC	1559	422	1137	229	0.17218	380	0.322307	705204	258765	446439	161095	0.296071	242211	0.523142	0.581551	0.616099	-0.782023	-0.698766	0.0832564
CAGCAG	2758	719	2039	406	0.172619	661	0.315212	704005	258468	445537	160918	0.296302	241930	0.523573	0.582577	0.602041	-0.779479	-0.732067	0.0474115
CGGGTG	6460	1706	4754	954	0.173266	1565	0.319714	700303	257481	442822	160370	0.297018	241026	0.524794	0.58335	0.609218	-0.777567	-0.71497	0.0625969
TCGAAG	3025	826	2199	447	0.17339	772	0.342654	703738	258361	445377	160877	0.29635	241819	0.52351	0.585085	0.654533	-0.773281	-0.611462	0.161818
AGGGTG	8921	2311	6610	1323	0.174125	2110	0.309793	697842	256876	440966	160001	0.297488	240481	0.525801	0.585318	0.589183	-0.772708	-0.763213	0.00949464
CCGAGA	2328	600	1728	344	0.173387	550	0.309336	704435	258587	445848	160980	0.296216	242041	0.523452	0.58534	0.590955	-0.772652	-0.758881	0.0137719
CCAGAG	2759	664	2095	408	0.173543	622	0.291062	704004	258523	445481	160916	0.296298	241969	0.523703	0.585704	0.555778	-0.771755	-0.847421	-0.0756652
GTCGGC	3115	808	2307	461	0.1737	758	0.321595	703648	258379	445269	160863	0.296366	241833	0.523658	0.5861	0.614133	-0.770781	-0.703378	0.0674033
GAGGCA	4930	1321	3609	731	0.174089	1213	0.326338	701833	257866	443967	160593	0.296713	241378	0.524216	0.586725	0.622526	-0.769243	-0.683793	0.0854499
CTCGGG	3943	973	2970	585	0.174211	905	0.297893	702820	258214	444606	160739	0.296522	241686	0.524112	0.587514	0.568377	-0.767305	-0.81508	-0.0477748
AAGGGC	5910	1525	4385	878	0.174483	1399	0.310131	700853	257662	443191	160446	0.296898	241192	0.524717	0.587687	0.591044	-0.766881	-0.758663	0.00821742
CCCGCG	1268	344	924	188	0.174074	316	0.331933	705495	258843	446652	161136	0.296011	242275	0.523024	0.588067	0.634642	-0.765947	-0.655985	0.109962
GGGTCG	7145	1859	5286	1063	0.174778	1726	0.318509	699618	257328	442290	160261	0.297133	240865	0.525043	0.588214	0.606634	-0.765587	-0.721101	0.0444857
GCGTGG	5441	1394	4047	809	0.174655	1298	0.3133	701322	257793	443529	160515	0.296806	241293	0.524517	0.588446	0.597311	-0.765018	-0.743447	0.0215713
GAAGGC	4313	1128	3185	641	0.174564	1046	0.320171	702450	258059	444391	160683	0.296591	241545	0.524067	0.58857	0.610936	-0.764715	-0.710906	0.0538084
CGCCAG	2115	548	1567	314	0.174348	504	0.312849	704648	258639	446009	161010	0.296171	242087	0.523362	0.588671	0.597768	-0.764466	-0.742343	0.0221229
TAGGGT	7828	2114	5714	1166	0.175023	1934	0.32813	698935	257073	441862	160158	0.297262	240657	0.525133	0.588782	0.624852	-0.764195	-0.678415	0.0857805
GAGAGA	4472	1153	3319	666	0.174987	1065	0.312592	702291	258034	444257	160658	0.296618	241526	0.524185	0.58994	0.596339	-0.761359	-0.745796	0.0155628
GCTCGG	3438	911	2527	512	0.174983	844	0.325366	703325	258276	445049	160812	0.296421	241747	0.52374	0.59032	0.621236	-0.760431	-0.686787	0.0736443
GAGGGT	9024	2443	6581	1348	0.175612	2233	0.328818	697739	256744	440995	159976	0.297484	240358	0.525509	0.590325	0.625712	-0.760419	-0.676429	0.08399
CGAGGA	3638	919	2719	542	0.175065	862	0.310519	703125	258268	444857	160782	0.296458	241729	0.523908	0.59052	0.592697	-0.759941	-0.754633	0.0053082
GCCGCG	1921	474	1447	286	0.174924	443	0.299729	704842	258713	446129	161038	0.296132	242148	0.523344	0.590694	0.57272	-0.759518	-0.804098	-0.0445804
TAGGCC	3181	805	2376	474	0.175102	752	0.309592	703582	258382	445200	160850	0.296371	241839	0.523752	0.590819	0.591105	-0.759212	-0.758515	0.000697134
CGGAGA	3489	876	2613	520	0.175143	826	0.310176	703274	258311	444963	160804	0.296429	241765	0.523858	0.590843	0.592101	-0.759154	-0.756085	0.00306814
GCCCGC	1362	365	997	203	0.175151	330	0.319767	705401	258822	446579	161121	0.296026	242261	0.523084	0.591674	0.611312	-0.757124	-0.710019	0.0471056
CCCAGA	1670	437	1233	249	0.175229	403	0.318074	705093	258750	446343	161075	0.296084	242188	0.523192	0.591821	0.60795	-0.756767	-0.717976	0.0387911
TAGGAA	5341	1387	3954	798	0.175655	1293	0.319417	701422	257800	443622	160526	0.296778	241298	0.52442	0.591873	0.609087	-0.75664	-0.71528	0.0413601
TCGCAG	2666	706	1960	398	0.175485	653	0.324391	704097	258481	445616	160926	0.296271	241938	0.523495	0.592312	0.619665	-0.755571	-0.69044	0.0651309
CCAAGA	2043	558	1485	305	0.175489	520	0.341431	704720	258629	446091	161019	0.296154	242071	0.523228	0.592561	0.652548	-0.754964	-0.615845	0.13912
CTAGGT	4408	1201	3207	659	0.17578	1093	0.329713	702355	257986	444369	160665	0.2966	241498	0.524019	0.592652	0.629201	-0.754744	-0.668408	0.0863361
GGTTGG	8979	2334	6645	1346	0.17634	2151	0.315026	697784	256853	440931	159978	0.297464	240440	0.525731	0.59281	0.599216	-0.754359	-0.738853	0.0155067
CGGAAG	3625	915	2710	542	0.175803	864	0.31293	703138	258272	444866	160782	0.296451	241727	0.523887	0.593025	0.597324	-0.753836	-0.743414	0.010422
GCGGCA	3758	996	2762	562	0.175845	923	0.325573	703005	258191	444814	160762	0.296476	241668	0.523843	0.593117	0.62151	-0.753612	-0.686152	0.0674606
GTGGCG	4709	1230	3479	705	0.176074	1146	0.321639	702054	257957	444097	160619	0.296654	241445	0.524186	0.593532	0.613597	-0.752601	-0.704637	0.0479638
GGACCA	2854	791	2063	427	0.175937	742	0.351326	703909	258396	445513	160897	0.296305	241849	0.523415	0.593772	0.671219	-0.752019	-0.575145	0.176874
GAGCCA	2590	728	1862	388	0.176203	675	0.35248	704173	258459	445714	160936	0.296254	241916	0.523337	0.594772	0.673525	-0.749591	-0.570196	0.179395
GCAAGA	3176	850	2326	476	0.176296	772	0.321131	703587	258337	445250	160848	0.296363	241819	0.523681	0.594865	0.61322	-0.749365	-0.705524	0.0438418
CAGCCC	1289	340	949	193	0.176095	322	0.332989	705474	258847	446627	161131	0.29601	242269	0.523028	0.594895	0.636656	-0.749293	-0.651414	0.0978789
AGCGCA	2469	700	1769	370	0.176274	643	0.352136	704294	258487	445807	160954	0.296231	241948	0.523305	0.595058	0.672907	-0.748898	-0.57152	0.177378
GGGACA	5823	1496	4327	875	0.176839	1385	0.312078	700940	257691	443249	160449	0.296858	241206	0.524664	0.595703	0.594814	-0.747335	-0.74949	-0.00215534
CGGTGG	5588	1458	4130	840	0.176917	1339	0.315133	701175	257729	443446	160484	0.296813	241252	0.524549	0.596055	0.60077	-0.746484	-0.735116	0.0113679
CCTGCG	1579	415	1164	237	0.176602	384	0.321339	705184	258772	446412	161087	0.296063	242207	0.523151	0.596502	0.614237	-0.745402	-0.703132	0.0422695
AGTTAG	5782	1575	4207	870	0.177117	1432	0.329195	700981	257612	443369	160454	0.296847	241159	0.524462	0.596661	0.627683	-0.745016	-0.671893	0.0731233
GTGTAG	6806	1825	4981	1026	0.177509	1680	0.327741	699957	257362	442595	160298	0.297036	240911	0.524808	0.5976	0.624497	-0.742747	-0.679234	0.0635133
GCCACG	2041	555	1486	307	0.177047	517	0.339239	704722	258632	446090	161017	0.296148	242074	0.523236	0.597834	0.648348	-0.742182	-0.62516	0.117022
GAAGAC	2187	580	1607	329	0.177072	549	0.335165	704576	258607	445969	160995	0.296175	242042	0.523296	0.597864	0.640489	-0.742112	-0.642755	0.0993566
GCGGGA	6891	1769	5122	1040	0.177747	1654	0.31583	699872	257418	442454	160284	0.297049	240937	0.524992	0.598378	0.60159	-0.740872	-0.733147	0.00772435
TAGAAG	4610	1237	3373	695	0.177522	1133	0.325856	702153	257950	444203	160629	0.296624	241458	0.524117	0.598476	0.621723	-0.740635	-0.685656	0.054979
TTTAGG	6636	1819	4817	1002	0.177849	1656	0.33253	700127	257368	442759	160322	0.297	240935	0.524693	0.598818	0.633761	-0.739811	-0.65799	0.0818216
GCTCCG	2137	574	1563	322	0.17741	522	0.32322	704626	258613	446013	161002	0.296164	242069	0.523328	0.599027	0.617624	-0.739306	-0.6952	0.0441068
CTCGCC	1069	275	794	161	0.177313	258	0.318126	705694	258912	446782	161163	0.295967	242333	0.52299	0.599097	0.608283	-0.739138	-0.717185	0.0219529
TAGCAG	4090	1119	2971	617	0.177656	1038	0.340105	702673	258068	444605	160707	0.296526	241553	0.52384	0.599125	0.649254	-0.73907	-0.623146	0.115924
GGCTCG	3659	953	2706	552	0.177663	882	0.317609	703104	258234	444870	160772	0.296446	241709	0.523866	0.599312	0.606279	-0.738622	-0.721945	0.0166765
TCGCGG	3050	791	2259	460	0.177606	735	0.317495	703713	258396	445317	160864	0.296333	241856	0.52366	0.599347	0.606299	-0.738537	-0.721898	0.0166387
CAAGGA	3334	898	2436	503	0.177676	845	0.339494	703429	258289	445140	160821	0.296385	241746	0.523619	0.599476	0.64836	-0.738227	-0.625132	0.113095
GAGTAG	6089	1622	4467	920	0.177984	1499	0.32658	700674	257565	443109	160404	0.296896	241092	0.52459	0.599483	0.622543	-0.738209	-0.683755	0.0544537
CCTGGA	2162	570	1592	326	0.17756	526	0.321516	704601	258617	445984	160998	0.296168	242065	0.523343	0.599524	0.61435	-0.738112	-0.702867	0.0352447
GTCCCC	1426	388	1038	215	0.177539	353	0.328984	705339	258799	446540	161109	0.296031	242238	0.523078	0.599732	0.628939	-0.737611	-0.669008	0.0686026
AGAGCG	3832	1019	2813	579	0.17799	941	0.325493	702931	258168	444763	160745	0.296476	241650	0.523867	0.600351	0.621327	-0.736122	-0.686575	0.0495465
GGACCG	3078	798	2280	465	0.177956	745	0.319331	703685	258389	445296	160859	0.296336	241846	0.523659	0.600522	0.609808	-0.735711	-0.713573	0.0221387
GCACGC	2065	570	1495	312	0.177981	517	0.333979	704698	258617	446081	161012	0.296149	242074	0.523263	0.600984	0.638263	-0.734603	-0.647777	0.0868253
CAAGAG	3298	901	2397	499	0.178278	828	0.335223	703465	258286	445179	160825	0.296375	241763	0.523634	0.601528	0.640185	-0.733296	-0.64344	0.0898562
TGGTGG	7124	1877	5247	1081	0.178885	1743	0.323917	699639	257310	442329	160243	0.297079	240848	0.524962	0.602146	0.61703	-0.731815	-0.696588	0.0352273
AGCACC	1540	399	1141	233	0.178271	368	0.313993	705223	258788	446435	161091	0.296051	242223	0.52316	0.602162	0.600186	-0.731777	-0.736519	-0.00474207
GCAGGT	5611	1532	4079	851	0.178782	1419	0.338502	701152	257655	443497	160473	0.296799	241172	0.52431	0.602366	0.645614	-0.731289	-0.631255	0.100033
CAAGCA	2258	605	1653	342	0.178497	546	0.318925	704505	258582	445923	160982	0.296182	242045	0.523386	0.602658	0.60935	-0.730588	-0.714657	0.0159311
CCGAAG	2137	567	1570	324	0.178709	532	0.331464	704626	258620	446006	161000	0.296159	242059	0.523295	0.603423	0.633417	-0.728759	-0.658772	0.0699879
CCCCCG	825	199	626	125	0.178571	186	0.29108	705938	258988	446950	161199	0.29592	242405	0.522951	0.603446	0.55661	-0.728704	-0.845261	-0.116556
CGAGAG	4091	1063	3028	621	0.178963	975	0.312901	702672	258124	444548	160703	0.296517	241616	0.524049	0.603549	0.597084	-0.728457	-0.743995	-0.0155381
CGAGCG	2905	752	2153	441	0.178977	702	0.318656	703858	258435	445423	160883	0.296299	241889	0.523604	0.604043	0.608582	-0.727278	-0.716476	0.0108021
TTAGGC	4771	1344	3427	725	0.179189	1220	0.343565	701992	257843	444149	160599	0.29664	241371	0.524012	0.604063	0.655644	-0.72723	-0.609016	0.118214
GGGGAC	7175	1898	5277	1092	0.179517	1758	0.324534	699588	257289	442299	160232	0.29708	240833	0.524971	0.60427	0.618194	-0.726735	-0.693868	0.0328664
CGCTGG	3192	856	2336	485	0.179165	796	0.33222	703571	258331	445240	160839	0.296351	241795	0.52362	0.604571	0.634469	-0.726016	-0.656379	0.0696367
TCCAGC	1798	467	1331	273	0.179016	429	0.313367	704965	258720	446245	161051	0.296096	242162	0.523251	0.604588	0.598886	-0.725975	-0.739647	-0.0136717
CCCGGA	1732	449	1283	263	0.179033	420	0.320122	705031	258738	446293	161061	0.296084	242171	0.523206	0.60467	0.611847	-0.72578	-0.708757	0.0170231
TCGGGA	4661	1156	3505	709	0.179403	1064	0.295802	702102	258031	444071	160615	0.296618	241527	0.524403	0.604827	0.564074	-0.725405	-0.826044	-0.100639
ATTAGG	6017	1584	4433	916	0.179573	1460	0.320386	700746	257603	443143	160408	0.296866	241131	0.524637	0.604895	0.610682	-0.725245	-0.711507	0.0137373
ACCAGG	3190	844	2346	485	0.179298	775	0.320911	703573	258343	445230	160839	0.29635	241816	0.523687	0.605021	0.612792	-0.724944	-0.706531	0.0184131
GGCCGA	3346	887	2459	509	0.179415	823	0.326199	703417	258300	445117	160815	0.296377	241768	0.523705	0.605359	0.622867	-0.724136	-0.683003	0.0411334
CTTCGG	2558	661	1897	389	0.179345	622	0.321281	704205	258526	445679	160935	0.296234	241969	0.523475	0.605418	0.613747	-0.723997	-0.704285	0.0197117
CCGCGG	2039	503	1536	310	0.179294	476	0.304543	704724	258684	446040	161014	0.296139	242115	0.523369	0.605439	0.581889	-0.723947	-0.781183	-0.0572369
AGGACC	2374	651	1723	361	0.179334	604	0.341243	704389	258536	445853	160963	0.2962	241987	0.523326	0.605449	0.652066	-0.723922	-0.616911	0.107011
CCGTGG	3063	778	2285	466	0.179438	730	0.312902	703700	258409	445291	160858	0.296326	241861	0.523691	0.605543	0.597493	-0.723699	-0.743006	-0.0193066
CACCAG	1854	521	1333	282	0.179389	485	0.354273	704909	258666	446243	161042	0.296105	242106	0.52313	0.605829	0.677219	-0.723017	-0.562306	0.160711
GGATCG	4070	1062	3008	620	0.17971	989	0.321	702693	258125	444568	160704	0.296508	241602	0.523979	0.606089	0.612619	-0.722399	-0.706937	0.0154614
GGCACC	2411	652	1759	367	0.17955	597	0.329107	704352	258535	445817	160957	0.296206	241994	0.523391	0.606165	0.628798	-0.722217	-0.669333	0.0528847
CGTCAG	2758	780	1978	420	0.179641	718	0.351961	704005	258407	445598	160904	0.296269	241873	0.523385	0.606343	0.67247	-0.721793	-0.572458	0.149335
CGGGCC	2751	710	2041	419	0.179674	657	0.313754	704012	258477	445535	160905	0.296268	241934	0.523578	0.606459	0.599249	-0.721518	-0.738773	-0.017255
CGAGCA	2559	696	1863	390	0.179806	641	0.334202	704204	258491	445713	160934	0.296232	241950	0.523414	0.606978	0.638505	-0.720284	-0.64723	0.0730542
AGATGG	5810	1595	4215	887	0.180175	1474	0.339945	700953	257592	443361	160437	0.296822	241117	0.524354	0.607013	0.648311	-0.720201	-0.625242	0.0949591
TTTGGG	7460	1987	5473	1140	0.18038	1823	0.323399	699303	257200	442103	160184	0.297122	240768	0.525081	0.60709	0.615903	-0.720017	-0.699225	0.0207922
AGGCAC	2984	779	2205	455	0.179913	723	0.31977	703779	258408	445371	160869	0.296309	241868	0.523625	0.607181	0.610686	-0.719802	-0.711498	0.00830342
AAGCGG	4175	1118	3057	637	0.180045	1030	0.327504	702588	258069	444519	160687	0.296525	241561	0.523963	0.607185	0.625052	-0.719793	-0.677952	0.0418407
TCCGGA	2342	624	1718	357	0.179849	582	0.330682	704421	258563	445858	160967	0.296193	242009	0.523362	0.607203	0.631841	-0.71975	-0.662366	0.0573838
CCACAG	1935	537	1398	295	0.179878	494	0.342817	704828	258650	446178	161029	0.296119	242097	0.523192	0.607453	0.655243	-0.719156	-0.609899	0.109257
TTGCAG	3833	1060	2773	585	0.180111	976	0.341617	702930	258127	444803	160739	0.296462	241615	0.523753	0.607534	0.652249	-0.718962	-0.616506	0.102456
CTGGCG	2818	747	2071	430	0.180067	696	0.327992	703945	258440	445505	160894	0.296278	241895	0.523526	0.607764	0.626507	-0.718417	-0.674597	0.0438197
GTAGAG	6462	1717	4745	989	0.180705	1574	0.322013	700301	257470	442831	160335	0.296935	241017	0.524767	0.608568	0.613631	-0.71651	-0.704557	0.0119531
CCAGCA	1643	450	1193	251	0.180316	411	0.333604	705120	258737	446383	161073	0.296064	242180	0.523135	0.609043	0.637702	-0.715383	-0.649046	0.0663369
TCCGCC	1152	304	848	176	0.180328	283	0.325662	705611	258883	446728	161148	0.295976	242308	0.523001	0.609265	0.622679	-0.714858	-0.68344	0.0314179
GGCTCC	2603	714	1889	398	0.180499	654	0.335557	704160	258473	445687	160926	0.296237	241937	0.523421	0.609306	0.641084	-0.714762	-0.641414	0.0733481
AGTTGG	5889	1606	4283	902	0.18087	1497	0.340847	700874	257581	443293	160422	0.296829	241094	0.524368	0.609341	0.650015	-0.714678	-0.621456	0.0932225
GAGTGG	7039	1879	5160	1079	0.18104	1742	0.328865	699724	257308	442416	160245	0.297037	240849	0.524868	0.609488	0.626567	-0.71433	-0.674459	0.0398714
TGGGAA	6295	1657	4638	966	0.181272	1544	0.324984	700468	257530	442938	160358	0.296899	241047	0.524676	0.610552	0.6194	-0.711813	-0.691056	0.0207567
CCGCCG	1078	270	808	165	0.180723	253	0.306667	705685	258917	446768	161159	0.295962	242338	0.523016	0.610629	0.586343	-0.711633	-0.770184	-0.0585517
GGGGTC	8180	2248	5932	1257	0.181569	2067	0.338132	698583	256939	441644	160067	0.297237	240524	0.525094	0.610854	0.643945	-0.711099	-0.63499	0.0761098
CGTTAG	4114	1129	2985	631	0.181166	1022	0.33053	702649	258058	444591	160693	0.296506	241569	0.52392	0.611002	0.63088	-0.71075	-0.664563	0.0461866
AGGGTC	5921	1633	4288	909	0.181365	1524	0.3466	700842	257554	443288	160415	0.29683	241067	0.524315	0.611005	0.661053	-0.710744	-0.597163	0.113581
GGTGGC	6362	1666	4696	977	0.18143	1541	0.319643	700401	257521	442880	160347	0.296909	241050	0.524762	0.611062	0.60912	-0.71061	-0.715201	-0.00459146
TATGGG	7651	2080	5571	1176	0.181622	1910	0.332695	699112	257107	442005	160148	0.29714	240681	0.52501	0.611232	0.633692	-0.710209	-0.658147	0.0520619
CCATAG	2661	747	1914	408	0.181092	684	0.345979	704102	258440	445662	160916	0.296245	241907	0.523387	0.611291	0.661038	-0.710068	-0.597196	0.112872
GCGAAG	3878	1052	2826	595	0.181237	974	0.335399	702885	258135	444750	160729	0.296463	241617	0.52381	0.611331	0.640307	-0.709975	-0.643165	0.0668109
ACTAGG	4201	1104	3097	645	0.181384	1010	0.316515	702562	258083	444479	160679	0.29652	241581	0.524058	0.611708	0.603969	-0.709084	-0.727453	-0.0183688
CTAGCG	2664	751	1913	409	0.181375	687	0.347496	704099	258436	445663	160915	0.296244	241904	0.523381	0.612248	0.663945	-0.707813	-0.590864	0.116949
TAGTGG	6576	1744	4832	1013	0.182096	1622	0.327412	700187	257443	442744	160311	0.29694	240969	0.524738	0.613241	0.623954	-0.705474	-0.680488	0.0249859
AGGTGC	4879	1405	3474	751	0.181928	1274	0.353398	701884	257782	444102	160573	0.296637	241317	0.523956	0.613302	0.67448	-0.70533	-0.568152	0.137177
TGGAAG	4709	1213	3496	725	0.181978	1129	0.315363	702054	257974	444080	160599	0.296606	241462	0.524243	0.613533	0.601559	-0.704786	-0.733221	-0.0284347
CGACAG	2529	681	1848	389	0.181776	629	0.331053	704234	258506	445728	160935	0.296218	241962	0.523419	0.613655	0.632481	-0.7045	-0.660906	0.0435945
CGAGCC	1834	518	1316	282	0.181701	470	0.344575	704929	258669	446260	161042	0.296095	242121	0.523156	0.613659	0.658646	-0.704492	-0.602425	0.102066
GTAGCC	2756	777	1979	424	0.181818	730	0.360316	704007	258410	445597	160900	0.296258	241861	0.523343	0.613715	0.688489	-0.704359	-0.538495	0.165864
CCTCCG	1229	348	881	189	0.181731	316	0.346112	705534	258839	446695	161135	0.295987	242275	0.52298	0.613982	0.661807	-0.703731	-0.595517	0.108214
GTCAGA	4092	1179	2913	631	0.182317	1088	0.362184	702671	258008	444663	160693	0.296494	241503	0.523677	0.614911	0.691617	-0.70155	-0.531955	0.169595
CGATCC	1538	433	1105	237	0.182168	398	0.349123	705225	258754	446471	161087	0.296041	242193	0.523059	0.615346	0.667464	-0.700529	-0.583239	0.117291
AGACCC	1525	409	1116	235	0.182171	380	0.331878	705238	258778	446460	161089	0.296038	242211	0.523103	0.615361	0.63444	-0.700495	-0.656444	0.0440503
TACGGG	5594	1501	4093	864	0.182664	1383	0.328426	701169	257686	443483	160460	0.296759	241208	0.52441	0.61553	0.626277	-0.700098	-0.675128	0.0249704
ATCGGG	5555	1514	4041	858	0.18267	1377	0.329584	701208	257673	443535	160466	0.296752	241214	0.524385	0.615565	0.628514	-0.700017	-0.669983	0.0300347
ACGGCG	2548	678	1870	393	0.182367	631	0.32916	704215	258509	445706	160931	0.296219	241960	0.523434	0.615648	0.628847	-0.699822	-0.669218	0.0306043
CCACCG	1114	307	807	172	0.18259	287	0.347037	705649	258880	446769	161152	0.295965	242304	0.522945	0.616932	0.663621	-0.696816	-0.591568	0.105248
CAAGCC	1662	442	1220	257	0.182918	405	0.322196	705101	258745	446356	161067	0.296061	242186	0.523176	0.61784	0.615846	-0.694694	-0.699359	-0.00466501
CTACGG	2546	645	1901	394	0.183086	606	0.312371	704217	258542	445675	160930	0.296215	241985	0.523514	0.618082	0.596681	-0.694129	-0.744967	-0.0508381
GGAGGT	8631	2358	6273	1341	0.183951	2162	0.334209	698132	256829	441303	159983	0.297284	240429	0.525295	0.618771	0.636232	-0.692523	-0.652375	0.0401472
TTAGGA	5537	1500	4037	859	0.183625	1401	0.338733	701226	257687	443539	160465	0.296739	241190	0.524285	0.618811	0.646086	-0.692429	-0.630203	0.0622268
TCGTCG	1892	489	1403	293	0.18324	451	0.312977	704871	258698	446173	161031	0.2961	242140	0.523285	0.618843	0.598101	-0.692354	-0.741539	-0.0491851
TTCCGG	3018	812	2206	468	0.183529	753	0.33245	703745	258375	445370	160856	0.296296	241838	0.523564	0.619412	0.634975	-0.691029	-0.655228	0.0358015
CATCGG	2799	747	2052	434	0.18351	692	0.328429	703964	258440	445524	160890	0.296258	241899	0.523517	0.619425	0.627351	-0.690999	-0.672655	0.0183437
AGAGCA	3404	951	2453	528	0.183588	876	0.346519	703359	258236	445123	160796	0.296364	241715	0.523596	0.61947	0.661806	-0.690895	-0.59552	0.0953747
GCGGCC	2670	711	1959	414	0.183511	654	0.324405	704093	258476	445617	160910	0.296235	241937	0.523496	0.619476	0.619689	-0.69088	-0.690385	0.000495448
GAGGAC	3609	992	2617	560	0.183667	921	0.342634	703154	258195	444959	160764	0.296399	241670	0.52368	0.61966	0.654281	-0.690451	-0.612018	0.0784334
GCCTGG	3441	931	2510	534	0.183695	870	0.33839	703322	258256	445066	160790	0.29637	241721	0.523658	0.619816	0.646204	-0.690089	-0.629939	0.0601501
GAAGAA	2807	774	2033	436	0.183889	709	0.337941	703956	258413	445543	160888	0.296258	241882	0.52347	0.620705	0.645578	-0.688019	-0.631337	0.0566828
GGAGAC	4047	1080	2967	629	0.184026	1006	0.330812	702716	258107	444609	160695	0.296474	241585	0.523897	0.620715	0.631446	-0.687997	-0.66327	0.024727
GGCCGC	2569	656	1913	399	0.183871	615	0.314739	704194	258531	445663	160925	0.296216	241976	0.523511	0.620733	0.601209	-0.687956	-0.734063	-0.0461065
CATAGG	4816	1352	3464	749	0.184165	1238	0.346003	701947	257835	444112	160575	0.296608	241353	0.524004	0.620905	0.660307	-0.687554	-0.598791	0.0887632
CAGACC	1732	473	1259	269	0.183869	441	0.341596	705031	258714	446317	161055	0.29607	242150	0.523137	0.621031	0.652976	-0.687262	-0.614898	0.072364
GTACGG	5110	1361	3749	795	0.184241	1265	0.328999	701653	257826	443827	160529	0.296658	241326	0.524249	0.621054	0.627562	-0.687209	-0.672171	0.015038
GGTCCG	4127	1082	3045	642	0.184218	996	0.318109	702636	258105	444531	160682	0.296486	241595	0.524021	0.621337	0.607055	-0.686551	-0.720101	-0.03355
CAGAAG	2997	793	2204	466	0.184117	739	0.327281	703766	258394	445372	160858	0.29629	241852	0.523587	0.621409	0.625075	-0.686386	-0.677899	0.00848618
GTCGAG	4317	1125	3192	672	0.184362	1045	0.319377	702446	258062	444384	160652	0.296519	241546	0.524075	0.621756	0.60941	-0.68558	-0.714514	-0.0289338
ACGCCG	1550	433	1117	241	0.18411	394	0.34083	705213	258754	446459	161083	0.296038	242197	0.523086	0.621914	0.651577	-0.685213	-0.617993	0.0672201
GCCTCG	2024	530	1494	315	0.184318	492	0.321149	704739	258657	446082	161009	0.296119	242099	0.523299	0.622446	0.613701	-0.68398	-0.704393	-0.0204136
AGCGCG	2563	708	1855	399	0.184381	644	0.335591	704200	258479	445721	160925	0.296213	241947	0.523408	0.622461	0.641166	-0.683946	-0.64123	0.0427152
CGAAGA	2189	581	1608	341	0.184524	540	0.327471	704574	258606	445968	160983	0.296147	242051	0.523327	0.623081	0.625748	-0.682508	-0.676346	0.00616186
GAGAGC	4002	1077	2925	624	0.184725	995	0.330895	702761	258110	444651	160700	0.296461	241596	0.523882	0.623099	0.631621	-0.682466	-0.66287	0.0195961
CGCAGC	2009	542	1467	313	0.184552	486	0.319107	704754	258645	446109	161011	0.296116	242105	0.523302	0.623242	0.609796	-0.682136	-0.713603	-0.0314666
GCTCGA	2406	663	1743	375	0.184638	619	0.346391	704357	258524	445833	160949	0.296184	241972	0.523313	0.623389	0.661919	-0.681796	-0.595274	0.0865217
TCGGCG	2627	708	1919	410	0.184935	660	0.335536	704136	258479	445657	160914	0.296221	241931	0.523428	0.624312	0.641036	-0.679661	-0.641522	0.0381391
TCGCGC	1878	513	1365	293	0.184858	467	0.330971	704886	258674	446212	161031	0.296092	242124	0.523215	0.624327	0.632572	-0.679627	-0.660699	0.0189274
TCGTAG	3931	1025	2906	614	0.185107	948	0.317801	702832	258162	444670	160710	0.296446	241643	0.523957	0.62442	0.606541	-0.679411	-0.721324	-0.0419135
TGGGTG	8334	2335	5999	1305	0.185659	2127	0.342678	698429	256852	441577	160019	0.297207	240464	0.525071	0.624681	0.652631	-0.678808	-0.61566	0.063148
CAGAGA	3480	913	2567	544	0.185286	846	0.321185	703283	258274	445009	160780	0.296367	241745	0.523781	0.625191	0.613203	-0.67763	-0.705562	-0.0279321
TGGTAG	6270	1683	4587	982	0.185703	1540	0.325581	700493	257504	442989	160342	0.296847	241051	0.52466	0.625587	0.620557	-0.676717	-0.688366	-0.0116486
GCTGCG	2659	682	1977	416	0.185466	640	0.316989	704104	258505	445599	160908	0.296225	241951	0.52353	0.626099	0.605483	-0.675537	-0.723841	-0.0483041
CCAGGT	3380	920	2460	529	0.185549	842	0.331757	703383	258267	445116	160795	0.296348	241749	0.523681	0.626118	0.63351	-0.675494	-0.65856	0.0169334
TACAGG	4813	1380	3433	754	0.18576	1262	0.355393	701950	257807	444143	160570	0.296594	241329	0.523921	0.626311	0.678333	-0.675049	-0.559935	0.115114
CGGTCC	2524	691	1833	395	0.185533	626	0.329821	704239	258496	445743	160929	0.296201	241965	0.523423	0.626376	0.630123	-0.6749	-0.666296	0.00860453
CCGCCA	1131	314	817	177	0.185535	291	0.346429	705632	258873	446759	161147	0.295962	242300	0.522951	0.626886	0.662449	-0.673725	-0.594118	0.0796067
CGACGG	2586	706	1880	405	0.185695	654	0.338509	704177	258481	445696	160919	0.296211	241937	0.523401	0.6269	0.646749	-0.673693	-0.628722	0.0449713
CTCCAG	1833	535	1298	287	0.18564	491	0.365872	704930	258652	446278	161037	0.296082	242100	0.523086	0.626989	0.699448	-0.673487	-0.51571	0.157777
CTCGGA	2311	647	1664	362	0.185736	594	0.345952	704452	258540	445912	160962	0.296164	241997	0.523288	0.627141	0.661113	-0.673139	-0.597031	0.0761078
GCTGGA	3760	1027	2733	590	0.18612	940	0.333333	703003	258160	444843	160734	0.29641	241651	0.523789	0.627913	0.636389	-0.671362	-0.65202	0.0193429
TGCTGG	3936	1068	2868	618	0.186257	986	0.334237	702827	258119	444708	160706	0.296439	241605	0.523837	0.628313	0.638056	-0.670444	-0.648244	0.0221997
CCTAGC	1918	546	1372	301	0.186147	503	0.355477	704845	258641	446204	161023	0.296095	242088	0.523143	0.628674	0.679503	-0.669617	-0.557449	0.112168
CCCGCA	1172	322	850	184	0.186235	284	0.31982	705591	258865	446726	161140	0.295968	242307	0.52302	0.62924	0.611486	-0.668318	-0.709608	-0.0412902
GAGACG	3645	984	2661	573	0.186523	906	0.330778	703118	258203	444915	160751	0.296388	241685	0.523771	0.629322	0.631532	-0.668129	-0.663073	0.00505642
ATCAGG	4552	1281	3271	716	0.186653	1169	0.345551	702211	257906	444305	160608	0.296542	241422	0.523932	0.629431	0.659535	-0.667879	-0.600479	0.0674001
GCAGCC	2030	543	1487	319	0.186441	500	0.326797	704733	258644	446089	161005	0.296113	242091	0.523279	0.629627	0.624518	-0.667432	-0.679185	-0.0117531
TAGCCG	2658	739	1919	418	0.186607	693	0.352672	704105	258448	445657	160906	0.296219	241898	0.523354	0.629963	0.673868	-0.666661	-0.569462	0.0971994
AGAACG	3184	893	2291	501	0.186731	833	0.354317	703579	258294	445285	160823	0.296308	241758	0.523489	0.630193	0.676839	-0.666135	-0.563116	0.103019
TCCTAG	2567	722	1845	404	0.186778	660	0.346093	704196	258465	445731	160920	0.296203	241931	0.52336	0.630573	0.661291	-0.665265	-0.596642	0.0686224
TGGGGT	8861	2467	6394	1399	0.187483	2288	0.348091	697902	256720	441182	159925	0.297271	240303	0.525139	0.630681	0.662855	-0.665017	-0.593236	0.0717817
AGCTCG	2427	675	1752	382	0.186797	631	0.351336	704336	258512	445824	160942	0.296179	241960	0.523297	0.630689	0.67139	-0.664999	-0.574777	0.090221
TTCAGG	5101	1423	3678	804	0.187107	1293	0.339548	701662	257764	443898	160520	0.296632	241298	0.524146	0.630773	0.647812	-0.664808	-0.626352	0.0384561
CGCTAG	2901	790	2111	457	0.186989	721	0.330734	703862	258397	445465	160867	0.296259	241870	0.523537	0.631166	0.63173	-0.663908	-0.662621	0.00128677
AGCAAG	3341	899	2442	527	0.187278	830	0.330546	703422	258288	445134	160797	0.296332	241761	0.523676	0.631987	0.631202	-0.662032	-0.663826	-0.00179402
GTCCCG	2163	603	1560	341	0.187157	541	0.333539	704600	258584	446016	160983	0.296133	242050	0.523295	0.632003	0.637382	-0.661997	-0.649769	0.012228
GGGATG	9292	2589	6703	1470	0.187931	2392	0.346667	697471	256598	440873	159854	0.297338	240199	0.525287	0.632046	0.659957	-0.661897	-0.599557	0.0623409
GTCTAG	4378	1223	3155	691	0.187415	1133	0.349153	702385	257964	444421	160633	0.296507	241458	0.523853	0.632078	0.666509	-0.661826	-0.585305	0.0765209
CGATAG	3751	1093	2658	592	0.187401	1004	0.36549	703012	258094	444918	160732	0.2964	241587	0.523567	0.632257	0.698076	-0.661418	-0.518544	0.142874
GCCACC	1256	349	907	198	0.187146	332	0.359307	705507	258838	446669	161126	0.29598	242259	0.522957	0.632291	0.687068	-0.66134	-0.541475	0.119865
CGCAGA	2529	692	1837	399	0.187324	647	0.343783	704234	258495	445739	160925	0.296194	241944	0.52336	0.632436	0.656877	-0.661008	-0.606304	0.0547043
CGCCCG	1439	390	1049	227	0.187294	355	0.327491	705324	258797	446527	161097	0.296011	242236	0.523088	0.632726	0.626071	-0.660347	-0.675601	-0.0152542
GATCCC	1610	445	1165	254	0.187316	403	0.333886	705153	258742	446411	161070	0.296039	242188	0.523124	0.632739	0.638254	-0.660318	-0.647798	0.0125196
GGCCAC	2635	736	1899	416	0.187472	691	0.355453	704128	258451	445677	160908	0.296211	241900	0.523335	0.632899	0.679207	-0.659954	-0.558077	0.101877
TTGGAG	5162	1379	3783	816	0.187759	1276	0.328358	701601	257808	443793	160508	0.296637	241315	0.524272	0.632959	0.626313	-0.659816	-0.675045	-0.0152289
TCCTCG	1717	473	1244	271	0.187414	438	0.342455	705046	258714	446332	161053	0.296057	242153	0.52313	0.633032	0.654628	-0.65965	-0.611254	0.0483966
GGTCCC	2804	807	1997	443	0.187632	738	0.357212	703959	258380	445579	160881	0.296239	241853	0.523371	0.633381	0.682521	-0.658854	-0.551054	0.1078
GTGTGG	7577	2050	5527	1200	0.188176	1902	0.335154	699186	257137	442049	160124	0.297042	240689	0.524952	0.633501	0.638447	-0.658582	-0.647361	0.0112208
GATCGG	4564	1271	3293	722	0.187923	1170	0.344726	702199	257916	444283	160602	0.296534	241421	0.523942	0.633731	0.657947	-0.658057	-0.603957	0.0540995
GAGGAA	5100	1377	3723	807	0.18798	1273	0.332637	701663	257810	443853	160517	0.296624	241318	0.524211	0.633733	0.634547	-0.658054	-0.656202	0.00185227
CGGCAA	2761	809	1952	437	0.188038	745	0.369544	704002	258378	445624	160887	0.29623	241846	0.523299	0.63477	0.70618	-0.655695	-0.501892	0.153803
CGGCGA	2401	633	1768	380	0.188026	590	0.325787	704362	258554	445808	160944	0.29617	242001	0.523403	0.634858	0.62244	-0.655494	-0.683993	-0.0284985
CGAGGC	3675	1013	2662	582	0.188167	932	0.339774	703088	258174	444914	160742	0.296383	241659	0.523719	0.634878	0.648772	-0.655449	-0.624217	0.0312324
CTCTAG	2545	730	1815	403	0.188142	661	0.350849	704218	258457	445761	160921	0.296193	241930	0.523332	0.6352	0.670415	-0.654718	-0.576875	0.0778437
CGGGAC	3358	925	2433	532	0.188252	856	0.342126	703405	258262	445143	160792	0.296329	241735	0.52361	0.63528	0.653399	-0.654535	-0.613963	0.0405719
ATAGGC	4510	1258	3252	715	0.188406	1168	0.349491	702253	257929	444324	160609	0.296521	241423	0.523887	0.635387	0.667112	-0.654293	-0.584	0.0702926
GCCGCA	1786	483	1303	283	0.18829	442	0.328869	704977	258704	446273	161041	0.296066	242149	0.523194	0.635973	0.628579	-0.652962	-0.669834	-0.0168716
TTGGCG	4040	1143	2897	641	0.188585	1050	0.351171	702723	258044	444679	160683	0.296441	241541	0.523743	0.636163	0.670501	-0.652532	-0.576688	0.075844
GGGATC	5001	1362	3639	794	0.188733	1261	0.337166	701762	257825	443937	160530	0.296601	241330	0.524138	0.63632	0.643276	-0.652177	-0.636489	0.0156875
ACGGGC	4107	1109	2998	652	0.188712	1028	0.333875	702656	258078	444578	160672	0.296452	241563	0.523892	0.636569	0.637297	-0.65161	-0.649963	0.00164678
GGCCCA	2646	716	1930	420	0.188679	657	0.330317	704117	258471	445646	160904	0.296208	241934	0.523459	0.636982	0.631027	-0.650675	-0.664227	-0.0135528
GGACGA	3759	1065	2694	597	0.188805	992	0.358511	703004	258122	444882	160727	0.296393	241599	0.523616	0.637008	0.684683	-0.650617	-0.546491	0.104125
GGGTCC	4770	1304	3466	758	0.188933	1202	0.336883	701993	257883	444110	160566	0.296561	241389	0.524071	0.637081	0.642821	-0.650451	-0.637512	0.0129397
TCCAGA	2337	637	1700	371	0.188708	588	0.336192	704426	258550	445876	160953	0.296156	242003	0.523337	0.637191	0.642401	-0.650203	-0.638454	0.0117493
GTTCGG	4933	1324	3609	785	0.189248	1231	0.332523	701830	257863	443967	160539	0.296585	241360	0.52416	0.638089	0.634392	-0.648171	-0.656554	-0.00838282
AAGAAG	3434	938	2496	547	0.18947	867	0.337748	703329	258249	445080	160777	0.296335	241724	0.52366	0.639378	0.644977	-0.645258	-0.632681	0.0125767
GAAGCC	2066	582	1484	329	0.189407	530	0.345052	704697	258605	446092	160995	0.296109	242061	0.523221	0.639653	0.659476	-0.644638	-0.600607	0.0440309
CCCCGA	1068	268	800	170	0.18931	249	0.304029	705695	258919	446776	161154	0.295945	242342	0.523018	0.639679	0.581298	-0.64458	-0.78265	-0.13807
TCGAGA	3269	917	2352	521	0.189592	852	0.352503	703494	258270	445224	160803	0.296307	241739	0.523522	0.639852	0.67333	-0.64419	-0.570615	0.0735753
CAGGTG	5101	1440	3661	814	0.189876	1324	0.350543	701662	257747	443915	160510	0.296608	241267	0.524043	0.640159	0.668919	-0.643497	-0.580096	0.0634009
GCTCGC	2089	561	1528	333	0.189636	524	0.334824	704674	258626	446048	160991	0.296112	242067	0.523267	0.640419	0.639873	-0.642913	-0.644143	-0.00123018
GCCGCC	1161	307	854	185	0.189549	288	0.329897	705602	258880	446722	161139	0.29596	242303	0.522995	0.640456	0.630784	-0.642828	-0.664782	-0.021954
AGAAAG	4373	1226	3147	698	0.189932	1138	0.351777	702390	257961	444429	160626	0.296487	241453	0.523831	0.640608	0.671548	-0.642486	-0.574438	0.0680483
AAGGCG	4302	1196	3106	687	0.190041	1111	0.348167	702461	257991	444470	160637	0.296475	241480	0.523839	0.641005	0.664644	-0.641594	-0.589346	0.0522474
TGGGAC	4439	1219	3220	709	0.19008	1123	0.338661	702324	257968	444356	160615	0.296497	241468	0.523955	0.641088	0.646355	-0.641407	-0.629602	0.0118046
CGAAAG	3413	1002	2411	545	0.190028	926	0.372336	703350	258185	445165	160779	0.296328	241665	0.523441	0.641275	0.711324	-0.640984	-0.491422	0.149562
CGCAAG	2637	759	1878	421	0.189982	690	0.354391	704126	258428	445698	160903	0.296201	241901	0.52334	0.641396	0.677172	-0.640712	-0.562406	0.0783063
GAACGG	4418	1238	3180	706	0.190194	1157	0.354799	702345	257949	444396	160618	0.296493	241434	0.523819	0.64148	0.677331	-0.640524	-0.562066	0.078458
TCGTGG	4317	1181	3136	690	0.19024	1094	0.339435	702446	258006	444440	160634	0.296476	241497	0.523913	0.641671	0.647885	-0.640093	-0.62619	0.0139038
GGGGCT	8150	2263	5887	1305	0.19065	2074	0.341343	698613	256924	441689	160019	0.297105	240517	0.525036	0.641693	0.650132	-0.640046	-0.621195	0.0188509
TGGAGA	4585	1225	3360	733	0.190291	1145	0.332849	702178	257962	444216	160591	0.296519	241446	0.524049	0.641748	0.635149	-0.639921	-0.654834	-0.0149132
CTCGAG	2623	725	1898	419	0.190109	667	0.341002	704140	258462	445678	160905	0.296198	241924	0.5234	0.641831	0.651513	-0.639735	-0.618134	0.0216004
GAGGTG	7523	2177	5346	1205	0.190725	1996	0.361136	699240	257010	442230	160119	0.297	240595	0.524578	0.642171	0.688432	-0.63897	-0.538614	0.100357
CGGCAC	2034	575	1459	325	0.19017	524	0.34702	704729	258612	446117	160999	0.296101	242067	0.523205	0.642246	0.663258	-0.638802	-0.592358	0.0464444
GTCTGG	4826	1299	3527	773	0.190723	1210	0.334624	701937	257888	444049	160551	0.296556	241381	0.524108	0.643127	0.638464	-0.636824	-0.647323	-0.0104992
AGCACG	2456	703	1753	393	0.190499	655	0.363687	704307	258484	445823	160931	0.296169	241936	0.523251	0.643212	0.695053	-0.636634	-0.524806	0.111828
CCTGGC	2137	597	1540	342	0.190529	555	0.350822	704626	258590	446036	160982	0.296117	242036	0.523219	0.643426	0.670506	-0.636153	-0.576677	0.0594753
GAGCGA	3433	965	2468	550	0.190773	899	0.354775	703330	258222	445108	160774	0.296327	241692	0.523553	0.643794	0.67763	-0.635329	-0.561431	0.0738981
CCCTGC	1311	366	945	210	0.190736	343	0.354339	705452	258821	446631	161114	0.295982	242248	0.522983	0.644418	0.677534	-0.633932	-0.561636	0.0722968
CCATGG	2950	831	2119	473	0.190957	778	0.358195	703813	258356	445457	160851	0.296247	241813	0.523405	0.644586	0.684356	-0.633555	-0.547181	0.0863745
CACAGG	3591	994	2597	576	0.191045	918	0.343434	703172	258193	444979	160748	0.296351	241673	0.52367	0.644657	0.655823	-0.633397	-0.608623	0.0247745
GTCGCG	2856	762	2094	458	0.190992	714	0.333333	703907	258425	445482	160866	0.296232	241877	0.523509	0.64474	0.636729	-0.63321	-0.65125	-0.0180391
GGCACA	3788	1086	2702	608	0.191195	1018	0.367509	702975	258101	444874	160716	0.296382	241573	0.523563	0.645096	0.701939	-0.632415	-0.510583	0.121832
CCTCGG	2101	530	1571	337	0.191043	499	0.311486	704662	258657	446005	160987	0.296109	242092	0.523363	0.645178	0.595162	-0.63223	-0.748646	-0.116416
GGACAC	2860	787	2073	459	0.19117	731	0.343354	703903	258400	445503	160865	0.296232	241860	0.523458	0.645341	0.655934	-0.631867	-0.608378	0.023489
AAGCAG	3666	1062	2604	589	0.19142	988	0.368932	703097	258125	444972	160735	0.296361	241603	0.523524	0.645902	0.704709	-0.630613	-0.504899	0.125713
ATGGGC	5611	1578	4033	903	0.191801	1447	0.347502	701152	257609	443543	160421	0.296674	241144	0.524217	0.646504	0.662898	-0.629268	-0.593141	0.0361273
AGCCGC	1723	469	1254	277	0.191563	438	0.340856	705040	258718	446322	161047	0.296046	242153	0.523136	0.647071	0.651563	-0.628003	-0.618024	0.00997895
GGACGC	2928	789	2139	471	0.191697	738	0.336986	703835	258398	445437	160853	0.29624	241853	0.523512	0.647101	0.643703	-0.627937	-0.635532	-0.00759458
GTCGGA	3747	1034	2713	603	0.191794	958	0.343492	703016	258153	444863	160721	0.296372	241633	0.523715	0.647139	0.655877	-0.627852	-0.608503	0.0193489
GTGCCC	1951	560	1391	314	0.191814	518	0.361479	704812	258627	446185	161010	0.296082	242073	0.523131	0.647842	0.690992	-0.626287	-0.533258	0.0930286
TCGGCA	2745	774	1971	442	0.191924	716	0.352883	704018	258413	445605	160882	0.296209	241875	0.523377	0.647932	0.674243	-0.626086	-0.56866	0.0574259
CAAGGC	3209	934	2275	517	0.192051	857	0.364371	703554	258253	445301	160807	0.296284	241734	0.523438	0.648198	0.696111	-0.625493	-0.522611	0.102882
CCACCA	1087	325	762	175	0.191886	310	0.39897	705676	258862	446814	161149	0.295943	242281	0.522839	0.648388	0.763085	-0.625071	-0.390085	0.234985
TCCACG	1749	504	1245	282	0.192229	469	0.366406	705014	258683	446331	161042	0.296048	242122	0.523064	0.649316	0.7005	-0.623006	-0.513543	0.109464
ATTGGG	7366	2085	5281	1191	0.192874	1917	0.351808	699397	257102	442295	160133	0.296947	240674	0.524661	0.649524	0.670543	-0.622545	-0.576598	0.0459464
CGGACA	2504	700	1804	404	0.192381	659	0.357182	704259	258487	445772	160920	0.296169	241932	0.523292	0.649565	0.682567	-0.622453	-0.550958	0.0714947
CCGCCC	800	211	589	129	0.19225	199	0.331115	705963	258976	446987	161195	0.295897	242392	0.52288	0.649721	0.633252	-0.622107	-0.659148	-0.0370416
AGCCCC	1140	309	831	184	0.192469	283	0.330222	705624	258878	446746	161140	0.29595	242308	0.522986	0.650342	0.631415	-0.62073	-0.663339	-0.0426088
CAGGAA	3762	1017	2745	608	0.192771	942	0.334043	703001	258170	444831	160716	0.296368	241649	0.523784	0.650445	0.637748	-0.620502	-0.648941	-0.0284396
CAGCGA	2328	666	1662	376	0.192623	615	0.359019	704435	258521	445914	160948	0.29614	241976	0.523238	0.650447	0.686149	-0.620498	-0.543405	0.0770923
GCTGGC	3377	941	2436	546	0.192865	862	0.342744	703386	258246	445140	160778	0.296306	241729	0.523612	0.650897	0.654576	-0.619499	-0.611368	0.00813076
GAACAG	3543	979	2564	573	0.192929	908	0.344592	703220	258208	445012	160751	0.296332	241683	0.523648	0.651058	0.65806	-0.619143	-0.603708	0.0154345
GTTAGC	4388	1278	3110	710	0.19304	1164	0.361042	702375	257909	444466	160614	0.296467	241427	0.523762	0.651135	0.689325	-0.618972	-0.536744	0.082228
GCCCCC	947	251	696	153	0.192695	235	0.330056	705821	258936	446885	161171	0.295917	242356	0.522922	0.651181	0.631177	-0.61887	-0.663884	-0.0450138
TGGCCG	2885	778	2107	467	0.193135	741	0.345616	703878	258409	445469	160857	0.296226	241850	0.523453	0.651984	0.660261	-0.617091	-0.598892	0.0181988
TGCCCC	1242	324	918	201	0.193084	303	0.322684	705521	258863	446658	161123	0.295965	242288	0.523037	0.652386	0.616942	-0.616203	-0.696792	-0.0805889
CCGGGT	3882	1092	2790	629	0.19336	1016	0.354501	702881	258095	444786	160695	0.296384	241575	0.523676	0.652398	0.676947	-0.616176	-0.562885	0.0532908
TGGACG	3345	941	2404	542	0.193364	885	0.359756	703418	258246	445172	160782	0.296298	241706	0.523499	0.6526	0.687214	-0.615728	-0.541169	0.0745591
TCGCCC	1155	312	843	187	0.193182	287	0.330645	705608	258875	446733	161137	0.295951	242304	0.522991	0.652748	0.632219	-0.615401	-0.661503	-0.046102
GAGCAC	2504	711	1793	406	0.193518	665	0.36161	704259	258476	445783	160918	0.296164	241926	0.523272	0.653414	0.691054	-0.613931	-0.533129	0.0808021
CAGACG	2590	740	1850	420	0.193548	684	0.358867	704173	258447	445726	160904	0.296177	241907	0.523307	0.653488	0.685767	-0.613767	-0.544209	0.0695581
CAGTGG	4798	1262	3536	779	0.193829	1178	0.325414	701965	257925	444040	160545	0.296526	241413	0.524182	0.653668	0.620804	-0.613371	-0.687789	-0.0744186
GTGCCG	2958	835	2123	480	0.193705	785	0.361252	703805	258352	445453	160844	0.296235	241806	0.523391	0.653889	0.690214	-0.612883	-0.534884	0.0779995
CGTGGA	3308	896	2412	537	0.193793	838	0.339271	703455	258291	445164	160787	0.29629	241753	0.523613	0.654065	0.647943	-0.612494	-0.626061	-0.0135671
GGGAAC	5688	1614	4074	925	0.194205	1476	0.350427	701075	257573	443502	160399	0.296664	241115	0.524209	0.654631	0.668488	-0.611246	-0.581026	0.0302204
GTAGCG	4522	1267	3255	735	0.194085	1160	0.345033	702241	257920	444321	160589	0.29648	241431	0.523927	0.654631	0.658551	-0.611246	-0.602634	0.00861227
CGTGGC	3218	905	2313	523	0.194063	849	0.358379	703545	258282	445263	160801	0.296274	241742	0.523474	0.655012	0.684616	-0.610407	-0.546632	0.0637746
GCGAGC	3315	947	2368	539	0.194164	878	0.360279	703448	258240	445208	160785	0.296289	241713	0.523489	0.655321	0.688227	-0.609727	-0.539043	0.0706833
CAGAGC	2842	776	2066	462	0.194118	725	0.342466	703921	258411	445510	160862	0.296215	241866	0.523457	0.655328	0.654238	-0.609711	-0.612112	-0.00240032
CGACCC	905	273	632	147	0.193931	257	0.396605	705858	258914	446944	161177	0.295911	242334	0.522808	0.655371	0.758606	-0.609616	-0.398578	0.211038
TGCAGC	2583	766	1817	420	0.194175	700	0.371747	704180	258421	445759	160904	0.296174	241891	0.523246	0.655611	0.710463	-0.609087	-0.493168	0.115919
TTCCAG	2606	690	1916	424	0.194317	641	0.326209	704157	258497	445660	160900	0.296177	241950	0.523467	0.656085	0.62317	-0.608044	-0.682303	-0.0742585
TGGCCC	1875	533	1342	305	0.194268	488	0.351839	704888	258654	446234	161019	0.296062	242103	0.523144	0.656172	0.672547	-0.607855	-0.572294	0.0355616
CTGCAG	2457	710	1747	400	0.194458	659	0.366518	704306	258477	445829	160924	0.296153	241932	0.523239	0.656614	0.70048	-0.606883	-0.513584	0.0932986
ATAGGA	5111	1466	3645	834	0.194996	1343	0.356423	701652	257721	443931	160490	0.296566	241248	0.523992	0.657516	0.680206	-0.604903	-0.555956	0.0489465
TCAGCG	2564	731	1833	418	0.194781	683	0.363105	704199	258456	445743	160906	0.296168	241908	0.523281	0.657671	0.6939	-0.604563	-0.5272	0.0773633
CGTTGG	4135	1161	2974	675	0.195087	1072	0.349984	702628	258026	444602	160649	0.296412	241519	0.523779	0.658161	0.66819	-0.603488	-0.581669	0.0218184
CATGGG	5748	1613	4135	939	0.195259	1492	0.350564	701015	257574	443441	160385	0.296663	241099	0.524224	0.658184	0.668729	-0.603438	-0.580506	0.0229316
ACGGGA	4573	1274	3299	747	0.195243	1177	0.346584	702190	257913	444277	160577	0.296479	241414	0.523929	0.658539	0.66151	-0.60266	-0.596166	0.00649372
GGAACG	4437	1241	3196	725	0.195312	1150	0.349863	702326	257946	444380	160599	0.296457	241441	0.523864	0.658821	0.667851	-0.602041	-0.582401	0.0196393
ACCCGG	2040	564	1476	333	0.195079	529	0.350099	704723	258623	446100	160991	0.296085	242062	0.523195	0.658861	0.669156	-0.601953	-0.579585	0.0223681
AGGGAT	6875	1894	4981	1125	0.195652	1762	0.344612	699888	257293	442595	160199	0.296836	240829	0.524614	0.659126	0.656886	-0.601374	-0.606286	-0.00491183
CGCGCG	2363	660	1703	386	0.195245	610	0.347975	704400	258527	445873	160938	0.296135	241981	0.523294	0.659312	0.66497	-0.600966	-0.588638	0.012328
CCGTCG	1451	392	1059	237	0.195222	371	0.343519	705312	258795	446517	161087	0.295993	242220	0.523049	0.65955	0.656761	-0.600446	-0.606559	-0.00611308
GGGAAA	8082	2279	5803	1324	0.195916	2119	0.355358	698681	256908	441773	160000	0.297022	240472	0.524809	0.659601	0.677119	-0.600334	-0.562518	0.0378161
CCCACG	1255	368	887	205	0.195238	336	0.365615	705508	258819	446689	161119	0.295963	242255	0.522943	0.659671	0.699148	-0.600182	-0.51633	0.0838525
AGCCGA	2313	659	1654	378	0.195349	618	0.364602	704450	258528	445922	160946	0.296127	241973	0.523211	0.65968	0.696854	-0.600161	-0.521071	0.0790905
TCAGGA	3785	1079	2706	619	0.195515	996	0.357117	702978	258108	444870	160705	0.296354	241595	0.523632	0.659733	0.682	-0.600045	-0.552156	0.0478894
TGCGGA	3135	874	2261	513	0.195652	811	0.348967	703628	258313	445315	160811	0.296253	241780	0.523506	0.660423	0.666597	-0.598537	-0.585113	0.0134241
CAAAGG	4329	1223	3106	709	0.195856	1142	0.358331	702434	257964	444470	160615	0.296437	241449	0.523768	0.660702	0.684141	-0.597928	-0.547635	0.0502928
GCGGGT	7530	2165	5365	1235	0.196187	1997	0.360925	699233	257022	442211	160089	0.296932	240594	0.524583	0.660716	0.688024	-0.597899	-0.539469	0.0584296
GAGTCC	2725	807	1918	446	0.1957	745	0.376263	704038	258380	445658	160878	0.296189	241846	0.523259	0.660726	0.719076	-0.597875	-0.475784	0.122091
GGAACC	2730	803	1927	447	0.195795	742	0.373239	704033	258384	445649	160877	0.296189	241849	0.523274	0.661047	0.713277	-0.597176	-0.487466	0.10971
TGCTCG	2498	724	1774	409	0.195787	677	0.371774	704265	258463	445802	160915	0.296153	241914	0.523226	0.661101	0.710542	-0.597057	-0.493009	0.104048
GCACCA	1808	512	1296	296	0.195767	462	0.343239	704955	258675	446280	161028	0.296047	242129	0.523153	0.66127	0.656097	-0.596688	-0.60802	-0.011332
TAGGTG	6892	1963	4929	1131	0.19632	1810	0.356159	699871	257224	442647	160193	0.296831	240781	0.524475	0.661387	0.679078	-0.596433	-0.558351	0.0380813
TTGCGG	4166	1146	3020	683	0.196095	1074	0.347348	702597	258041	444556	160641	0.29641	241517	0.523807	0.661569	0.663122	-0.596037	-0.592654	0.00338344
AGTGGA	4811	1337	3474	789	0.196171	1258	0.354067	701952	257850	444102	160535	0.296509	241333	0.523932	0.661602	0.675788	-0.595964	-0.565357	0.0306065
TGCCCG	1812	524	1288	297	0.19604	490	0.370651	704951	258663	446288	161027	0.296047	242101	0.523066	0.662191	0.708612	-0.59468	-0.496933	0.0977476
CCTTGG	2805	783	2022	460	0.196162	723	0.347262	703958	258404	445554	160864	0.296199	241868	0.523422	0.662264	0.663446	-0.594522	-0.591949	0.00257318
GCAAGC	2786	776	2010	457	0.196222	721	0.349153	703977	258411	445566	160867	0.296196	241870	0.523407	0.662472	0.667077	-0.594069	-0.584076	0.00999304
TTGAGG	6498	1954	4544	1068	0.196685	1800	0.383142	700265	257233	443032	160256	0.296765	240791	0.524058	0.662763	0.731106	-0.593435	-0.451848	0.141587
AGTCCA	2535	752	1783	416	0.196319	686	0.371011	704228	258435	445793	160908	0.296157	241905	0.523238	0.662888	0.709068	-0.593162	-0.496004	0.0971579
AGACCA	2145	640	1505	352	0.196319	586	0.375882	704618	258547	446071	160972	0.296097	242005	0.523126	0.663022	0.71853	-0.59287	-0.476879	0.115991
GGTGAG	8211	2438	5773	1351	0.196939	2266	0.381161	698552	256749	441803	159973	0.297028	240325	0.524467	0.663031	0.726758	-0.592851	-0.460453	0.132398
AGGATC	3015	849	2166	495	0.196429	786	0.352624	703748	258338	445410	160829	0.29623	241805	0.523452	0.663094	0.673652	-0.592714	-0.569925	0.0227893
TCCCAG	1962	544	1418	322	0.196341	496	0.338336	704801	258643	446158	161002	0.296069	242095	0.523216	0.663161	0.646647	-0.592568	-0.628951	-0.0363822
GCATGG	5073	1449	3624	834	0.196745	1330	0.35533	701690	257738	443952	160490	0.296545	241261	0.523992	0.663456	0.678121	-0.591926	-0.560385	0.0315414
CGGGTC	4089	1151	2938	672	0.196664	1071	0.354871	702674	258036	444638	160652	0.296394	241520	0.52373	0.663522	0.677584	-0.591785	-0.561528	0.0302563
GCGAGA	4319	1214	3105	710	0.19673	1122	0.350954	702444	257973	444471	160614	0.296429	241469	0.523822	0.663668	0.669987	-0.591466	-0.577796	0.01367
CGTAGA	3667	1035	2632	603	0.196802	963	0.356139	703096	258152	444944	160721	0.296328	241628	0.523607	0.664134	0.680164	-0.590454	-0.556044	0.0344097
GAGCGC	2809	815	1994	462	0.196847	745	0.36095	703954	258372	445582	160862	0.296197	241846	0.523354	0.664582	0.689686	-0.58948	-0.535989	0.0534908
GGTGCC	3446	990	2456	567	0.196943	902	0.35456	703317	258197	445120	160757	0.296293	241689	0.523558	0.66469	0.677212	-0.589246	-0.56232	0.0269256
GCTAGA	3893	1123	2770	641	0.197109	1027	0.358339	702870	258064	444806	160683	0.296361	241564	0.523652	0.6651	0.684307	-0.588358	-0.547284	0.0410739
CCCACC	796	248	548	131	0.196992	227	0.398946	705967	258939	447028	161193	0.29589	242364	0.522784	0.665763	0.763118	-0.586919	-0.390022	0.196897
ATGGCG	3817	1128	2689	629	0.197302	1037	0.373022	702946	258059	444887	160695	0.296348	241554	0.523533	0.665779	0.712508	-0.586884	-0.489022	0.0978622
GTGGAC	3683	1070	2613	607	0.197334	1000	0.372717	703080	258117	444963	160717	0.296327	241591	0.523503	0.665933	0.711967	-0.586551	-0.490118	0.0964334
TGGCGA	3494	1027	2467	576	0.197395	947	0.37181	703269	258160	445109	160748	0.296298	241644	0.523464	0.666205	0.710288	-0.585961	-0.493524	0.0924365
TTCGGA	3306	947	2359	545	0.197392	883	0.364424	703457	258240	445217	160779	0.29627	241708	0.523462	0.666259	0.696181	-0.585845	-0.522465	0.0633799
CGGATC	2318	645	1673	382	0.197314	603	0.351603	704445	258542	445903	160942	0.29612	241988	0.523266	0.666332	0.67194	-0.585687	-0.573595	0.0120923
AGTCCG	2860	829	2031	472	0.197655	765	0.365155	703903	258358	445545	160852	0.296201	241826	0.523346	0.667301	0.697732	-0.58359	-0.519255	0.0643356
CAGCCA	1776	513	1263	293	0.197572	475	0.365104	704987	258674	446313	161031	0.296037	242116	0.523074	0.667392	0.697996	-0.583395	-0.51871	0.0646847
GCAGAA	3366	938	2428	556	0.197865	877	0.35235	703397	258249	445148	160768	0.296276	241714	0.52355	0.667839	0.673003	-0.582427	-0.571316	0.0111116
GACCAG	2711	769	1942	448	0.197967	713	0.356857	704052	258418	445634	160876	0.296177	241878	0.523348	0.66841	0.681873	-0.581195	-0.552426	0.0287693
CGGGAA	4852	1334	3518	803	0.198321	1235	0.341443	701911	257853	444058	160521	0.296498	241356	0.524055	0.668877	0.651541	-0.580188	-0.618072	-0.0378842
AGTCAG	4233	1274	2959	701	0.198471	1172	0.382881	702530	257913	444617	160623	0.296403	241419	0.523559	0.669598	0.731305	-0.578632	-0.451456	0.127177
TAGAGA	4780	1375	3405	792	0.198596	1275	0.363766	701983	257812	444171	160532	0.296485	241316	0.52384	0.669835	0.694421	-0.578123	-0.526117	0.0520067
GGGCTT	8532	2486	6046	1416	0.198988	2294	0.367746	698231	256701	441530	159908	0.297048	240297	0.524742	0.669885	0.700814	-0.578015	-0.512897	0.0651182
GCAAAG	4068	1163	2905	674	0.198586	1093	0.367395	702695	258024	444671	160650	0.296378	241498	0.523633	0.670043	0.701627	-0.577674	-0.511224	0.06645
ATGGGA	6343	1783	4560	1052	0.198828	1658	0.353895	700420	257404	443016	160272	0.296719	240933	0.524352	0.67009	0.674919	-0.577573	-0.567213	0.0103604
TGCGCG	2500	715	1785	414	0.198466	661	0.359434	704263	258472	445791	160910	0.296143	241930	0.523281	0.67017	0.686886	-0.577401	-0.541857	0.0355441
CCGGAC	1594	455	1139	264	0.198496	429	0.36824	705169	258732	446437	161060	0.296007	242162	0.52302	0.67058	0.704065	-0.576519	-0.506219	0.0703001
CGGGGT	7173	2057	5116	1191	0.199097	1900	0.360326	699590	257130	442460	160133	0.296841	240691	0.524497	0.67072	0.686994	-0.576217	-0.54163	0.0345871
GCGCCG	2684	771	1913	445	0.198749	720	0.366599	704079	258416	445663	160879	0.296169	241871	0.523295	0.671068	0.700559	-0.57547	-0.513422	0.0620481
TAGCCA	2509	769	1740	416	0.198758	715	0.398551	704254	258418	445836	160908	0.296143	241876	0.523113	0.671155	0.761882	-0.575282	-0.39236	0.182922
CAGGGT	6940	1914	5026	1153	0.19924	1775	0.343659	699823	257273	442550	160171	0.296804	240816	0.524646	0.671283	0.655031	-0.575007	-0.610364	-0.0353577
GACGGC	2935	859	2076	487	0.198938	788	0.367024	703828	258328	445500	160837	0.296206	241803	0.523355	0.671621	0.701291	-0.574281	-0.511916	0.062365
GCTACG	2441	679	1762	405	0.198919	631	0.348619	704322	258508	445814	160919	0.296132	241960	0.523313	0.671726	0.666177	-0.574056	-0.586024	-0.0119676
AGAGCC	2314	631	1683	384	0.198964	582	0.336028	704449	258556	445893	160940	0.296113	242009	0.523331	0.671919	0.642095	-0.573642	-0.639142	-0.0655007
GGGCGT	6231	1750	4481	1036	0.199423	1606	0.347243	700532	257437	443095	160288	0.296696	240985	0.524397	0.672145	0.662176	-0.573155	-0.594712	-0.0215574
GCACAG	3245	900	2345	539	0.199187	844	0.35152	703518	258287	445231	160785	0.296251	241747	0.523521	0.67236	0.671453	-0.572695	-0.574641	-0.00194606
GTGGCA	4717	1319	3398	784	0.199339	1218	0.348099	702046	257868	444178	160540	0.296469	241373	0.523957	0.672376	0.664366	-0.57266	-0.58995	-0.0172897
ATCCGG	2920	814	2106	485	0.199179	763	0.353732	703843	258373	445470	160839	0.296202	241828	0.52342	0.672441	0.675809	-0.57252	-0.565313	0.00720675
AAGGCC	2654	770	1884	441	0.199277	724	0.37513	704109	258417	445692	160883	0.296162	241867	0.523248	0.672864	0.716926	-0.571612	-0.480105	0.0915074
CCAGAC	1661	477	1184	276	0.199278	438	0.358136	705102	258710	446392	161048	0.296015	242153	0.523066	0.673203	0.684685	-0.570887	-0.546487	0.0243995
TGAAGG	5647	1685	3962	940	0.199703	1571	0.385427	701116	257502	443614	160384	0.296605	241020	0.523847	0.673294	0.735762	-0.570692	-0.442689	0.128003
TCCGCG	1853	510	1343	308	0.199353	469	0.338873	704910	258677	446233	161016	0.296043	242122	0.523181	0.673391	0.647716	-0.570483	-0.626567	-0.0560837
TGCCAG	2640	752	1888	439	0.199455	696	0.358025	704123	258435	445688	160885	0.296159	241895	0.523324	0.673471	0.684136	-0.570312	-0.547645	0.0226664
GCTCCA	1971	612	1359	328	0.199635	560	0.396882	704792	258575	446217	160996	0.29606	242031	0.523015	0.674306	0.758834	-0.568524	-0.398144	0.17038
GGGGAT	10332	2972	7360	1726	0.200558	2745	0.361803	696431	256215	440216	159598	0.297295	239846	0.525304	0.674608	0.68875	-0.56788	-0.537948	0.0299313
GTGGCC	3104	875	2229	517	0.199845	817	0.357237	703659	258312	445347	160807	0.296226	241774	0.523451	0.674638	0.682465	-0.567815	-0.551174	0.0166414
CGTCCG	1904	536	1368	317	0.199748	498	0.354196	704859	258651	446208	161007	0.296049	242093	0.523143	0.674712	0.677054	-0.567657	-0.562657	0.00499925
AGGGCT	6109	1799	4310	1019	0.200196	1652	0.370653	700654	257388	443266	160305	0.296669	240939	0.524105	0.674813	0.707211	-0.56744	-0.499787	0.067652
AGACGC	2239	646	1593	373	0.199893	601	0.366911	704524	258541	445983	160951	0.296098	241990	0.523183	0.67509	0.701305	-0.566849	-0.511886	0.0549627
CCGCGC	1261	332	929	210	0.19981	307	0.321803	705502	258855	446647	161114	0.295954	242284	0.523045	0.675137	0.615249	-0.566748	-0.700758	-0.13401
GACTGG	3785	1101	2684	631	0.200063	1020	0.368897	702978	258086	444892	160693	0.296326	241571	0.523553	0.675147	0.704603	-0.566727	-0.505118	0.0616089
CGGACG	2622	727	1895	437	0.2	683	0.352243	704141	258460	445681	160887	0.296154	241908	0.523346	0.675324	0.67306	-0.566349	-0.571194	-0.00484458
TATAGG	6200	1832	4368	1035	0.200387	1681	0.371985	700563	257355	443208	160289	0.296681	240910	0.524113	0.67543	0.709742	-0.566122	-0.494633	0.0714888
TCGCCG	1590	427	1163	265	0.2	397	0.332775	705173	258760	446413	161059	0.296002	242194	0.523121	0.67567	0.636133	-0.565608	-0.652599	-0.0869911
CGAAGC	2206	625	1581	368	0.200218	590	0.365099	704557	258562	445995	160956	0.296092	242001	0.523182	0.6762	0.697843	-0.564477	-0.519025	0.045452
CTCTGG	2888	809	2079	482	0.200333	751	0.351427	703875	258378	445497	160842	0.296192	241840	0.523424	0.67636	0.671401	-0.564136	-0.574753	-0.0106169
CGCCGC	1247	356	891	208	0.200192	329	0.358388	705516	258831	446685	161116	0.295952	242262	0.522957	0.676437	0.68531	-0.563973	-0.545171	0.0188017
GGCCCT	2540	765	1775	424	0.200378	712	0.389497	704223	258422	445801	160900	0.296141	241879	0.523158	0.676632	0.744511	-0.563558	-0.425636	0.137922
GCGACG	2664	752	1912	445	0.200541	697	0.354347	704099	258435	445664	160879	0.296158	241894	0.523348	0.677141	0.677077	-0.562472	-0.562609	-0.000136666
AGCTCC	1623	487	1136	271	0.200444	448	0.381277	705140	258700	446440	161053	0.296006	242143	0.52299	0.677161	0.729032	-0.562429	-0.455947	0.106482
GCATAG	4479	1303	3176	749	0.200804	1200	0.365965	702284	257884	444400	160575	0.296423	241391	0.523746	0.677425	0.698745	-0.561867	-0.517162	0.0447057
GCTTCG	2572	716	1856	430	0.200747	671	0.352972	704191	258471	445720	160894	0.296144	241920	0.523329	0.67787	0.674474	-0.560919	-0.568165	-0.00724568
CTCCGA	1525	452	1073	255	0.200787	413	0.371403	705238	258735	446503	161069	0.295991	242178	0.522995	0.678357	0.710146	-0.559883	-0.493812	0.0660717
GGAACA	3752	1063	2689	628	0.201024	989	0.357944	703011	258124	444887	160696	0.296315	241602	0.523618	0.678415	0.683598	-0.559761	-0.548779	0.0109815
GGTCGC	3746	1065	2681	627	0.201026	980	0.354302	703017	258122	444895	160697	0.296314	241611	0.523641	0.678422	0.676613	-0.559745	-0.563597	-0.00385205
GAAAAG	4633	1358	3275	776	0.201193	1270	0.377639	702130	257829	444301	160548	0.296443	241321	0.52369	0.67869	0.721112	-0.559175	-0.471705	0.0874706
CAGTAG	4119	1172	2947	690	0.201225	1090	0.359855	702644	258015	444629	160634	0.296367	241501	0.523701	0.678971	0.687138	-0.558577	-0.541328	0.017249
CAGTCC	1995	587	1408	334	0.201084	539	0.370192	704768	258600	446168	160990	0.296058	242052	0.523111	0.679203	0.707674	-0.558085	-0.498843	0.0592422
GACCGG	3163	888	2275	530	0.201291	831	0.356346	703600	258299	445301	160794	0.296227	241760	0.523471	0.679516	0.680737	-0.55742	-0.55483	0.00259032
GGGCTG	6263	1755	4508	1051	0.20165	1617	0.348041	700500	257432	443068	160273	0.296677	240974	0.524397	0.679695	0.663698	-0.55704	-0.5914	-0.0343604
CCTAGA	2256	671	1585	378	0.201278	616	0.37561	704507	258516	445991	160946	0.296096	241975	0.523153	0.679774	0.717973	-0.556874	-0.477998	0.0788753
GCGTCG	2709	780	1929	454	0.20133	725	0.365423	704054	258407	445647	160870	0.296161	241866	0.523307	0.6798	0.698297	-0.556818	-0.518087	0.0387303
CGCCCA	1355	408	947	227	0.201241	373	0.379837	705408	258779	446629	161097	0.295965	242218	0.522934	0.679949	0.726357	-0.556501	-0.461249	0.0952519
GGCTGC	3624	1067	2557	608	0.201592	993	0.377423	703139	258120	445019	160716	0.296293	241598	0.523459	0.68038	0.721017	-0.555588	-0.471895	0.0836931
AGCCCA	1699	482	1217	285	0.201556	442	0.351631	705064	258705	446359	161039	0.296014	242149	0.523096	0.6809	0.672211	-0.554485	-0.573014	-0.0185286
CACAAG	2472	734	1738	415	0.20175	681	0.380235	704291	258453	445838	160909	0.296125	241910	0.523183	0.681301	0.726771	-0.553637	-0.460427	0.0932099
ACGCGG	2817	799	2018	473	0.201792	743	0.358245	703946	258388	445558	160851	0.296175	241848	0.52337	0.681327	0.684497	-0.553581	-0.546884	0.00669726
ACGAGG	4481	1278	3203	753	0.201985	1181	0.357879	702282	257909	444373	160571	0.296415	241410	0.523811	0.681427	0.683221	-0.553368	-0.549576	0.00379168
GGTGCA	5270	1554	3716	886	0.202099	1430	0.372396	701493	257633	443860	160438	0.296528	241161	0.523885	0.681549	0.710835	-0.55311	-0.492413	0.0606968
TTCGAG	3801	1055	2746	639	0.202087	974	0.344535	702962	258132	444830	160685	0.296315	241617	0.523723	0.682001	0.657857	-0.552155	-0.604154	-0.0519993
CGTCCC	1280	364	916	215	0.201878	340	0.361702	705483	258823	446660	161109	0.295953	242251	0.522958	0.682129	0.691646	-0.551884	-0.531894	0.0199901
ACGGAG	3794	1074	2720	638	0.202155	989	0.352585	702969	258113	444856	160686	0.296314	241602	0.523666	0.682231	0.673301	-0.551667	-0.570676	-0.0190088
CGTAGC	2895	837	2058	487	0.202243	768	0.361072	703868	258350	445518	160837	0.296184	241823	0.523375	0.682828	0.689891	-0.550406	-0.53556	0.0148466
TCAGGC	3625	1053	2572	610	0.202322	972	0.366378	703138	258134	445004	160714	0.296289	241619	0.52353	0.682854	0.699822	-0.550351	-0.51494	0.0354111
GACAGA	3286	957	2329	553	0.202342	887	0.369737	703477	258230	445247	160771	0.29624	241704	0.523426	0.683034	0.706379	-0.54997	-0.501485	0.0484857
CTGGCA	2775	798	1977	467	0.20234	729	0.356305	703988	258389	445599	160857	0.296166	241862	0.523368	0.683197	0.680792	-0.549627	-0.554713	-0.00508601
CAAGAA	2401	709	1692	404	0.202303	662	0.380679	704362	258478	445884	160920	0.296113	241929	0.523166	0.683198	0.727645	-0.549625	-0.458694	0.0909305
GACCCG	1735	507	1228	292	0.202356	470	0.371542	705028	258680	446348	161032	0.296017	242121	0.523045	0.683597	0.710344	-0.548782	-0.493411	0.0553718
TAGACG	3574	1028	2546	602	0.202557	943	0.358419	703189	258159	445030	160722	0.29628	241648	0.523568	0.683669	0.68457	-0.548631	-0.54673	0.00190095
GTAGGT	7423	2150	5273	1254	0.203274	1998	0.368295	699340	257037	442303	160070	0.296827	240593	0.524457	0.684824	0.702241	-0.546194	-0.509962	0.036232
AGGCAA	4071	1204	2867	687	0.203014	1106	0.373019	702692	257983	444709	160637	0.296348	241485	0.523594	0.685053	0.71242	-0.545713	-0.4892	0.0565127
CGCACG	2123	612	1511	358	0.202833	573	0.369677	704640	258575	446065	160966	0.296071	242018	0.523144	0.685082	0.706645	-0.545651	-0.500942	0.0447092
GAGACA	3455	1039	2416	583	0.202994	947	0.377592	703308	258148	445160	160741	0.29626	241644	0.52342	0.68519	0.721394	-0.545425	-0.471141	0.0742837
GCTGCC	1855	557	1298	313	0.202983	510	0.379182	704908	258630	446278	161011	0.296032	242081	0.523049	0.685679	0.724946	-0.544394	-0.464054	0.0803401
AAGCCC	1523	447	1076	257	0.203002	407	0.364695	705240	258740	446500	161067	0.295985	242184	0.523012	0.685851	0.697298	-0.544033	-0.520153	0.0238795
AGGAAA	4752	1329	3423	803	0.203343	1244	0.354618	702011	257858	444153	160521	0.296443	241347	0.523911	0.685941	0.676867	-0.543843	-0.563056	-0.0192135
GCGCCC	2032	621	1411	343	0.203079	580	0.399449	704731	258566	446165	160981	0.296057	242011	0.523018	0.685945	0.763738	-0.543836	-0.38885	0.154986
GCATCG	2700	800	1900	456	0.203209	736	0.374745	704063	258387	445676	160868	0.296151	241855	0.52326	0.686164	0.716174	-0.543374	-0.481617	0.0617567
GCTGGT	4549	1411	3138	769	0.203439	1289	0.395399	702214	257776	444438	160555	0.296413	241302	0.523532	0.686336	0.755253	-0.543013	-0.404968	0.138045
CCCGAA	1492	439	1053	252	0.203226	408	0.376384	705271	258748	446523	161072	0.29598	242183	0.522974	0.68662	0.719699	-0.542416	-0.474535	0.067881
CGCGGG	8572	2518	6054	1452	0.203933	2342	0.375923	698191	256669	441522	159872	0.296984	240249	0.524628	0.686679	0.716552	-0.542292	-0.480857	0.0614351
GTCCGA	2875	865	2010	486	0.203432	784	0.37494	703888	258322	445566	160838	0.296175	241807	0.5233	0.686865	0.716492	-0.541902	-0.480978	0.0609242
GGGCAT	5949	1761	4188	1007	0.203764	1629	0.377083	700814	257426	443388	160317	0.29661	240962	0.523999	0.686974	0.719626	-0.541672	-0.474681	0.0669914
GTGCGC	3010	880	2130	509	0.203519	811	0.368804	703754	258307	445447	160815	0.296193	241780	0.523363	0.687114	0.704681	-0.541379	-0.504957	0.0364223
GGGTCA	7026	2153	4873	1191	0.204113	1992	0.395709	699737	257034	442703	160133	0.29676	240599	0.524023	0.687805	0.755137	-0.539929	-0.40519	0.134738
ATGGAG	5059	1452	3607	857	0.20395	1370	0.371374	701704	257735	443969	160467	0.296482	241221	0.523843	0.687902	0.708942	-0.539725	-0.496262	0.0434637
CCTCGA	1454	415	1039	246	0.203642	378	0.351301	705309	258772	446537	161078	0.295974	242213	0.52303	0.688042	0.671666	-0.539431	-0.574185	-0.0347544
GTTAGA	5656	1734	3922	959	0.204173	1590	0.391048	701107	257453	443654	160365	0.296565	241001	0.523795	0.68846	0.746567	-0.538556	-0.421656	0.116899
CCGACC	904	288	616	153	0.203728	262	0.4081	705859	258899	446960	161171	0.295896	242329	0.52279	0.688513	0.780618	-0.538443	-0.357311	0.181133
CGCACC	1246	360	886	211	0.203865	329	0.358779	705517	258827	446690	161113	0.295944	242262	0.522956	0.688863	0.686059	-0.537711	-0.543596	-0.00588463
TGCGAG	4017	1206	2811	681	0.204137	1110	0.381837	702746	257981	444765	160643	0.296333	241481	0.523519	0.688876	0.729366	-0.537684	-0.455285	0.0823985
AAGGCA	4105	1197	2908	696	0.204165	1114	0.372451	702658	257990	444668	160628	0.296345	241477	0.523606	0.688945	0.711319	-0.53754	-0.491431	0.0461087
CGCTCC	1405	426	979	238	0.203942	385	0.377451	705358	258761	446597	161086	0.295966	242206	0.522951	0.689072	0.721771	-0.537274	-0.470388	0.0668867
GCGGAA	4557	1296	3261	773	0.204281	1221	0.366007	702206	257891	444315	160551	0.296408	241370	0.523766	0.689189	0.6988	-0.537029	-0.517049	0.0199801
CCTCCA	1062	334	728	180	0.204082	308	0.408488	705701	258853	446848	161144	0.295918	242283	0.522817	0.689657	0.781321	-0.536049	-0.356013	0.180036
TAGCGC	2676	794	1882	454	0.20432	732	0.376543	704087	258393	445694	160870	0.296143	241859	0.523246	0.689938	0.719629	-0.535461	-0.474674	0.0607871
TTAGCG	4100	1185	2915	696	0.204465	1104	0.368491	702663	258002	444661	160628	0.296342	241487	0.523633	0.689963	0.703721	-0.535409	-0.506926	0.0284837
AGACCG	2357	666	1691	400	0.204394	619	0.356157	704406	258521	445885	160924	0.296098	241972	0.523257	0.690293	0.680653	-0.534719	-0.555009	-0.0202903
GAGTCG	3820	1094	2726	649	0.204667	1020	0.364286	702943	258093	444850	160675	0.296302	241571	0.523593	0.690739	0.695743	-0.533787	-0.523374	0.0104124
GGACAA	3702	1104	2598	629	0.204686	1027	0.383925	703061	258083	444978	160695	0.296285	241564	0.523436	0.690841	0.733472	-0.533574	-0.447187	0.0863872
AGTGCG	4106	1211	2895	698	0.204812	1127	0.378315	702657	257976	444681	160626	0.296341	241464	0.523564	0.691137	0.722576	-0.532956	-0.468778	0.0641784
TGCTAG	3606	1057	2549	613	0.204811	984	0.375286	703157	258130	445027	160711	0.296271	241607	0.523469	0.691297	0.716922	-0.532622	-0.480113	0.0525097
AGTGGC	4445	1273	3172	756	0.204934	1180	0.361409	702318	257914	444404	160568	0.296388	241411	0.523774	0.691438	0.69001	-0.532329	-0.535312	-0.00298306
GACAGC	2712	810	1902	461	0.204798	744	0.378049	704051	258377	445674	160863	0.296146	241847	0.523247	0.691543	0.722505	-0.532108	-0.468921	0.0631877
GCTAGC	3111	933	2178	529	0.20488	868	0.386982	703652	258254	445398	160795	0.296201	241723	0.52329	0.691691	0.739516	-0.5318	-0.435346	0.0964534
ACAGGC	3397	1053	2344	578	0.205037	966	0.397367	703366	258134	445232	160746	0.29624	241625	0.523291	0.692131	0.759362	-0.530883	-0.397141	0.133742
GTTGGA	5085	1453	3632	866	0.205262	1350	0.361446	701678	257734	443944	160458	0.296475	241241	0.523939	0.692342	0.689862	-0.530443	-0.53562	-0.00517746
CTGTAG	3794	1074	2720	646	0.20521	1001	0.358396	702969	258113	444856	160678	0.296295	241590	0.523626	0.692586	0.68445	-0.529935	-0.546982	-0.0170473
GTGGGT	8920	2660	6260	1522	0.205731	2456	0.37995	697843	256527	441316	159802	0.297007	240135	0.524647	0.692681	0.724203	-0.529736	-0.465535	0.0642015
CTCCCG	1252	376	876	213	0.205005	346	0.381898	705511	258811	446700	161111	0.295942	242245	0.522907	0.692719	0.730337	-0.529658	-0.453365	0.0762932
AGCTGC	2255	691	1564	384	0.205238	645	0.400621	704508	258496	446012	160940	0.296081	241946	0.523056	0.693182	0.765923	-0.528694	-0.384728	0.143966
GTACAG	4411	1318	3093	752	0.205521	1209	0.377577	702352	257869	444483	160572	0.296379	241382	0.523639	0.69344	0.721062	-0.528158	-0.471804	0.0563538
TTAGAG	5692	1722	3970	971	0.205677	1585	0.385926	701071	257465	443606	160353	0.296556	241006	0.523852	0.693552	0.736709	-0.527924	-0.440833	0.0870908
CCACGA	1550	450	1100	264	0.205288	412	0.362039	705213	258737	446476	161060	0.295983	242179	0.523026	0.69358	0.6922	-0.527867	-0.53074	-0.00287326
GAGCCC	1708	461	1247	291	0.205363	432	0.338558	705055	258726	446329	161033	0.296005	242159	0.523139	0.693785	0.647166	-0.52744	-0.627792	-0.100352
ACAGGA	3630	1045	2585	619	0.20558	978	0.368778	703133	258142	444991	160705	0.29627	241613	0.523516	0.693893	0.704426	-0.527215	-0.505479	0.0217352
TCAGAG	4109	1230	2879	701	0.205692	1142	0.384901	702654	257957	444697	160623	0.296335	241449	0.523518	0.69412	0.73522	-0.526742	-0.443753	0.0829895
GAATAG	5359	1565	3794	915	0.205896	1450	0.370939	701404	257622	443782	160409	0.296507	241141	0.52392	0.694403	0.708007	-0.526155	-0.498165	0.0279898
CTGGCC	1941	527	1414	331	0.20559	495	0.342324	704822	258660	446162	160993	0.296036	242096	0.523195	0.694476	0.654294	-0.526002	-0.611988	-0.0859858
GGCGGT	7131	2055	5076	1219	0.206191	1929	0.370819	699632	257132	442500	160105	0.296751	240662	0.524352	0.694828	0.707194	-0.525271	-0.499822	0.0254496
TGGTCG	4238	1229	3009	724	0.206033	1137	0.366656	702525	257958	444567	160600	0.296351	241454	0.523681	0.695233	0.700152	-0.524431	-0.514261	0.0101706
CACGGA	2295	676	1619	392	0.205991	626	0.375075	704468	258511	445957	160932	0.296083	241965	0.523164	0.695718	0.716935	-0.523426	-0.480085	0.0433406
CCACGC	1306	377	929	223	0.20591	350	0.366109	705457	258810	446647	161101	0.295948	242241	0.522955	0.695763	0.700077	-0.523333	-0.514414	0.00891894
ATAGAG	5179	1542	3637	886	0.206382	1440	0.38513	701584	257645	443939	160438	0.296478	241151	0.523748	0.696113	0.735334	-0.522606	-0.443529	0.0790764
GCATCC	1982	618	1364	339	0.20633	566	0.399718	704781	258569	446212	160985	0.296039	242025	0.523008	0.696968	0.764267	-0.520836	-0.387852	0.132984
CGTCGC	1490	437	1053	255	0.206478	416	0.387337	705273	258750	446523	161069	0.295972	242175	0.522945	0.697627	0.740683	-0.519473	-0.433071	0.0864022
GGTTCG	5378	1564	3814	922	0.206912	1444	0.367056	701385	257623	443762	160402	0.296501	241147	0.523962	0.697846	0.700541	-0.519019	-0.513459	0.00556048
GACTAG	3647	1059	2588	625	0.206817	983	0.368994	703116	258128	444988	160699	0.296265	241608	0.523519	0.698081	0.704835	-0.518534	-0.504643	0.0138908
TAGGTC	4753	1361	3392	815	0.206958	1263	0.361891	702010	257826	444184	160509	0.296415	241328	0.523849	0.698203	0.69083	-0.518281	-0.533596	-0.0153151
TAGTCG	3710	1032	2678	636	0.206897	973	0.355499	703053	258155	444898	160688	0.296273	241618	0.523623	0.698331	0.678921	-0.518017	-0.558684	-0.0406676
ACCCCG	1010	273	737	173	0.206691	250	0.328947	705753	258914	446839	161151	0.295906	242341	0.522949	0.698501	0.629023	-0.517666	-0.668814	-0.151148
TAGTAG	5310	1559	3751	912	0.207367	1435	0.370323	701453	257628	443825	160412	0.296488	241156	0.523914	0.699412	0.706839	-0.515786	-0.500547	0.0152388
GGATGC	4437	1306	3131	762	0.207347	1237	0.386562	702326	257881	444445	160562	0.296369	241354	0.523576	0.699624	0.738312	-0.515347	-0.437698	0.0776493
AGAGGT	6313	1865	4448	1085	0.207536	1713	0.372391	700450	257322	443128	160239	0.296623	240878	0.524135	0.699664	0.710487	-0.515266	-0.49312	0.022146
TTCGGC	2708	781	1927	465	0.207312	728	0.367677	704055	258406	445649	160859	0.296134	241863	0.523296	0.700059	0.702618	-0.514451	-0.509188	0.00526293
TCGCCA	1503	445	1058	258	0.207229	410	0.375114	705260	258742	446518	161066	0.295972	242181	0.52298	0.700165	0.717263	-0.514234	-0.479425	0.0348088
CCGGCT	2085	632	1453	358	0.207296	596	0.400269	704678	258555	446123	160966	0.29605	241995	0.523025	0.700205	0.765295	-0.51415	-0.385913	0.128237
GCCCAA	1816	544	1272	312	0.207447	501	0.380989	704947	258643	446304	161012	0.296013	242090	0.523034	0.700802	0.72842	-0.512921	-0.457157	0.0557633
CGGGCT	4335	1268	3067	746	0.207857	1176	0.37227	702428	257919	444509	160578	0.296351	241415	0.523662	0.701388	0.710897	-0.511715	-0.492288	0.0194273
GTCGCA	2599	794	1805	447	0.207714	742	0.399569	704164	258393	445771	160877	0.296118	241849	0.523126	0.701456	0.763811	-0.511575	-0.388713	0.122862
TACCGG	2993	862	2131	515	0.207829	795	0.361692	703770	258325	445445	160809	0.29617	241796	0.523397	0.701721	0.691047	-0.511031	-0.533143	-0.0221119
CGATGG	4182	1224	2958	720	0.207972	1132	0.371148	702581	257963	444618	160604	0.29633	241459	0.523634	0.701827	0.708792	-0.510813	-0.496565	0.0142481
AGGAAC	3194	945	2249	550	0.208018	874	0.376724	703569	258242	445327	160774	0.296197	241717	0.523365	0.702298	0.719812	-0.509845	-0.474308	0.0355374
GGGGTA	11352	3377	7975	1961	0.208817	3126	0.380015	695411	255810	439601	159363	0.297292	239465	0.525205	0.702396	0.723555	-0.509644	-0.466825	0.0428186
AGAGAA	3898	1129	2769	672	0.208308	1051	0.369161	702865	258058	444807	160652	0.296289	241540	0.523579	0.703054	0.705072	-0.508293	-0.504158	0.00413407
AAGCGA	3046	938	2108	525	0.208251	894	0.415428	703717	258249	445468	160799	0.296175	241697	0.523131	0.703133	0.794118	-0.508131	-0.332576	0.175555
CGCGCA	2576	776	1800	444	0.208255	711	0.381233	704187	258411	445776	160880	0.296113	241880	0.523202	0.703297	0.728654	-0.507793	-0.456694	0.0510988
CTACGA	1770	540	1230	305	0.208191	500	0.393701	704993	258647	446346	161019	0.296005	242091	0.522985	0.703337	0.752795	-0.507713	-0.409671	0.0980416
AGGGTA	7976	2354	5622	1378	0.208851	2178	0.375647	698787	256833	441954	159946	0.296833	240413	0.524491	0.703597	0.716212	-0.507178	-0.481541	0.0256371
TGAGGC	4798	1502	3296	828	0.208564	1376	0.402104	701965	257685	444280	160496	0.296408	241215	0.523527	0.703638	0.768068	-0.507095	-0.380695	0.1264
GAGAAC	2963	880	2083	511	0.208401	820	0.382641	703800	258307	445493	160813	0.296164	241771	0.523281	0.703669	0.731235	-0.50703	-0.451594	0.0554363
CACTGG	3043	883	2160	525	0.208499	811	0.363351	703720	258304	445416	160799	0.296174	241780	0.523401	0.703974	0.694212	-0.506405	-0.526553	-0.0201475
TTCTAG	3546	1067	2479	612	0.208589	986	0.385156	703217	258120	445097	160712	0.296241	241605	0.523394	0.70412	0.735882	-0.506107	-0.442454	0.0636527
TCGAGC	2770	807	1963	478	0.208551	749	0.370609	703993	258380	445613	160846	0.296137	241842	0.523296	0.70424	0.708219	-0.505862	-0.497732	0.00812966
GACCCC	997	300	697	172	0.208485	273	0.377072	705766	258887	446879	161152	0.295901	242318	0.522859	0.704576	0.721173	-0.505174	-0.471583	0.0335907
GTCAAG	3940	1224	2716	681	0.20896	1139	0.40664	702823	257963	444860	160643	0.296291	241452	0.523336	0.705252	0.777016	-0.503789	-0.363983	0.139806
ATCGGC	2755	824	1931	476	0.208864	761	0.381645	704008	258363	445645	160848	0.296134	241830	0.52324	0.705301	0.729388	-0.503688	-0.455242	0.0484465
TCAGGT	4886	1524	3362	845	0.209107	1394	0.399198	701877	257663	444214	160479	0.296416	241197	0.523567	0.70545	0.762458	-0.503384	-0.39127	0.112114
CCCTCC	828	239	589	143	0.208759	232	0.389262	705935	258948	446987	161181	0.295879	242359	0.522803	0.705557	0.744567	-0.503166	-0.425527	0.0776383
TCTGCG	2095	610	1485	362	0.208886	572	0.375575	704668	258577	446091	160962	0.296046	242019	0.523116	0.705587	0.717957	-0.503103	-0.478031	0.0250723
CGTCCA	1557	474	1083	269	0.208851	433	0.385231	705206	258713	446493	161055	0.295975	242158	0.522965	0.705637	0.736629	-0.503001	-0.44099	0.0620109
TGGGAT	6240	1908	4332	1080	0.209302	1757	0.391925	700523	257279	443244	160244	0.296595	240834	0.523906	0.705684	0.748082	-0.502905	-0.418731	0.0841742
GCAGCT	3279	1001	2278	567	0.209071	915	0.387056	703484	258186	445298	160757	0.296202	241676	0.523326	0.705838	0.739608	-0.502591	-0.435167	0.067424
GGCGAA	4820	1435	3385	834	0.209232	1345	0.38705	701943	257752	444191	160490	0.296406	241246	0.523654	0.705897	0.739133	-0.50247	-0.436094	0.0663761
CCGCGA	1556	460	1096	269	0.209013	423	0.373345	705207	258727	446480	161055	0.295974	242168	0.522997	0.706187	0.713857	-0.501878	-0.486293	0.0155849
GGGAGT	9107	2648	6459	1579	0.20975	2456	0.369268	697656	256539	441117	159745	0.296973	240135	0.524861	0.706294	0.703553	-0.501659	-0.507268	-0.0056097
TGTCGG	4604	1345	3259	797	0.209351	1243	0.36983	702159	257842	444317	160527	0.296377	241348	0.523746	0.706369	0.706125	-0.501506	-0.502004	-0.000498025
GATTAG	5554	1618	3936	962	0.209495	1505	0.371697	701209	257569	443640	160362	0.296502	241086	0.52396	0.706555	0.709399	-0.501126	-0.49533	0.00579517
AGATCA	3080	904	2176	533	0.209266	834	0.371327	703683	258283	445400	160791	0.296175	241757	0.523367	0.706562	0.709496	-0.501113	-0.495135	0.0059784
ACGGCC	1867	563	1304	323	0.209197	517	0.382963	704896	258624	446272	161001	0.296015	242074	0.523039	0.706711	0.732188	-0.500808	-0.449714	0.0510943
CGTGAG	4059	1260	2799	703	0.209476	1160	0.400138	702704	257927	444777	160621	0.296303	241431	0.523402	0.706963	0.764495	-0.500293	-0.387421	0.112872
TGGACC	2194	669	1525	380	0.209482	621	0.394787	704569	258518	446051	160944	0.296057	241970	0.523066	0.707572	0.754755	-0.49905	-0.40592	0.0931306
GCAGAC	2684	810	1874	465	0.209554	748	0.386364	704079	258377	445702	160859	0.296121	241843	0.523202	0.707662	0.738459	-0.498867	-0.43741	0.0614572
GTATGG	7024	2130	4894	1219	0.209991	1961	0.38732	699739	257057	442682	160105	0.296692	240630	0.524124	0.707776	0.738985	-0.498635	-0.436383	0.0622523
AGGTCA	4630	1369	3261	803	0.209825	1274	0.379619	702133	257818	444315	160521	0.296376	241317	0.523673	0.707968	0.724915	-0.498244	-0.464116	0.0341282
ACCAAG	2250	719	1531	390	0.209677	666	0.420455	704513	258468	446045	160934	0.296064	241925	0.522982	0.708217	0.803957	-0.497736	-0.31481	0.182926
AGTTCC	2273	713	1560	394	0.209686	654	0.403953	704490	258474	446016	160930	0.296067	241937	0.523047	0.708239	0.772307	-0.497692	-0.372753	0.124938
AAGTGG	6134	1815	4319	1065	0.210101	1688	0.379667	700629	257372	443257	160259	0.296573	240903	0.524014	0.708429	0.724536	-0.497306	-0.464871	0.0324344
TAGCGA	3539	1092	2447	614	0.209915	1004	0.396055	703224	258095	445129	160710	0.296232	241587	0.523327	0.708615	0.756803	-0.496925	-0.40201	0.094915
CACCGC	1171	366	805	203	0.209711	341	0.410843	705592	258821	446771	161121	0.295922	242250	0.522832	0.708669	0.785804	-0.496817	-0.347759	0.149058
CCAGAT	2358	736	1622	409	0.209851	675	0.40107	704405	258451	445954	160915	0.296077	241916	0.523074	0.708772	0.766755	-0.496607	-0.383163	0.113444
TCCCGA	1607	480	1127	279	0.21009	441	0.378216	705156	258707	446449	161045	0.295978	242150	0.522995	0.709817	0.723173	-0.494481	-0.467587	0.0268937
AGAACC	1923	602	1321	334	0.210195	552	0.402626	704840	258585	446255	160990	0.296019	242039	0.522987	0.710073	0.769858	-0.493961	-0.377336	0.116625
TTGTAG	5353	1573	3780	931	0.210538	1462	0.375739	701410	257614	443796	160393	0.296466	241129	0.523873	0.71016	0.717232	-0.493783	-0.479488	0.0142953
ATGAGG	6379	1964	4415	1110	0.210666	1815	0.397677	700384	257223	443161	160214	0.296599	240776	0.523873	0.710272	0.759111	-0.493556	-0.397617	0.0959393
GTTCCG	3037	912	2125	528	0.210442	849	0.388026	703726	258275	445451	160796	0.296163	241742	0.523269	0.710562	0.741541	-0.492968	-0.431402	0.0615664
AGCGAC	2042	645	1397	355	0.210433	601	0.417071	704721	258542	446179	160969	0.296034	241990	0.52296	0.71084	0.79752	-0.492403	-0.326407	0.165996
GGAGTC	4379	1307	3072	762	0.210672	1215	0.384008	702384	257880	444504	160562	0.296337	241376	0.523583	0.710919	0.733422	-0.492242	-0.447284	0.0449585
GGAGCT	4641	1386	3255	808	0.210801	1284	0.382484	702122	257801	444321	160516	0.29637	241307	0.523653	0.711275	0.730416	-0.49152	-0.453209	0.0383108
GCCGAA	2242	683	1559	390	0.210583	639	0.398628	704521	258504	446017	160934	0.296059	241952	0.523061	0.711287	0.762105	-0.491496	-0.391939	0.0995574
CCGGAA	2282	658	1624	397	0.21061	629	0.38052	704481	258529	445952	160927	0.296064	241962	0.52314	0.711366	0.727378	-0.491337	-0.459223	0.032114
GGGTTG	10039	3024	7015	1752	0.211415	2791	0.385072	696724	256163	440561	159572	0.29707	239800	0.524814	0.711668	0.73373	-0.490724	-0.446678	0.044046
CTGGGT	5166	1508	3658	900	0.21097	1404	0.373206	701597	257679	443918	160424	0.296438	241187	0.523853	0.711686	0.712425	-0.490687	-0.48919	0.00149729
AATAGG	6101	1825	4276	1064	0.211237	1698	0.385646	700662	257362	443300	160260	0.296557	240893	0.523944	0.712298	0.736045	-0.489448	-0.442134	0.0473143
CTAGCA	2463	738	1725	429	0.210914	685	0.385264	704300	258449	445851	160895	0.296087	241906	0.52316	0.71234	0.736418	-0.489362	-0.441403	0.0479585
ACACCG	1539	474	1065	268	0.210858	445	0.406764	705224	258713	446511	161056	0.295967	242146	0.522905	0.712435	0.777892	-0.489169	-0.362357	0.126812
CCGACG	1539	467	1072	268	0.210858	433	0.391501	705224	258720	446504	161056	0.295967	242158	0.522945	0.712435	0.748647	-0.489169	-0.417643	0.0715261
CCAAGT	2468	764	1704	430	0.210991	706	0.400681	704295	258423	445872	160894	0.296087	241885	0.523096	0.712598	0.765979	-0.488839	-0.384623	0.104216
AGCGAA	2932	904	2028	511	0.21107	829	0.394199	703831	258283	445548	160813	0.296147	241762	0.523216	0.71272	0.753415	-0.488592	-0.408484	0.0801079
AGAACA	2793	849	1944	487	0.211188	792	0.395802	703970	258338	445632	160837	0.296128	241799	0.523181	0.713165	0.75653	-0.487693	-0.40253	0.0851623
AAGCGC	2449	763	1686	427	0.211177	703	0.402635	704314	258424	445890	160897	0.296084	241888	0.523085	0.713234	0.769731	-0.487553	-0.377574	0.109979
CCCGTG	1818	552	1266	317	0.211193	519	0.399538	704945	258635	446310	161007	0.296002	242072	0.522977	0.713482	0.763969	-0.48705	-0.388415	0.0986356
AGTGCC	2505	785	1720	437	0.211315	735	0.415254	704258	258402	445856	160887	0.296091	241856	0.523043	0.713685	0.79392	-0.486641	-0.332934	0.153707
TAGAGC	3987	1242	2745	696	0.211486	1137	0.398947	702776	257945	444831	160628	0.296281	241454	0.523396	0.713802	0.762229	-0.486403	-0.391704	0.0946995
AGGATG	5387	1592	3795	941	0.211651	1490	0.382345	701376	257595	443781	160383	0.29646	241101	0.523819	0.713926	0.729918	-0.486153	-0.454193	0.0319595
ACGGCA	2779	855	1924	485	0.211421	781	0.390891	703984	258332	445652	160839	0.296125	241810	0.523201	0.713958	0.747114	-0.486089	-0.4206	0.0654887
CGCCGA	1668	480	1188	291	0.211329	450	0.369458	705095	258707	446388	161033	0.295983	242141	0.523035	0.713991	0.706374	-0.486023	-0.501496	-0.015473
CCTCGC	1335	388	947	233	0.211434	348	0.352584	705428	258799	446629	161091	0.29594	242243	0.522994	0.714448	0.674164	-0.485098	-0.568829	-0.0837311
GGATCA	3761	1100	2661	657	0.211662	1038	0.381197	703002	258087	444915	160667	0.29625	241553	0.523466	0.714471	0.728217	-0.485053	-0.457559	0.0274935
TGGGTC	5339	1585	3754	934	0.212032	1465	0.378162	701424	257602	443822	160390	0.296451	241126	0.523848	0.715234	0.721893	-0.483512	-0.470142	0.0133702
CTGGAC	2180	666	1514	381	0.211784	623	0.400128	704583	258521	446062	160943	0.296047	241968	0.523044	0.715374	0.765	-0.483231	-0.386469	0.0967614
AAAGGA	4499	1345	3154	787	0.212015	1250	0.384734	702264	257842	444422	160537	0.296343	241341	0.523604	0.715438	0.73478	-0.483101	-0.444615	0.0384861
CGAGAA	3037	880	2157	531	0.211891	840	0.38234	703726	258307	445419	160793	0.296156	241751	0.523299	0.715472	0.730633	-0.483033	-0.452781	0.0302524
GCCGTC	1636	482	1154	286	0.211852	451	0.380591	705127	258705	446422	161038	0.295977	242140	0.522995	0.715771	0.727714	-0.482431	-0.458557	0.0238734
ATCGAG	3681	1136	2545	644	0.212051	1054	0.401218	703082	258051	445031	160680	0.296238	241537	0.523323	0.715815	0.766674	-0.482342	-0.383314	0.099028
CAGACA	2344	753	1591	410	0.211996	696	0.42233	704419	258434	445985	160914	0.296067	241895	0.522989	0.71604	0.807531	-0.481889	-0.30841	0.173479
TCAAGG	4359	1316	3043	763	0.21218	1199	0.37943	702404	257871	444533	160561	0.296324	241392	0.523613	0.716042	0.724639	-0.481885	-0.464666	0.0172182
CAACGG	2812	848	1964	492	0.212069	795	0.39415	703951	258339	445612	160832	0.296127	241796	0.523192	0.716143	0.753355	-0.481681	-0.408598	0.0730828
CCCGCC	732	210	522	128	0.211921	197	0.368224	706031	258977	447054	161196	0.295862	242394	0.52281	0.716282	0.704318	-0.481401	-0.505702	-0.0243002
TTTCGG	4289	1274	3015	751	0.212267	1166	0.373359	702474	257913	444561	160573	0.296314	241425	0.523643	0.716357	0.713003	-0.481249	-0.48802	-0.00677052
ACCGGC	2040	603	1437	357	0.212121	560	0.378378	704723	258584	446139	160967	0.296028	242031	0.523093	0.716558	0.723348	-0.480845	-0.467238	0.0136066
CTGCGA	1994	595	1399	349	0.212158	550	0.380886	704769	258592	446177	160975	0.296022	242041	0.523074	0.716697	0.728169	-0.480565	-0.457654	0.0229108
TCGGGT	5586	1667	3919	979	0.212503	1529	0.376879	701177	257520	443657	160345	0.296478	241062	0.523917	0.716756	0.71935	-0.480446	-0.475235	0.00521103
GCCGTG	2884	870	2014	505	0.212274	805	0.387205	703879	258317	445562	160819	0.296135	241786	0.523241	0.716816	0.740013	-0.480326	-0.434377	0.0459497
GACGGA	3323	1006	2317	582	0.212331	939	0.393876	703440	258181	445259	160742	0.296191	241652	0.523296	0.716874	0.752682	-0.480209	-0.409887	0.0703212
CGACCG	1611	486	1125	282	0.21219	454	0.392394	705152	258701	446451	161042	0.295973	242137	0.522957	0.716922	0.750337	-0.480113	-0.414389	0.0657234
CGAGAC	2364	709	1655	414	0.212308	651	0.380035	704399	258478	445921	160910	0.296069	241940	0.52316	0.71709	0.726422	-0.479775	-0.46112	0.0186551
GTAGAC	3850	1176	2674	675	0.212598	1098	0.398983	702913	258011	444902	160649	0.296256	241493	0.523369	0.717617	0.762335	-0.478714	-0.391503	0.0872105
CCCCTG	1216	349	867	213	0.212363	320	0.357143	705547	258838	446709	161111	0.295923	242271	0.522952	0.71763	0.682937	-0.478689	-0.550177	-0.0714878
GCCTGC	1871	561	1310	328	0.212573	524	0.389013	704892	258626	446266	160996	0.296005	242067	0.523021	0.718139	0.743781	-0.477664	-0.427051	0.0506136
GTAGAA	5145	1566	3579	903	0.212871	1450	0.392422	701618	257621	443997	160421	0.296419	241141	0.523677	0.718144	0.74936	-0.477656	-0.416269	0.0613866
CTCGGC	2019	608	1411	354	0.212613	565	0.388583	704744	258579	446165	160970	0.296024	242026	0.523053	0.718228	0.742914	-0.477486	-0.428733	0.0487523
GGCTTG	9647	2886	6761	1696	0.213307	2687	0.386063	697116	256301	440815	159628	0.296989	239904	0.524711	0.71823	0.735764	-0.477481	-0.442685	0.0347964
GGCCAA	3816	1155	2661	670	0.212969	1071	0.390164	702947	258032	444915	160654	0.296249	241520	0.52342	0.718884	0.745413	-0.47617	-0.423888	0.0522821
AGGAGT	5354	1622	3732	941	0.213234	1501	0.389567	701409	257565	443844	160383	0.296442	241090	0.523745	0.719309	0.743809	-0.475316	-0.426996	0.0483204
GCGACA	2869	878	1991	504	0.213108	820	0.400195	703894	258309	445585	160820	0.296129	241771	0.523175	0.719645	0.764936	-0.474643	-0.386588	0.0880541
AGGCTG	4443	1404	3039	781	0.213271	1286	0.407349	702320	257783	444537	160543	0.296327	241305	0.523421	0.719717	0.778243	-0.474498	-0.361708	0.11279
TACGCG	2533	741	1792	445	0.213123	695	0.378128	704230	258446	445784	160879	0.296087	241896	0.523206	0.719798	0.722714	-0.474336	-0.468503	0.00583269
GGGCTC	4130	1237	2893	726	0.213278	1147	0.384512	702633	257950	444683	160598	0.296287	241444	0.523525	0.719837	0.734468	-0.474257	-0.445229	0.0290284
GGTCGA	4827	1470	3357	849	0.213424	1366	0.394684	701936	257717	444219	160475	0.296374	241225	0.523593	0.720116	0.753799	-0.473698	-0.407749	0.0659491
GGGCCT	3958	1222	2736	697	0.213738	1132	0.400566	702805	257965	444840	160627	0.296262	241459	0.523379	0.721448	0.765346	-0.471032	-0.385817	0.0852151
AAGACG	2832	887	1945	499	0.213888	839	0.420973	703931	258300	445631	160825	0.296121	241752	0.52307	0.722299	0.804813	-0.469332	-0.313275	0.156057
CTCCGC	1192	355	837	210	0.213849	332	0.386047	705571	258832	446739	161114	0.295917	242259	0.522885	0.722667	0.738301	-0.468597	-0.43772	0.0308778
AGTAGC	3890	1192	2698	686	0.214107	1100	0.394265	702873	257995	444878	160638	0.296252	241491	0.523408	0.722721	0.753266	-0.468489	-0.408769	0.0597193
ACCTGG	2581	792	1789	455	0.214017	731	0.395135	704182	258395	445787	160869	0.296089	241860	0.523142	0.722813	0.755312	-0.468306	-0.404856	0.0634498
TAGCCC	1810	533	1277	319	0.21395	501	0.382735	704953	258654	446299	161005	0.295993	242090	0.523027	0.722821	0.731768	-0.468289	-0.450541	0.0177478
GGTACG	5281	1577	3704	932	0.214302	1468	0.384999	701482	257610	443872	160392	0.296424	241123	0.523772	0.722958	0.735051	-0.468015	-0.444084	0.023931
AGCGTG	4002	1214	2788	706	0.214199	1134	0.395397	702761	257973	444788	160618	0.296265	241457	0.523423	0.722998	0.755408	-0.467936	-0.404673	0.0632634
CATCAG	2535	796	1739	447	0.21408	728	0.402878	704228	258391	445837	160877	0.296083	241863	0.5231	0.723042	0.770174	-0.467849	-0.376744	0.0911046
GTGAAG	4985	1513	3472	880	0.214373	1412	0.395186	701778	257674	444104	160444	0.296386	241179	0.52362	0.723288	0.754719	-0.467358	-0.405989	0.0613688
TAAGGG	8520	2642	5878	1506	0.214713	2443	0.402008	698243	256545	441698	159818	0.296825	240148	0.524232	0.723367	0.766851	-0.4672	-0.382982	0.0842178
GAAAGC	3568	1080	2488	630	0.214432	1011	0.395385	703195	258107	445088	160694	0.29621	241580	0.523337	0.723918	0.755509	-0.466101	-0.40448	0.0616208
CACGGC	2119	641	1478	374	0.214327	596	0.391333	704644	258546	446098	160950	0.29603	241995	0.523064	0.724002	0.748155	-0.465935	-0.418591	0.0473437
TGCGCA	2317	719	1598	409	0.214361	669	0.405947	704446	258468	445978	160915	0.296055	241922	0.523047	0.724057	0.776118	-0.465825	-0.365652	0.100173
AAAAGG	5787	1703	4084	1023	0.214736	1578	0.374911	700976	257484	443492	160301	0.296483	241013	0.523983	0.724276	0.715501	-0.465389	-0.482973	-0.0175844
TGGTCC	3079	937	2142	544	0.214596	867	0.391953	703684	258250	445434	160780	0.296148	241724	0.523257	0.724623	0.749063	-0.464698	-0.41684	0.0478578
CTGCCG	1761	504	1257	311	0.214483	468	0.361949	705002	258683	446319	161013	0.295986	242123	0.523081	0.724639	0.691956	-0.464666	-0.531247	-0.0665808
CGCTGC	1806	539	1267	319	0.214526	511	0.394595	704957	258648	446309	161005	0.295991	242080	0.52299	0.724771	0.754498	-0.464402	-0.406412	0.0579905
AAGCCG	2354	681	1673	416	0.214654	638	0.371795	704409	258506	445903	160908	0.296058	241953	0.523191	0.725041	0.710629	-0.463867	-0.492832	-0.0289654
AAGGAC	3066	924	2142	542	0.214739	861	0.390476	703697	258263	445434	160782	0.296146	241730	0.523262	0.725111	0.746234	-0.463727	-0.4223	0.0414265
CTACCG	1607	487	1120	284	0.214664	455	0.394965	705156	258700	446456	161040	0.295966	242136	0.522949	0.725298	0.755265	-0.463355	-0.404945	0.0584097
GCGCAC	2771	853	1918	490	0.214818	787	0.396673	703992	258334	445658	160834	0.296109	241804	0.523172	0.725469	0.758208	-0.463013	-0.399335	0.0636785
ACGCAG	2522	731	1791	446	0.214836	686	0.373638	704241	258456	445785	160878	0.296078	241905	0.523223	0.725606	0.714109	-0.462742	-0.485784	-0.0230429
GCAGAT	3866	1131	2735	684	0.214959	1059	0.377271	702897	258056	444841	160640	0.296243	241532	0.523516	0.725617	0.720649	-0.46272	-0.472632	-0.00991224
TCGGAC	2284	671	1613	404	0.214894	625	0.376733	704479	258516	445963	160920	0.296049	241966	0.523155	0.725872	0.720117	-0.462212	-0.473696	-0.0114837
AGCGTC	2329	705	1624	412	0.214919	662	0.397121	704434	258482	445952	160912	0.296054	241929	0.523084	0.725945	0.759191	-0.462068	-0.397466	0.0646018
CCGGTC	2176	665	1511	385	0.214964	619	0.397559	704587	258522	446065	160939	0.296035	241972	0.523053	0.726142	0.760075	-0.461676	-0.395786	0.0658904
CGCGCC	1645	466	1179	291	0.214919	436	0.360629	705118	258721	446397	161033	0.29597	242155	0.523055	0.72615	0.689466	-0.461661	-0.536448	-0.0747871
AGCACA	2379	730	1649	421	0.215015	671	0.392857	704384	258457	445927	160903	0.29606	241920	0.523111	0.726256	0.751002	-0.46145	-0.413112	0.048338
CCTCAG	1944	624	1320	344	0.215	570	0.414847	704819	258563	446256	160980	0.296007	242021	0.522952	0.726335	0.79328	-0.461293	-0.334098	0.127195
CGCGGC	3795	1148	2647	672	0.215178	1060	0.387569	702968	258039	444929	160652	0.296233	241531	0.523432	0.726379	0.740437	-0.461205	-0.433551	0.0276534
ATTCGG	4234	1309	2925	750	0.21527	1203	0.396899	702529	257878	444651	160574	0.296287	241388	0.523458	0.726559	0.758224	-0.460847	-0.399303	0.0615441
ACAGCG	2491	758	1733	441	0.215122	704	0.393956	704272	258429	445843	160883	0.296073	241887	0.523129	0.726583	0.753077	-0.4608	-0.409131	0.0516689
AAAGAG	4615	1389	3226	818	0.215433	1309	0.395947	702148	257798	444350	160506	0.296332	241282	0.52354	0.726999	0.756287	-0.459975	-0.402995	0.0569803
GTGGTG	7039	2141	4898	1249	0.215717	2007	0.398847	699724	257046	442678	160075	0.296628	240584	0.523988	0.72723	0.761176	-0.459517	-0.393698	0.0658186
CCTTCG	1547	437	1110	274	0.21524	411	0.361796	705216	258750	446466	161050	0.295957	242180	0.523026	0.727265	0.691735	-0.459446	-0.531708	-0.0722614
GTTTGG	6925	2057	4868	1229	0.215765	1905	0.379482	699838	257130	442708	160095	0.296613	240686	0.524197	0.72743	0.723931	-0.45912	-0.466077	-0.00695691
GGCCGT	3655	1107	2548	648	0.215497	1035	0.395038	703108	258080	445028	160676	0.296214	241556	0.523356	0.727505	0.754817	-0.458971	-0.405801	0.0531708
GACGCC	1478	451	1027	262	0.215461	423	0.400948	705285	258736	446549	161062	0.295949	242168	0.522909	0.728034	0.766764	-0.457923	-0.383145	0.0747778
ACAAGG	4097	1201	2896	727	0.215727	1127	0.379461	702666	257986	444680	160597	0.296267	241464	0.523554	0.728151	0.72478	-0.45769	-0.464385	-0.006695
GGCGTG	5823	1732	4091	1034	0.215911	1605	0.380512	700940	257455	443485	160290	0.296476	240986	0.523935	0.728258	0.726258	-0.457478	-0.461446	-0.00396782
GCTCCC	1449	428	1021	257	0.215604	399	0.38	705314	258759	446555	161067	0.295945	242192	0.522955	0.728528	0.72664	-0.456943	-0.460688	-0.00374423
CTGTGG	4308	1265	3043	765	0.215919	1177	0.375918	702455	257922	444533	160559	0.296291	241414	0.523628	0.728738	0.717911	-0.456527	-0.478123	-0.0215961
GCGGAT	4650	1425	3225	826	0.216004	1339	0.40441	702113	257762	444351	160498	0.296332	241252	0.523481	0.728926	0.772539	-0.456156	-0.37232	0.0838362
GATAGC	3868	1218	2650	687	0.21597	1121	0.408082	702895	257969	444926	160637	0.296237	241470	0.523314	0.729044	0.779803	-0.455923	-0.358818	0.0971047
CGTCGA	1831	517	1314	325	0.215803	489	0.364382	704932	258670	446262	160999	0.29599	242102	0.523091	0.729089	0.696594	-0.455833	-0.521611	-0.065778
GAGCAA	3287	998	2289	584	0.216056	929	0.393978	703476	258189	445287	160740	0.296166	241662	0.523289	0.72951	0.752888	-0.455	-0.409492	0.0455077
CAGCGT	2550	757	1793	453	0.216023	703	0.380617	704213	258430	445783	160871	0.296077	241888	0.523199	0.729618	0.727481	-0.454788	-0.459019	-0.00423148
GTCCAA	2786	881	1905	495	0.216063	805	0.40636	703977	258306	445671	160829	0.296105	241786	0.52313	0.729683	0.776787	-0.454659	-0.36441	0.0902495
ATCAGA	3082	944	2138	548	0.216259	866	0.390794	703681	258243	445438	160776	0.29614	241725	0.523264	0.730258	0.746839	-0.453521	-0.42113	0.0323908
CCTCCC	782	237	545	139	0.216174	227	0.409009	705981	258950	447031	161185	0.295863	242364	0.522768	0.730656	0.782391	-0.452735	-0.354037	0.0986978
CTCAGG	3468	1109	2359	617	0.216415	1018	0.41551	703295	258078	445217	160707	0.296186	241573	0.5232	0.730673	0.794171	-0.452701	-0.332479	0.120222
GAAAGA	4039	1187	2852	719	0.216566	1108	0.378028	702724	258000	444724	160605	0.296254	241483	0.523551	0.731015	0.722047	-0.452027	-0.469836	-0.0178092
TAGTGC	4134	1258	2876	736	0.216598	1161	0.390515	702629	257929	444700	160588	0.296265	241430	0.523483	0.731094	0.745992	-0.45187	-0.422767	0.0291032
GAGACC	2338	692	1646	416	0.216441	644	0.380165	704425	258495	445930	160908	0.29605	241947	0.523154	0.731098	0.72668	-0.451864	-0.460608	-0.0087438
GATAGA	4924	1557	3367	877	0.216704	1454	0.41902	701839	257630	444209	160447	0.29636	241137	0.523412	0.731218	0.800555	-0.451627	-0.320928	0.1307
TCTCGG	3106	931	2175	553	0.216608	863	0.384753	703657	258256	445401	160771	0.296141	241728	0.523301	0.731434	0.735241	-0.4512	-0.443711	0.00748944
CAAGAC	1927	594	1333	343	0.21654	554	0.403496	704836	258593	446243	160981	0.296	242037	0.522985	0.731556	0.771525	-0.45096	-0.374216	0.0767446
GCACCC	1320	377	943	235	0.21659	352	0.363636	705443	258810	446633	161089	0.295927	242239	0.522964	0.731903	0.695337	-0.450275	-0.524215	-0.0739399
TGGACA	3059	930	2129	545	0.216786	876	0.401283	703704	258257	445447	160779	0.296135	241715	0.523205	0.732052	0.76697	-0.449983	-0.382758	0.0672247
GTCAGC	3029	917	2112	540	0.216955	851	0.390725	703734	258270	445464	160784	0.29613	241740	0.523254	0.732632	0.746723	-0.448839	-0.421355	0.0274844
GCAACG	2670	814	1856	476	0.216955	757	0.395714	704093	258373	445720	160848	0.296087	241834	0.523157	0.732741	0.756395	-0.448625	-0.402787	0.0458377
CCAAAG	2457	747	1710	438	0.216939	690	0.390492	704306	258440	445866	160886	0.296062	241901	0.523137	0.732749	0.746444	-0.448609	-0.421894	0.0267158
CGTGCG	2782	820	1962	496	0.216973	759	0.375185	703981	258367	445614	160828	0.296101	241832	0.523277	0.732767	0.716992	-0.448573	-0.479972	-0.0313983
ACGTAG	3851	1168	2683	687	0.21713	1092	0.395796	702912	258019	444893	160637	0.296228	241499	0.52339	0.732984	0.756215	-0.448147	-0.403131	0.045016
CACCCC	819	252	567	146	0.216939	233	0.397611	705944	258935	447009	161178	0.295866	242358	0.52279	0.733233	0.760556	-0.447656	-0.394873	0.0527829
GAATGG	6154	1842	4312	1100	0.217649	1712	0.385412	700609	257345	443264	160224	0.2965	240879	0.523958	0.734063	0.735579	-0.446025	-0.443049	0.00297628
GGAGAT	6019	1786	4233	1076	0.217682	1676	0.385908	700744	257401	443343	160248	0.296483	240915	0.523923	0.734212	0.736575	-0.445731	-0.441097	0.00463467
CGGACC	1663	531	1132	297	0.217423	491	0.418942	705100	258656	446444	161027	0.295966	242100	0.522894	0.734622	0.801198	-0.444925	-0.319769	0.125156
CCCTCG	1254	352	902	224	0.217476	319	0.341176	705509	258835	446674	161100	0.295917	242272	0.522998	0.734921	0.652348	-0.444339	-0.616287	-0.171948
CACCGA	1472	463	1009	263	0.217535	428	0.409962	705291	258724	446567	161061	0.295943	242163	0.522886	0.735058	0.784037	-0.44407	-0.351006	0.0930638
CAGGAT	3841	1141	2700	687	0.217819	1080	0.391163	702922	258046	444876	160637	0.296222	241511	0.523418	0.735321	0.747323	-0.443554	-0.420196	0.0233575
CGCTCG	1974	578	1396	353	0.217767	540	0.376569	704789	258609	446180	160971	0.296002	242051	0.523084	0.735695	0.719901	-0.442821	-0.474129	-0.0313083
GCGGAC	3108	941	2167	556	0.217868	876	0.392473	703655	258246	445409	160768	0.296135	241715	0.523261	0.735705	0.750053	-0.4428	-0.414936	0.0278641
GGAGTG	7334	2179	5155	1314	0.218272	2010	0.377536	699429	257008	442421	160010	0.296634	240581	0.524315	0.735831	0.720055	-0.442554	-0.473821	-0.0312675
ATAGCC	2364	716	1648	423	0.217929	669	0.39469	704399	258471	445928	160901	0.296047	241922	0.523101	0.736129	0.754521	-0.441969	-0.406368	0.0356016
CTAGCC	1744	548	1196	312	0.217877	512	0.415584	705019	258639	446380	161012	0.295974	242079	0.522917	0.736136	0.794743	-0.441957	-0.331439	0.110517
GTATAG	6000	1883	4117	1075	0.218274	1716	0.40056	700763	257304	443459	160249	0.296475	240875	0.523769	0.736231	0.764765	-0.44177	-0.386911	0.0548594
TCTACG	1972	573	1399	353	0.218036	531	0.368494	704791	258614	446177	160971	0.296001	242060	0.523112	0.736606	0.704427	-0.441034	-0.505478	-0.064443
GCGGTG	5996	1826	4170	1075	0.218452	1707	0.397995	700767	257361	443406	160249	0.296473	240884	0.523794	0.736834	0.759831	-0.440588	-0.39625	0.0443376
CTGCGC	1497	400	1097	268	0.218063	381	0.341398	705266	258787	446479	161056	0.295945	242210	0.523068	0.736839	0.652683	-0.440579	-0.615546	-0.174967
CTTCCG	1686	514	1172	302	0.218208	480	0.39801	705077	258673	446404	161022	0.295966	242111	0.522956	0.737273	0.761077	-0.439729	-0.393886	0.0458428
GTTGGC	4712	1378	3334	845	0.218516	1283	0.374162	702051	257809	444242	160479	0.296321	241308	0.523737	0.73743	0.714408	-0.439423	-0.48518	-0.0457573
GGGTAC	6398	2026	4372	1148	0.218667	1876	0.414861	700365	257161	443204	160176	0.296518	240715	0.523692	0.737447	0.792185	-0.439389	-0.336091	0.103297
GTAGCA	4121	1267	2854	739	0.21851	1169	0.396003	702642	257920	444722	160585	0.296251	241422	0.523442	0.737583	0.756536	-0.439123	-0.40252	0.0366031
CGGATG	3778	1162	2616	678	0.21871	1092	0.406552	702985	258025	444960	160646	0.29621	241499	0.523307	0.738361	0.776891	-0.437601	-0.364217	0.0733844
CGCCGT	1745	532	1213	313	0.218575	484	0.383822	705018	258655	446363	161011	0.295972	242107	0.52301	0.7385	0.733872	-0.437331	-0.446399	-0.0090683
GGCGCA	6350	1943	4407	1141	0.219044	1797	0.394685	700413	257244	443169	160183	0.296509	240794	0.523899	0.738743	0.75336	-0.436855	-0.408588	0.0282669
GTCCGC	2184	630	1554	392	0.21875	596	0.375315	704579	258557	446022	160932	0.296023	241995	0.523137	0.738963	0.717431	-0.436426	-0.479089	-0.0426624
TTTTAG	5306	1664	3642	954	0.21921	1529	0.404819	701457	257523	443934	160370	0.296385	241062	0.523598	0.739611	0.773147	-0.435161	-0.371184	0.0639766
CTTGGC	2872	862	2010	516	0.219015	811	0.393498	703891	258325	445566	160808	0.296102	241780	0.523208	0.739661	0.752088	-0.435063	-0.411026	0.0240369
GACAAG	3494	1031	2463	628	0.219121	959	0.378304	703269	258156	445113	160696	0.296174	241632	0.523424	0.739838	0.722748	-0.434719	-0.468436	-0.0337168
AGCCAC	1614	499	1115	290	0.219033	467	0.407149	705149	258688	446461	161034	0.295956	242124	0.522918	0.740088	0.77861	-0.434232	-0.361027	0.0732051
CAGGTA	5046	1571	3475	908	0.21943	1437	0.398171	701717	257616	444101	160416	0.296353	241154	0.523607	0.740434	0.760439	-0.433556	-0.395095	0.0384611
TCCTGC	1668	514	1154	300	0.219298	469	0.391159	705095	258673	446422	161024	0.295961	242122	0.522972	0.740969	0.747954	-0.432515	-0.418978	0.0135367
AGTAGA	4775	1458	3317	860	0.219668	1348	0.393347	701988	257729	444259	160464	0.296319	241243	0.523593	0.741322	0.751245	-0.431828	-0.412644	0.0191839
ATGCGG	4170	1266	2904	751	0.219655	1180	0.394649	702593	257921	444672	160573	0.296249	241411	0.523461	0.741453	0.753921	-0.431573	-0.407514	0.024059
TTAGCC	2510	783	1727	452	0.219631	721	0.403018	704253	258404	445849	160872	0.296057	241870	0.523094	0.741852	0.770451	-0.430797	-0.376226	0.0545717
CAGTCG	2714	819	1895	489	0.219775	756	0.386108	704049	258368	445681	160835	0.29608	241835	0.52321	0.742283	0.73796	-0.42996	-0.438385	-0.00842503
CCGTCC	1005	301	704	181	0.21966	278	0.382393	705758	258886	446872	161143	0.295884	242313	0.522852	0.742386	0.731361	-0.429759	-0.451344	-0.0215847
GAACGC	2369	764	1605	427	0.219876	722	0.438373	704394	258423	445971	160897	0.29604	241869	0.522932	0.742725	0.838298	-0.429101	-0.254464	0.174636
ACCAGC	1709	553	1156	308	0.219843	518	0.434929	705054	258634	446420	161016	0.295965	242073	0.522857	0.742802	0.83183	-0.428951	-0.265639	0.163313
TGGCCA	2784	799	1985	502	0.219982	744	0.364706	703979	258388	445591	160822	0.296088	241847	0.523329	0.742964	0.696896	-0.428635	-0.520984	-0.0923492
AAAGGC	4118	1253	2865	743	0.220148	1178	0.40068	702645	257934	444711	160581	0.29624	241413	0.523409	0.743141	0.76552	-0.428291	-0.385487	0.042804
ACGGGT	5472	1693	3779	988	0.220339	1569	0.401998	701291	257494	443797	160336	0.296394	241022	0.523655	0.743398	0.767679	-0.427793	-0.381426	0.0463675
AGACGA	2832	880	1952	511	0.220164	803	0.395761	703931	258307	445624	160813	0.296092	241788	0.523189	0.743565	0.756441	-0.42747	-0.4027	0.0247694
GAACCG	2499	792	1707	451	0.220215	734	0.415864	704264	258395	445869	160873	0.296054	241857	0.523039	0.743834	0.795091	-0.426948	-0.330807	0.0961406
CAGGCT	3661	1158	2503	661	0.220333	1066	0.41079	703102	258029	445073	160663	0.296186	241525	0.52326	0.743901	0.785058	-0.426817	-0.349128	0.0776888
AGTGCA	3843	1182	2661	694	0.220387	1092	0.396947	702920	258005	444915	160630	0.296207	241499	0.523381	0.744032	0.758427	-0.426563	-0.398917	0.0276462
GCCCGT	1900	594	1306	343	0.220295	554	0.41159	704863	258593	446270	160981	0.295985	242037	0.522955	0.744279	0.787047	-0.426085	-0.345478	0.080607
GCCGGT	3145	980	2165	568	0.220411	902	0.40214	703618	258207	445411	160756	0.296127	241689	0.523217	0.744314	0.768592	-0.426017	-0.379711	0.0463058
CTTGCG	2514	805	1709	454	0.220388	753	0.427598	704249	258382	445867	160870	0.296055	241838	0.522994	0.744417	0.817597	-0.425817	-0.290538	0.135278
GCCTCC	1307	403	904	236	0.220355	377	0.405376	705456	258784	446672	161088	0.295917	242214	0.522867	0.74465	0.775295	-0.425366	-0.367182	0.0581841
TGTTAG	5530	1688	3842	1000	0.220751	1579	0.399646	701233	257499	443734	160324	0.296397	241012	0.523688	0.744779	0.763138	-0.425116	-0.389985	0.0351307
AAGATC	2485	756	1729	449	0.22053	705	0.396067	704278	258431	445847	160875	0.296051	241886	0.523119	0.744907	0.757127	-0.424868	-0.401393	0.0234749
ACCCCC	742	234	508	134	0.220395	222	0.426923	706023	258953	447070	161190	0.295852	242369	0.522737	0.744949	0.816708	-0.424786	-0.292109	0.132678
CCAGAA	2086	622	1464	377	0.220597	583	0.387891	704677	258565	446112	160947	0.296005	242008	0.523069	0.745246	0.741567	-0.424211	-0.431352	-0.0071403
TCCTCC	1112	368	744	201	0.220637	338	0.436693	705651	258819	446832	161123	0.295895	242253	0.522775	0.745659	0.835335	-0.423412	-0.259573	0.163839
GGCAGT	5914	1794	4120	1071	0.221144	1682	0.397448	700849	257393	443456	160253	0.296438	240909	0.523784	0.746005	0.758802	-0.422743	-0.398205	0.0245385
GGGGTT	11359	3559	7800	2061	0.221661	3289	0.407559	695404	255628	439776	159263	0.297054	239302	0.524668	0.746195	0.776794	-0.422375	-0.364396	0.057979
CGATCG	2387	751	1636	432	0.220972	695	0.410757	704376	258436	445940	160892	0.296038	241896	0.523041	0.74643	0.785324	-0.42192	-0.348641	0.0732798
CCCAGC	1343	397	946	243	0.220909	369	0.37885	705420	258790	446630	161081	0.29592	242222	0.522934	0.746515	0.72447	-0.421756	-0.465002	-0.0432456
GAGGAT	5244	1594	3650	950	0.221239	1498	0.399893	701519	257593	443926	160374	0.29636	241093	0.52363	0.74652	0.763694	-0.421748	-0.388934	0.0328141
GACGCG	2496	755	1741	452	0.221135	693	0.384359	704268	258432	445836	160872	0.296049	241898	0.52317	0.746953	0.734674	-0.42091	-0.444823	-0.0239134
CCTGCC	1160	343	817	210	0.221053	323	0.385902	705603	258844	446759	161114	0.295899	242268	0.522879	0.747053	0.738034	-0.420717	-0.438242	-0.0175245
CAGCAC	1728	527	1201	313	0.221201	496	0.402597	705035	258660	446375	161011	0.295963	242095	0.522951	0.747395	0.769857	-0.420056	-0.377338	0.0427182
GACGAG	3752	1157	2595	681	0.221752	1080	0.404192	703011	258030	444981	160643	0.296188	241511	0.523317	0.748686	0.772364	-0.417568	-0.372647	0.0449209
CTACCC	1053	331	722	191	0.221578	304	0.405874	705710	258856	446854	161133	0.295887	242287	0.52282	0.74886	0.776317	-0.417231	-0.365282	0.0519494
AAGAGC	3111	970	2141	565	0.221917	910	0.413448	703652	258217	445435	160759	0.296115	241681	0.523152	0.749426	0.790303	-0.416141	-0.339522	0.0766188
CTTTGG	3908	1158	2750	710	0.222014	1083	0.383363	702855	258029	444826	160614	0.296204	241508	0.523484	0.74953	0.732329	-0.415942	-0.449436	-0.0334939
TGTGGA	4680	1423	3257	851	0.222251	1339	0.400778	702083	257764	444319	160473	0.296289	241252	0.523515	0.750117	0.765552	-0.414813	-0.385427	0.0293857
CTGCCA	1574	486	1088	286	0.22205	445	0.394154	705189	258701	446488	161038	0.295944	242146	0.522945	0.750311	0.75372	-0.41444	-0.407899	0.00654041
ATCCAA	1970	616	1354	358	0.222084	575	0.412186	704793	258571	446222	160966	0.295988	242016	0.522965	0.750317	0.788173	-0.414428	-0.343417	0.0710119
CTTTAG	3657	1181	2476	665	0.222259	1084	0.421298	703106	258006	445100	160659	0.296175	241507	0.523197	0.750434	0.805239	-0.414204	-0.312512	0.101692
AGTTCG	3717	1146	2571	676	0.222295	1068	0.403171	703046	258041	445005	160648	0.296181	241523	0.523317	0.750539	0.770414	-0.414002	-0.376294	0.0377076
GCACAC	1869	569	1300	340	0.222368	529	0.394776	704894	258618	446276	160984	0.295975	242062	0.523002	0.751304	0.754827	-0.412531	-0.405781	0.00674974
CTCGCA	1726	522	1204	314	0.22238	491	0.397571	705037	258665	446372	161010	0.29596	242100	0.522965	0.751385	0.760224	-0.412376	-0.395503	0.0168723
GCGATC	2741	886	1855	499	0.222569	806	0.416537	704022	258301	445721	160825	0.296071	241785	0.523076	0.751742	0.796323	-0.411691	-0.328574	0.0831169
AAGTAG	5218	1643	3575	951	0.222873	1526	0.413326	701545	257544	444001	160373	0.296344	241065	0.523508	0.752076	0.789531	-0.411049	-0.340931	0.0701176
AATGGG	7727	2395	5332	1410	0.223207	2219	0.402869	699036	256792	442244	159914	0.296619	240372	0.52407	0.752504	0.768731	-0.410229	-0.37945	0.0307788
AGGGTT	7801	2442	5359	1424	0.223302	2235	0.401545	698962	256745	442217	159900	0.296626	240356	0.524101	0.752807	0.766159	-0.409647	-0.384284	0.0253638
AGCGGT	4244	1302	2942	774	0.223055	1200	0.394218	702519	257885	444634	160550	0.296235	241391	0.523479	0.752966	0.753073	-0.409343	-0.409139	0.000203952
GGTGGT	8666	2711	5955	1583	0.223493	2508	0.407275	698097	256476	441621	159741	0.29672	240083	0.524183	0.753211	0.776972	-0.408873	-0.364066	0.0448074
TGAGAG	5310	1668	3642	969	0.22322	1557	0.414868	701453	257519	443934	160355	0.296351	241034	0.52351	0.75323	0.792474	-0.408838	-0.335565	0.0732736
TAGGAT	5304	1659	3645	968	0.223247	1529	0.405033	701459	257528	443931	160356	0.29635	241062	0.523596	0.753322	0.77356	-0.408661	-0.370414	0.0382468
AGGCGT	4505	1412	3093	822	0.223188	1314	0.411783	702258	257775	444483	160502	0.296263	241277	0.523399	0.753344	0.786748	-0.408619	-0.346026	0.0625927
AGTGAG	5878	1925	3953	1073	0.223309	1776	0.43296	700885	257262	443623	160251	0.296413	240815	0.523431	0.753371	0.827156	-0.408567	-0.273768	0.1348
TAGACC	2336	745	1591	426	0.223037	692	0.420925	704427	258442	445985	160898	0.296025	241899	0.522993	0.753439	0.804838	-0.408437	-0.31323	0.0952062
GGTAGT	7577	2361	5216	1384	0.223478	2182	0.404449	699186	256826	442360	159940	0.296599	240409	0.524021	0.753468	0.771817	-0.408382	-0.37367	0.034712
GTGAGA	5587	1796	3791	1020	0.223341	1661	0.423077	701176	257391	443785	160304	0.296381	240930	0.523481	0.753563	0.808199	-0.408201	-0.307217	0.100984
AGTCGA	3206	981	2225	585	0.223197	935	0.411713	703557	258206	445351	160739	0.29612	241656	0.523177	0.75374	0.786948	-0.40786	-0.345661	0.0621997
CCCGGT	2039	622	1417	372	0.223155	574	0.391809	704724	258565	446159	160952	0.295992	242017	0.523046	0.753924	0.749091	-0.407508	-0.416787	-0.00927927
TGCGCC	1562	485	1077	285	0.223179	450	0.404676	705201	258702	446499	161039	0.295939	242141	0.522915	0.754138	0.773885	-0.407099	-0.369808	0.0372905
ACACGG	3024	920	2104	552	0.223301	865	0.400648	703739	258267	445472	160772	0.296099	241726	0.523202	0.754143	0.765763	-0.40709	-0.38503	0.0220598
TAGATC	3204	1018	2186	585	0.223368	947	0.419584	703559	258169	445390	160739	0.296118	241644	0.523135	0.754319	0.802056	-0.406754	-0.318226	0.0885278
GTAGTG	6525	2033	4492	1193	0.223743	1885	0.40625	700238	257154	443084	160131	0.29648	240706	0.523807	0.754666	0.775572	-0.40609	-0.366667	0.0394231
TTGGGT	7490	2356	5134	1370	0.223856	2162	0.405781	699273	256831	442442	159954	0.296585	240429	0.523989	0.754779	0.774408	-0.405874	-0.368835	0.0370392
GCAGTG	4721	1451	3270	863	0.223691	1349	0.400059	702042	257736	444306	160461	0.296283	241242	0.523529	0.754992	0.764159	-0.405466	-0.388055	0.0174117
TCGACG	1960	574	1386	358	0.223471	555	0.395018	704803	258613	446190	160966	0.295982	242036	0.523019	0.755014	0.755265	-0.405424	-0.404946	0.000478222
CGGTGC	3256	1016	2240	595	0.2236	943	0.407696	703507	258171	445336	160729	0.296123	241648	0.523207	0.755092	0.779224	-0.405275	-0.35989	0.0453848
TGAGGA	5009	1578	3431	916	0.223797	1467	0.414173	701754	257609	444145	160408	0.296313	241124	0.523466	0.755271	0.791213	-0.404934	-0.337862	0.0670721
ATCGGA	3184	973	2211	582	0.223674	909	0.39956	703579	258214	445365	160742	0.296115	241682	0.523238	0.755363	0.763631	-0.404758	-0.389053	0.0157046
CCAGTG	2877	892	1985	526	0.223735	832	0.406846	703886	258295	445591	160798	0.296081	241759	0.523144	0.755653	0.777694	-0.404203	-0.362726	0.0414777
CTGGTG	4351	1385	2966	796	0.22391	1272	0.413121	702412	257802	444610	160528	0.296241	241319	0.523363	0.755838	0.789359	-0.40385	-0.341247	0.0626032
CACGCC	1165	358	807	213	0.223739	328	0.391876	705598	258829	446769	161111	0.295895	242263	0.522868	0.756145	0.749474	-0.403266	-0.41605	-0.0127847
GAAGGT	5833	1795	4038	1068	0.224134	1674	0.402501	700930	257392	443538	160256	0.2964	240917	0.523718	0.756188	0.768545	-0.403184	-0.379799	0.0233852
GCAGTC	3050	943	2107	558	0.223917	890	0.412037	703713	258244	445469	160766	0.296099	241701	0.523149	0.756222	0.78761	-0.403118	-0.344447	0.0586708
GCCACA	1941	601	1340	355	0.223834	560	0.405503	704822	258586	446236	160969	0.295979	242031	0.522981	0.756248	0.775369	-0.403068	-0.367046	0.0360223
GGCGAC	3376	1029	2347	618	0.224075	963	0.399088	703387	258158	445229	160706	0.296133	241628	0.523277	0.75667	0.762671	-0.402263	-0.390868	0.0113953
AAAGCG	3441	1088	2353	630	0.22412	1015	0.418384	703322	258099	445223	160694	0.29614	241576	0.523179	0.756802	0.799695	-0.402012	-0.322477	0.0795348
AGTACG	3516	1119	2397	644	0.224234	1037	0.418314	703247	258068	445179	160680	0.296148	241554	0.523192	0.757169	0.799542	-0.401312	-0.322754	0.078558
GCGTGC	3525	1094	2431	646	0.224383	1015	0.404382	703238	258093	445145	160678	0.296148	241576	0.523275	0.757674	0.772792	-0.400351	-0.371848	0.0285037
GCGCCA	2914	908	2006	534	0.22437	846	0.409091	703849	258279	445570	160790	0.296082	241745	0.52314	0.757796	0.781992	-0.400119	-0.354775	0.0453436
GATTGG	6051	1867	4184	1110	0.224651	1742	0.40427	700712	257320	443392	160214	0.296419	240849	0.523741	0.757882	0.77189	-0.399954	-0.373533	0.026421
GATGCG	3687	1198	2489	676	0.22451	1119	0.435748	703076	257989	445087	160648	0.296165	241472	0.523115	0.758058	0.832986	-0.399619	-0.263635	0.135984
AGAGTC	3447	1103	2344	632	0.224512	1023	0.42203	703316	258084	445232	160692	0.296139	241568	0.52316	0.75813	0.806694	-0.399484	-0.309907	0.0895765
TTAGGT	6446	1996	4450	1183	0.224777	1845	0.401	700317	257191	443126	160141	0.296461	240746	0.523849	0.758201	0.765487	-0.399348	-0.385551	0.0137978
GTTGCG	4077	1274	2803	748	0.224692	1193	0.413662	702686	257913	444773	160576	0.296206	241398	0.523313	0.758568	0.790467	-0.398649	-0.339223	0.0594263
CGGAAC	2214	677	1537	406	0.224558	638	0.404822	704549	258510	446039	160918	0.296006	241953	0.523033	0.758625	0.77399	-0.398541	-0.369613	0.0289278
CACGCG	1936	602	1334	355	0.224541	559	0.405955	704828	258585	446243	160969	0.295976	242032	0.522978	0.758648	0.776238	-0.398497	-0.36543	0.0330669
TCTAGC	2529	847	1682	464	0.224697	770	0.437749	704234	258340	445894	160860	0.296039	241821	0.522955	0.759012	0.837068	-0.397805	-0.256583	0.141222
GGCAAA	4978	1576	3402	914	0.224902	1462	0.415813	701785	257611	444174	160410	0.296301	241129	0.523447	0.759031	0.794375	-0.39777	-0.332107	0.065663
TGCAGA	3171	949	2222	582	0.224797	882	0.385321	703592	258238	445354	160742	0.296108	241709	0.523312	0.759174	0.736312	-0.397497	-0.441611	-0.0441134
TGCAAG	3377	1091	2286	620	0.224882	1009	0.426098	703386	258096	445290	160704	0.296129	241582	0.523127	0.759405	0.814522	-0.397058	-0.295975	0.101083
AGGCTC	3022	974	2048	555	0.22497	888	0.41612	703741	258213	445528	160769	0.296091	241703	0.523124	0.759799	0.795452	-0.396309	-0.330152	0.066157
GAGAAA	4402	1336	3066	809	0.22516	1260	0.401018	702361	257851	444510	160515	0.296237	241331	0.523461	0.760066	0.766091	-0.395803	-0.384412	0.0113905
TCGGAA	3173	1000	2173	583	0.225097	934	0.417151	703590	258187	445403	160741	0.296106	241657	0.523143	0.760188	0.797393	-0.395571	-0.326637	0.0689341
GAACCC	1562	482	1080	287	0.225098	448	0.402154	705201	258705	446496	161037	0.295935	242143	0.522922	0.760634	0.769053	-0.394725	-0.378845	0.0158803
TCAAGC	2442	787	1655	449	0.225289	717	0.415652	704321	258400	445921	160875	0.296028	241874	0.523031	0.761039	0.794699	-0.393958	-0.331519	0.0624388
TGCACG	2528	766	1762	465	0.2254	710	0.390539	704235	258421	445814	160859	0.296036	241881	0.523151	0.761393	0.746513	-0.393287	-0.421761	-0.0284738
CTTCGA	1854	577	1277	341	0.22538	528	0.39819	704909	258610	446299	160983	0.295965	242063	0.522988	0.761509	0.761375	-0.393066	-0.393321	-0.000254963
ATGTAG	5479	1723	3756	1009	0.225727	1612	0.416861	701284	257464	443820	160315	0.296348	240979	0.52352	0.761696	0.796265	-0.392712	-0.32868	0.0640318
GAATCG	3542	1098	2444	652	0.225606	1036	0.413408	703221	258089	445132	160672	0.296143	241555	0.523225	0.761813	0.790115	-0.392491	-0.339865	0.0526261
AGTCCC	1766	537	1229	325	0.225538	493	0.387274	704997	258650	446347	160999	0.295955	242098	0.523004	0.762068	0.74048	-0.392009	-0.433467	-0.0414575
GTGGAA	5111	1546	3565	942	0.225953	1450	0.396067	701652	257641	444011	160382	0.296307	241141	0.523638	0.762566	0.756375	-0.391066	-0.402826	-0.01176
TCTGGC	2910	887	2023	536	0.225779	832	0.400385	703853	258300	445553	160788	0.296075	241759	0.523181	0.762574	0.765289	-0.39105	-0.385923	0.00512642
CACGAG	2649	843	1806	488	0.225821	784	0.420375	704114	258344	445770	160836	0.296047	241807	0.523044	0.762788	0.803709	-0.390646	-0.315255	0.0753909
ATCCCG	1721	522	1199	317	0.225783	479	0.385668	705042	258665	446377	161007	0.29595	242112	0.522999	0.762912	0.737417	-0.390412	-0.439448	-0.049036
GTCCCA	2062	654	1408	380	0.225922	603	0.413297	704701	258533	446168	160944	0.295985	241988	0.522976	0.763287	0.790278	-0.389703	-0.339568	0.0501353
CGCGAG	4617	1436	3181	852	0.226295	1336	0.407193	702146	257751	444395	160472	0.296252	241255	0.523453	0.763859	0.777897	-0.388621	-0.362349	0.0262724
CCCCAA	1139	371	768	210	0.22605	337	0.4202	705624	258816	446808	161114	0.295888	242254	0.522809	0.76397	0.803734	-0.388413	-0.315209	0.0732031
CTATGG	3837	1168	2669	708	0.22627	1100	0.4019	702926	258019	444907	160616	0.29617	241491	0.523348	0.763988	0.76794	-0.388378	-0.380934	0.00744434
TACGGC	2839	852	1987	524	0.22635	799	0.391667	703924	258335	445589	160800	0.296065	241792	0.52321	0.764528	0.748584	-0.387359	-0.417763	-0.030404
ATAGCG	3737	1233	2504	690	0.226452	1138	0.437861	703026	257954	445072	160634	0.296158	241453	0.523109	0.764632	0.837035	-0.387163	-0.25664	0.130523
ACTGCG	2091	646	1445	386	0.226393	592	0.39493	704672	258541	446131	160938	0.295987	241999	0.523045	0.764876	0.755059	-0.386703	-0.405339	-0.0186365
TGGGCT	5768	1763	4005	1066	0.226712	1644	0.398642	700995	257424	443571	160258	0.29637	240947	0.523743	0.764964	0.76114	-0.386536	-0.393765	-0.00722907
CGAGGT	4740	1470	3270	876	0.226708	1369	0.406111	702023	257717	444306	160448	0.296262	241222	0.523484	0.765229	0.775785	-0.386037	-0.366272	0.0197652
AACAGG	5770	1821	3949	1067	0.226876	1686	0.412831	700993	257366	443627	160257	0.296368	240905	0.523606	0.765522	0.788437	-0.385484	-0.342933	0.0425513
CGGCTC	1981	623	1358	366	0.226625	587	0.42109	704782	258564	446218	160958	0.295974	242004	0.522938	0.765692	0.80524	-0.385163	-0.312509	0.0726543
TGGTGC	4396	1392	3004	813	0.226905	1280	0.410783	702367	257795	444572	160511	0.296224	241311	0.523388	0.76599	0.784854	-0.384603	-0.349503	0.0351003
CATTAG	3850	1267	2583	712	0.226896	1172	0.43764	702913	257920	444993	160612	0.296168	241419	0.523125	0.766107	0.836588	-0.384382	-0.257411	0.126971
GGAAGT	6121	1845	4276	1133	0.227145	1730	0.393988	700642	257342	443300	160191	0.296402	240861	0.52386	0.76634	0.752085	-0.383943	-0.411031	-0.0270886
GGCCTG	4036	1264	2772	747	0.227121	1188	0.417135	702727	257923	444804	160577	0.296186	241403	0.523283	0.766819	0.79715	-0.383042	-0.327078	0.0559645
GTCCAC	1950	609	1341	361	0.227187	564	0.406926	704813	258578	446235	160963	0.295969	242027	0.522978	0.767602	0.778094	-0.381569	-0.361983	0.0195857
CAGAAC	2251	695	1556	417	0.227372	647	0.403367	704512	258492	446020	160907	0.296	241944	0.523045	0.768149	0.771189	-0.380543	-0.374844	0.00569849
GCGTCC	2348	735	1613	435	0.227392	690	0.416164	704415	258452	445963	160889	0.29601	241901	0.523013	0.768189	0.795704	-0.380466	-0.329695	0.0507708
ATGGGT	7357	2372	4985	1365	0.227804	2190	0.423844	699406	256815	442591	159959	0.296524	240401	0.523744	0.768247	0.809258	-0.380358	-0.305329	0.0750286
GTTTAG	6380	2058	4322	1184	0.227868	1900	0.424107	700383	257129	443254	160140	0.296422	240691	0.523592	0.768727	0.809996	-0.379458	-0.304014	0.0754436
GCCCAC	1376	446	930	255	0.227475	409	0.422958	705387	258741	446646	161069	0.29591	242182	0.52284	0.768733	0.808962	-0.379446	-0.305856	0.0735904
TTGGCC	2642	807	1835	490	0.227695	753	0.398624	704121	258380	445741	160834	0.296039	241838	0.523138	0.76914	0.761985	-0.378682	-0.392166	-0.0134833
CTCGAC	1386	439	947	257	0.227635	408	0.417178	705377	258748	446629	161067	0.29591	242183	0.522854	0.76927	0.797886	-0.378438	-0.325746	0.0526913
CGGGAT	4908	1498	3410	911	0.227921	1389	0.394714	701855	257689	444166	160413	0.29627	241202	0.523609	0.769302	0.753834	-0.378379	-0.40768	-0.0293015
TAGAAC	3137	1028	2109	582	0.227789	959	0.440312	703626	258159	445467	160742	0.296089	241632	0.52302	0.769325	0.841865	-0.378335	-0.248339	0.129997
AAGAGA	3901	1194	2707	724	0.227888	1114	0.399713	702862	257993	444869	160600	0.296167	241477	0.523374	0.769458	0.763723	-0.378085	-0.388878	-0.0107931
TTCGCG	2630	803	1827	488	0.227824	752	0.400426	704133	258384	445749	160836	0.296037	241839	0.523128	0.769581	0.765445	-0.377855	-0.385629	-0.00777407
TCTTGG	4054	1231	2823	753	0.228113	1151	0.396486	702709	257956	444753	160571	0.296181	241440	0.523426	0.77018	0.757484	-0.376733	-0.400713	-0.0239805
ATCGCG	2445	749	1696	454	0.228026	706	0.40598	704318	258438	445880	160870	0.296017	241885	0.52307	0.770314	0.776149	-0.376482	-0.365595	0.0108875
GGCATG	5939	1836	4103	1104	0.228335	1700	0.401038	700824	257351	443473	160220	0.296372	240891	0.523752	0.770433	0.765702	-0.376258	-0.385146	-0.00888822
ACAGAG	3617	1130	2487	672	0.228183	1038	0.402482	703146	258057	445089	160652	0.296136	241553	0.523303	0.770536	0.769118	-0.376066	-0.378724	-0.0026575
CGCGTG	4090	1299	2791	760	0.228228	1197	0.413757	702673	257888	444785	160564	0.296184	241394	0.523315	0.770562	0.790648	-0.376016	-0.338893	0.037123
TACTGG	3868	1230	2638	719	0.228326	1145	0.420492	702895	257957	444938	160605	0.296161	241446	0.523234	0.770955	0.80364	-0.375282	-0.315379	0.0599036
TAGTCC	2696	849	1847	501	0.228246	783	0.409305	704067	258338	445729	160823	0.296042	241808	0.523101	0.770992	0.782459	-0.375212	-0.353913	0.0212986
TGTTGG	6037	1847	4190	1123	0.228531	1708	0.394548	700726	257340	443386	160201	0.29638	240883	0.523837	0.771072	0.753189	-0.375062	-0.408917	-0.0338553
GCCCTG	2120	664	1456	394	0.228273	625	0.41806	704643	258523	446120	160930	0.295983	241966	0.52297	0.771237	0.799397	-0.374753	-0.323016	0.0517366
GATGGA	4575	1427	3148	851	0.228518	1336	0.412473	702188	257760	444428	160473	0.296231	241255	0.523406	0.771416	0.788056	-0.374419	-0.34363	0.0307883
GGCGCC	4885	1551	3334	909	0.228622	1458	0.425445	701878	257636	444242	160415	0.296262	241133	0.523355	0.771687	0.812919	-0.373912	-0.298816	0.0750958
CCTACG	1549	467	1082	288	0.22839	441	0.398014	705214	258720	446494	161036	0.295925	242150	0.52293	0.771783	0.761124	-0.373732	-0.393797	-0.0200646
CGGGTA	5893	1873	4020	1097	0.228732	1724	0.413528	700870	257314	443556	160227	0.296364	240867	0.52362	0.771796	0.789748	-0.373709	-0.340535	0.0331741
GCGCAA	3639	1207	2432	677	0.228562	1110	0.438909	703124	257980	445144	160647	0.296136	241481	0.52309	0.771813	0.839069	-0.373676	-0.253139	0.120537
CAAAGA	2790	866	1924	519	0.228534	825	0.419847	703973	258321	445652	160805	0.29605	241766	0.523069	0.771942	0.802662	-0.373435	-0.317136	0.0562995
TCTCCG	1699	530	1169	316	0.228489	496	0.412303	705064	258657	446407	161008	0.29594	242095	0.522918	0.772078	0.788464	-0.373182	-0.342882	0.0302996
TAGGCT	4934	1546	3388	919	0.228892	1409	0.399716	701829	257641	444188	160405	0.296265	241182	0.523572	0.772591	0.763441	-0.372223	-0.389412	-0.0171888
CCGAGT	2610	827	1783	486	0.228814	762	0.412338	704153	258360	445793	160838	0.296031	241829	0.523073	0.772938	0.788299	-0.371575	-0.343185	0.0283901
ACAGGT	4598	1469	3129	857	0.229083	1364	0.421769	702165	257718	444447	160467	0.29623	241227	0.523339	0.77333	0.805918	-0.370845	-0.311295	0.05955
CCGCGT	1761	580	1181	328	0.22889	529	0.429383	705002	258607	446395	160996	0.295945	242062	0.52288	0.773422	0.821189	-0.370673	-0.284214	0.0864591
AAGGGT	7948	2499	5449	1483	0.229389	2312	0.41022	698815	256688	442127	159841	0.296565	240279	0.524013	0.773486	0.782843	-0.370554	-0.353206	0.0173478
CGCGGA	4891	1502	3389	912	0.229203	1408	0.404249	701872	257685	444187	160412	0.296258	241183	0.523527	0.773661	0.772165	-0.370227	-0.373018	-0.00279073
CTTAGG	4591	1499	3092	856	0.229183	1393	0.435585	702172	257688	444484	160468	0.296228	241198	0.523236	0.773672	0.832483	-0.370206	-0.264507	0.105699
GGGTGT	9681	3037	6644	1808	0.229646	2784	0.403654	697082	256150	440932	159516	0.296738	239807	0.524426	0.773902	0.769706	-0.369778	-0.377621	-0.00784344
TAGACA	3405	1117	2288	635	0.229242	1038	0.43853	703358	258070	445288	160689	0.296109	241553	0.523063	0.774182	0.838388	-0.369256	-0.254309	0.114947
GAGTGC	4267	1350	2917	796	0.229329	1260	0.419022	702496	257837	444659	160528	0.296195	241331	0.523307	0.77425	0.800719	-0.369128	-0.320631	0.048497
ACGAAG	2681	804	1877	500	0.229253	757	0.393451	704082	258383	445699	160824	0.296036	241834	0.523169	0.774408	0.752053	-0.368835	-0.411094	-0.0422586
AGGATA	5085	1607	3478	949	0.229449	1508	0.421582	701678	257580	444098	160375	0.296276	241083	0.523416	0.774443	0.805443	-0.368769	-0.312145	0.0566242
GTTGAG	5843	1937	3906	1091	0.229588	1792	0.44236	700920	257250	443670	160233	0.296351	240799	0.523338	0.774716	0.845265	-0.368261	-0.242524	0.125738
AGTCGC	2401	752	1649	448	0.229391	705	0.415684	704362	258435	445927	160876	0.296008	241886	0.523024	0.774949	0.79477	-0.367828	-0.33139	0.0364378
GTCGTC	2267	673	1594	423	0.229393	628	0.38316	704496	258514	445982	160901	0.295994	241963	0.523126	0.77499	0.732444	-0.36775	-0.44921	-0.0814593
CGGCGT	2856	883	1973	533	0.229445	827	0.40759	703907	258304	445603	160791	0.296053	241764	0.523137	0.775013	0.779127	-0.367708	-0.36007	0.00763827
GTGAGC	4417	1424	2993	825	0.229677	1338	0.434557	702346	257763	444583	160499	0.296207	241253	0.52322	0.775393	0.830543	-0.367	-0.267873	0.0991272
TGTCAG	4203	1314	2889	785	0.229666	1223	0.410403	702560	257873	444687	160539	0.296186	241368	0.523357	0.775413	0.784174	-0.366963	-0.350755	0.016208
TCCAGT	2474	795	1679	462	0.229622	742	0.428406	704289	258392	445897	160862	0.296014	241849	0.522985	0.775714	0.819157	-0.366403	-0.287788	0.0786146
CAGATG	3624	1150	2474	677	0.229725	1085	0.427334	703139	258037	445102	160647	0.296128	241506	0.523156	0.775763	0.816838	-0.366311	-0.291878	0.0744335
CATCCA	1596	504	1092	298	0.229584	474	0.42246	705167	258683	446484	161026	0.295927	242117	0.522874	0.775813	0.807957	-0.366219	-0.30765	0.0585692
AAGCAC	2206	720	1486	412	0.229654	663	0.429682	704557	258467	446090	160912	0.295987	241928	0.522942	0.775893	0.821664	-0.366071	-0.283379	0.0826914
AAGCCA	2222	691	1531	415	0.229662	645	0.409004	704541	258496	446045	160909	0.295989	241946	0.523019	0.775916	0.782007	-0.366028	-0.354747	0.0112809
TAGGTA	6481	2095	4386	1212	0.230025	1918	0.420337	700282	257092	443190	160112	0.29641	240673	0.523647	0.776034	0.802711	-0.365807	-0.317047	0.0487602
TGTAGA	4836	1570	3266	904	0.229908	1473	0.438002	701927	257617	444310	160420	0.296247	241118	0.523249	0.776069	0.83708	-0.365743	-0.256562	0.109181
GCGCGC	4332	1353	2979	810	0.229983	1254	0.407407	702432	257834	444598	160514	0.296196	241337	0.5234	0.776455	0.778387	-0.365026	-0.361441	0.00358469
TGTAGC	3983	1272	2711	745	0.23008	1186	0.424026	702780	257915	444865	160579	0.296161	241405	0.523229	0.776875	0.810401	-0.364246	-0.303292	0.0609541
TGTGGC	4398	1393	3005	823	0.23021	1295	0.417338	702365	257794	444571	160501	0.296202	241296	0.52334	0.777206	0.797451	-0.36363	-0.326533	0.0370975
GCCAGT	3068	948	2120	574	0.230152	898	0.413825	703695	258239	445456	160750	0.296071	241693	0.523143	0.777357	0.791036	-0.363351	-0.338184	0.0251672
ACGTGG	4252	1341	2911	796	0.230324	1270	0.425889	702511	257846	444665	160528	0.296186	241321	0.523257	0.777632	0.813918	-0.36284	-0.297044	0.0657962
AACGGG	5761	1825	3936	1079	0.230457	1689	0.414784	701002	257362	443640	160245	0.296335	240902	0.523586	0.777692	0.792198	-0.362729	-0.336067	0.0266618
ACCTAG	2378	758	1620	445	0.230212	710	0.425659	704385	258429	445956	160879	0.296002	241881	0.522981	0.777738	0.813909	-0.362644	-0.29706	0.0655845
TCAGAC	2436	814	1622	456	0.230303	761	0.454328	704327	258373	445954	160868	0.296008	241830	0.522879	0.778031	0.868898	-0.362101	-0.202742	0.159359
ACAAGC	2275	754	1521	426	0.230395	690	0.435331	704488	258433	446055	160898	0.295991	241901	0.522931	0.778383	0.832483	-0.361447	-0.264507	0.0969408
ATACGG	4097	1294	2803	768	0.2307	1199	0.413734	702666	257893	444773	160556	0.296169	241392	0.523316	0.778948	0.7906	-0.360402	-0.33898	0.0214218
AGAGTG	5608	1769	3839	1052	0.230904	1634	0.411173	701155	257418	443737	160272	0.296315	240957	0.523594	0.779252	0.785289	-0.359839	-0.348705	0.011134
TGAGCG	3839	1264	2575	720	0.230843	1182	0.444863	702924	257923	445001	160604	0.296142	241409	0.523079	0.7795	0.850469	-0.359378	-0.23367	0.125708
TCCACC	1104	351	753	207	0.230769	330	0.426357	705659	258836	446823	161117	0.295876	242261	0.522793	0.779952	0.815537	-0.358543	-0.294178	0.0643647
ACGTCG	1962	605	1357	368	0.230866	569	0.408471	704801	258582	446219	160956	0.295959	242022	0.522975	0.780059	0.781052	-0.358345	-0.356509	0.00183529
CCGCAC	1189	369	820	223	0.230849	337	0.39554	705574	258818	446756	161101	0.295884	242254	0.522865	0.7802	0.756485	-0.358084	-0.402616	-0.0445319
GTGCGA	3813	1222	2591	716	0.231191	1131	0.4217	702950	257965	444985	160608	0.296138	241460	0.523218	0.780689	0.805974	-0.357181	-0.311195	0.0459856
AGGCAT	4310	1410	2900	810	0.231429	1309	0.436188	702453	257777	444676	160514	0.296185	241282	0.523194	0.781366	0.833702	-0.35593	-0.262397	0.0935331
AGAAAA	3608	1162	2446	678	0.231399	1100	0.438596	703155	258025	445130	160646	0.296117	241491	0.523088	0.781446	0.838475	-0.355781	-0.25416	0.101621
CGTGCA	2666	893	1773	501	0.231409	832	0.453653	704097	258294	445803	160823	0.296026	241759	0.522905	0.781719	0.867563	-0.355278	-0.20496	0.150318
CTAGAA	2974	962	2012	559	0.23147	883	0.422286	703789	258225	445564	160765	0.296055	241708	0.523086	0.781848	0.807298	-0.35504	-0.308827	0.0462132
AGAGAC	2792	849	1943	525	0.231584	786	0.391825	703971	258338	445633	160799	0.296037	241805	0.523199	0.782279	0.748901	-0.354244	-0.417153	-0.0629089
CCCTTG	1782	577	1205	335	0.231513	542	0.437097	704981	258610	446371	160989	0.29594	242049	0.522861	0.782299	0.835972	-0.354209	-0.258474	0.0957344
AGGTAC	4114	1300	2814	774	0.231737	1208	0.415692	702649	257887	444762	160550	0.296164	241383	0.523305	0.782461	0.794358	-0.353909	-0.332139	0.0217696
GGTTCC	3561	1143	2418	670	0.231754	1059	0.423261	703202	258044	445158	160654	0.29611	241532	0.52317	0.78266	0.809032	-0.353542	-0.305732	0.0478102
GAAGTG	5301	1662	3639	998	0.231931	1549	0.412846	701462	257525	443937	160326	0.296277	241042	0.523526	0.78282	0.788588	-0.353248	-0.342657	0.0105916
ATGCAG	3624	1135	2489	682	0.231815	1051	0.408473	703139	258052	445087	160642	0.296116	241540	0.523268	0.782853	0.780618	-0.353188	-0.357311	-0.00412324
AAGACA	2631	843	1788	495	0.231742	795	0.433007	704132	258344	445788	160829	0.296021	241796	0.522988	0.782856	0.827948	-0.353182	-0.272388	0.0807938
CGGAGT	3831	1145	2686	721	0.231833	1068	0.386536	702932	258042	444890	160603	0.296136	241523	0.523447	0.78286	0.738445	-0.353174	-0.437438	-0.0842644
GGCATC	3539	1143	2396	666	0.231813	1066	0.431055	703224	258044	445180	160658	0.296108	241525	0.523122	0.782869	0.824005	-0.353158	-0.279275	0.0738834
TTCCCG	1935	598	1337	364	0.2317	565	0.412409	704828	258589	446239	160960	0.295954	242026	0.522958	0.78289	0.788608	-0.353118	-0.34262	0.0104984
CAGAAA	2986	956	2030	562	0.231848	891	0.425298	703777	258231	445546	160762	0.296054	241700	0.523073	0.783127	0.813076	-0.352682	-0.298537	0.0541449
CCCCCT	824	267	557	155	0.231689	251	0.438045	705939	258920	447019	161169	0.295848	242340	0.522736	0.783136	0.837985	-0.352665	-0.255003	0.0976621
CCCCGT	994	305	689	187	0.231722	287	0.405941	705769	258882	446887	161137	0.295864	242304	0.52281	0.783206	0.77646	-0.352536	-0.365017	-0.0124809
CTACGC	1456	421	1035	274	0.23181	394	0.370998	705307	258766	446541	161050	0.295908	242197	0.522979	0.783387	0.709393	-0.352203	-0.495342	-0.143139
TCTTCG	1965	586	1379	370	0.231975	552	0.390658	704798	258601	446197	160954	0.295956	242039	0.523035	0.783815	0.746907	-0.351415	-0.421	-0.069585
GGGTGA	8980	2987	5993	1694	0.232501	2758	0.443266	697783	256200	441583	159630	0.296626	239833	0.52371	0.783818	0.846396	-0.351409	-0.240596	0.110813
TGTGCG	3969	1241	2728	748	0.232226	1160	0.412958	702794	257946	444848	160576	0.296147	241431	0.523299	0.784159	0.789143	-0.350782	-0.34164	0.00914132
TCCGAA	2176	711	1465	410	0.232163	652	0.427822	704587	258476	446111	160914	0.295976	241939	0.522944	0.784399	0.818102	-0.35034	-0.289647	0.0606928
ACTTGG	3544	1084	2460	668	0.232267	997	0.391441	703219	258103	445116	160656	0.296106	241594	0.523356	0.784406	0.747945	-0.350328	-0.418997	-0.068669
GGGTTC	6425	2105	4320	1212	0.232496	1954	0.437039	700338	257082	443256	160112	0.29638	240637	0.523464	0.784452	0.834897	-0.350243	-0.26033	0.0899128
CAAAGC	2430	814	1616	458	0.232252	757	0.452481	704333	258373	445960	160866	0.296	241834	0.522885	0.784635	0.865353	-0.349907	-0.208639	0.141268
TCGACC	1406	455	951	265	0.232252	424	0.431772	705357	258732	446625	161059	0.295902	242167	0.522824	0.784896	0.825845	-0.349427	-0.276057	0.0733701
TCGGTG	4563	1455	3108	861	0.232577	1345	0.417961	702200	257732	444468	160463	0.296201	241246	0.523362	0.7852	0.798608	-0.348868	-0.32444	0.0244274
GTAAGG	7766	2560	5206	1467	0.232894	2354	0.434959	698997	256627	442370	159857	0.296504	240237	0.523666	0.785468	0.830605	-0.348376	-0.267766	0.0806096
CCATCG	1633	494	1139	308	0.232453	461	0.393345	705130	258693	446437	161016	0.295923	242130	0.522959	0.785517	0.752152	-0.348285	-0.410904	-0.0626184
AAGTCG	3285	1060	2225	620	0.232645	994	0.433872	703478	258127	445351	160704	0.296079	241597	0.523072	0.785754	0.829468	-0.34785	-0.269741	0.0781086
AAGGAA	4354	1337	3017	822	0.232729	1262	0.40815	702409	257850	444559	160502	0.29618	241329	0.523399	0.78577	0.779806	-0.347821	-0.358813	-0.0109916
TGCCGA	2194	723	1471	414	0.232584	670	0.439633	704569	258464	446105	160910	0.295976	241921	0.522905	0.785821	0.84075	-0.347727	-0.250251	0.0974756
AGATGC	3356	1115	2241	634	0.232917	1044	0.451557	703407	258072	445335	160690	0.296084	241547	0.522987	0.786658	0.863419	-0.346192	-0.211868	0.134324
TCTGGA	2969	913	2056	561	0.232973	864	0.410451	703794	258274	445520	160763	0.296048	241727	0.523143	0.786946	0.784588	-0.345664	-0.349994	-0.00433002
TCCCAC	1170	380	790	221	0.232877	348	0.423358	705593	258807	446786	161103	0.295879	242243	0.522808	0.787068	0.809777	-0.34544	-0.304404	0.0410358
CTCCCA	1154	357	797	218	0.232906	334	0.407317	705609	258830	446779	161106	0.295877	242257	0.522836	0.787171	0.779054	-0.345251	-0.360206	-0.0149549
GGGATA	8263	2585	5678	1564	0.233468	2393	0.407666	698500	256602	441898	159760	0.296544	240198	0.524104	0.787296	0.777834	-0.345022	-0.362466	-0.0174434
CAACAG	3711	1195	2516	702	0.2333	1103	0.422929	703052	257992	445060	160622	0.296116	241488	0.523195	0.787868	0.808359	-0.343974	-0.306932	0.0370418
TCCACA	1649	554	1095	312	0.233358	498	0.432667	705114	258633	446481	161012	0.295922	242093	0.522855	0.788579	0.827509	-0.342673	-0.273154	0.0695187
AGGTTG	6445	2059	4386	1221	0.233729	1913	0.422109	700318	257128	443190	160103	0.296369	240678	0.523623	0.788642	0.806133	-0.342558	-0.310911	0.0316474
CAAAAG	3312	1085	2227	627	0.23352	1002	0.433766	703451	258102	445349	160697	0.296077	241589	0.523076	0.788712	0.82926	-0.342429	-0.270103	0.072326
ATCGCC	1448	448	1000	274	0.23339	413	0.399034	705315	258739	446576	161050	0.295904	242178	0.522908	0.788737	0.763105	-0.342384	-0.390046	-0.0476619
TCCGCA	1721	525	1196	326	0.233692	494	0.402608	705042	258662	446380	160998	0.295928	242097	0.52295	0.789691	0.769879	-0.340641	-0.377297	-0.036656
TTGTGG	6122	1913	4209	1161	0.234025	1786	0.4119	700641	257274	443367	160163	0.296336	240805	0.523676	0.78973	0.786556	-0.340568	-0.346379	-0.00581061
TGGCAC	2855	903	1952	541	0.233794	841	0.417577	703908	258284	445624	160783	0.296033	241750	0.52309	0.789757	0.79829	-0.340519	-0.325016	0.0155033
GCCGTA	2849	897	1952	540	0.233867	844	0.420948	703914	258290	445624	160784	0.296032	241747	0.523073	0.790007	0.804759	-0.340063	-0.313371	0.0266921
GAGCGT	3897	1212	2685	739	0.234009	1147	0.417091	702866	257975	444891	160585	0.296129	241444	0.523261	0.790227	0.7971	-0.339661	-0.327168	0.0124934
AGCAGT	3686	1211	2475	699	0.234014	1135	0.444924	703077	257976	445101	160625	0.296109	241456	0.523061	0.790297	0.850615	-0.339534	-0.233422	0.106112
TTCTGG	3986	1219	2767	756	0.234056	1152	0.406493	702777	257968	444809	160568	0.296137	241439	0.523345	0.790364	0.77672	-0.339411	-0.364534	-0.0251223
CACAGA	2363	752	1611	448	0.233943	701	0.421781	704400	258435	445965	160876	0.295987	241890	0.522994	0.790381	0.806474	-0.339379	-0.310301	0.0290785
ATCCGC	1730	542	1188	328	0.233951	507	0.414554	705033	258645	446388	160996	0.295928	242084	0.522917	0.790568	0.792772	-0.339039	-0.335021	0.00401749
GGCGAT	5027	1587	3440	954	0.234225	1464	0.41089	701736	257600	444136	160370	0.296232	241127	0.523496	0.790682	0.784895	-0.338831	-0.349428	-0.0105969
GGCTAC	3251	1036	2215	617	0.234244	956	0.416558	703512	258151	445361	160707	0.296068	241635	0.523159	0.791186	0.796236	-0.337912	-0.328732	0.00917935
TGAAGA	2881	937	1944	547	0.234362	873	0.434761	703882	258250	445632	160777	0.296033	241718	0.523013	0.791674	0.831261	-0.337022	-0.266626	0.070396
CCTGCA	1579	522	1057	300	0.234558	476	0.43155	705184	258665	446519	161024	0.295913	242115	0.522849	0.79266	0.825383	-0.335227	-0.276865	0.0583621
TTCGCC	1500	472	1028	285	0.234568	445	0.421801	705263	258715	446548	161039	0.295906	242146	0.522861	0.792712	0.806717	-0.335132	-0.309866	0.0252658
ACAGCC	1605	530	1075	305	0.234615	496	0.44725	705158	258657	446501	161019	0.295915	242095	0.522812	0.792847	0.855469	-0.334886	-0.225212	0.109674
ACCGAG	2551	801	1750	485	0.234753	752	0.41801	704212	258386	445826	160839	0.296001	241839	0.523039	0.793082	0.799195	-0.334458	-0.32338	0.0110776
GCTACC	1662	530	1132	316	0.23477	495	0.424165	705101	258657	446444	161008	0.29592	242096	0.52288	0.793355	0.811208	-0.333961	-0.301856	0.0321055
GAGGCT	5097	1656	3441	970	0.235038	1519	0.424539	701666	257531	444135	160354	0.296232	241072	0.523394	0.793424	0.811127	-0.333837	-0.302	0.0318368
TACGAG	3590	1163	2427	683	0.23495	1078	0.42914	703173	258024	445149	160641	0.296095	241513	0.52314	0.793496	0.820315	-0.333706	-0.285749	0.0479561
GTGCCA	2828	922	1906	538	0.234934	857	0.434805	703935	258265	445670	160786	0.296026	241734	0.523006	0.793629	0.831357	-0.333463	-0.266461	0.0670026
ATGTGG	6150	1999	4151	1171	0.235188	1867	0.435909	700613	257188	443425	160153	0.296327	240724	0.523439	0.793676	0.832779	-0.333378	-0.263994	0.0693839
GTAGCT	4286	1385	2901	816	0.235159	1281	0.42629	702477	257802	444675	160508	0.296157	241310	0.523259	0.794033	0.814681	-0.332729	-0.295693	0.0370365
GACTCG	2459	788	1671	468	0.235058	734	0.425507	704304	258399	445905	160856	0.295992	241857	0.522994	0.794137	0.813599	-0.332541	-0.297611	0.0349299
GAGATG	5280	1752	3528	1006	0.235377	1632	0.447368	701483	257435	444048	160318	0.296246	240959	0.523228	0.794531	0.855016	-0.331824	-0.225976	0.105848
ACGCCC	1040	328	712	198	0.235154	298	0.401617	705723	258859	446864	161126	0.295863	242293	0.522825	0.794809	0.768167	-0.33132	-0.380508	-0.0491881
AGAGAT	4521	1467	3054	862	0.235583	1368	0.433873	702242	257720	444522	160462	0.296176	241223	0.523239	0.795418	0.829206	-0.330214	-0.270198	0.060016
AAGGTC	4216	1337	2879	804	0.235639	1250	0.421443	702547	257850	444697	160520	0.296148	241341	0.523282	0.795681	0.805383	-0.329739	-0.312252	0.0174863
GTCGAA	3220	1036	2184	614	0.23561	980	0.4375	703543	258151	445392	160710	0.296058	241611	0.523045	0.795824	0.836449	-0.329478	-0.257651	0.0718271
ACTCGG	2753	825	1928	525	0.235637	768	0.386902	704010	258362	445648	160799	0.296016	241823	0.523215	0.79603	0.73947	-0.329106	-0.435436	-0.10633
GGTGTG	8300	2604	5696	1585	0.236039	2415	0.410365	698463	256583	441880	159739	0.296514	240176	0.524073	0.796047	0.78303	-0.329075	-0.35286	-0.0237851
GGAATC	4015	1330	2685	766	0.235765	1251	0.452605	702748	257857	444891	160558	0.296129	241340	0.523051	0.796157	0.865317	-0.328875	-0.2087	0.120176
ACGTCC	1604	526	1078	306	0.235747	488	0.437276	705159	258661	446498	161018	0.295912	242103	0.522837	0.79668	0.836352	-0.327928	-0.257818	0.07011
TGCCCA	1677	568	1109	320	0.235814	522	0.451948	705086	258619	446467	161004	0.295919	242069	0.522808	0.796889	0.864463	-0.327549	-0.210124	0.117425
AGCCGT	2410	762	1648	460	0.235897	708	0.415981	704353	258425	445928	160864	0.295984	241883	0.523024	0.796994	0.795338	-0.327359	-0.330359	-0.00300035
ACTCCG	1467	459	1008	280	0.235889	432	0.417391	705296	258728	446568	161044	0.2959	242159	0.522867	0.797192	0.798275	-0.327001	-0.325043	0.00195816
CTGCCC	1241	400	841	237	0.236056	381	0.443023	705522	258787	446735	161087	0.295879	242210	0.522779	0.797811	0.847438	-0.325881	-0.23882	0.0870605
TCGGTC	3190	1010	2180	610	0.236434	942	0.419039	703573	258177	445396	160714	0.296051	241649	0.523136	0.798626	0.801014	-0.324408	-0.320101	0.00430741
ATGCCG	2411	800	1611	461	0.23641	741	0.443713	704352	258387	445965	160863	0.295982	241850	0.522917	0.798732	0.848534	-0.324217	-0.236956	0.0872616
GTCGCC	1663	517	1146	318	0.236431	477	0.402192	705100	258670	446430	161006	0.295916	242114	0.52294	0.798981	0.769098	-0.323766	-0.378761	-0.0549947
GCGCTG	4149	1348	2801	794	0.236662	1259	0.43564	702614	257839	444775	160530	0.296135	241332	0.523177	0.799169	0.832683	-0.323428	-0.264161	0.0592669
GTTCCC	2018	643	1375	386	0.23652	590	0.413165	704745	258544	446201	160938	0.295947	242001	0.52297	0.799196	0.790037	-0.323379	-0.340008	-0.0166293
GAAGTC	3068	967	2101	587	0.236598	917	0.426313	703695	258220	445475	160737	0.296039	241674	0.52308	0.799211	0.815006	-0.323351	-0.295118	0.0282331
CTCTCC	1119	360	759	214	0.236464	329	0.416456	705644	258827	446817	161110	0.295868	242262	0.522813	0.799222	0.796568	-0.323331	-0.328131	-0.00480029
CCCCCA	868	275	593	166	0.236467	257	0.420622	705895	258912	446983	161158	0.295846	242334	0.522766	0.799293	0.804608	-0.323204	-0.313642	0.00956208
GTGGTC	4665	1524	3141	893	0.236744	1423	0.438927	702098	257663	444435	160431	0.29618	241168	0.52322	0.799326	0.838894	-0.323144	-0.253439	0.0697051
GCACGT	2775	885	1890	531	0.236631	818	0.417987	703988	258302	445686	160793	0.296013	241773	0.523075	0.799393	0.799096	-0.323023	-0.32356	-0.000536758
CGGTCG	3318	1033	2285	635	0.236675	966	0.410714	703445	258154	445291	160689	0.296061	241625	0.523202	0.799414	0.785002	-0.322986	-0.349232	-0.0262461
GGCGTC	3833	1226	2607	734	0.236851	1137	0.421736	702930	257961	444969	160590	0.296106	241454	0.523221	0.799885	0.806038	-0.322135	-0.311081	0.0110543
GAAGAT	3311	1016	2295	634	0.236832	956	0.405945	703452	258171	445281	160690	0.29606	241635	0.523227	0.799947	0.775849	-0.322023	-0.366153	-0.0441299
GCACGA	2460	804	1656	471	0.236802	744	0.433566	704303	258383	445920	160853	0.295985	241847	0.522962	0.800049	0.829059	-0.32184	-0.270454	0.0513863
CGAGAT	3310	1064	2246	634	0.236921	986	0.424269	703453	258123	445330	160690	0.296059	241605	0.523127	0.800248	0.811024	-0.321481	-0.302183	0.0192984
TGTCCG	2856	906	1950	547	0.236899	845	0.420189	703907	258281	445626	160777	0.296019	241746	0.523077	0.800282	0.803302	-0.321419	-0.315986	0.00543259
GCGCGG	14230	4653	9577	2733	0.237714	4336	0.438245	692533	254534	437999	158591	0.297019	238255	0.52447	0.800333	0.835597	-0.321328	-0.25912	0.0622078
CGGAAA	3492	1126	2366	669	0.236982	1058	0.434675	703271	258061	445210	160655	0.296075	241533	0.523095	0.800412	0.830968	-0.321185	-0.267135	0.0540499
CTAGTG	3845	1237	2608	737	0.23713	1142	0.422494	702918	257950	444968	160587	0.296105	241449	0.523218	0.80083	0.80749	-0.320431	-0.308484	0.0119478
ATCCAC	1472	511	961	282	0.236975	466	0.463221	705291	258676	446615	161042	0.295898	242125	0.522761	0.800867	0.886105	-0.320365	-0.174451	0.145914
GCCATC	1738	545	1193	333	0.237011	509	0.414158	705025	258642	446383	160991	0.295921	242082	0.52292	0.800926	0.79201	-0.320259	-0.336409	-0.0161493
GCCGAC	1644	531	1113	315	0.23702	496	0.432056	705119	258656	446463	161009	0.295913	242095	0.522856	0.800981	0.826338	-0.32016	-0.275197	0.0449634
CAGTGC	2953	965	1988	566	0.237118	899	0.437683	703810	258222	445588	160758	0.296027	241692	0.523009	0.801001	0.836854	-0.320125	-0.256952	0.0631732
CTGAGG	4641	1572	3069	890	0.23727	1461	0.459434	702122	257615	444507	160434	0.296174	241130	0.523068	0.801117	0.878345	-0.319916	-0.18714	0.132776
GTCTCG	3109	972	2137	596	0.237167	915	0.417046	703654	258215	445439	160728	0.29604	241676	0.523133	0.80113	0.797209	-0.319892	-0.32697	-0.0070778
ACCGCC	1049	329	720	201	0.237028	307	0.413747	705714	258858	446856	161123	0.295861	242284	0.522806	0.801149	0.791396	-0.319858	-0.337528	-0.0176702
ATCAGC	2378	791	1587	456	0.237253	725	0.438596	704385	258396	445989	160868	0.295976	241866	0.522932	0.801595	0.838726	-0.319055	-0.253729	0.0653256
AAAGAC	2471	814	1657	474	0.237356	771	0.453529	704292	258373	445919	160850	0.295984	241820	0.522886	0.801923	0.867359	-0.318465	-0.2053	0.113166
TACCAG	2528	817	1711	485	0.237396	752	0.423423	704235	258370	445865	160839	0.295989	241839	0.523013	0.802044	0.809585	-0.318246	-0.304745	0.0135009
CGCCAC	1293	401	892	248	0.237321	376	0.410033	705470	258786	446684	161076	0.295881	242215	0.522855	0.80208	0.784219	-0.318181	-0.350671	-0.0324894
TCTAGA	3095	1026	2069	594	0.237505	957	0.447615	703668	258161	445507	160730	0.296037	241634	0.522979	0.80228	0.855894	-0.317822	-0.224495	0.0933265
TTCCCA	1746	609	1137	335	0.23742	557	0.468461	705017	258578	446439	160989	0.29592	242034	0.522771	0.802311	0.896111	-0.317766	-0.15825	0.159516
GTACCG	2897	923	1974	556	0.237505	858	0.420795	703866	258264	445602	160768	0.29602	241733	0.523081	0.802328	0.804454	-0.317736	-0.313919	0.00381733
GGCCAT	3839	1230	2609	737	0.237589	1154	0.429795	702924	257957	444967	160587	0.296102	241437	0.523172	0.802388	0.821518	-0.317628	-0.283636	0.033992
CGACGT	2037	643	1394	391	0.237546	607	0.424476	704726	258544	446182	160933	0.295945	241984	0.522935	0.802667	0.811718	-0.317126	-0.30095	0.0161761
CCAGCT	1947	628	1319	374	0.237762	584	0.428467	704816	258559	446257	160950	0.295937	242007	0.522909	0.803422	0.81939	-0.31577	-0.287377	0.0283927
TTTCAG	4078	1338	2740	784	0.238009	1225	0.429373	702685	257849	444836	160540	0.29612	241366	0.523208	0.803757	0.820653	-0.315169	-0.285156	0.0300133
CAGATA	3407	1111	2296	655	0.238009	1020	0.427315	703356	258076	445280	160669	0.296062	241571	0.523124	0.803915	0.816851	-0.314885	-0.291855	0.0230295
AGCATC	2117	702	1415	407	0.238012	643	0.436228	704646	258485	446161	160917	0.295951	241948	0.522907	0.804227	0.834236	-0.314325	-0.261472	0.0528526
CAAGCT	2475	839	1636	476	0.238119	773	0.454172	704288	258348	445940	160848	0.295981	241818	0.522884	0.804507	0.86859	-0.313822	-0.203253	0.11057
TTAGCA	3617	1182	2435	696	0.238275	1100	0.437028	703146	258005	445141	160628	0.296079	241491	0.523098	0.804768	0.835461	-0.313356	-0.259356	0.0539995
GCTCAG	3284	1143	2141	632	0.238311	1055	0.473306	703479	258044	445435	160692	0.29605	241536	0.52287	0.804968	0.905209	-0.312996	-0.143677	0.169319
ACAAGA	2530	803	1727	487	0.238375	742	0.414989	704233	258384	445849	160837	0.295985	241849	0.523048	0.805362	0.793405	-0.312291	-0.333871	-0.0215798
CTGGAA	2903	894	2009	559	0.238481	835	0.403772	703860	258293	445567	160765	0.296016	241756	0.523164	0.805635	0.771789	-0.311801	-0.373722	-0.061921
CCGGTG	3095	948	2147	596	0.238495	898	0.408739	703668	258239	445429	160728	0.296033	241693	0.523173	0.805639	0.781269	-0.311795	-0.356108	-0.0443133
GTTCCA	2617	860	1757	504	0.238523	796	0.437122	704146	258327	445819	160820	0.295992	241795	0.522968	0.805845	0.835849	-0.311426	-0.258686	0.0527394
TATCGG	4391	1396	2995	846	0.238646	1310	0.425187	702372	257791	444581	160478	0.296143	241281	0.523283	0.805848	0.812537	-0.311421	-0.299495	0.0119262
CACTCC	1153	386	767	222	0.238453	357	0.448492	705610	258801	446809	161102	0.295867	242234	0.522759	0.805947	0.857933	-0.311243	-0.221062	0.0901802
TCTCCA	1568	549	1019	302	0.238547	499	0.466791	705195	258638	446557	161022	0.295902	242092	0.522761	0.806167	0.892935	-0.310849	-0.163372	0.147477
CTCGAA	1905	618	1287	367	0.238622	586	0.444276	704858	258569	446289	160957	0.295931	242005	0.522855	0.806343	0.849712	-0.310535	-0.234955	0.07558
CGAGTG	4171	1391	2780	804	0.238788	1304	0.454831	702592	257796	444796	160520	0.296123	241287	0.523053	0.806382	0.869569	-0.310465	-0.201627	0.108838
CATCGA	2045	692	1353	394	0.238643	643	0.458631	704718	258495	446223	160930	0.295943	241948	0.522826	0.806384	0.877215	-0.310462	-0.188997	0.121464
TGGGTA	7412	2447	4965	1430	0.23905	2281	0.444553	699351	256740	442611	159894	0.296398	240310	0.523504	0.806518	0.849186	-0.310221	-0.235847	0.0743734
CCGATC	1567	510	1057	302	0.238735	469	0.42714	705196	258677	446519	161022	0.295902	242122	0.522858	0.806806	0.816933	-0.309707	-0.29171	0.0179971
GGAAAA	5324	1714	3610	1027	0.239004	1595	0.427729	701439	257473	443966	160297	0.29622	240996	0.5234	0.806847	0.817211	-0.309634	-0.291219	0.0184148
GATGCC	2355	785	1570	454	0.238822	730	0.449231	704408	258402	446006	160870	0.295968	241861	0.52289	0.806916	0.859131	-0.309509	-0.21905	0.0904592
CTCCAA	1494	498	996	288	0.238806	457	0.440694	705269	258689	446580	161036	0.295895	242134	0.522815	0.807062	0.842926	-0.309248	-0.246523	0.0627253
GTTCGA	3790	1230	2560	731	0.238967	1142	0.431269	702973	257957	445016	160593	0.296089	241449	0.523156	0.807077	0.82436	-0.309222	-0.278653	0.0305685
AGGCCT	2935	956	1979	566	0.238919	906	0.446525	703828	258231	445597	160758	0.296017	241685	0.522966	0.807113	0.853833	-0.309157	-0.227975	0.0811821
CGTACG	2743	845	1898	529	0.238934	794	0.407388	704020	258342	445678	160795	0.296001	241797	0.523118	0.807208	0.77877	-0.308988	-0.36073	-0.0517422
GCGGTC	4152	1287	2865	801	0.239033	1187	0.400337	702611	257900	444711	160523	0.29612	241404	0.523418	0.807218	0.764852	-0.30897	-0.386747	-0.0777768
GAGAGT	5518	1791	3727	1065	0.239165	1665	0.432131	701245	257396	443849	160259	0.296235	240926	0.523389	0.807348	0.825639	-0.308738	-0.276416	0.0323222
CTTGCC	1737	571	1166	335	0.238944	532	0.441494	705026	258616	446410	160989	0.295916	242059	0.522843	0.807475	0.84441	-0.308511	-0.243984	0.0645263
GAATCC	2187	730	1457	422	0.239093	684	0.45509	704576	258457	446119	160902	0.295953	241907	0.522851	0.807876	0.8704	-0.307794	-0.200249	0.107545
CGTTCG	2653	865	1788	512	0.239141	798	0.430189	704110	258322	445788	160812	0.295992	241793	0.523003	0.807929	0.822536	-0.3077	-0.281849	0.0258518
TCAGAT	3393	1142	2251	655	0.239226	1059	0.453728	703370	258045	445325	160669	0.296054	241532	0.52298	0.808047	0.867581	-0.30749	-0.204929	0.10256
CAGGTT	4795	1615	3180	926	0.239338	1509	0.459221	701968	257572	444396	160398	0.296172	241082	0.523084	0.808105	0.877911	-0.307385	-0.187854	0.119531
GTAGTC	4215	1354	2861	814	0.239341	1269	0.430754	702548	257833	444715	160510	0.296123	241322	0.523219	0.808249	0.823277	-0.307127	-0.280551	0.0265765
CGACGA	1808	589	1219	349	0.239205	558	0.4464	704955	258598	446357	160975	0.295921	242033	0.522838	0.808341	0.853803	-0.306964	-0.228026	0.0789383
ACCGCG	1673	530	1143	323	0.239259	497	0.422619	705090	258657	446433	161001	0.295909	242094	0.522886	0.808556	0.808244	-0.30658	-0.307138	-0.000557573
TTGGCA	3986	1220	2766	770	0.239428	1131	0.396147	702777	257967	444810	160554	0.296103	241460	0.523414	0.808596	0.756852	-0.306509	-0.401918	-0.0954082
TCGCGA	2360	746	1614	456	0.239496	702	0.423402	704403	258441	445962	160868	0.295966	241889	0.522987	0.8092	0.809583	-0.305432	-0.304749	0.000682984
AGCTAC	1889	629	1260	365	0.239501	574	0.436502	704874	258558	446316	160959	0.295927	242017	0.522876	0.809326	0.834809	-0.305207	-0.260482	0.0447246
GGCAAC	3402	1131	2271	658	0.239796	1054	0.448893	703361	258056	445305	160666	0.296052	241537	0.523007	0.809979	0.858293	-0.304044	-0.220459	0.0835854
ACCGGA	2146	670	1476	415	0.239746	631	0.416502	704617	258517	446100	160909	0.295947	241960	0.522979	0.810096	0.796402	-0.303835	-0.328431	-0.024596
GATGGC	4326	1394	2932	837	0.239897	1293	0.426311	702437	257793	444644	160487	0.296129	241298	0.523265	0.81011	0.814712	-0.303811	-0.295637	0.00817326
GGACGT	4212	1328	2884	815	0.239918	1242	0.418182	702551	257859	444692	160509	0.296119	241349	0.523304	0.810206	0.799118	-0.303639	-0.32352	-0.019881
CACTAG	2646	864	1782	512	0.239925	790	0.425647	704117	258323	445794	160812	0.295988	241801	0.523021	0.810589	0.813823	-0.302957	-0.297213	0.00574413
TCAGCC	1736	571	1165	336	0.24	534	0.44426	705027	258616	446411	160988	0.295913	242057	0.522835	0.81105	0.849712	-0.302137	-0.234953	0.0671834
GCGACC	1880	636	1244	364	0.240106	594	0.461897	704883	258551	446332	160960	0.295924	241997	0.5228	0.811375	0.883506	-0.301559	-0.178688	0.122871
GGGAAT	8159	2687	5472	1582	0.240535	2491	0.439485	698604	256500	442104	159742	0.296443	240100	0.52366	0.811404	0.839257	-0.301508	-0.252816	0.0486921
AGACAC	2107	703	1404	408	0.240141	645	0.441176	704656	258484	446172	160916	0.295943	241946	0.522889	0.811445	0.843729	-0.301436	-0.245149	0.0562866
CCCTAC	1002	318	684	194	0.240099	298	0.423295	705761	258869	446892	161130	0.295852	242293	0.522783	0.811552	0.809697	-0.301245	-0.304546	-0.00330143
ATCTAG	3247	1094	2153	629	0.24026	1003	0.44697	703516	258093	445423	160695	0.296037	241588	0.522999	0.811587	0.854628	-0.301182	-0.226632	0.0745498
GCACAA	2580	850	1730	500	0.240385	787	0.438929	704183	258337	445846	160824	0.295981	241804	0.522956	0.812162	0.839323	-0.300161	-0.252702	0.0474584
GCGGCT	3740	1231	2509	725	0.240464	1155	0.446809	703023	257956	445067	160599	0.296077	241436	0.523056	0.81217	0.854226	-0.300147	-0.22731	0.0728374
GACCCA	1615	539	1076	313	0.240399	502	0.451033	705148	258648	446500	161011	0.295902	242089	0.522804	0.81243	0.86272	-0.299684	-0.213036	0.0866484
CGGTCA	3373	1114	2259	654	0.24053	1039	0.445159	703390	258073	445317	160670	0.296046	241552	0.523023	0.812474	0.851126	-0.299606	-0.232556	0.0670503
CCGGAT	2223	711	1512	431	0.240513	666	0.427746	704540	258476	446064	160893	0.295951	241925	0.522951	0.812679	0.817946	-0.299242	-0.289923	0.00931956
CCCGAC	1006	335	671	195	0.240444	306	0.437143	705757	258852	446905	161129	0.295851	242285	0.522761	0.812718	0.83622	-0.299173	-0.258046	0.0411266
TGAGCA	3650	1217	2433	708	0.240653	1143	0.455923	703113	257970	445143	160616	0.296068	241448	0.522994	0.812829	0.871757	-0.298976	-0.198003	0.100974
GTACGC	2840	894	1946	551	0.240716	837	0.417873	703923	258293	445630	160773	0.296001	241754	0.523086	0.813228	0.798862	-0.298268	-0.323982	-0.0257145
CAGCAA	2165	718	1447	420	0.240688	655	0.433775	704598	258469	446129	160904	0.295946	241936	0.522922	0.813283	0.829522	-0.298171	-0.269649	0.0285225
CGCACA	1840	587	1253	357	0.240728	547	0.423047	704923	258600	446323	160967	0.295919	242044	0.52291	0.813493	0.809025	-0.297798	-0.305744	-0.00794615
GGGTAT	9051	2957	6094	1759	0.241223	2740	0.434163	697712	256230	441482	159565	0.296508	239851	0.523851	0.813547	0.82879	-0.297703	-0.270922	0.0267815
CGAACG	2324	785	1539	451	0.24079	740	0.467172	704439	258402	446037	160873	0.295959	241851	0.522822	0.813594	0.893559	-0.297619	-0.162366	0.135253
TAGGTT	6317	2073	4244	1227	0.241061	1912	0.434052	700446	257114	443332	160097	0.296284	240679	0.52348	0.813613	0.829166	-0.297585	-0.270267	0.0273183
GATGAG	5436	1827	3609	1056	0.241096	1691	0.451535	701327	257360	443967	160268	0.296212	240900	0.52321	0.813931	0.86301	-0.297022	-0.212551	0.0844705
CCGTCA	1664	555	1109	323	0.240865	515	0.448216	705099	258632	446467	161001	0.295904	242076	0.522816	0.813996	0.85731	-0.296906	-0.222111	0.0747956
ATAGGT	5969	1977	3992	1160	0.241214	1817	0.43762	700794	257210	443584	160164	0.296254	240774	0.523399	0.814214	0.836112	-0.29652	-0.258231	0.0382894
TTCCGA	2382	797	1585	463	0.241271	747	0.456881	704381	258390	445991	160861	0.295962	241844	0.522864	0.815212	0.873804	-0.294752	-0.194618	0.100134
GACACG	2675	847	1828	520	0.241299	798	0.425147	704088	258340	445748	160804	0.295985	241793	0.523028	0.815241	0.812857	-0.294701	-0.298927	-0.00422564
GGTTGC	5249	1737	3512	1021	0.241485	1610	0.442429	701514	257450	444064	160303	0.296193	240981	0.523265	0.815297	0.845516	-0.294603	-0.242096	0.0525065
CTGTCG	2520	784	1736	490	0.241379	736	0.412556	704243	258403	445840	160834	0.295972	241855	0.523056	0.815547	0.788741	-0.29416	-0.342376	-0.0482163
GTGCAC	2797	910	1887	544	0.241456	854	0.439527	703966	258277	445689	160780	0.295994	241737	0.522981	0.815745	0.840425	-0.29381	-0.250808	0.043002
CTGCGT	2288	742	1546	445	0.241454	690	0.43179	704475	258445	446030	160879	0.295953	241901	0.522946	0.815852	0.825688	-0.29362	-0.276332	0.0172883
CTAGAC	2231	722	1509	434	0.241514	670	0.429212	704532	258465	446067	160890	0.295948	241921	0.522947	0.816067	0.820756	-0.293241	-0.284974	0.00826723
TGGCGC	7163	2348	4815	1395	0.241852	2196	0.442118	699600	256839	442761	159929	0.296345	240395	0.523503	0.816114	0.844538	-0.293157	-0.243765	0.0493922
GGTACC	3458	1140	2318	673	0.241652	1054	0.438436	703305	258047	445258	160651	0.296047	241537	0.52307	0.816262	0.838197	-0.292896	-0.254638	0.0382582
AGCCAA	2194	729	1465	427	0.241653	671	0.440578	704569	258458	446111	160897	0.295945	241920	0.522902	0.816545	0.842563	-0.292395	-0.247143	0.0452517
GTGCGT	4273	1413	2860	832	0.24179	1299	0.436785	702490	257774	444716	160492	0.296112	241292	0.523185	0.81655	0.834858	-0.292386	-0.260397	0.0319893
GCTAGT	4262	1403	2859	830	0.241841	1285	0.431643	702501	257784	444717	160494	0.296111	241306	0.523219	0.816727	0.824975	-0.292074	-0.277578	0.0144964
CGGCTG	2763	897	1866	538	0.241798	850	0.444328	704000	258290	445710	160786	0.29599	241741	0.522956	0.816911	0.849648	-0.291748	-0.235063	0.0566855
AAGGTG	6156	2025	4131	1200	0.242131	1892	0.443715	700607	257162	443445	160124	0.296261	240699	0.523363	0.817289	0.847814	-0.291082	-0.23818	0.0529019
TTGCCG	2531	819	1712	493	0.241904	762	0.430752	704232	258368	445864	160831	0.295971	241829	0.522983	0.817322	0.823644	-0.291023	-0.279908	0.0111151
CCGTGC	1961	620	1341	382	0.241925	580	0.419986	704802	258567	446235	160942	0.295925	242011	0.522938	0.817521	0.803127	-0.290672	-0.3163	-0.0256282
CTCCCC	806	247	559	157	0.241911	238	0.419014	705962	258940	447022	161167	0.295831	242353	0.522753	0.817734	0.801553	-0.290297	-0.319131	-0.0288339
GTACGA	3550	1223	2327	692	0.242127	1138	0.471808	703213	257964	445249	160632	0.296052	241453	0.522897	0.817855	0.902295	-0.290083	-0.148329	0.141754
GCCCCT	1319	417	902	257	0.241996	392	0.422869	705444	258770	446674	161067	0.295874	242199	0.522831	0.817903	0.808807	-0.289998	-0.306133	-0.0161349
CTACAG	2334	796	1538	455	0.24215	736	0.460576	704429	258391	446038	160869	0.295954	241855	0.522846	0.818201	0.880901	-0.289474	-0.182948	0.106526
TCGTCC	1616	502	1114	315	0.242121	472	0.412587	705147	258685	446462	161009	0.295897	242119	0.522904	0.818262	0.789032	-0.289366	-0.341845	-0.0524792
ACCAGA	2138	671	1467	417	0.242301	634	0.421543	704625	258516	446109	160907	0.295938	241957	0.52296	0.818755	0.80607	-0.288496	-0.311023	-0.0225269
GGAGTT	6238	2043	4195	1218	0.242629	1900	0.43799	700525	257144	443381	160106	0.296263	240691	0.52343	0.818967	0.836768	-0.288122	-0.2571	0.0310225
CAAGTG	3863	1306	2557	754	0.242522	1214	0.458286	702900	257881	445019	160570	0.296074	241377	0.523001	0.819124	0.876262	-0.287846	-0.190565	0.0972805
TCCCTG	1870	649	1221	365	0.242525	601	0.473601	704893	258538	446355	160959	0.295916	241990	0.522766	0.819572	0.905952	-0.287057	-0.142493	0.144564
GGTCCT	3666	1218	2448	716	0.242712	1121	0.440472	703097	257969	445128	160608	0.296058	241470	0.523085	0.819813	0.842065	-0.286633	-0.247996	0.0386376
CACCCG	1285	402	883	251	0.242747	379	0.418322	705478	258785	446693	161073	0.29587	242212	0.522836	0.820451	0.800103	-0.285511	-0.321743	-0.0362315
GCGAGT	4824	1643	3181	943	0.242979	1521	0.46049	701939	257544	444395	160381	0.296147	241070	0.523077	0.820465	0.880349	-0.285486	-0.183852	0.101634
ACGCGC	1730	548	1182	338	0.242816	511	0.419196	705035	258639	446396	160986	0.295903	242080	0.522902	0.820592	0.801673	-0.285263	-0.318915	-0.0336522
CGACGC	1534	489	1045	300	0.243112	455	0.421687	705229	258698	446531	161024	0.295888	242136	0.522867	0.821633	0.80649	-0.283434	-0.310272	-0.0268385
TCCCCC	854	260	594	167	0.243086	239	0.388618	705916	258927	446989	161157	0.295832	242352	0.522802	0.821703	0.743337	-0.283311	-0.427911	-0.144601
TGGATC	9285	3016	6269	1819	0.243638	2784	0.428242	697478	256171	441307	159505	0.296493	239807	0.523972	0.821733	0.817298	-0.283258	-0.291065	-0.00780749
TGCGTC	2198	727	1471	430	0.243213	679	0.447005	704565	258460	446105	160894	0.29594	241912	0.52288	0.821831	0.854889	-0.283086	-0.22619	0.0568962
TATCAG	3648	1211	2437	714	0.243354	1118	0.441897	703115	257976	445139	160610	0.296053	241473	0.523074	0.821995	0.844808	-0.282798	-0.243305	0.0394936
TATTAG	4857	1585	3272	951	0.243472	1467	0.432743	701906	257602	444304	160373	0.296146	241124	0.523293	0.822133	0.826962	-0.282557	-0.274107	0.00844942
GATTCG	3712	1245	2467	727	0.243551	1159	0.453976	703051	257942	445109	160597	0.296056	241432	0.523011	0.822651	0.868003	-0.281648	-0.204227	0.0774205
CATGGA	3242	1084	2158	635	0.243575	1012	0.453812	703521	258103	445418	160689	0.29602	241579	0.522964	0.822834	0.867769	-0.281327	-0.204618	0.0767097
CATCCG	1818	568	1250	356	0.243502	539	0.421423	704945	258619	446326	160968	0.29591	242052	0.522911	0.822893	0.805917	-0.281222	-0.311297	-0.0300749
TCTCGC	1920	655	1265	376	0.243523	606	0.461187	704843	258532	446311	160948	0.295917	241985	0.522806	0.822944	0.882138	-0.281135	-0.180924	0.100211
TGCACC	1588	505	1083	311	0.24354	467	0.416592	705175	258682	446493	161013	0.295892	242124	0.522888	0.82307	0.796714	-0.280913	-0.327867	-0.0469538
CGTAGT	3965	1290	2675	777	0.243726	1193	0.430375	702798	257897	444901	160547	0.296075	241398	0.523186	0.823191	0.822605	-0.2807	-0.281729	-0.00102891
TCGCGT	2506	809	1697	491	0.243672	766	0.44023	704257	258378	445879	160833	0.295962	241825	0.522942	0.823323	0.841834	-0.28047	-0.248393	0.0320769
GGAAAC	3913	1329	2584	767	0.243802	1228	0.457356	702850	257858	444992	160557	0.296071	241363	0.523011	0.823458	0.874466	-0.280233	-0.193526	0.0867072
TACCCG	1658	546	1112	325	0.243811	511	0.44551	705105	258641	446464	160999	0.295896	242080	0.522823	0.823974	0.852124	-0.279329	-0.230864	0.0484652
CGGCAT	2907	969	1938	570	0.243902	909	0.454955	703856	258218	445638	160754	0.295992	241682	0.522924	0.824016	0.870021	-0.279255	-0.200878	0.0783771
TTAGAA	4359	1468	2891	855	0.244007	1365	0.455912	702404	257719	444685	160469	0.296104	241226	0.523065	0.824059	0.871616	-0.279181	-0.198235	0.0809463
GCGAAA	3900	1301	2599	765	0.244019	1212	0.450893	702863	257886	444977	160559	0.296068	241379	0.52305	0.824199	0.862046	-0.278936	-0.214163	0.0647725
GGGACT	5406	1745	3661	1061	0.244189	1619	0.427515	701357	257442	443915	160263	0.296183	240972	0.523414	0.824451	0.816782	-0.278494	-0.291977	-0.0134835
GCCTTG	2890	945	1945	567	0.244081	887	0.442836	703873	258242	445631	160757	0.29599	241704	0.522978	0.824625	0.846759	-0.27819	-0.239977	0.0382124
GTAGAT	5415	1779	3636	1063	0.244256	1669	0.445542	701348	257408	443940	160261	0.296183	240922	0.523259	0.824677	0.851475	-0.2781	-0.231964	0.046136
TGTACG	3888	1314	2574	763	0.24416	1245	0.471056	702875	257873	445002	160561	0.296066	241346	0.522927	0.82468	0.900806	-0.278094	-0.150712	0.127382
GCTTGC	2905	955	1950	570	0.244111	893	0.443837	703858	258232	445626	160754	0.295991	241698	0.522975	0.824725	0.848678	-0.278015	-0.236711	0.0413035
GAGCTG	3765	1255	2510	739	0.244217	1169	0.450308	702998	257932	445066	160585	0.296057	241422	0.523038	0.824899	0.860947	-0.277711	-0.216004	0.0617067
ACATGG	4065	1373	2692	798	0.244261	1269	0.453863	702698	257814	444884	160526	0.296079	241322	0.523048	0.824984	0.867726	-0.277562	-0.204689	0.0728734
CGACCA	1442	488	954	283	0.244176	452	0.456566	705321	258699	446622	161041	0.295879	242139	0.522773	0.825256	0.873354	-0.277086	-0.195362	0.0817236
TTCGCA	2287	768	1519	449	0.244287	707	0.447468	704476	258419	446057	160875	0.295943	241884	0.522888	0.825453	0.855763	-0.276741	-0.224717	0.052024
ACACAG	2602	843	1759	511	0.244381	787	0.433609	704161	258344	445817	160813	0.295967	241804	0.522981	0.825703	0.82911	-0.276305	-0.270365	0.00594051
AAATAG	4661	1602	3059	916	0.244593	1509	0.478744	702102	257585	444517	160408	0.296123	241082	0.522932	0.825984	0.915499	-0.275814	-0.127369	0.148445
GCATGC	3242	1081	2161	637	0.24453	996	0.443455	703521	258106	445415	160687	0.296015	241595	0.523017	0.826072	0.847879	-0.27566	-0.238069	0.0375911
CCAGTC	1822	596	1226	358	0.244536	555	0.438043	704941	258591	446350	160966	0.295907	242036	0.522863	0.826393	0.837777	-0.2751	-0.255362	0.0197373
TATTGG	5644	1875	3769	1110	0.244817	1735	0.443848	701119	257312	443807	160214	0.296196	240856	0.523301	0.826536	0.848169	-0.27485	-0.237576	0.0372734
TAGCAC	2462	801	1661	484	0.244692	741	0.430564	704301	258386	445915	160840	0.295955	241850	0.522974	0.826787	0.823298	-0.274413	-0.280514	-0.00610047
TCCGTG	2685	868	1817	528	0.244784	808	0.430474	704078	258319	445759	160796	0.295972	241783	0.523006	0.827054	0.823077	-0.273947	-0.280901	-0.00695389
CGACAC	1540	497	1043	303	0.244947	461	0.427247	705223	258690	446533	161021	0.295885	242130	0.522854	0.827848	0.817145	-0.272562	-0.291336	-0.0187737
TCCCCA	1249	404	845	246	0.245264	384	0.443931	705514	258783	446731	161078	0.295862	242207	0.522779	0.828981	0.849175	-0.270588	-0.235866	0.0347225
TCAAGA	2614	884	1730	515	0.245355	836	0.470191	704149	258303	445846	160809	0.295964	241755	0.522833	0.829003	0.899314	-0.270551	-0.153104	0.117447
GTCGGT	4834	1586	3248	953	0.245555	1478	0.440405	701929	257601	444328	160371	0.296129	241113	0.523231	0.829217	0.841704	-0.270178	-0.248615	0.0215627
GAACAC	2070	687	1383	408	0.245487	638	0.445531	704693	258500	446193	160916	0.295923	241953	0.52287	0.829566	0.852087	-0.269572	-0.230928	0.0386438
GATCGC	2500	800	1700	493	0.24564	745	0.424501	704263	258387	445876	160831	0.295954	241846	0.523004	0.829994	0.81166	-0.268827	-0.301053	-0.0322259
GAAGCT	3255	1082	2173	642	0.245695	1016	0.453774	703508	258105	445403	160682	0.29601	241575	0.522965	0.830021	0.867694	-0.26878	-0.204742	0.0640387
GCTGCA	2530	850	1680	499	0.245692	794	0.457373	704233	258337	445896	160825	0.295956	241797	0.522877	0.830162	0.874725	-0.268534	-0.193099	0.0754357
GCCATG	3001	979	2022	592	0.245745	924	0.444872	703762	258208	445554	160732	0.295991	241667	0.522981	0.830245	0.850647	-0.268391	-0.233367	0.0350231
AGCGTA	3664	1196	2468	723	0.245835	1122	0.441385	703099	257991	445108	160601	0.29604	241469	0.523079	0.830411	0.84382	-0.268102	-0.244992	0.0231099
CCCCCC	502	153	349	99	0.245658	143	0.398329	706267	259034	447233	161225	0.295803	242448	0.522721	0.830477	0.762029	-0.267987	-0.392082	-0.124095
GCTTCC	1834	589	1245	362	0.245924	555	0.433933	704929	258598	446331	160962	0.295904	242036	0.522877	0.831094	0.829895	-0.266917	-0.268999	-0.00208242
GGTACA	4921	1686	3235	972	0.246138	1570	0.468517	701842	257501	444341	160352	0.296131	241021	0.523025	0.83118	0.895783	-0.266767	-0.15878	0.107987
GCTGTG	4410	1452	2958	871	0.246115	1353	0.442591	702353	257735	444618	160453	0.296093	241238	0.523162	0.831206	0.845991	-0.266721	-0.241285	0.025436
CGCAGT	2826	938	1888	558	0.246032	883	0.454452	703937	258249	445688	160766	0.295977	241708	0.522918	0.831254	0.869069	-0.266639	-0.202458	0.0641815
ATGGCA	3979	1291	2688	786	0.246163	1209	0.436462	702784	257896	444888	160538	0.296061	241382	0.523149	0.831461	0.834298	-0.266279	-0.261366	0.00491309
CAAGGT	4171	1378	2793	824	0.246191	1279	0.442254	702592	257809	444783	160500	0.296075	241312	0.523136	0.831514	0.845392	-0.266188	-0.242308	0.0238797
ACATCG	2253	751	1502	445	0.246128	698	0.448875	704510	258436	446074	160879	0.295934	241893	0.52288	0.8317	0.858466	-0.265866	-0.220166	0.0456994
GAACCA	2136	728	1408	422	0.246208	676	0.463014	704627	258459	446168	160902	0.295925	241915	0.52282	0.831993	0.885609	-0.265357	-0.175259	0.0900984
CAGCTC	1807	608	1199	357	0.246207	567	0.457258	704956	258579	446377	160967	0.295901	242024	0.522807	0.832058	0.874621	-0.265244	-0.193269	0.0719751
TCAGAA	3066	1017	2049	606	0.246341	935	0.438761	703697	258170	445527	160718	0.295993	241656	0.523019	0.832254	0.838902	-0.264904	-0.253426	0.0114775
CACAGC	1923	642	1281	380	0.246273	597	0.450226	704840	258545	446295	160944	0.29591	241994	0.522839	0.832259	0.861118	-0.264895	-0.215717	0.0491778
TATCCA	2191	735	1456	433	0.246303	675	0.445251	704572	258452	446120	160891	0.295929	241916	0.522885	0.832303	0.851527	-0.264819	-0.231877	0.0329427
CCCGTC	992	320	672	196	0.246231	303	0.439768	705771	258867	446904	161128	0.295841	242288	0.522755	0.832308	0.84125	-0.264811	-0.249393	0.0154184
GACACC	1508	505	1003	298	0.246281	473	0.457005	705255	258682	446573	161026	0.295879	242118	0.522778	0.83237	0.874185	-0.264703	-0.19399	0.0707126
GTTCAG	4635	1543	3092	917	0.246638	1437	0.449343	702128	257644	444484	160407	0.296106	241154	0.52314	0.832937	0.858935	-0.26372	-0.219379	0.044341
TTGCCC	1699	579	1120	336	0.246515	539	0.464655	705064	258608	446456	160988	0.295892	242052	0.522777	0.833124	0.888821	-0.263397	-0.170035	0.0933623
ACCCGA	1441	470	971	285	0.24654	442	0.442442	705322	258717	446605	161039	0.295874	242149	0.522805	0.83326	0.846286	-0.263161	-0.240782	0.0223785
GGTATG	7852	2622	5230	1555	0.246943	2438	0.450314	698911	256565	442346	159769	0.296339	240153	0.523485	0.833311	0.860223	-0.263072	-0.217217	0.045855
GCTTGG	16534	5474	11060	3280	0.247472	5073	0.442632	690229	253713	436516	158044	0.296972	237518	0.524657	0.833319	0.843659	-0.263059	-0.245268	0.0177902
ATCTGG	3679	1184	2495	728	0.246696	1115	0.434867	703084	258003	445081	160596	0.296036	241476	0.523119	0.833331	0.831297	-0.263038	-0.266564	-0.00352583
CCTTGC	1855	623	1232	367	0.24664	587	0.462934	704908	258564	446344	160957	0.295903	242004	0.522795	0.833514	0.885497	-0.262721	-0.17544	0.087281
CCCTGT	1794	621	1173	355	0.246699	569	0.46449	704969	258566	446403	160969	0.295899	242022	0.522786	0.833728	0.88849	-0.262352	-0.170572	0.0917795
CCTCGT	1713	560	1153	339	0.246725	525	0.441919	705050	258627	446423	160985	0.295893	242066	0.522839	0.833832	0.84523	-0.262172	-0.242584	0.0195884
CCGAAA	2112	702	1410	418	0.246753	644	0.438692	704651	258485	446166	160906	0.295922	241947	0.522898	0.833846	0.838963	-0.262147	-0.253321	0.00882607
TGAGCC	2435	845	1590	482	0.2468	790	0.480243	704328	258342	445986	160842	0.295945	241801	0.522782	0.833938	0.918629	-0.261988	-0.122446	0.139543
GAGCAT	3596	1200	2396	712	0.246879	1130	0.458232	703167	257987	445180	160612	0.296029	241461	0.522976	0.83397	0.876201	-0.261932	-0.190666	0.0712666
CTATAG	3337	1122	2215	661	0.24701	1035	0.449609	703426	258065	445361	160663	0.296009	241556	0.522996	0.834468	0.85968	-0.261071	-0.218128	0.0429434
TGCGTG	4087	1378	2709	810	0.247177	1298	0.4654	702676	257809	444867	160514	0.296063	241293	0.522978	0.834881	0.889904	-0.260357	-0.168279	0.0920782
GTGTCG	4389	1437	2952	870	0.247229	1324	0.431974	702374	257750	444624	160454	0.296084	241267	0.523234	0.834996	0.825584	-0.260158	-0.276513	-0.0163549
CTCGTC	1519	504	1015	301	0.247126	466	0.442545	705244	258683	446561	161023	0.295878	242125	0.522814	0.835231	0.846468	-0.259753	-0.240473	0.0192802
AGAAGT	4110	1353	2757	815	0.247344	1255	0.43958	702653	257834	444819	160509	0.296063	241336	0.523146	0.835444	0.840262	-0.259385	-0.251088	0.00829653
GAAACG	3480	1163	2317	690	0.247312	1078	0.448793	703283	258024	445259	160634	0.296018	241513	0.523016	0.835461	0.858086	-0.259355	-0.220805	0.0385494
ACTGGA	2744	920	1824	544	0.247273	860	0.456476	704019	258267	445752	160780	0.295965	241731	0.522901	0.835478	0.872967	-0.259326	-0.196001	0.0633249
CAACGC	1700	590	1110	337	0.247249	547	0.474415	705063	258597	446466	160987	0.295891	242044	0.522752	0.835608	0.907533	-0.259101	-0.139978	0.119123
TAGAGT	5464	1857	3607	1084	0.247489	1723	0.460572	701299	257330	443969	160240	0.29616	240868	0.523136	0.835659	0.880406	-0.259015	-0.183759	0.0752555
TCGACA	2108	703	1405	418	0.247337	643	0.438908	704655	258484	446171	160906	0.29592	241948	0.522897	0.835826	0.839378	-0.258726	-0.252608	0.00611757
AAGACC	1760	577	1183	349	0.247342	539	0.441441	705003	258610	446393	160975	0.295895	242052	0.522846	0.835913	0.844305	-0.258575	-0.244164	0.0144113
GTTTCG	4244	1376	2868	842	0.247501	1263	0.423683	702519	257811	444708	160482	0.296072	241328	0.523271	0.83595	0.809682	-0.258511	-0.304573	-0.0460615
CGAGTC	2687	870	1817	533	0.247447	811	0.432303	704076	258317	445759	160791	0.295961	241780	0.522998	0.836079	0.826586	-0.258288	-0.274764	-0.0164758
CAATGG	4238	1419	2819	841	0.247571	1307	0.445923	702525	257768	444757	160483	0.296071	241284	0.523119	0.836189	0.852431	-0.258099	-0.230345	0.027754
ACAGAC	1956	659	1297	388	0.247449	611	0.454275	704807	258528	446279	160936	0.295908	241980	0.52283	0.836235	0.868877	-0.25802	-0.202777	0.0552429
GGGCTA	5856	1948	3908	1163	0.247816	1795	0.442009	700907	257239	443668	160161	0.296185	240796	0.523343	0.836692	0.844588	-0.257231	-0.243681	0.0135505
ATTAGC	3606	1222	2384	716	0.247751	1141	0.46288	703157	257965	445192	160608	0.296025	241450	0.522951	0.836926	0.885132	-0.256828	-0.176036	0.0807926
GTACCC	1884	624	1260	374	0.247682	587	0.452583	704879	258563	446316	160950	0.295903	242004	0.522828	0.837039	0.865644	-0.256633	-0.208154	0.0484783
CGCCTG	1914	636	1278	380	0.247718	603	0.459954	704849	258551	446298	160944	0.295905	241988	0.522809	0.837156	0.879775	-0.256431	-0.184794	0.071637
GCCCAT	1929	668	1261	383	0.247736	612	0.464692	704834	258519	446315	160941	0.295906	241979	0.522797	0.837213	0.888859	-0.256333	-0.169973	0.0863597
CCGACA	1526	528	998	303	0.247751	492	0.475822	705237	258659	446578	161021	0.295877	242099	0.522736	0.837346	0.910253	-0.256104	-0.135661	0.120443
GATCGA	3060	1025	2035	608	0.247961	944	0.446125	703703	258162	445541	160716	0.295985	241647	0.522982	0.837748	0.85304	-0.255412	-0.229314	0.0260974
AAGAAC	2320	797	1523	461	0.247983	734	0.462799	704443	258390	446053	160863	0.295933	241857	0.522837	0.837971	0.88517	-0.255028	-0.175973	0.0790548
ACGAGC	2495	831	1664	496	0.248124	783	0.45736	704268	258356	445912	160828	0.295944	241808	0.522873	0.838415	0.874705	-0.254264	-0.193132	0.0611324
CCAACG	1660	573	1087	330	0.24812	533	0.472937	705103	258614	446489	160994	0.295886	242058	0.522753	0.838568	0.904705	-0.254	-0.14448	0.109519
CGTGCC	1856	589	1267	369	0.248151	559	0.430995	704907	258598	446309	160955	0.295899	242032	0.522888	0.838632	0.824257	-0.25389	-0.278833	-0.0249435
CTTCGC	1534	465	1069	305	0.248169	436	0.397086	705229	258722	446507	161019	0.295877	242155	0.522929	0.838759	0.759348	-0.253671	-0.397166	-0.143495
CGCCAA	1770	620	1150	352	0.248237	580	0.487395	704993	258567	446426	160972	0.295893	242011	0.522722	0.838942	0.932417	-0.253358	-0.100953	0.152404
TTTAGA	4774	1705	3069	950	0.248431	1569	0.489548	701989	257482	444507	160374	0.296103	241022	0.522862	0.839001	0.936285	-0.253256	-0.0949804	0.158275
TCGGAT	3241	1074	2167	645	0.248459	994	0.442368	703522	258113	445409	160679	0.295995	241597	0.523022	0.839402	0.845791	-0.252566	-0.241626	0.0109394
GTATCG	4308	1435	2873	858	0.248696	1328	0.445638	702455	257752	444703	160466	0.296069	241263	0.523129	0.839993	0.851869	-0.251551	-0.231296	0.0202545
ATCCCC	1110	356	754	221	0.248594	334	0.430412	705656	258831	446825	161103	0.295844	242257	0.522783	0.840286	0.82331	-0.251048	-0.280492	-0.029444
ATGAAG	3750	1285	2465	747	0.248751	1206	0.474057	703013	257902	445111	160577	0.296029	241385	0.522899	0.840292	0.906592	-0.251037	-0.141474	0.109563
CAGCTG	2651	885	1766	528	0.248705	823	0.450219	704112	258302	445810	160796	0.295953	241768	0.522918	0.840352	0.860974	-0.250935	-0.215958	0.0349761
ACTGGC	2696	865	1831	537	0.248726	805	0.425701	704067	258322	445745	160787	0.295956	241786	0.523028	0.840416	0.813915	-0.250824	-0.297049	-0.0462252
CGGGTT	5750	1930	3820	1146	0.248914	1790	0.45202	701013	257257	443756	160178	0.296168	240801	0.523239	0.840449	0.863888	-0.250768	-0.211084	0.0396847
GGCCTC	2645	854	1791	527	0.24882	803	0.435939	704118	258333	445785	160797	0.295952	241788	0.522977	0.840743	0.833572	-0.250263	-0.262621	-0.0123574
GACAGT	3683	1233	2450	734	0.248898	1151	0.454581	703080	257954	445126	160590	0.296024	241440	0.523005	0.840804	0.869172	-0.250159	-0.202286	0.0478733
CAACCC	1049	362	687	209	0.24881	338	0.475387	705714	258825	446889	161115	0.295842	242253	0.522704	0.841023	0.909476	-0.249783	-0.136893	0.11289
TCGTGC	2613	908	1705	521	0.249044	846	0.478778	704150	258279	445871	160803	0.295949	241745	0.522799	0.84151	0.915796	-0.248948	-0.126902	0.122047
ACTCGA	1996	686	1310	398	0.249061	642	0.474151	704767	258501	446266	160926	0.295906	241949	0.522774	0.84169	0.906991	-0.24864	-0.140841	0.107799
AGCCTG	2427	827	1600	484	0.249099	777	0.470909	704336	258360	445976	160840	0.295936	241814	0.522816	0.841734	0.900716	-0.248564	-0.150855	0.0977085
CTCCGT	1670	556	1114	333	0.249065	504	0.432247	705093	258631	446462	160991	0.295884	242087	0.522859	0.841766	0.826698	-0.248508	-0.274567	-0.0260586
AGCATG	3749	1228	2521	748	0.24925	1141	0.4375	703014	257959	445055	160576	0.296026	241450	0.523113	0.841986	0.83634	-0.248131	-0.257839	-0.00970766
AGACAA	2767	966	1801	552	0.24921	907	0.487634	703996	258221	445775	160772	0.295959	241684	0.522772	0.842042	0.932785	-0.248035	-0.100383	0.147652
ATAGAC	2897	1004	1893	578	0.249245	927	0.470558	703866	258183	445683	160746	0.295968	241664	0.522854	0.842137	0.899981	-0.247873	-0.152033	0.0958398
TGGCTG	4254	1411	2843	849	0.249339	1323	0.451382	702509	257776	444733	160475	0.296061	241268	0.523084	0.842189	0.862923	-0.247784	-0.212696	0.0350878
TCGCAC	1664	544	1120	332	0.249249	513	0.445699	705099	258643	446456	160992	0.295883	242078	0.522823	0.842391	0.852486	-0.247438	-0.230251	0.0171861
GTCGTG	4132	1350	2782	825	0.249471	1263	0.440223	702631	257837	444794	160499	0.296052	241328	0.523144	0.84266	0.841495	-0.246977	-0.248974	-0.0019968
TTGCGC	2550	850	1700	509	0.249388	789	0.448041	704214	258337	445877	160815	0.295943	241802	0.522915	0.842688	0.856815	-0.246929	-0.222945	0.0239836
TAGATG	5202	1743	3459	1039	0.24958	1633	0.457551	701561	257444	444117	160285	0.296124	240958	0.523136	0.84282	0.874631	-0.246703	-0.193253	0.0534499
GGATAC	3891	1277	2614	777	0.249518	1201	0.446468	702872	257910	444962	160547	0.296035	241390	0.523076	0.842869	0.853545	-0.24662	-0.228462	0.0181589
CCGAAC	1547	533	1014	309	0.249596	494	0.469136	705216	258654	446562	161015	0.295874	242097	0.522753	0.843589	0.897432	-0.245388	-0.156125	0.0892633
CTTGGA	11368	3792	7576	2276	0.25033	3510	0.446679	695395	255395	440000	159048	0.296539	239081	0.52394	0.844171	0.852538	-0.244393	-0.230164	0.014229
ACGAGA	3001	968	2033	600	0.249896	910	0.435198	703762	258219	445543	160724	0.295972	241681	0.523027	0.844323	0.832076	-0.244133	-0.265213	-0.0210797
AGCCTC	1590	517	1073	318	0.25	479	0.431143	705173	258670	446503	161006	0.295876	242112	0.522851	0.844948	0.8246	-0.243065	-0.278234	-0.0351686
CCGCAA	1530	499	1031	306	0.25	467	0.439323	705233	258688	446545	161018	0.295872	242124	0.522823	0.84496	0.84029	-0.243045	-0.251041	-0.00799618
GGCTGT	5476	1847	3629	1096	0.250228	1717	0.45677	701287	257340	443947	160228	0.296138	240874	0.523169	0.844973	0.873083	-0.243023	-0.195809	0.0472144
GGACAT	3873	1279	2594	775	0.250161	1203	0.450562	702890	257908	444982	160549	0.29603	241388	0.523049	0.845055	0.861415	-0.242882	-0.21522	0.0276622
GGCGTA	5947	1962	3985	1191	0.250421	1829	0.444148	700816	257225	443591	160133	0.296168	240762	0.523334	0.845535	0.848688	-0.242063	-0.236693	0.0053697
GCGTCA	3112	1068	2044	623	0.250301	976	0.456929	703651	258119	445532	160701	0.295978	241615	0.522935	0.845677	0.873777	-0.241822	-0.194663	0.0471584
TCTCGA	2193	722	1471	439	0.250285	685	0.454244	704570	258465	446105	160885	0.295916	241906	0.522855	0.845798	0.868777	-0.241615	-0.202942	0.0386725
AGGCTT	6129	2060	4069	1228	0.250561	1912	0.453403	700634	257127	443507	160096	0.296179	240679	0.523266	0.845979	0.866486	-0.241307	-0.206752	0.0345548
TCTGCC	1566	504	1062	314	0.250799	476	0.436697	705197	258683	446514	161010	0.295873	242115	0.522834	0.847658	0.83525	-0.238446	-0.259719	-0.0212735
CCATCA	1511	536	975	303	0.250828	502	0.497522	705252	258651	446601	161021	0.295869	242089	0.522686	0.847767	0.951856	-0.23826	-0.0711844	0.167076
GCGATG	4440	1470	2970	891	0.251057	1373	0.447669	702323	257717	444606	160433	0.296062	241218	0.52313	0.847987	0.85575	-0.237886	-0.224739	0.0131473
ACAGCA	2273	723	1550	456	0.250963	672	0.419738	704490	258464	446026	160868	0.295919	241919	0.522988	0.848081	0.802576	-0.237726	-0.317289	-0.0795632
GTCTCC	1844	628	1216	370	0.251018	590	0.470494	704919	258559	446360	160954	0.29589	242001	0.522773	0.848347	0.899998	-0.237274	-0.152007	0.0852671
CCCACA	1221	409	812	245	0.251025	373	0.439858	705542	258778	446764	161079	0.295849	242218	0.522783	0.848488	0.841378	-0.237034	-0.249173	-0.0121395
GGCTTC	3292	1095	2197	661	0.251235	1024	0.451499	703471	258092	445379	160663	0.295985	241567	0.522981	0.848811	0.863318	-0.236485	-0.212035	0.0244495
CGAAGT	3063	1057	2006	615	0.251225	993	0.47971	703700	258130	445570	160709	0.29597	241598	0.522824	0.848821	0.917537	-0.236468	-0.124162	0.112305
ATCCGA	2097	690	1407	421	0.251193	635	0.434337	704666	258497	446169	160903	0.295906	241956	0.522911	0.848894	0.830613	-0.236343	-0.267751	-0.031408
GGACCT	2703	951	1752	543	0.251389	879	0.481908	704060	258236	445824	160781	0.295946	241712	0.522792	0.849443	0.921796	-0.235411	-0.117481	0.11793
ATGCCC	1647	554	1093	331	0.25152	513	0.452381	705116	258633	446483	160993	0.295876	242078	0.522804	0.850085	0.865298	-0.234322	-0.208731	0.0255902
CACTCG	1811	578	1233	364	0.251555	546	0.431621	704952	258609	446343	160960	0.295887	242045	0.52288	0.850173	0.825467	-0.234171	-0.276717	-0.0425461
CAAGAT	2770	919	1851	557	0.251695	855	0.446475	703993	258268	445725	160767	0.295949	241736	0.522947	0.850467	0.853767	-0.233673	-0.228085	0.00558775
CCCGAT	1601	528	1073	322	0.251759	493	0.444946	705162	258659	446503	161002	0.295873	242098	0.522818	0.850904	0.851054	-0.232931	-0.232678	0.000253481
AAAAGA	3566	1229	2337	718	0.252107	1157	0.480282	703197	257958	445239	160606	0.295998	241434	0.522853	0.851717	0.918581	-0.231554	-0.122522	0.109032
TGGAGT	4856	1616	3240	978	0.252192	1508	0.450418	701907	257571	444336	160346	0.296081	241083	0.523156	0.851766	0.860963	-0.231471	-0.215977	0.0154938
GCTATG	3922	1310	2612	790	0.252235	1227	0.455288	702841	257877	444964	160534	0.296021	241364	0.523025	0.852086	0.870489	-0.230929	-0.200102	0.030827
CACGCA	1758	582	1176	354	0.252137	542	0.445724	705005	258605	446400	160970	0.295882	242049	0.522834	0.852154	0.852515	-0.230814	-0.230203	0.000611518
CATTGG	4308	1429	2879	868	0.252326	1327	0.445153	702455	257758	444697	160456	0.296045	241264	0.523132	0.852322	0.850937	-0.230529	-0.232876	-0.00234714
AAAGCC	2115	690	1425	426	0.25222	651	0.444672	704648	258497	446151	160898	0.295904	241940	0.522878	0.852371	0.850431	-0.230447	-0.233733	-0.00328648
GAGCTC	2502	843	1659	504	0.252252	781	0.453806	704261	258344	445917	160820	0.295929	241810	0.522888	0.852408	0.867884	-0.230384	-0.204426	0.0259583
GCAACC	1712	592	1120	345	0.252377	546	0.468268	705051	258595	446456	160979	0.295878	242045	0.522769	0.852978	0.895745	-0.22942	-0.158839	0.0705806
CTCGTG	2694	877	1817	543	0.252441	799	0.421636	704069	258310	445759	160781	0.295941	241792	0.523046	0.853011	0.806117	-0.229363	-0.310939	-0.0815762
CAATAG	3764	1279	2485	759	0.252579	1184	0.458915	702999	257908	445091	160565	0.296008	241407	0.522988	0.853283	0.877486	-0.228903	-0.188551	0.0403518
GCGAAC	2713	879	1834	547	0.252539	819	0.432418	704050	258308	445742	160777	0.295941	241772	0.523001	0.853342	0.826801	-0.228804	-0.274387	-0.0455832
TTGGAC	2891	945	1946	583	0.2526	885	0.441176	703872	258242	445630	160741	0.295953	241706	0.522985	0.853514	0.843573	-0.228513	-0.245414	-0.0169012
GTTCGC	2925	986	1939	590	0.252677	919	0.458126	703838	258201	445637	160734	0.295954	241672	0.522912	0.853769	0.876105	-0.228082	-0.190824	0.0372583
ATTAGA	4406	1502	2904	889	0.252772	1398	0.464761	702357	257685	444672	160435	0.296048	241193	0.523009	0.853821	0.888628	-0.227994	-0.170348	0.0576454
AGCGAT	3123	1065	2058	630	0.252708	1011	0.478693	703640	258122	445518	160694	0.295967	241580	0.522833	0.853838	0.915577	-0.227966	-0.127248	0.100719
CGTAAG	4029	1443	2586	813	0.252799	1330	0.492775	702734	257744	444990	160511	0.296024	241261	0.522806	0.85398	0.942558	-0.227726	-0.0853472	0.142379
TGCCGC	1755	563	1192	354	0.252677	525	0.426829	705008	258624	446384	160970	0.29588	242066	0.522886	0.853983	0.816295	-0.22772	-0.292838	-0.0651179
ACTAGA	2964	1024	1940	598	0.252747	955	0.475361	703799	258163	445636	160726	0.295957	241636	0.522837	0.854001	0.909195	-0.22769	-0.137339	0.0903513
ACCACC	947	315	632	191	0.252646	299	0.46142	705816	258872	446944	161133	0.295829	242292	0.522717	0.854026	0.882733	-0.227649	-0.179951	0.0476977
TCGATC	2085	731	1354	421	0.253005	679	0.48293	704678	258456	446222	160903	0.2959	241912	0.522752	0.855035	0.923822	-0.225945	-0.114313	0.111632
CCCCTC	837	271	566	169	0.252994	256	0.44062	705926	258916	447010	161155	0.295822	242335	0.522734	0.855225	0.842913	-0.225624	-0.246545	-0.0209207
CTCCAC	1134	380	754	229	0.253039	351	0.448276	705629	258807	446822	161095	0.29584	242240	0.522757	0.855322	0.857522	-0.22546	-0.221755	0.00370519
TCCCGC	1287	417	870	260	0.253165	386	0.428413	705476	258770	446706	161064	0.295849	242205	0.522815	0.855721	0.819435	-0.224788	-0.287299	-0.0625107
CTCGAT	2146	717	1429	434	0.253505	678	0.461853	704617	258470	446147	160890	0.295902	241913	0.522825	0.856718	0.88338	-0.223108	-0.178894	0.0442144
GAACGA	3039	1026	2013	615	0.253713	959	0.461058	703724	258161	445563	160709	0.295957	241632	0.522909	0.857263	0.881717	-0.22219	-0.181612	0.0405778
AGCTTG	6478	2276	4202	1312	0.253968	2106	0.481702	700285	256911	443374	160012	0.296169	240485	0.523021	0.857512	0.920999	-0.221771	-0.118728	0.103043
ATAAGG	6004	2070	3934	1216	0.253968	1931	0.474098	700759	257117	443642	160108	0.296139	240660	0.523061	0.857597	0.90639	-0.221628	-0.141796	0.079832
CTTCCA	1516	501	1015	307	0.253929	462	0.43833	705247	258686	446561	161017	0.295862	242129	0.522824	0.858268	0.83839	-0.2205	-0.254306	-0.0338059
GGTGAA	6039	2145	3894	1224	0.254206	2003	0.496283	700724	257042	443682	160100	0.296139	240588	0.522863	0.858399	0.949166	-0.22028	-0.0752681	0.145012
GAGGTA	6852	2307	4545	1389	0.254256	2149	0.456942	699911	256880	443031	159935	0.296189	240442	0.523304	0.858424	0.873187	-0.220237	-0.195637	0.0246
TTCCGC	1792	583	1209	363	0.254024	538	0.429027	704971	258604	446367	160961	0.295879	242053	0.522885	0.85854	0.8205	-0.220042	-0.285426	-0.0653831
GGGTCT	6555	2227	4328	1329	0.254305	2063	0.459261	700208	256960	443248	159995	0.29617	240528	0.523251	0.858646	0.877707	-0.219864	-0.188189	0.0316754
CATAGA	3257	1088	2169	660	0.254139	1011	0.450134	703506	258099	445407	160664	0.295968	241580	0.522984	0.858671	0.860702	-0.219822	-0.216414	0.00340824
GTGGCT	5015	1680	3335	1017	0.254377	1563	0.452781	701748	257507	444241	160307	0.296075	241028	0.523155	0.859165	0.865481	-0.218992	-0.208425	0.0105669
CTGCAC	1470	480	990	298	0.254266	452	0.444008	705293	258707	446586	161026	0.295858	242139	0.522805	0.859418	0.849281	-0.218567	-0.235686	-0.017119
GCCGAT	2490	840	1650	505	0.254408	789	0.463845	704273	258347	445926	160819	0.29592	241802	0.522848	0.859719	0.887151	-0.218064	-0.172749	0.0453144
GGTCGT	5156	1723	3433	1047	0.254807	1616	0.456497	701607	257464	444143	160277	0.29608	240975	0.52314	0.8606	0.87261	-0.216585	-0.196591	0.019994
CCTTAG	2734	945	1789	555	0.254704	879	0.473854	704029	258242	445787	160769	0.295934	241712	0.522827	0.860679	0.906331	-0.216453	-0.141891	0.0745621
ACCCAG	1818	596	1222	369	0.254658	561	0.446301	704945	258591	446354	160955	0.295879	242030	0.522839	0.860685	0.85361	-0.216442	-0.228351	-0.0119084
AGGTTC	4323	1459	2864	878	0.254862	1357	0.457519	702440	257728	444712	160446	0.296029	241234	0.52305	0.860936	0.874712	-0.216022	-0.19312	0.0229022
GGAATG	6551	2180	4371	1332	0.255221	2008	0.441999	700212	257007	443205	159992	0.296161	240583	0.523429	0.861766	0.84443	-0.214632	-0.243951	-0.0293189
GTCTGC	2608	864	1744	530	0.255053	812	0.452116	704155	258323	445832	160794	0.295925	241779	0.522906	0.861884	0.864622	-0.214434	-0.209858	0.0045758
CTAGAT	3262	1074	2188	663	0.255098	1000	0.442087	703501	258113	445388	160661	0.295964	241591	0.523026	0.861923	0.845248	-0.214369	-0.242554	-0.0281853
TTTGGC	4171	1388	2783	848	0.255191	1286	0.445754	702592	257799	444793	160476	0.296018	241305	0.523113	0.86208	0.852119	-0.214106	-0.230874	-0.0167678
GTGGAT	5059	1677	3382	1029	0.255335	1588	0.457505	701704	257510	444194	160295	0.29607	241003	0.523122	0.862414	0.874566	-0.213547	-0.193361	0.0201866
CCCAGT	1879	613	1266	382	0.255177	564	0.428897	704884	258574	446310	160942	0.295881	242027	0.522898	0.862432	0.820231	-0.213518	-0.285897	-0.0723795
TGGAAC	2852	970	1882	580	0.255282	908	0.467078	703911	258217	445694	160744	0.295938	241683	0.522865	0.862618	0.893305	-0.213207	-0.162775	0.0504317
ACCCTG	1716	604	1112	349	0.255304	557	0.480587	705047	258583	446464	160975	0.295871	242034	0.522737	0.862889	0.919366	-0.212753	-0.121288	0.091465
TTCTCG	2522	863	1659	513	0.255351	796	0.461182	704241	258324	445917	160811	0.295919	241795	0.522861	0.86291	0.882035	-0.212719	-0.181092	0.0316271
CCCCAC	885	303	582	180	0.255319	279	0.460396	705878	258884	446994	161144	0.295821	242312	0.522713	0.863085	0.880782	-0.212425	-0.183144	0.0292811
TTTAGC	3838	1311	2527	781	0.255479	1213	0.462095	702925	257876	445049	160543	0.295996	241378	0.522976	0.863117	0.883588	-0.212373	-0.178554	0.0338181
GGCGCT	7227	2507	4720	1472	0.255778	2318	0.472194	699536	256680	442856	159852	0.296196	240273	0.523171	0.863543	0.902562	-0.21166	-0.147903	0.0637576
CCTACC	1032	355	677	210	0.255474	328	0.465909	705731	258832	446899	161114	0.29583	242263	0.522718	0.863586	0.89132	-0.211589	-0.165984	0.0456049
CGTCGT	1985	679	1306	404	0.255534	630	0.464945	704778	258508	446270	160920	0.295886	241961	0.522801	0.863625	0.889335	-0.211524	-0.169202	0.042322
CATAGC	2800	963	1837	570	0.255605	893	0.468275	703963	258224	445739	160754	0.295934	241698	0.522856	0.863724	0.89561	-0.211357	-0.159058	0.052299
GCGGTA	5875	1994	3881	1197	0.255879	1872	0.467649	700888	257193	443695	160127	0.296114	240719	0.52311	0.864121	0.893979	-0.210694	-0.161687	0.0490068
ACAGAT	3059	1042	2017	623	0.255747	970	0.464337	703704	258145	445559	160701	0.295949	241621	0.522895	0.864161	0.888012	-0.210629	-0.17135	0.0392791
GCGTAC	3206	1081	2125	653	0.255778	1011	0.460592	703557	258106	445451	160671	0.295957	241580	0.522926	0.864238	0.880797	-0.210499	-0.183118	0.027381
CGCGTC	2406	815	1591	490	0.255741	753	0.455535	704357	258372	445985	160834	0.29591	241838	0.522871	0.864252	0.871219	-0.210475	-0.198893	0.011582
TACTCG	2337	757	1580	476	0.255776	716	0.441703	704426	258430	445996	160848	0.295906	241875	0.522915	0.864384	0.844693	-0.210256	-0.243502	-0.0332463
GCGGTT	5716	1958	3758	1165	0.255988	1824	0.468654	701047	257229	443818	160159	0.296104	240767	0.523088	0.86452	0.895936	-0.210029	-0.158532	0.0514967
GACTGC	2103	736	1367	429	0.256272	688	0.486219	704660	258451	446209	160895	0.295891	241903	0.522743	0.866105	0.93013	-0.207386	-0.104495	0.102891
ACGACG	1897	652	1245	387	0.256291	607	0.470543	704866	258535	446331	160937	0.295879	241984	0.522777	0.866204	0.900083	-0.207221	-0.15187	0.0553509
AGGTGT	6480	2169	4311	1323	0.256545	2013	0.450638	700283	257018	443265	160001	0.296143	240578	0.523331	0.866284	0.861095	-0.207087	-0.215755	-0.00866816
AGTGGT	6039	2012	4027	1234	0.256816	1876	0.450637	700724	257175	443549	160090	0.296115	240715	0.523283	0.867283	0.861171	-0.205425	-0.215628	-0.0102027
TGGATG	4757	1579	3178	972	0.256803	1477	0.450305	702006	257608	444398	160352	0.296041	241114	0.523146	0.867457	0.860763	-0.205136	-0.216313	-0.0111768
CTATCC	1547	541	1006	316	0.256702	505	0.484645	705216	258646	446570	161008	0.295857	242086	0.522717	0.867654	0.927165	-0.204809	-0.109102	0.0957061
AAACAG	3400	1169	2231	695	0.256932	1079	0.464886	703363	258018	445345	160629	0.295963	241512	0.522922	0.868122	0.889016	-0.204031	-0.169719	0.0343118
GGTCAA	4920	1714	3206	1006	0.257026	1584	0.47482	701843	257473	444370	160318	0.296049	241007	0.522978	0.868187	0.907916	-0.203922	-0.139369	0.0645533
ATATAG	4568	1635	2933	934	0.257017	1523	0.500164	702195	257552	444643	160390	0.296029	241068	0.52278	0.868216	0.956739	-0.203874	-0.0638023	0.140072
CCTGAG	2720	967	1753	556	0.256932	908	0.501104	704043	258220	445823	160768	0.295924	241683	0.522716	0.868236	0.958654	-0.203841	-0.0609182	0.142923
CTTCAG	2407	843	1564	492	0.256919	783	0.482143	704356	258344	446012	160832	0.295906	241808	0.522774	0.868246	0.922278	-0.203825	-0.116726	0.0870986
GCACCT	1727	574	1153	353	0.256914	535	0.448826	705036	258613	446423	160971	0.295867	242056	0.522822	0.868343	0.858468	-0.203664	-0.220164	-0.0165007
CGTTCC	1771	605	1166	362	0.25692	564	0.467274	704992	258582	446410	160962	0.29587	242027	0.522776	0.868355	0.893833	-0.203644	-0.161923	0.0417205
ACCTCG	1545	497	1048	316	0.25712	462	0.426593	705218	258690	446528	161008	0.295856	242129	0.522856	0.869069	0.815889	-0.202457	-0.293555	-0.0910975
ATGGCC	2669	891	1778	546	0.257183	845	0.463268	704094	258296	445798	160778	0.29592	241746	0.522866	0.869098	0.886016	-0.20241	-0.174595	0.0278146
GGCGCG	20507	7014	13493	4208	0.258175	6504	0.464472	686256	252173	434083	157116	0.296927	236087	0.524441	0.869491	0.885652	-0.201757	-0.175189	0.0265688
TGAGGT	6490	2274	4216	1329	0.257508	2114	0.48309	700273	256913	443360	159995	0.296135	240477	0.523008	0.869565	0.923675	-0.201634	-0.114542	0.087092
ACGGAC	2081	712	1369	426	0.257402	676	0.481139	704682	258475	446207	160898	0.295886	241915	0.522758	0.869936	0.920386	-0.201019	-0.119689	0.0813294
TATTCG	3462	1224	2238	709	0.257537	1132	0.485837	703301	257963	445338	160615	0.295963	241459	0.522817	0.870167	0.929267	-0.200636	-0.105835	0.0948012
AGACGT	3202	1063	2139	656	0.257659	1003	0.456116	703561	258124	445437	160668	0.295948	241588	0.522948	0.870623	0.872202	-0.199879	-0.197266	0.00261318
CACACC	1108	385	723	227	0.257662	357	0.475366	705655	258802	446853	161097	0.295831	242234	0.522708	0.870977	0.909429	-0.199294	-0.136967	0.0623268
ACCTCC	937	334	603	192	0.257718	311	0.496805	705826	258853	446973	161132	0.295821	242280	0.522667	0.871196	0.95052	-0.198931	-0.0732109	0.12572
GCTCGT	2746	922	1824	563	0.257902	864	0.459086	704017	258265	445752	160761	0.295921	241727	0.52289	0.871522	0.877978	-0.198391	-0.187744	0.0106467
TGTGAG	5694	1952	3742	1168	0.258065	1813	0.467148	701069	257235	443834	160156	0.296085	240778	0.5231	0.871591	0.893038	-0.198278	-0.163207	0.0350707
CATCGC	1619	534	1085	332	0.257964	494	0.439111	705144	258653	446491	160992	0.295859	242097	0.522835	0.871918	0.839866	-0.197736	-0.251769	-0.0540324
AGTGTG	5917	2010	3907	1215	0.258401	1860	0.458467	700846	257177	443669	160109	0.296094	240731	0.523197	0.872698	0.876279	-0.196446	-0.190538	0.00590743
GTCGAC	2178	747	1431	447	0.258232	702	0.47561	704585	258440	446145	160877	0.295889	241889	0.522782	0.872735	0.909767	-0.196385	-0.13643	0.0599547
TAGCCT	2387	803	1584	490	0.258303	748	0.456376	704376	258384	445992	160834	0.2959	241843	0.522866	0.872939	0.872834	-0.196047	-0.19622	-0.000173231
GCCAAA	2596	882	1714	533	0.258362	832	0.471655	704167	258305	445862	160791	0.295911	241759	0.522826	0.873105	0.902126	-0.195772	-0.148598	0.0471738
ACATAG	3477	1221	2256	714	0.258415	1143	0.489717	703286	257966	445320	160610	0.295959	241448	0.522798	0.873143	0.936724	-0.19571	-0.0943048	0.101405
GGTGTC	5426	1860	3566	1115	0.258641	1710	0.460172	701337	257327	444010	160209	0.296065	240881	0.523136	0.873595	0.879642	-0.194964	-0.185011	0.00995268
CCTAGT	2361	805	1556	485	0.258529	751	0.46646	704402	258382	446020	160839	0.295898	241840	0.522827	0.87371	0.892187	-0.194773	-0.164582	0.0301912
CATTCG	2599	938	1661	534	0.258596	860	0.494537	704164	258249	445915	160790	0.29591	241731	0.522737	0.873899	0.946053	-0.194462	-0.0800075	0.114455
TTCAAG	3450	1211	2239	709	0.258665	1126	0.484509	703313	257976	445337	160615	0.295956	241465	0.522824	0.873996	0.926717	-0.194302	-0.109799	0.0845026
AGCCAT	2258	795	1463	464	0.25864	756	0.503329	704505	258392	446113	160860	0.295892	241835	0.522694	0.874104	0.962951	-0.194124	-0.0544662	0.139658
GGACTG	4140	1395	2745	851	0.258741	1313	0.46445	702623	257792	444831	160473	0.295994	241278	0.522988	0.874144	0.88807	-0.194056	-0.171255	0.0228012
CATGGC	3103	1044	2059	638	0.258824	966	0.452036	703660	258143	445517	160686	0.295937	241625	0.522958	0.87459	0.864382	-0.19332	-0.210259	-0.016939
ATTTGG	5576	1867	3709	1147	0.258975	1741	0.453977	701187	257320	443867	160177	0.29607	240850	0.523204	0.874708	0.867686	-0.193127	-0.204755	-0.0116275
CCTGGT	2873	985	1888	591	0.258983	918	0.469565	703890	258202	445688	160733	0.295924	241673	0.522856	0.875169	0.898077	-0.192366	-0.155089	0.0372771
CTTGAG	3518	1208	2310	724	0.259127	1129	0.472583	703245	257979	445266	160600	0.295958	241462	0.522891	0.875553	0.903789	-0.191734	-0.145942	0.0457912
TAGAAA	4317	1513	2804	889	0.259335	1408	0.484015	702446	257674	444772	160435	0.296	241183	0.522875	0.876133	0.92568	-0.190779	-0.111415	0.079364
AGCAAC	2001	711	1290	412	0.259283	652	0.483321	704762	258476	446286	160912	0.295876	241939	0.522746	0.876323	0.92458	-0.190466	-0.113129	0.0773367
AGGAAT	4966	1683	3283	1023	0.259447	1569	0.461878	701797	257504	444293	160301	0.296034	241022	0.52308	0.876411	0.882998	-0.19032	-0.179518	0.010802
TCCGTC	1554	530	1024	320	0.259319	488	0.457786	705209	258657	446552	161004	0.295852	242103	0.522781	0.876518	0.875675	-0.190145	-0.191533	-0.00138799
GAGTCA	3864	1428	2436	796	0.259452	1333	0.526669	702899	257759	445140	160528	0.295975	241258	0.52261	0.876604	1.00777	-0.190003	0.0111639	0.201167
GCCATA	2645	891	1754	545	0.259524	839	0.464563	704118	258296	445822	160779	0.295909	241752	0.522859	0.877039	0.888505	-0.189288	-0.170548	0.0187399
TGTCCA	2509	842	1667	517	0.259538	791	0.460419	704254	258345	445909	160807	0.295902	241800	0.522863	0.877109	0.880573	-0.189172	-0.183485	0.00568752
TCAGCA	2407	840	1567	496	0.25955	784	0.483056	704356	258347	446009	160828	0.295896	241807	0.522771	0.877165	0.924031	-0.18908	-0.113987	0.0750928
AGAGCT	3556	1218	2338	733	0.259653	1142	0.473074	703207	257969	445238	160591	0.295957	241449	0.522891	0.877333	0.904728	-0.188803	-0.144445	0.0443589
CGCTAC	1606	534	1072	331	0.259608	500	0.45208	705157	258653	446504	160993	0.295854	242091	0.5228	0.877487	0.864727	-0.188551	-0.209683	-0.0211324
AGAATC	2789	956	1833	575	0.259711	895	0.472545	703974	258231	445743	160749	0.295916	241696	0.522837	0.877651	0.903809	-0.188281	-0.14591	0.0423716
GGTGCT	5270	1819	3451	1087	0.259861	1687	0.470834	701493	257368	444125	160237	0.296047	240904	0.523035	0.877772	0.900198	-0.188082	-0.151686	0.0363958
TTTGGA	4451	1470	2981	918	0.259836	1384	0.451255	702312	257717	444595	160406	0.296003	241207	0.523106	0.877814	0.862645	-0.188013	-0.213161	-0.0251475
TATCCG	2517	862	1655	519	0.25976	800	0.465929	704246	258325	445921	160805	0.295901	241791	0.522842	0.877859	0.891146	-0.187939	-0.166266	0.0216733
GTGTCC	2981	1003	1978	615	0.259932	926	0.450608	703782	258184	445598	160709	0.295925	241665	0.522952	0.878372	0.861663	-0.187096	-0.214805	-0.0277083
CAGAGT	3843	1307	2536	793	0.26	1213	0.461217	702920	257880	445040	160531	0.29597	241378	0.522982	0.878467	0.881898	-0.18694	-0.181316	0.00562497
ACACCC	1008	342	666	208	0.26	320	0.465116	705755	258845	446910	161116	0.295822	242271	0.522717	0.878908	0.889805	-0.186216	-0.168439	0.0177771
ATACCG	2310	818	1492	477	0.260229	762	0.492248	704453	258369	446084	160847	0.295889	241829	0.522733	0.879482	0.941681	-0.185273	-0.0866897	0.0985835
AAGTGC	3815	1349	2466	788	0.260324	1259	0.492567	702948	257838	445110	160536	0.295967	241332	0.522798	0.87957	0.942173	-0.185129	-0.0859355	0.0991934
TTAGAC	3253	1103	2150	672	0.260364	1033	0.465315	703510	258084	445426	160652	0.295937	241558	0.522907	0.879795	0.889862	-0.184761	-0.168346	0.016415
CCAAAA	2067	727	1340	427	0.260366	674	0.483848	704696	258460	446236	160897	0.295876	241917	0.522748	0.879983	0.925584	-0.184452	-0.111564	0.0728883
CGATGC	2492	873	1619	515	0.260496	823	0.49311	704271	258314	445957	160809	0.295897	241768	0.522738	0.880358	0.94332	-0.183838	-0.0841802	0.0996573
AGATAC	2758	941	1817	570	0.260512	878	0.467021	704005	258246	445759	160754	0.295911	241713	0.522858	0.880372	0.893209	-0.183815	-0.16293	0.0208841
TATAGA	4271	1491	2780	883	0.260626	1388	0.481443	702492	257696	444796	160441	0.295989	241203	0.522889	0.880526	0.920736	-0.183563	-0.11914	0.0644226
CATGAG	3897	1357	2540	806	0.260757	1270	0.483441	702866	257830	445036	160518	0.295969	241321	0.522855	0.881029	0.924619	-0.182738	-0.11307	0.0696683
AAACGG	4141	1445	2696	857	0.260962	1343	0.479986	702622	257742	444880	160467	0.29598	241248	0.52289	0.881689	0.917947	-0.181658	-0.123517	0.0581413
CGATCA	2252	779	1473	466	0.260918	711	0.461389	704511	258408	446103	160858	0.295884	241880	0.522836	0.881827	0.882474	-0.181432	-0.180375	0.00105686
AAAAAG	4097	1427	2670	848	0.261003	1335	0.483345	702666	257760	444906	160476	0.295977	241256	0.522867	0.881835	0.924414	-0.181419	-0.113389	0.0680295
CCCATC	1044	361	683	216	0.26087	342	0.487179	705719	258826	446893	161108	0.295822	242249	0.522685	0.881846	0.93207	-0.181401	-0.101489	0.079912
CATACG	2483	844	1639	514	0.261046	793	0.469231	704280	258343	445937	160810	0.295895	241798	0.522827	0.882226	0.897488	-0.18078	-0.156036	0.024744
ACGGAA	2946	999	1947	610	0.26113	940	0.468594	703817	258188	445629	160714	0.295918	241651	0.522866	0.882441	0.896203	-0.180429	-0.158103	0.0223261
CGGCCT	2051	678	1373	425	0.261378	637	0.450495	704712	258509	446203	160899	0.295872	241954	0.522852	0.883415	0.861611	-0.178837	-0.214892	-0.0360545
GACGCA	2268	768	1500	470	0.261402	726	0.470817	704495	258419	446076	160854	0.295883	241865	0.522804	0.883463	0.900561	-0.178758	-0.151105	0.0276534
CCGCAT	1631	581	1050	338	0.261408	535	0.488139	705132	258606	446526	160986	0.295851	242056	0.522713	0.883579	0.933855	-0.178569	-0.0987289	0.0798397
GCAAAA	3521	1226	2295	730	0.261555	1148	0.483776	703242	257961	445281	160594	0.295945	241443	0.522831	0.883796	0.9253	-0.178215	-0.112007	0.066208
GGATTG	6363	2192	4171	1320	0.261749	2039	0.471554	700400	256995	443405	160004	0.296087	240552	0.523112	0.884028	0.90144	-0.177835	-0.149696	0.0281388
ACCCCA	1056	362	694	219	0.261649	334	0.462604	705707	258825	446882	161105	0.295822	242257	0.522725	0.884482	0.884985	-0.177096	-0.176275	0.000820355
CGGATA	3528	1211	2317	732	0.261803	1140	0.477387	703235	257976	445259	160592	0.295944	241451	0.522866	0.884635	0.91302	-0.176845	-0.131281	0.0455642
TTCCCC	1128	369	759	234	0.261745	341	0.433291	705641	258818	446823	161090	0.295822	242250	0.522777	0.884807	0.828826	-0.176566	-0.270859	-0.0942925
GGCATA	5333	1844	3489	1107	0.26195	1718	0.475242	701430	257343	444087	160217	0.296033	240873	0.523004	0.884866	0.908678	-0.176468	-0.138159	0.0383097
TCCCCT	1176	397	779	244	0.261803	366	0.451852	705587	258790	446797	161080	0.295827	242225	0.522755	0.884985	0.864366	-0.176276	-0.210286	-0.0340107
AGCGCT	2539	915	1624	527	0.261928	853	0.505931	704224	258272	445952	160797	0.295894	241738	0.522693	0.885209	0.967933	-0.17591	-0.0470215	0.128888
TATGAG	5211	1805	3406	1082	0.262049	1691	0.480398	701552	257382	444170	160242	0.296026	240900	0.522954	0.885222	0.918623	-0.175889	-0.122456	0.0534333
TTGGTG	6178	2102	4076	1283	0.262104	1975	0.469902	700585	257085	443500	160041	0.296074	240616	0.523114	0.885266	0.89828	-0.175817	-0.154763	0.0210544
CTGGTA	3935	1375	2560	817	0.262027	1279	0.481551	702828	257812	445016	160507	0.295963	241312	0.522868	0.885337	0.92098	-0.175702	-0.118758	0.0569442
CAACCG	1691	594	1097	351	0.26194	555	0.488556	705072	258593	446479	160973	0.295852	242036	0.522715	0.885375	0.934651	-0.17564	-0.0975004	0.0781392
TGCGAC	2004	705	1299	416	0.261965	661	0.492182	704759	258482	446277	160908	0.295868	241930	0.52272	0.885411	0.941578	-0.17558	-0.0868475	0.0887325
GTCCGT	2933	974	1959	609	0.262048	914	0.452699	703830	258213	445617	160715	0.295913	241677	0.522937	0.885557	0.865686	-0.175343	-0.208084	-0.0327417
CCGGTA	3034	1030	2004	630	0.262063	946	0.453065	703729	258157	445572	160694	0.295918	241645	0.522946	0.885593	0.866371	-0.175284	-0.206944	-0.0316596
GAGCCT	2437	841	1596	506	0.26204	779	0.469843	704326	258346	445980	160818	0.295889	241812	0.522821	0.885604	0.898669	-0.175266	-0.154138	0.0211289
ACGCGA	2157	742	1415	448	0.262142	692	0.472355	704606	258445	446161	160876	0.295875	241899	0.522791	0.885988	0.903526	-0.17464	-0.146363	0.0282778
AGCAAA	2927	1030	1897	608	0.262182	967	0.493367	703836	258157	445679	160716	0.295913	241624	0.522756	0.886012	0.943782	-0.174602	-0.0834749	0.0911273
TCCGAC	1478	546	932	307	0.262169	507	0.522142	705285	258641	446644	161017	0.295841	242084	0.522633	0.886181	0.999061	-0.174326	-0.00135491	0.172971
TCGGCT	2854	971	1883	593	0.262273	916	0.472652	703909	258216	445693	160731	0.295909	241675	0.522841	0.886332	0.904007	-0.17408	-0.145594	0.0284862
AAATGG	5551	1901	3650	1154	0.262452	1775	0.470074	701212	257286	443926	160170	0.29604	240816	0.523063	0.886542	0.898696	-0.17374	-0.154096	0.019644
GCAACA	2444	857	1587	508	0.262397	804	0.490244	704319	258330	445989	160816	0.295888	241787	0.522747	0.886811	0.937823	-0.173302	-0.0926119	0.0806896
CGACAA	1977	698	1279	411	0.262452	652	0.492075	704786	258489	446297	160913	0.295865	241939	0.522719	0.887067	0.941376	-0.172885	-0.0871565	0.0857285
GTGCTC	2818	1013	1805	586	0.262545	928	0.491005	703945	258174	445771	160738	0.295906	241663	0.522761	0.887259	0.939254	-0.172573	-0.0904129	0.0821605
CACCGT	1577	538	1039	328	0.26261	507	0.473832	705186	258649	446537	160996	0.295845	242084	0.522744	0.88766	0.906431	-0.17192	-0.141731	0.0301893
GCAGTT	4152	1430	2722	864	0.262774	1343	0.478106	702611	257757	444854	160460	0.295969	241248	0.522903	0.887841	0.914331	-0.171626	-0.129212	0.0424141
TAGCAA	3382	1168	2214	704	0.262883	1093	0.477501	703381	258019	445362	160620	0.295931	241498	0.522855	0.888323	0.913257	-0.170843	-0.130908	0.0399353
GCGCCT	2719	909	1810	566	0.262889	853	0.457128	704044	258278	445766	160758	0.295899	241738	0.522896	0.88844	0.874223	-0.170653	-0.193928	-0.0232745
ATAGCA	3308	1188	2120	689	0.263078	1111	0.50569	703455	257999	445456	160635	0.295927	241480	0.522712	0.888995	0.967434	-0.169753	-0.047765	0.121988
CCTTCC	1090	365	725	227	0.263036	333	0.439894	705673	258822	446851	161097	0.295821	242258	0.522767	0.889173	0.841473	-0.169464	-0.249011	-0.0795462
TATGGC	4094	1412	2682	853	0.26319	1324	0.477978	702669	257775	444894	160471	0.295964	241267	0.5229	0.889265	0.914092	-0.169314	-0.129589	0.039725
GTCAGT	4463	1574	2889	930	0.263232	1471	0.491644	702300	257613	444687	160394	0.295981	241120	0.522833	0.889355	0.940347	-0.169169	-0.0887343	0.0804344
GTATCC	2630	900	1730	548	0.263208	829	0.4603	704133	258287	445846	160776	0.295894	241762	0.522874	0.889537	0.880326	-0.168874	-0.183891	-0.0150168
CGCAAA	2390	836	1554	498	0.263214	788	0.491885	704373	258351	446022	160826	0.295882	241803	0.522738	0.889588	0.940978	-0.16879	-0.0877671	0.0810233
CCCATG	1819	638	1181	379	0.263194	597	0.488543	704944	258549	446395	160945	0.295855	241994	0.522722	0.889605	0.934615	-0.168763	-0.0975563	0.0712065
GTCCTG	2956	1005	1951	616	0.263248	941	0.466998	703807	258182	445625	160708	0.295909	241650	0.522874	0.889624	0.893135	-0.168733	-0.163049	0.00568364
CCTGTC	1699	597	1102	354	0.263197	546	0.473547	705064	258590	446474	160970	0.29585	242045	0.522754	0.889631	0.90587	-0.168721	-0.142624	0.0260973
AAGCGT	3486	1214	2272	727	0.263501	1122	0.474619	703277	257973	445304	160597	0.295933	241469	0.522877	0.890408	0.907707	-0.167461	-0.139702	0.0277592
CACACG	1832	640	1192	382	0.263448	599	0.485807	704931	258547	446384	160942	0.295855	241992	0.52273	0.890463	0.929365	-0.167372	-0.105682	0.0616896
GCGCGA	7732	2629	5103	1614	0.263812	2449	0.463562	699031	256558	442473	159710	0.296132	240142	0.523312	0.89086	0.885825	-0.16673	-0.174907	-0.00817719
GCCTAC	1630	548	1082	340	0.263566	517	0.46451	705133	258639	446494	160984	0.295845	242074	0.522771	0.890891	0.888553	-0.16668	-0.17047	-0.00378954
CGAACA	2037	694	1343	425	0.263648	642	0.460215	704726	258493	446233	160899	0.295864	241949	0.52282	0.89111	0.880256	-0.166325	-0.184006	-0.0176812
TTGGAA	4144	1402	2742	865	0.2638	1319	0.466903	702619	257785	444834	160459	0.295962	241272	0.522973	0.891329	0.892785	-0.16597	-0.163615	0.00235537
CGCGGT	5981	2084	3897	1249	0.263948	1949	0.483383	700782	257103	443679	160075	0.296048	240642	0.522976	0.891572	0.924293	-0.165578	-0.113577	0.0520004
AGTTGC	3559	1209	2350	743	0.263849	1136	0.46884	703204	257978	445226	160581	0.295935	241455	0.522914	0.89158	0.896592	-0.165564	-0.157477	0.00808715
ACAAAG	3080	1091	1989	643	0.263849	1029	0.501706	703683	258096	445587	160681	0.295912	241562	0.522725	0.891646	0.959791	-0.165457	-0.0592074	0.10625
GTTGCA	3845	1363	2482	803	0.263971	1260	0.487427	702918	257824	445094	160521	0.295947	241331	0.522829	0.891953	0.932289	-0.164961	-0.101151	0.0638099
TAGCTG	3663	1268	2395	765	0.263975	1175	0.472267	703100	257919	445181	160559	0.295939	241416	0.522903	0.891992	0.903163	-0.164897	-0.146941	0.017956
GATCCT	2179	743	1436	455	0.263921	684	0.457525	704584	258444	446140	160869	0.29587	241907	0.522842	0.892017	0.875073	-0.164857	-0.192524	-0.0276674
GACACA	2356	820	1536	492	0.263948	766	0.481761	704407	258367	446040	160832	0.295878	241825	0.522772	0.892085	0.921551	-0.164747	-0.117865	0.0468823
AAAGAA	3294	1127	2167	688	0.264006	1065	0.477793	703469	258060	445409	160636	0.295922	241526	0.522848	0.892149	0.913827	-0.164643	-0.130007	0.0346366
GGGATT	8181	2791	5390	1710	0.264256	2600	0.465866	698582	256396	442186	159614	0.296147	239991	0.523323	0.892312	0.890209	-0.16438	-0.167784	-0.00340435
ATTCCC	1604	574	1030	335	0.263987	533	0.497666	705159	258613	446546	160989	0.295843	242058	0.522689	0.892322	0.952125	-0.164364	-0.0707769	0.0935868
GAGGTT	6775	2324	4451	1416	0.264228	2159	0.467721	699988	256863	443125	159908	0.296082	240432	0.523183	0.892416	0.893991	-0.164212	-0.161668	0.00254331
TACGCC	1369	448	921	286	0.264081	419	0.441053	705394	258739	446655	161038	0.295832	242172	0.522799	0.892673	0.843637	-0.163797	-0.245306	-0.0815087
ACTCGC	1747	595	1152	365	0.26411	557	0.468067	705016	258592	446424	160959	0.29585	242034	0.522772	0.892717	0.895356	-0.163725	-0.159466	0.00425872
CCACGT	1660	583	1077	347	0.26428	548	0.492806	705103	258604	446499	160977	0.295845	242043	0.522703	0.893306	0.942802	-0.162773	-0.0849732	0.0777999
TCCCAA	1636	596	1040	342	0.264297	549	0.50506	705127	258591	446536	160982	0.295844	242042	0.522673	0.893365	0.966302	-0.162678	-0.0494543	0.113223
ACTAGC	2352	798	1554	492	0.264516	751	0.469082	704411	258389	446022	160832	0.295876	241840	0.522817	0.89401	0.89722	-0.161637	-0.156467	0.0051706
TAGCGT	3957	1373	2584	828	0.264621	1291	0.484246	702806	257814	444992	160496	0.295949	241300	0.522853	0.894145	0.92616	-0.161419	-0.110666	0.0507523
TACGGA	3383	1123	2260	708	0.264673	1048	0.448822	703380	258064	445316	160616	0.295922	241543	0.523005	0.8944	0.858161	-0.161008	-0.22068	-0.0596719
CCACAC	1190	398	792	249	0.264612	369	0.449452	705573	258789	446784	161075	0.295823	242222	0.522761	0.894495	0.859765	-0.160855	-0.217986	-0.057131
GTGCAA	3721	1326	2395	779	0.264786	1245	0.502827	703042	257861	445181	160545	0.295937	241346	0.522738	0.894737	0.961911	-0.160465	-0.0560253	0.104439
AAGTCC	2331	798	1533	488	0.264786	745	0.469735	704432	258389	446043	160836	0.295874	241846	0.522813	0.894927	0.898476	-0.160159	-0.154448	0.00571103
TGGGTT	7373	2531	4842	1545	0.2651	2354	0.469018	699390	256656	442734	159779	0.2961	240237	0.523218	0.895303	0.89641	-0.159552	-0.157769	0.00178307
ATGCGC	2440	844	1596	511	0.264904	793	0.481481	704323	258343	445980	160813	0.295879	241798	0.522778	0.895313	0.921005	-0.159535	-0.118719	0.0408167
ACCCGC	1170	398	772	245	0.264865	366	0.455224	705593	258789	446804	161079	0.295822	242225	0.522749	0.895353	0.870827	-0.159471	-0.199541	-0.0400703
CGCGAA	3408	1170	2238	714	0.265033	1089	0.469599	703355	258017	445338	160610	0.295922	241502	0.522898	0.89562	0.89807	-0.159041	-0.1551	0.0039408
CTGGTC	2802	950	1852	587	0.265011	890	0.465481	703961	258237	445724	160737	0.295895	241701	0.522868	0.895628	0.890246	-0.159029	-0.167724	-0.00869506
GGAGTA	6365	2122	4243	1334	0.265156	1992	0.455523	700398	257065	443333	159990	0.296054	240599	0.52327	0.895634	0.870531	-0.159019	-0.200033	-0.0410138
TTTTCG	3468	1218	2250	727	0.265232	1120	0.477002	703295	257969	445326	160597	0.295923	241471	0.522864	0.896285	0.912287	-0.15797	-0.13244	0.0255299
GCAAGT	3849	1341	2508	807	0.265286	1254	0.483237	702914	257846	445068	160517	0.29594	241337	0.522853	0.896418	0.924231	-0.157756	-0.113675	0.0440815
AGGACT	3162	1093	2069	663	0.265306	1032	0.484507	703601	258094	445507	160661	0.295909	241559	0.522807	0.896579	0.926741	-0.157497	-0.109762	0.047735
TTTTGG	5692	1938	3754	1194	0.265451	1793	0.459862	701071	257249	443822	160130	0.296021	240798	0.523163	0.896731	0.879002	-0.157253	-0.186062	-0.0288091
CAGTTG	3781	1319	2462	793	0.265395	1233	0.483909	702982	257868	445114	160531	0.295936	241358	0.522845	0.896797	0.92553	-0.157146	-0.111649	0.0454976
GCTTAG	4743	1726	3017	995	0.265475	1608	0.512919	702020	257461	444559	160329	0.295979	240983	0.522698	0.896939	0.981291	-0.156918	-0.0272469	0.129671
TTAGTG	5780	2032	3748	1213	0.265601	1882	0.482812	700983	257155	443828	160111	0.296024	240709	0.522969	0.897229	0.923213	-0.156452	-0.115265	0.0411879
CGGTAC	2931	989	1942	615	0.265544	930	0.464768	703832	258198	445634	160709	0.295898	241661	0.522882	0.897418	0.888857	-0.156149	-0.169976	-0.0138278
GCACAT	2777	1003	1774	583	0.265725	933	0.505965	703986	258184	445802	160741	0.29589	241658	0.522698	0.898051	0.967987	-0.155131	-0.0469397	0.108191
CATGCC	1814	647	1167	381	0.265876	603	0.497936	704949	258540	446409	160943	0.295848	241988	0.522696	0.898691	0.952629	-0.154103	-0.0700138	0.0840892
TATGGA	4383	1497	2886	921	0.266031	1410	0.474268	702380	257690	444690	160403	0.295959	241181	0.522943	0.898878	0.906921	-0.153802	-0.140951	0.012851
CTGCTG	2132	725	1407	448	0.266033	686	0.474412	704631	258462	446169	160876	0.295861	241905	0.522782	0.899183	0.907475	-0.153314	-0.140069	0.0132444
GAGTTG	5551	1932	3619	1167	0.266195	1814	0.485416	701212	257255	443957	160157	0.296009	240777	0.522934	0.899282	0.928255	-0.153155	-0.107406	0.0457486
TGTCCC	1889	664	1225	397	0.266086	602	0.467754	704874	258523	446351	160927	0.295851	241989	0.522784	0.899393	0.894737	-0.152977	-0.160464	-0.00748738
TAGTTG	5469	1855	3614	1150	0.266265	1734	0.464257	701294	257332	443962	160174	0.296005	240857	0.523105	0.899531	0.887502	-0.152755	-0.172177	-0.0194226
GGATCT	9966	3469	6497	2097	0.266489	3200	0.472953	696797	255718	441079	159227	0.296198	239391	0.523367	0.899699	0.903674	-0.152486	-0.146125	0.00636092
TGAGAA	4208	1494	2714	885	0.266326	1398	0.497509	702555	257693	444862	160439	0.29595	241193	0.522785	0.899902	0.951652	-0.15216	-0.0714946	0.0806656
TGAAGC	2858	1040	1818	601	0.266283	964	0.508976	703905	258147	445758	160723	0.295892	241627	0.522688	0.899933	0.973766	-0.15211	-0.0383522	0.113758
TCCCGT	1821	637	1184	383	0.266342	591	0.480488	704942	258550	446392	160941	0.295847	242000	0.522744	0.90027	0.919165	-0.15157	-0.121604	0.0299661
ATATGG	5493	1915	3578	1156	0.266544	1788	0.482591	701270	257272	443998	160168	0.296003	240803	0.522954	0.900475	0.922818	-0.151241	-0.115882	0.035359
ACGGTG	4328	1484	2844	911	0.266608	1389	0.47261	702435	257703	444732	160413	0.295953	241202	0.52295	0.900846	0.903737	-0.150647	-0.146025	0.00462205
TAGATA	4788	1690	3098	1008	0.266667	1581	0.492984	701975	257497	444478	160316	0.295972	241010	0.522838	0.900986	0.9429	-0.150424	-0.0848228	0.0656013
CTGGAT	2988	1035	1953	629	0.266638	963	0.475556	703775	258152	445623	160695	0.295896	241628	0.522838	0.901123	0.909566	-0.150204	-0.13675	0.0134538
CCCAAA	1548	538	1010	326	0.266776	494	0.468691	705215	258649	446566	160998	0.295834	242097	0.522754	0.901775	0.896579	-0.149161	-0.157497	-0.00833613
GGACTC	2753	951	1802	580	0.266912	891	0.478518	704010	258236	445774	160744	0.295885	241700	0.522809	0.902082	0.915281	-0.148669	-0.127713	0.0209569
AAGGAT	4446	1560	2886	937	0.267028	1462	0.489946	702317	257627	444690	160387	0.295955	241129	0.522843	0.902257	0.937081	-0.14839	-0.0937544	0.0546353
GGATGA	5574	2018	3556	1175	0.267106	1872	0.505673	701189	257169	444020	160149	0.296002	240719	0.522768	0.902379	0.967298	-0.148194	-0.0479673	0.100227
CTAGTC	2548	895	1653	537	0.267031	842	0.493552	704215	258292	445923	160787	0.295875	241749	0.522739	0.902513	0.944166	-0.147981	-0.0828881	0.0650928
CCACAA	1528	526	1002	322	0.266998	482	0.460803	705235	258661	446574	161002	0.295833	242109	0.522771	0.902531	0.881462	-0.147951	-0.18203	-0.0340783
CCGCTG	1612	553	1059	340	0.267296	522	0.478899	705151	258634	446517	160984	0.295836	242069	0.522735	0.903527	0.916142	-0.14636	-0.126357	0.0200028
ATGAGA	4303	1524	2779	908	0.267452	1432	0.498781	702460	257663	444797	160416	0.295946	241159	0.52278	0.903718	0.954093	-0.146055	-0.0677981	0.0782574
GTACAC	2678	942	1736	565	0.267392	876	0.486127	704085	258245	445840	160759	0.295879	241715	0.522774	0.903721	0.929898	-0.146051	-0.104855	0.041196
GCTGTC	2801	979	1822	591	0.267421	911	0.482011	703962	258208	445754	160733	0.295884	241680	0.522798	0.903802	0.921983	-0.145922	-0.117188	0.0287338
CAGCAT	2398	809	1589	506	0.267442	751	0.455981	704365	258378	445987	160818	0.295868	241840	0.522869	0.903924	0.872074	-0.145727	-0.197477	-0.0517504
CTCTCG	1829	633	1196	386	0.267498	585	0.470257	704934	258554	446380	160938	0.295844	242006	0.522772	0.904187	0.899545	-0.145308	-0.152733	-0.00742543
TTCGAA	2890	1044	1846	610	0.267544	994	0.524262	703873	258143	445730	160714	0.295888	241597	0.522625	0.904208	1.00313	-0.145274	0.00451072	0.149784
TACTAG	3372	1163	2209	712	0.267669	1087	0.475711	703391	258024	445367	160612	0.295907	241504	0.522864	0.904573	0.909818	-0.144692	-0.136349	0.00834251
CACCAC	1061	370	691	224	0.267622	343	0.477716	705702	258817	446885	161100	0.295812	242248	0.522701	0.904703	0.913937	-0.144483	-0.129834	0.0146492
AAGCTG	3224	1133	2091	681	0.267794	1069	0.496056	703539	258054	445485	160643	0.2959	241522	0.522756	0.905015	0.948925	-0.143987	-0.0756347	0.0683523
GGTCTG	5467	1848	3619	1156	0.268151	1728	0.462156	701296	257339	443957	160168	0.295989	240863	0.523123	0.90595	0.883455	-0.142497	-0.178771	-0.0362736
AAGCAA	2791	1004	1787	590	0.26806	933	0.502153	703972	258183	445789	160734	0.295881	241658	0.522714	0.905971	0.960665	-0.142463	-0.0578952	0.0845678
TTCAGA	3481	1208	2273	736	0.268124	1139	0.486336	703282	257979	445303	160588	0.295909	241452	0.522816	0.906103	0.930225	-0.142254	-0.104348	0.0379058
TGCCAC	1632	567	1065	345	0.268065	529	0.479601	705131	258620	446511	160979	0.295835	242062	0.522734	0.906132	0.917486	-0.142207	-0.124243	0.017964
TGTGCC	2606	914	1692	551	0.268127	865	0.496841	704157	258273	445884	160773	0.295874	241726	0.522729	0.90622	0.950475	-0.142067	-0.0732787	0.0687885
TCCGGT	3074	1020	2054	650	0.268152	962	0.455492	703689	258167	445522	160674	0.295892	241629	0.522939	0.906248	0.871025	-0.142023	-0.199214	-0.0571919
GCTCTG	2861	1013	1848	605	0.268174	951	0.497906	703902	258174	445728	160719	0.295884	241640	0.522734	0.906349	0.952503	-0.141862	-0.0702039	0.0716583
CCATCC	1078	365	713	228	0.268235	340	0.460705	705685	258822	446863	161096	0.295812	242251	0.52273	0.906776	0.881343	-0.141182	-0.182225	-0.041043
ATTGGC	4054	1419	2635	858	0.268461	1317	0.481184	702709	257768	444941	160466	0.29593	241274	0.522878	0.907176	0.920261	-0.140546	-0.119885	0.0206609
GTTAGT	6020	2059	3961	1275	0.268704	1912	0.465433	700743	257128	443615	160049	0.296007	240679	0.523142	0.907763	0.889688	-0.139612	-0.168629	-0.0290172
CGTGGT	4234	1441	2793	897	0.268804	1368	0.47732	702529	257746	444783	160427	0.295935	241223	0.522913	0.908322	0.91281	-0.138724	-0.131614	0.00711064
TCCAAA	2167	767	1400	459	0.268735	720	0.497581	704596	258420	446176	160865	0.295854	241871	0.52271	0.908338	0.951926	-0.138699	-0.0710789	0.0676204
TGCTGC	2181	731	1450	462	0.268761	693	0.465726	704582	258456	446126	160862	0.295854	241898	0.522815	0.908423	0.890805	-0.138564	-0.166819	-0.0282544
TGGCGT	4096	1456	2640	868	0.268897	1352	0.492711	702667	257731	444936	160456	0.295929	241239	0.52281	0.908654	0.94243	-0.138197	-0.0855429	0.052654
CTCCTC	1128	410	718	239	0.268841	382	0.512064	705635	258777	446858	161085	0.295813	242209	0.522649	0.908822	0.979749	-0.13793	-0.0295165	0.108414
CGAACC	1614	547	1067	342	0.268868	509	0.460633	705149	258640	446509	160982	0.295832	242082	0.52278	0.908853	0.881124	-0.13788	-0.182584	-0.0447033
TGTCGA	3292	1170	2122	698	0.269082	1092	0.496364	703471	258017	445454	160626	0.295897	241499	0.522757	0.90938	0.949512	-0.137045	-0.0747425	0.0623022
CATGCG	2787	963	1824	591	0.269126	897	0.474603	703976	258224	445752	160733	0.295877	241694	0.522828	0.909587	0.907761	-0.136716	-0.139615	-0.00289832
CTCCTG	1712	578	1134	363	0.269088	550	0.473322	705051	258609	446442	160961	0.295835	242041	0.522755	0.909588	0.905436	-0.136715	-0.143315	-0.00659989
TAGCTC	2414	835	1579	512	0.26919	783	0.480074	704349	258352	445997	160812	0.295862	241808	0.522782	0.909851	0.918306	-0.136298	-0.122953	0.0133451
ACCACG	1603	538	1065	340	0.2692	503	0.457273	705160	258649	446511	160984	0.295831	242088	0.522787	0.909981	0.874683	-0.136092	-0.193168	-0.0570763
CACCCA	1122	381	741	238	0.269231	363	0.478261	705641	258806	446835	161086	0.295812	242228	0.522704	0.910141	0.914974	-0.135838	-0.128197	0.00764068
CCGCCT	1089	367	722	231	0.269231	342	0.457831	705674	258820	446854	161093	0.295811	242249	0.522736	0.910145	0.875836	-0.135832	-0.191267	-0.0554348
TCCATC	1499	533	966	318	0.269263	492	0.48858	705264	258654	446610	161006	0.295827	242099	0.522706	0.910207	0.934713	-0.135734	-0.0974043	0.0383297
CGCTTC	1725	611	1114	366	0.269316	566	0.488352	705038	258576	446462	160958	0.295835	242025	0.522718	0.910357	0.934256	-0.135495	-0.09811	0.0373854
GCGCAT	3796	1351	2445	806	0.269565	1254	0.493312	702967	257836	445131	160518	0.295914	241337	0.522793	0.910959	0.943609	-0.134541	-0.0837388	0.0508025
GAACAA	2688	947	1741	571	0.269721	885	0.490849	704075	258240	445835	160753	0.295871	241706	0.522756	0.911619	0.938964	-0.133497	-0.0908586	0.0426382
AGGTAT	6047	2135	3912	1285	0.269845	1973	0.484291	700716	257052	443664	160039	0.295997	240618	0.522971	0.911645	0.926037	-0.133456	-0.110858	0.0225974
CGCGAC	2503	872	1631	532	0.269914	812	0.480189	704260	258315	445945	160792	0.295863	241779	0.522787	0.912293	0.918518	-0.13243	-0.12262	0.00981029
AGCTTC	2089	715	1374	444	0.269909	673	0.475282	704674	258472	446202	160880	0.295847	241918	0.522777	0.912325	0.90915	-0.132381	-0.137409	-0.00502852
GCGATA	4082	1418	2664	868	0.270068	1322	0.478986	702681	257769	444912	160456	0.295921	241269	0.522893	0.912636	0.91603	-0.131889	-0.126533	0.00535596
TTTGCG	3587	1218	2369	763	0.270184	1142	0.467076	703176	257969	445207	160561	0.295902	241449	0.522926	0.913086	0.893197	-0.131178	-0.16295	-0.0317725
CCTGTG	2614	890	1724	556	0.270165	836	0.470191	704149	258297	445852	160768	0.295866	241755	0.522833	0.913133	0.899314	-0.131102	-0.153104	-0.0220012
TCCTTG	2486	881	1605	529	0.270312	815	0.487732	704277	258306	445971	160795	0.295861	241776	0.522758	0.913645	0.932998	-0.130294	-0.100054	0.0302401
GCGTTG	4623	1637	2986	984	0.270404	1523	0.49129	702140	257550	444590	160340	0.295939	241068	0.522842	0.913714	0.939653	-0.130186	-0.0898004	0.0403854
CTTGCA	2387	830	1557	508	0.270357	777	0.482609	704376	258357	446019	160816	0.295857	241814	0.522771	0.913808	0.923174	-0.130036	-0.115325	0.0147111
CGCATC	1654	574	1080	352	0.270353	538	0.482079	705109	258613	446496	160972	0.29583	242053	0.522729	0.913881	0.922234	-0.129922	-0.116795	0.0131267
TGCAGT	3603	1285	2318	767	0.270451	1187	0.491308	703160	257902	445258	160557	0.295901	241404	0.522796	0.913991	0.939771	-0.129748	-0.0896194	0.0401282
TTTCGA	3152	1110	2042	671	0.270455	1030	0.485391	703611	258077	445534	160653	0.295885	241561	0.522803	0.914057	0.92844	-0.129644	-0.107119	0.0225255
TGGCAA	3659	1238	2421	779	0.270486	1159	0.4636	703104	257949	445155	160545	0.295903	241432	0.522951	0.914103	0.886507	-0.129571	-0.173796	-0.0442249
TGCGGT	4044	1393	2651	861	0.2705	1304	0.475912	702719	257794	444925	160463	0.295917	241287	0.522909	0.914105	0.910125	-0.129569	-0.135864	-0.00629558
TCTGCA	2062	738	1324	439	0.270487	692	0.505109	704701	258449	446252	160885	0.295845	241899	0.522684	0.914287	0.966377	-0.129281	-0.0493417	0.0799397
CCCGCT	1268	432	836	270	0.270541	401	0.462514	705495	258755	446740	161054	0.295815	242190	0.522744	0.914561	0.884782	-0.128849	-0.176607	-0.0477576
AGTAGT	5049	1749	3300	1076	0.270828	1632	0.477612	701714	257438	444276	160248	0.295952	240959	0.522966	0.915108	0.913276	-0.127986	-0.130877	-0.00289074
TATGCG	3711	1306	2405	791	0.27089	1240	0.501821	703052	257881	445171	160533	0.295903	241351	0.522743	0.91547	0.959977	-0.127415	-0.0589288	0.0684862
TAGTAC	3387	1208	2179	722	0.270919	1121	0.494704	703376	257979	445397	160602	0.295891	241470	0.522769	0.915605	0.946316	-0.127203	-0.0796063	0.0475968
ATTCCG	2439	838	1601	520	0.270974	782	0.471937	704324	258349	445975	160804	0.295857	241809	0.522813	0.915898	0.902688	-0.126741	-0.147701	-0.0209595
ACTACG	1824	628	1196	389	0.27108	589	0.476923	704939	258559	446380	160935	0.295834	242002	0.522754	0.916324	0.912329	-0.12607	-0.132375	-0.00630507
CCCTTC	1116	388	728	238	0.271071	368	0.491979	705647	258799	446848	161086	0.295809	242223	0.522681	0.916371	0.941259	-0.125997	-0.0873356	0.0386612
GCTCCT	1833	637	1196	391	0.271151	584	0.467574	704930	258550	446380	160933	0.295834	242007	0.52278	0.916564	0.894399	-0.125692	-0.16101	-0.0353176
TGCTCC	1650	562	1088	352	0.271186	524	0.465364	705113	258625	446488	160972	0.295828	242067	0.522771	0.916704	0.890187	-0.125472	-0.167819	-0.0423467
GCAATC	2713	995	1718	579	0.271321	923	0.515642	704050	258192	445858	160745	0.295865	241668	0.522659	0.917044	0.986576	-0.124936	-0.0194983	0.105438
CGCATG	2866	1008	1858	612	0.271517	936	0.484974	703897	258179	445718	160712	0.29587	241655	0.522789	0.917692	0.927667	-0.123918	-0.108321	0.0155971
CCAGTT	2500	867	1633	534	0.271617	816	0.484561	704263	258320	445943	160790	0.295856	241775	0.52277	0.918072	0.926909	-0.123321	-0.1095	0.0138208
TGTGCA	3712	1302	2410	793	0.271668	1222	0.490763	703051	257885	445166	160531	0.295899	241369	0.522804	0.918113	0.938714	-0.123257	-0.0912424	0.0320147
CAATCG	2579	898	1681	551	0.271696	830	0.474557	704184	258289	445895	160773	0.295859	241761	0.522814	0.91833	0.907698	-0.122915	-0.139715	-0.0168006
CCGTGA	2387	891	1496	510	0.27171	830	0.533076	704376	258296	446080	160814	0.295852	241761	0.522597	0.918398	1.02005	-0.122808	0.0286448	0.151453
TCAGTC	2672	980	1692	571	0.271775	900	0.507901	704091	258207	445884	160753	0.295862	241691	0.522688	0.918589	0.971709	-0.122509	-0.0414041	0.0811052
CCCATA	1698	650	1048	363	0.27191	595	0.539438	705065	258537	446528	160961	0.295828	241996	0.522592	0.91915	1.03224	-0.121627	0.0457728	0.1674
ACTTCG	1913	664	1249	409	0.271941	617	0.47608	704850	258523	446327	160915	0.295835	241974	0.522762	0.919234	0.910702	-0.121496	-0.13495	-0.0134532
GGATTC	3984	1384	2600	852	0.272031	1306	0.487677	702779	257803	444976	160472	0.295906	241285	0.522835	0.919314	0.932757	-0.121371	-0.100427	0.0209433
GCATCA	2534	914	1620	542	0.272088	850	0.504751	704229	258273	445956	160782	0.295856	241741	0.522697	0.919665	0.965666	-0.120819	-0.0504036	0.0704158
CCATAC	1505	548	957	322	0.272189	510	0.512563	705258	258639	446619	161002	0.29582	242081	0.522653	0.920117	0.980694	-0.120111	-0.0281255	0.0919852
ACGCGT	2495	854	1641	534	0.27231	801	0.472845	704268	258333	445935	160790	0.295854	241790	0.522814	0.920421	0.904424	-0.119634	-0.14493	-0.0252956
AGGTGA	5857	2124	3733	1254	0.272431	1983	0.511874	700906	257063	443843	160070	0.295968	240608	0.522722	0.920475	0.979247	-0.119549	-0.0302557	0.0892931
CACGTC	1607	575	1032	344	0.272367	538	0.503274	705156	258612	446544	160980	0.295823	242053	0.522676	0.920709	0.962879	-0.119182	-0.0545736	0.0646087
ATTGGA	4138	1426	2712	886	0.272448	1334	0.475749	702625	257761	444864	160438	0.295909	241257	0.522917	0.920715	0.909799	-0.119174	-0.136381	-0.0172065
CTTCCC	1130	402	728	242	0.272523	376	0.498674	705633	258785	446848	161082	0.295807	242215	0.522671	0.921285	0.954088	-0.118281	-0.067806	0.0504748
ATACAG	3286	1188	2098	704	0.272657	1106	0.507339	703477	257999	445478	160620	0.295879	241485	0.522704	0.921515	0.970606	-0.117921	-0.0430425	0.0748785
TACAAG	3258	1190	2068	698	0.272656	1095	0.506241	703505	257997	445508	160626	0.295878	241496	0.522708	0.921516	0.968497	-0.11792	-0.0461811	0.0717385
GTTGGT	6430	2281	4149	1378	0.272763	2119	0.491533	700333	256906	443427	159946	0.295984	240472	0.522923	0.921547	0.939972	-0.117871	-0.08931	0.0285607
CCGCTC	1181	401	780	253	0.272629	375	0.465261	705582	258786	446796	161071	0.295809	242216	0.522731	0.921641	0.890056	-0.117723	-0.168031	-0.0503082
TTAGAT	4894	1787	3107	1049	0.272822	1662	0.514233	701869	257400	444469	160275	0.295932	240929	0.522691	0.921907	0.983819	-0.117307	-0.0235359	0.0937707
GGTATC	5089	1783	3306	1091	0.272886	1660	0.484106	701674	257404	444270	160233	0.295938	240931	0.522918	0.922107	0.925778	-0.116995	-0.111262	0.00573208
GACAAC	2020	771	1249	433	0.272842	716	0.54908	704743	258416	446327	160891	0.295836	241875	0.522557	0.922274	1.05076	-0.116733	0.0714268	0.18816
GCCCTA	1880	663	1217	403	0.27285	624	0.496815	704883	258524	446359	160921	0.295831	241967	0.522702	0.922317	0.950476	-0.116665	-0.0732784	0.0433864
TGCGAA	2878	1028	1850	617	0.272888	969	0.507596	703885	258159	445726	160707	0.295864	241622	0.522694	0.922342	0.971115	-0.116626	-0.0422865	0.0743399
ATAGAA	3899	1384	2515	836	0.272935	1292	0.495589	702864	257803	445061	160488	0.295898	241299	0.522784	0.922396	0.947979	-0.116543	-0.0770726	0.03947
TTCCAC	1586	564	1022	340	0.272873	528	0.499055	705177	258623	446554	160984	0.295822	242063	0.522686	0.922425	0.95479	-0.116496	-0.066745	0.0497513
GCCCTC	1362	459	903	292	0.272897	436	0.470842	705401	258728	446673	161032	0.295814	242155	0.522735	0.92253	0.900728	-0.116333	-0.150836	-0.0345033
GCATAC	2616	956	1660	561	0.272993	885	0.511265	704147	258231	445916	160763	0.295855	241706	0.522674	0.922724	0.978172	-0.116029	-0.0318403	0.0841887
AGACAT	2983	1101	1882	640	0.273154	1021	0.520387	703780	258086	445694	160684	0.295867	241570	0.522641	0.923234	0.995688	-0.115232	-0.006235	0.108997
CCATGC	1911	668	1243	410	0.273151	632	0.494136	704852	258519	446333	160914	0.295832	241959	0.52271	0.923334	0.945334	-0.115076	-0.0811037	0.0339721
CAGCTT	3666	1319	2347	787	0.273359	1217	0.496938	703097	257868	445229	160537	0.295888	241374	0.522768	0.923859	0.950589	-0.114255	-0.0731063	0.0411491
TTGGAT	12769	4486	8283	2744	0.273716	4163	0.483732	693994	254701	439293	158580	0.296182	238428	0.523367	0.924147	0.924271	-0.113806	-0.113613	0.000192945
CACCCT	1155	412	743	248	0.273429	387	0.503906	705608	258775	446833	161076	0.295806	242204	0.522663	0.924351	0.964114	-0.113487	-0.0527249	0.0607622
GATACG	3491	1184	2307	750	0.273623	1112	0.467423	703272	258003	445269	160574	0.295881	241479	0.522916	0.924773	0.893878	-0.112829	-0.16185	-0.0490214
GGGTTA	9402	3286	6116	2021	0.273811	3067	0.484136	697361	255901	441460	159303	0.29607	239524	0.523164	0.924818	0.925399	-0.112759	-0.111853	0.000906094
CTGGCT	2955	1037	1918	635	0.273707	963	0.483434	703808	258150	445658	160689	0.295863	241628	0.522801	0.925113	0.9247	-0.112299	-0.112943	-0.000643611
GCGCTC	2913	1042	1871	626	0.273721	970	0.499228	703850	258145	445705	160698	0.295862	241621	0.52273	0.925165	0.95504	-0.112218	-0.0663673	0.0458505
ATCCCA	1540	562	978	331	0.27378	517	0.505376	705223	258625	446598	160993	0.295818	242074	0.52267	0.925502	0.966913	-0.111693	-0.0485417	0.0631509
ACACCA	1400	515	885	301	0.273885	478	0.518438	705363	258672	446691	161023	0.295813	242113	0.52264	0.925872	0.99196	-0.111115	-0.0116457	0.099469
ACAGAA	2748	939	1809	591	0.273992	883	0.473458	704015	258248	445767	160733	0.295856	241708	0.52283	0.926099	0.905569	-0.110761	-0.143104	-0.0323433
TCGATG	3360	1190	2170	723	0.274175	1118	0.498662	703403	257997	445406	160601	0.295874	241473	0.522748	0.926662	0.953924	-0.109885	-0.0680537	0.0418311
GTCCCT	2082	734	1348	448	0.274174	686	0.491404	704681	258453	446228	160876	0.295834	241905	0.522726	0.926783	0.94008	-0.109697	-0.089145	0.020552
TTGTCG	3619	1276	2343	779	0.274296	1195	0.492987	703144	257911	445233	160545	0.295881	241396	0.522787	0.927046	0.942997	-0.109287	-0.0846751	0.0246119
GCCCTT	1858	660	1198	400	0.274348	620	0.500808	704905	258527	446378	160924	0.295827	241971	0.52269	0.927396	0.958135	-0.108742	-0.0616988	0.0470432
CTAGCT	2633	955	1678	567	0.274443	889	0.509748	704130	258232	445898	160757	0.29585	241702	0.52268	0.927643	0.975257	-0.108358	-0.0361454	0.0722129
GACCGA	2224	787	1437	479	0.274499	739	0.497643	704539	258400	446139	160845	0.295837	241852	0.522712	0.92787	0.952041	-0.108006	-0.0709046	0.0371011
CGCCTC	1258	432	826	271	0.274569	408	0.48	705505	258755	446750	161053	0.295808	242183	0.52271	0.928203	0.918291	-0.107488	-0.122976	-0.0154882
CAATCC	1610	590	1020	347	0.274743	553	0.523179	705153	258597	446556	160977	0.295818	242038	0.52263	0.928756	1.00105	-0.106628	0.00151293	0.108141
CAGTTC	2598	925	1673	560	0.274779	860	0.494822	704165	258262	445903	160764	0.295848	241731	0.522736	0.928786	0.946599	-0.106582	-0.0791745	0.0274079
GCGTGT	4893	1751	3142	1055	0.274883	1628	0.498622	701870	257436	444434	160269	0.295917	240963	0.522802	0.928918	0.953749	-0.106377	-0.0683183	0.0380585
CGAAAA	2695	974	1721	581	0.274834	912	0.511497	704068	258213	445855	160743	0.295851	241679	0.522675	0.928964	0.978615	-0.106306	-0.031186	0.0751198
ATCAAG	2982	1030	1952	643	0.274904	950	0.46752	703781	258157	445624	160681	0.295859	241641	0.522874	0.929172	0.894134	-0.105983	-0.161436	-0.0554536
AGATTG	4910	1767	3143	1059	0.274994	1658	0.50984	701853	257420	444433	160265	0.295917	240933	0.522722	0.929293	0.975356	-0.105794	-0.0359989	0.0697953
GTTTCC	2697	963	1734	582	0.275177	894	0.49584	704066	258224	445842	160742	0.295849	241697	0.522736	0.930127	0.948548	-0.104501	-0.0762076	0.0282932
ATTCGA	3035	1108	1927	655	0.27521	1043	0.523594	703728	258079	445649	160669	0.295859	241548	0.522628	0.930206	1.00185	-0.104377	0.00266643	0.107044
GACCGC	1802	617	1185	389	0.275301	573	0.466233	704961	258570	446391	160935	0.295822	242018	0.522781	0.930629	0.891831	-0.103722	-0.165158	-0.0614357
GCCGCT	1903	649	1254	411	0.275469	609	0.470634	704860	258538	446322	160913	0.295825	241982	0.522777	0.93119	0.900257	-0.102852	-0.151591	-0.0487392
TCAAAG	3323	1212	2111	718	0.275624	1125	0.511829	703440	257975	445465	160606	0.295866	241466	0.522683	0.931584	0.979234	-0.102242	-0.0302748	0.0719675
CTGTCC	1786	633	1153	386	0.275714	592	0.495812	704977	258554	446423	160938	0.295821	241999	0.522701	0.932032	0.948559	-0.101549	-0.0761912	0.0253578
AGCCCT	1586	531	1055	343	0.275945	510	0.473978	705177	258656	446521	160981	0.295814	242081	0.522745	0.932833	0.90671	-0.10031	-0.141287	-0.0409776
TCGAGT	3642	1281	2361	788	0.276104	1197	0.489571	703121	257906	445215	160536	0.295873	241394	0.522807	0.933185	0.936427	-0.0997655	-0.094761	0.00500446
CCCAAC	1063	389	674	230	0.27611	364	0.520744	705700	258798	446902	161094	0.295799	242227	0.522635	0.933439	0.996383	-0.0993725	-0.00522839	0.0941441
GATTCC	2352	847	1505	509	0.27618	796	0.511568	704411	258340	446071	160815	0.295836	241795	0.522669	0.93356	0.978761	-0.0991856	-0.030971	0.0682147
CGAGCT	2813	965	1848	609	0.276316	916	0.482868	703950	258222	445728	160715	0.295848	241675	0.522795	0.933979	0.923627	-0.0985382	-0.114617	-0.0160788
GTGTGC	4687	1610	3077	1015	0.276416	1506	0.473436	702076	257577	444499	160309	0.2959	241085	0.522971	0.934153	0.905281	-0.0982692	-0.143562	-0.0452927
GGCACT	3573	1250	2323	774	0.276527	1163	0.482573	703190	257937	445253	160550	0.295868	241428	0.522841	0.93463	0.922982	-0.0975333	-0.115626	-0.0180923
ACGCCA	1445	504	941	313	0.276502	471	0.483573	705318	258683	446635	161011	0.295809	242120	0.522714	0.93473	0.92512	-0.0973781	-0.112288	-0.0149099
CTCAGA	2423	910	1513	525	0.276607	841	0.531606	704340	258277	446063	160799	0.295836	241750	0.522601	0.935001	1.01723	-0.0969602	0.0246463	0.121607
GGTGTA	7584	2695	4889	1644	0.276768	2501	0.492032	699179	256492	442687	159680	0.295978	240090	0.52297	0.935094	0.940841	-0.096816	-0.0879766	0.00883935
CAACCA	1472	541	931	319	0.27667	504	0.520661	705291	258646	446645	161005	0.29581	242087	0.522636	0.935296	0.996222	-0.0965047	-0.00546121	0.0910435
GACGTC	2067	741	1326	448	0.276714	694	0.505462	704696	258446	446250	160876	0.295826	241897	0.522683	0.935395	0.967054	-0.0963523	-0.0483312	0.0480211
CCCCTA	1195	415	780	259	0.276709	386	0.477132	705568	258772	446796	161065	0.295802	242205	0.522711	0.935455	0.912803	-0.0962595	-0.131625	-0.0353652
GATCTG	8370	2983	5387	1816	0.277083	2769	0.494376	698393	256204	442189	159508	0.295996	239822	0.522977	0.936102	0.945312	-0.0952628	-0.0811383	0.0141246
CACACA	1646	570	1076	357	0.276959	540	0.488246	705117	258617	446500	160967	0.295814	242051	0.522714	0.936261	0.93406	-0.0950168	-0.0984133	-0.00339646
AGGTCT	4328	1527	2801	939	0.277073	1432	0.494475	702435	257660	444775	160385	0.295886	241159	0.522808	0.936418	0.945806	-0.0947759	-0.0803845	0.0143913
ACCGTG	2535	904	1631	550	0.277078	856	0.509827	704228	258283	445945	160774	0.295837	241735	0.522678	0.936589	0.975413	-0.0945117	-0.0359144	0.0585973
TACAGA	3083	1113	1970	669	0.277133	1031	0.502437	703680	258074	445606	160655	0.295852	241560	0.522721	0.93673	0.961194	-0.0942948	-0.0571004	0.0371944
GTCCTC	1940	711	1229	421	0.277156	664	0.520376	704823	258476	446347	160903	0.295821	241927	0.522638	0.936904	0.995672	-0.0940265	-0.00625688	0.0877696
GTTGCC	2700	940	1760	586	0.2772	879	0.482702	704063	258247	445816	160738	0.295841	241712	0.522789	0.936987	0.923321	-0.0938984	-0.115096	-0.021198
CCGATG	2354	826	1528	511	0.277265	770	0.486111	704409	258361	446048	160813	0.295832	241821	0.522757	0.93724	0.929899	-0.0935101	-0.104854	-0.0113436
CGTACA	2570	927	1643	558	0.277336	850	0.494186	704193	258260	445933	160766	0.295837	241741	0.522737	0.937461	0.945381	-0.0931694	-0.0810324	0.012137
GTCCAT	2694	963	1731	585	0.277383	899	0.500836	704069	258224	445845	160739	0.29584	241692	0.522716	0.937609	0.95814	-0.0929419	-0.0616909	0.031251
GTATGC	4291	1553	2738	932	0.277464	1453	0.51198	702472	257634	444838	160392	0.295883	241138	0.522697	0.937749	0.979497	-0.0927263	-0.0298873	0.0628391
TCGTCA	2210	792	1418	480	0.277457	746	0.509563	704553	258395	446158	160844	0.295827	241845	0.522673	0.937901	0.974917	-0.0924931	-0.0366487	0.0558445
AAGAAA	3167	1117	2050	688	0.277531	1043	0.491055	703596	258070	445526	160636	0.295852	241548	0.522777	0.938073	0.93932	-0.0922271	-0.0903118	0.00191535
CTCTGC	1528	524	1004	332	0.277592	497	0.482056	705235	258663	446572	160992	0.295809	242094	0.522722	0.938416	0.922204	-0.0917003	-0.116842	-0.0251421
TCCCTC	1215	425	790	264	0.277603	385	0.463855	705548	258762	446786	161060	0.295801	242206	0.522737	0.938478	0.887359	-0.0916054	-0.17241	-0.0808046
GCAGTA	4362	1578	2784	948	0.27768	1475	0.510911	702401	257609	444792	160376	0.295883	241116	0.522705	0.938479	0.977436	-0.091603	-0.0329252	0.0586778
AGACTG	2852	1016	1836	620	0.277778	950	0.499474	703911	258171	445740	160704	0.295843	241641	0.522727	0.938936	0.955516	-0.0909007	-0.0656474	0.0252533
TTGAGA	4374	1566	2808	951	0.277826	1466	0.504127	702389	257621	444768	160373	0.295882	241125	0.522748	0.938976	0.964377	-0.0908399	-0.0523307	0.0385092
CGCCAT	1757	610	1147	382	0.277818	575	0.486464	705006	258577	446429	160942	0.295814	242016	0.522724	0.939164	0.930632	-0.0905516	-0.103718	-0.013166
GGCCTA	3641	1282	2359	792	0.277992	1210	0.497738	703122	257905	445217	160532	0.295862	241381	0.522763	0.9396	0.952129	-0.0898817	-0.0707711	0.0191106
AGATCT	2758	1019	1739	600	0.278035	958	0.532222	704005	258168	445837	160724	0.29584	241633	0.522594	0.939818	1.01842	-0.0895472	0.0263372	0.115884
TCCAAC	1494	544	950	325	0.278015	497	0.498495	705269	258643	446626	160999	0.295807	242094	0.522684	0.939853	0.953723	-0.0894925	-0.0683576	0.0211349
TTCGTG	3752	1331	2421	817	0.278365	1246	0.497207	703011	257856	445155	160507	0.295863	241345	0.52277	0.940855	0.951101	-0.087955	-0.0723298	0.0156252
TAGTTC	3660	1300	2360	797	0.278379	1208	0.492659	703103	257887	445216	160527	0.295861	241383	0.522791	0.940913	0.942364	-0.0878668	-0.0856444	0.00222241
AAAGCA	3099	1123	1976	675	0.278465	1051	0.513184	703664	258064	445600	160649	0.295846	241540	0.522674	0.94125	0.981843	-0.0873502	-0.0264352	0.0609151
GCGCGT	7244	2592	4652	1579	0.278729	2383	0.490228	699519	256595	442924	159745	0.295948	240208	0.522975	0.941818	0.937385	-0.0864801	-0.093287	-0.00680697
GTAGTT	5950	2090	3860	1297	0.278745	1955	0.489362	700813	257097	443716	160027	0.295916	240636	0.522921	0.941974	0.935824	-0.0862402	-0.0956905	-0.00945026
ACCGCA	1551	577	974	338	0.278648	530	0.519099	705212	258610	446602	160986	0.295807	242061	0.522639	0.941992	0.993226	-0.0862137	-0.00980663	0.0764071
GAGATA	4913	1750	3163	1071	0.278761	1642	0.501987	701850	257437	444413	160253	0.29589	240949	0.522778	0.942111	0.96023	-0.0860307	-0.0585485	0.0274821
AATCGG	4292	1475	2817	936	0.278903	1359	0.463348	702471	257712	444759	160388	0.295874	241232	0.523009	0.942644	0.885928	-0.0852147	-0.174738	-0.0895237
ATTGCG	3622	1322	2300	790	0.278955	1223	0.509796	703141	257865	445276	160534	0.295857	241368	0.522698	0.942871	0.975315	-0.0848679	-0.0360594	0.0488086
GACCAC	1554	557	997	339	0.279012	521	0.504356	705209	258630	446579	160985	0.295807	242070	0.522672	0.943226	0.964957	-0.0843248	-0.051464	0.0328608
TGAGAC	3208	1156	2052	700	0.279107	1074	0.50328	703555	258031	445524	160624	0.295846	241517	0.522721	0.943419	0.962808	-0.0840291	-0.0546794	0.0293497
CGGCTT	3916	1397	2519	855	0.27932	1327	0.512553	702847	257790	445057	160469	0.295862	241264	0.522688	0.944091	0.98061	-0.0830027	-0.0282492	0.0547535
AATTAG	4701	1720	2981	1027	0.279532	1593	0.512548	702062	257467	444595	160297	0.295879	240998	0.5227	0.94475	0.980579	-0.0819957	-0.0282944	0.0537013
CCCGTA	1726	590	1136	377	0.279466	545	0.461473	705037	258597	446440	160947	0.29581	242046	0.522788	0.944751	0.882716	-0.0819943	-0.179978	-0.0979836
GGATGT	6321	2205	4116	1382	0.279814	2066	0.485546	700442	256982	443460	159942	0.295915	240525	0.522975	0.945589	0.928432	-0.0807156	-0.107132	-0.0264166
CGGTTG	4638	1596	3042	1014	0.279801	1496	0.47613	702125	257591	444534	160310	0.295876	241095	0.522949	0.945671	0.910472	-0.0805894	-0.135314	-0.0547247
GCACTG	2941	1042	1899	643	0.279809	983	0.502043	703822	258145	445677	160681	0.295837	241608	0.522719	0.945821	0.960445	-0.0803607	-0.0582247	0.022136
TCGAAA	2757	997	1760	603	0.279944	940	0.517336	704006	258190	445816	160721	0.295832	241651	0.522653	0.946295	0.989828	-0.0796376	-0.0147497	0.0648878
GCGCTT	4744	1700	3044	1038	0.280086	1575	0.497002	702019	257487	444532	160286	0.295876	241016	0.522808	0.946633	0.95064	-0.0791229	-0.0730286	0.00609427
TGGAAA	4121	1444	2677	902	0.280211	1355	0.489877	702642	257743	444899	160422	0.295861	241236	0.522828	0.947103	0.936976	-0.0784069	-0.0939168	-0.0155098
TCGCAA	2129	762	1367	466	0.280216	720	0.511001	704634	258425	446209	160858	0.295817	241871	0.522667	0.947264	0.977679	-0.0781615	-0.0325671	0.0455944
CACGGT	3142	1100	2042	688	0.280359	1022	0.482075	703621	258087	445534	160636	0.295839	241569	0.522818	0.947674	0.922072	-0.0775377	-0.117049	-0.0395115
GATAGT	5337	1910	3427	1169	0.28047	1778	0.499579	701426	257277	444149	160155	0.295887	240813	0.52281	0.947897	0.955565	-0.0771981	-0.0655748	0.0116233
ATCGTC	1913	667	1246	419	0.280455	623	0.482946	704850	258520	446330	160905	0.295811	241968	0.522742	0.948088	0.92387	-0.0769064	-0.114239	-0.0373324
CGCAAC	1703	635	1068	373	0.280451	595	0.537004	705060	258552	446508	160951	0.295807	241996	0.522597	0.94809	1.02757	-0.0769046	0.0392321	0.116137
AGTCGT	3255	1118	2137	713	0.280488	1040	0.469526	703508	258069	445439	160611	0.295841	241551	0.522886	0.948104	0.89795	-0.0768822	-0.155292	-0.0784102
GCTGCT	2552	915	1637	559	0.280482	877	0.523582	704211	258272	445939	160765	0.295825	241714	0.522628	0.948133	1.00183	-0.0768382	0.00263062	0.0794688
CCAGTA	2629	924	1705	576	0.280565	865	0.490363	704134	258263	445871	160748	0.295827	241726	0.522755	0.948411	0.938036	-0.0764163	-0.0922848	-0.0158685
TGATCC	2314	838	1476	507	0.280576	788	0.516383	704449	258349	446100	160817	0.29582	241803	0.522652	0.948468	0.988004	-0.0763284	-0.0174109	0.0589175
GAGTAC	3470	1209	2261	761	0.280915	1137	0.487355	703293	257978	445315	160563	0.295843	241454	0.52281	0.949542	0.932185	-0.0746969	-0.101312	-0.0266156
TACGCA	2302	803	1499	505	0.281024	756	0.489004	704461	258384	446077	160819	0.295818	241835	0.522744	0.94999	0.935456	-0.0740161	-0.0962589	-0.0222428
ACCGAC	1308	501	807	287	0.281097	469	0.558999	705455	258686	446769	161037	0.295797	242122	0.522566	0.950305	1.06972	-0.0735377	0.0972324	0.17077
TGCCGT	2479	866	1613	544	0.281137	814	0.488889	704284	258321	445963	160780	0.295821	241777	0.522753	0.950361	0.935219	-0.0734523	-0.0966233	-0.023171
GGTAAG	8760	3273	5487	1923	0.281264	3030	0.528796	698003	255914	442089	159401	0.295953	239561	0.522555	0.950365	1.01194	-0.0734458	0.0171288	0.0905746
ACAGTC	2538	934	1604	557	0.281171	876	0.527076	704225	258253	445972	160767	0.295822	241715	0.522616	0.950473	1.00853	-0.0732824	0.0122599	0.0855424
TGGCTC	2720	971	1749	597	0.281206	901	0.495327	704043	258216	445827	160727	0.295826	241690	0.522739	0.950579	0.947561	-0.0731223	-0.0777096	-0.00458726
TACGAC	1909	709	1200	419	0.281208	663	0.532103	704854	258478	446376	160905	0.295809	241928	0.522606	0.950641	1.01817	-0.0730279	0.0259805	0.0990085
TTGCCA	2337	855	1482	513	0.28125	795	0.515564	704426	258332	446094	160811	0.295818	241796	0.522655	0.950754	0.986433	-0.0728558	-0.0197076	0.0531483
CCTATG	2346	871	1475	515	0.281267	823	0.540381	704417	258316	446101	160809	0.295818	241768	0.522573	0.950811	1.03408	-0.0727689	0.0483432	0.121112
CGTACC	1748	614	1134	384	0.281525	580	0.496575	705015	258573	446442	160940	0.295805	242011	0.522697	0.951725	0.950024	-0.0713828	-0.0739634	-0.00258061
ATGGAA	4046	1458	2588	889	0.281596	1355	0.50353	702717	257729	444988	160435	0.295852	241236	0.522743	0.951817	0.963246	-0.0712446	-0.0540235	0.0172211
AAAAGC	3043	1106	1937	669	0.281803	1039	0.518463	703720	258081	445639	160655	0.29583	241552	0.52265	0.952583	0.991989	-0.0700828	-0.0116033	0.0584795
TAAGCG	3875	1470	2405	852	0.281839	1385	0.556225	702888	257717	445171	160472	0.295847	241206	0.522451	0.952653	1.06465	-0.0699775	0.0903739	0.160351
GCTGAG	4302	1647	2655	946	0.281883	1523	0.548039	702461	257540	444921	160378	0.295855	241068	0.522479	0.952775	1.04892	-0.0697931	0.0689061	0.138699
CGCGCT	2478	863	1615	545	0.281945	804	0.480287	704285	258324	445961	160779	0.295818	241787	0.522785	0.953103	0.918708	-0.0692965	-0.122322	-0.0530251
ACGACC	1314	470	844	289	0.281951	444	0.510345	705449	258717	446732	161035	0.295795	242147	0.522655	0.953198	0.976447	-0.0691526	-0.0343859	0.0347667
TCCATG	2632	930	1702	579	0.282026	874	0.497156	704131	258257	445874	160745	0.295821	241717	0.522729	0.953368	0.951078	-0.0688948	-0.0723637	-0.00346891
ACGACA	1932	700	1232	425	0.282017	648	0.504673	704831	258487	446344	160899	0.295807	241943	0.522682	0.953382	0.965546	-0.0688737	-0.0505835	0.0182902
CGCTGT	2650	947	1703	583	0.282051	886	0.502268	704113	258240	445873	160741	0.295821	241705	0.522709	0.953452	0.960893	-0.0687683	-0.0575529	0.0112154
TCCATA	2240	824	1416	493	0.282198	756	0.509434	704523	258363	446160	160831	0.295813	241835	0.522674	0.953975	0.974669	-0.067976	-0.0370163	0.0309596
GCGTGA	4429	1638	2791	975	0.282281	1534	0.529879	702334	257549	444785	160349	0.295855	241057	0.522586	0.954121	1.01396	-0.0677564	0.0199942	0.0877506
TTTGCA	3383	1245	2138	745	0.282411	1157	0.519766	703380	257942	445438	160579	0.295834	241434	0.522646	0.954626	0.994491	-0.0669921	-0.00796937	0.0590227
[truncated: 2,097 more rows]
