# Supplementary material for: Degenerate minigene library analysis enables identification of altered branch point utilization by mutant splicing factor 3B1 (SF3B1)
Source: Nucleic Acids Res. 2018 Nov 20;47(2):970–80. doi: 10.1093/nar/gky1161 (PMC6344872; doi:10.1093/nar/gky1161)
Supplement: Supplementary Data [file gky1161_supplemental_files.zip › Supplementary_File_2.xlsx]

## Sheet: OR>1.5 log2 diff
motif	Positive_minigenes	Splice_site_positive_minigenes	Splice_site_negative_minigenes	Splice_site_in_WT	WT_odd	Splice_site_in_MT	MT_odd	Negative_minigenes	Splice_site_positive_minigenes	Splice_site_negative_minigenes	Splice_site_in_WT	WT_odd	Splice_site_in_MT	MT_odd	WT_odds_ration	MT_odds_ratio	log2_Wt	log2_Mt	log2_ratio
TCCTCA	1742	825	917	493	0.394716	781	0.812695	705021	258362	446659	160831	0.295542	241810	0.52203	1.33557	1.5568	0.417451	0.638582	0.221131
TACCAA	2104	997	1107	618	0.415882	949	0.821645	704659	258190	446469	160706	0.295441	241642	0.521886	1.40766	1.57438	0.493303	0.654781	0.161478
CGTGAC	2537	1217	1320	746	0.416527	1144	0.821249	704226	257970	446256	160578	0.295371	241447	0.521733	1.41018	1.57408	0.495881	0.654509	0.158628
TTCACC	1641	796	845	495	0.431937	752	0.845894	705122	258391	446731	160829	0.295482	241839	0.522011	1.4618	1.62045	0.547749	0.696396	0.148647
GCTCAC	2120	1120	1000	724	0.518625	1064	1.00758	704643	258067	446576	160600	0.295197	241527	0.521526	1.75687	1.93198	0.813011	0.950077	0.137066
ACCAAC	1386	653	733	403	0.409969	613	0.793014	705377	258534	446843	160921	0.295563	241978	0.522181	1.38708	1.51866	0.472051	0.602798	0.130746
GACTGA	3106	1633	1473	1053	0.512908	1546	0.991026	703657	257554	446103	160271	0.294949	241045	0.521052	1.73897	1.90197	0.798236	0.927494	0.129259
ATTCAA	2982	1378	1604	864	0.407932	1314	0.78777	703781	257809	445972	160460	0.295332	241277	0.521675	1.38127	1.51008	0.465992	0.594621	0.12863
ATTACA	3033	1513	1520	959	0.462392	1428	0.88972	703730	257674	446056	160365	0.295133	241163	0.521358	1.56672	1.70654	0.647749	0.771076	0.123327
TGCTCA	2514	1280	1234	818	0.482311	1210	0.927914	704249	257907	446342	160506	0.295187	241381	0.52149	1.63392	1.77935	0.708334	0.831352	0.123018
GTTCAC	3041	1519	1522	972	0.469792	1442	0.901814	703722	257668	446054	160352	0.295106	241149	0.521321	1.59194	1.72986	0.670787	0.790657	0.11987
TCAAAT	3045	1457	1588	905	0.422897	1363	0.810345	703718	257730	445988	160419	0.295268	241228	0.521585	1.43225	1.55362	0.51828	0.635633	0.117352
CAAATT	3054	1405	1649	891	0.411928	1346	0.788056	703709	257782	445927	160433	0.295307	241245	0.521651	1.39492	1.5107	0.480178	0.595212	0.115034
CTTAAA	3132	1615	1517	1050	0.504323	1538	0.964868	703631	257572	446059	160274	0.29497	241053	0.521108	1.70974	1.85157	0.773779	0.88875	0.114971
ATCATT	3057	1551	1506	992	0.480387	1463	0.917817	703706	257636	446070	160332	0.295067	241128	0.52127	1.62806	1.76073	0.703153	0.816176	0.113022
CATTCA	2566	1230	1336	783	0.439148	1170	0.838109	704197	257957	446240	160541	0.295299	241421	0.52168	1.48713	1.60656	0.57253	0.683972	0.111443
CACTGA	2533	1377	1156	904	0.554942	1302	1.05768	704230	257810	446420	160420	0.294993	241289	0.521209	1.8812	2.02928	0.911657	1.02096	0.109308
TTCAAC	2085	1007	1078	640	0.442907	954	0.843501	704678	258180	446498	160684	0.295378	241637	0.521848	1.49946	1.61637	0.584439	0.692761	0.108322
CTTTAC	2306	1161	1145	741	0.473482	1092	0.899506	704457	258026	446431	160583	0.295258	241499	0.521643	1.60362	1.72437	0.681336	0.786069	0.104732
CCTGAC	1733	965	768	645	0.592831	918	1.12638	705030	258222	446808	160679	0.295175	241673	0.52157	2.0084	2.1596	1.00605	1.11076	0.104714
ACCAAT	2085	1103	982	715	0.521898	1037	0.989504	704678	258084	446594	160609	0.2952	241554	0.521575	1.76795	1.89715	0.822076	0.92383	0.101754
TTGACC	2498	1356	1142	890	0.553483	1278	1.04754	704265	257831	446434	160434	0.295007	241313	0.521248	1.87617	2.00968	0.907788	1.00696	0.0991754
GATTGA	4885	2408	2477	1537	0.45908	2268	0.866641	701878	256779	445099	159787	0.29476	240323	0.520681	1.55747	1.66444	0.639203	0.735035	0.0958319
GTAACA	4108	2312	1796	1565	0.615415	2208	1.16211	702655	256875	445780	159759	0.294272	240383	0.520003	2.09131	2.2348	1.06441	1.16015	0.095738
TGCTTA	3512	1927	1585	1295	0.584123	1841	1.10174	703251	257260	445991	160029	0.294592	240750	0.520539	1.98282	2.11653	0.987552	1.0817	0.0941467
TCTGAA	2875	1431	1444	929	0.47739	1362	0.900198	703888	257756	446132	160395	0.295119	241229	0.521397	1.61762	1.72651	0.693871	0.787861	0.0939895
TATGAC	3207	1690	1517	1120	0.536655	1613	1.01192	703556	257497	446059	160204	0.294844	240978	0.520946	1.82013	1.94247	0.864045	0.95789	0.0938449
CTTCAT	2194	1039	1155	663	0.43305	986	0.816225	704569	258148	446421	160661	0.295383	241605	0.521866	1.46607	1.56405	0.551949	0.645289	0.0933394
CTTGAT	3147	1635	1512	1067	0.512981	1547	0.966875	703616	257552	446064	160257	0.294938	241044	0.521095	1.73929	1.85547	0.798495	0.891783	0.0932877
CGCTCA	2011	933	1078	591	0.416197	884	0.784383	704752	258254	446498	160733	0.295455	241707	0.521995	1.40867	1.50267	0.49433	0.587524	0.0931939
TGACTG	3091	1537	1554	986	0.468409	1449	0.88246	703672	257650	446022	160338	0.2951	241142	0.521354	1.58729	1.69263	0.666562	0.759267	0.0927052
CCTGAT	2422	1300	1122	872	0.562581	1246	1.05952	704341	257887	446454	160452	0.295009	241345	0.521268	1.907	2.03259	0.931302	1.02332	0.0920165
GCTTAA	4102	2133	1969	1396	0.515891	2021	0.971168	702661	257054	445607	159928	0.294672	240570	0.520612	1.75073	1.86544	0.807957	0.899513	0.0915554
AGTCAT	3522	1644	1878	1053	0.426488	1568	0.802456	703241	257543	445698	160271	0.295175	241023	0.521449	1.44487	1.5389	0.530938	0.621898	0.09096
AGTAAT	5068	3108	1960	2167	0.746984	2961	1.40532	701695	256079	445616	159157	0.293356	239630	0.518607	2.54634	2.70979	1.34842	1.43818	0.089759
TCACGT	2647	1235	1412	785	0.42159	1170	0.792146	704116	257952	446164	160539	0.295338	241421	0.521771	1.42748	1.51819	0.513472	0.602349	0.088877
TGACCA	2442	1243	1199	799	0.486306	1166	0.913793	704321	257944	446377	160525	0.295193	241425	0.521553	1.64741	1.75206	0.720202	0.809052	0.08885
ATTTAC	3248	1906	1342	1303	0.669923	1810	1.25869	703515	257281	446234	160021	0.29443	240781	0.520344	2.27532	2.41896	1.18607	1.27439	0.0883178
TCTAAG	3738	1834	1904	1189	0.466457	1745	0.875564	703025	257353	445672	160135	0.294968	240846	0.52111	1.58138	1.68019	0.661189	0.748626	0.0874375
TTATCA	3206	1504	1702	950	0.421099	1415	0.790061	703557	257683	445874	160374	0.295249	241176	0.521596	1.42625	1.5147	0.51223	0.599032	0.0868021
TCATTC	2422	1228	1194	801	0.494139	1165	0.92681	704341	257959	446382	160523	0.295178	241426	0.521534	1.67404	1.77708	0.743334	0.829512	0.0861776
TTCATT	3374	1871	1503	1278	0.609733	1800	1.14358	703389	257316	446073	160046	0.294558	240791	0.520519	2.06999	2.19701	1.04963	1.13554	0.0859132
ATACAT	2933	1407	1526	893	0.437745	1322	0.820608	703830	257780	446050	160431	0.295236	241269	0.521594	1.4827	1.57327	0.568222	0.653767	0.0855449
TGATGT	5049	2640	2409	1746	0.52861	2513	0.990931	701714	256547	445167	159578	0.29435	240078	0.520059	1.79585	1.90542	0.84467	0.930108	0.0854388
TGTCAT	3565	1713	1852	1085	0.4375	1606	0.819806	703198	257474	445724	160239	0.295122	240985	0.521372	1.48244	1.5724	0.567973	0.652969	0.0849961
AACCAA	1982	965	1017	621	0.456282	913	0.854069	704781	258222	446559	160703	0.295368	241678	0.521867	1.54479	1.63657	0.627415	0.710672	0.0832571
GACTCA	2368	1211	1157	795	0.505404	1151	0.945768	704395	257976	446419	160529	0.295163	241440	0.521519	1.71229	1.81349	0.775925	0.858766	0.0828405
AGTAAA	4621	2323	2298	1514	0.487287	2203	0.911084	702142	256864	445278	159810	0.294672	240388	0.520598	1.65366	1.75007	0.725662	0.807415	0.0817533
GTCATT	4020	1940	2080	1244	0.448127	1831	0.836455	702743	257247	445496	160080	0.29499	240760	0.521145	1.51913	1.60503	0.603242	0.682604	0.0793615
AGTTAC	3319	1557	1762	983	0.420805	1460	0.785368	703444	257630	445814	160341	0.295231	241131	0.521575	1.42534	1.50576	0.511306	0.590494	0.0791889
ATAATA	4023	2313	1710	1591	0.654194	2212	1.22142	702740	256874	445866	159733	0.294164	240379	0.519895	2.22391	2.34937	1.1531	1.23227	0.0791747
ATATTC	2883	1350	1533	870	0.432191	1287	0.806391	703880	257837	446043	160454	0.295264	241304	0.521653	1.46374	1.54584	0.549664	0.62839	0.078726
AATAAT	4108	2605	1503	1854	0.822538	2488	1.5358	702655	256582	446073	159470	0.293583	240103	0.519083	2.80172	2.95868	1.48631	1.56495	0.0786425
GAATAA	4595	2562	2033	1726	0.601603	2430	1.1224	702168	256625	445543	159598	0.294152	240161	0.519821	2.04521	2.15921	1.03225	1.1105	0.0782509
GTTTGA	5452	2664	2788	1701	0.453479	2498	0.845633	701311	256523	444788	159623	0.294677	240093	0.520563	1.5389	1.62446	0.621901	0.699959	0.0780577
TTGACA	3416	1784	1632	1186	0.531839	1701	0.991837	703347	257403	445944	160138	0.2948	240890	0.520892	1.80407	1.90411	0.851252	0.929119	0.0778673
TGACCG	2688	1325	1363	853	0.46485	1248	0.866667	704075	257862	446213	160471	0.295198	241343	0.521561	1.5747	1.66168	0.655081	0.732641	0.07756
TGATTT	4761	2707	2054	1852	0.636645	2584	1.18695	702002	256480	445522	159472	0.293941	240007	0.519501	2.16589	2.2848	1.11496	1.19207	0.0771048
TTTGAA	4054	1913	2141	1217	0.428974	1801	0.799379	702709	257274	445435	160107	0.295073	240790	0.521282	1.45379	1.53349	0.539821	0.616815	0.0769943
ATTGAC	3217	1884	1333	1317	0.693158	1813	1.29131	703546	257303	446243	160007	0.29438	240778	0.5203	2.35464	2.48186	1.2355	1.31142	0.0759171
TCCTGA	2304	1206	1098	808	0.540107	1155	1.00522	704459	257981	446478	160516	0.295097	241436	0.521434	1.83027	1.9278	0.872055	0.946957	0.0749017
TTCACA	2581	1312	1269	855	0.495365	1238	0.921817	704182	257875	446307	160469	0.295135	241353	0.521473	1.67843	1.76772	0.747115	0.821887	0.0747719
CGTTAA	3793	2108	1685	1416	0.595709	1994	1.10839	702970	257079	445891	159908	0.294456	240597	0.520353	2.02308	2.13008	1.01655	1.09091	0.0743546
TGATAT	4431	2341	2090	1563	0.544979	2230	1.01318	702332	256846	445486	159761	0.294452	240361	0.520295	1.85083	1.94731	0.888169	0.961484	0.0733146
GATGAC	3127	1518	1609	979	0.455773	1434	0.847017	703636	257669	445967	160345	0.295136	241157	0.521444	1.54428	1.62437	0.626933	0.699878	0.0729457
TATCAT	3112	1511	1601	971	0.453526	1423	0.84251	703651	257676	445975	160353	0.295147	241168	0.521463	1.53661	1.61567	0.619751	0.692128	0.0723774
ATGATG	4611	2223	2388	1429	0.449089	2097	0.834129	702152	256964	445188	159895	0.294869	240494	0.520935	1.52301	1.60121	0.606924	0.679166	0.0722418
TTGTGA	4839	2332	2507	1508	0.452717	2210	0.840624	701924	256855	445069	159816	0.294805	240381	0.52082	1.53565	1.61404	0.61885	0.690674	0.0718249
TCAATA	3139	1532	1607	982	0.455262	1438	0.845385	703624	257655	445969	160342	0.295136	241153	0.521445	1.54255	1.62124	0.625318	0.697095	0.0717771
TACAAT	2939	1440	1499	947	0.475402	1378	0.882767	703824	257747	446077	160377	0.295111	241213	0.521416	1.61093	1.69302	0.687891	0.759597	0.0717065
ACTGAT	3008	1903	1105	1346	0.809868	1807	1.50458	703755	257284	446471	159978	0.294198	240784	0.520084	2.7528	2.89295	1.4609	1.53254	0.071643
TAAATG	5120	2553	2567	1674	0.485781	2428	0.901932	701643	256634	445009	159650	0.294561	240163	0.520419	1.64917	1.73309	0.721738	0.793344	0.0716057
GCATAA	3921	1855	2066	1176	0.428415	1737	0.79533	702842	257332	445510	160148	0.295098	240854	0.521343	1.45177	1.52554	0.537815	0.609321	0.0715063
AATGAT	4339	2379	1960	1605	0.587052	2263	1.09008	702424	256808	445616	159719	0.294302	240328	0.520082	1.99473	2.09597	0.996192	1.06762	0.0714257
TGACAT	3267	1754	1513	1180	0.565405	1673	1.04956	703496	257433	446063	160144	0.294733	240918	0.520816	1.91836	2.01522	0.939874	1.01094	0.0710666
GAGTAA	5587	2980	2607	1998	0.556701	2839	1.03311	701176	256207	444969	159326	0.294041	239752	0.519592	1.89328	1.98832	0.920886	0.991551	0.0706646
TTAAGT	5088	2488	2600	1618	0.466282	2360	0.865103	701675	256699	444976	159706	0.294677	240231	0.520607	1.58235	1.66172	0.662068	0.732676	0.0706087
TCATTA	3332	1748	1584	1165	0.53761	1664	0.997602	703431	257439	445992	160159	0.294804	240927	0.520919	1.82361	1.91508	0.866801	0.937406	0.0706053
TTGATT	4674	2707	1967	1859	0.660391	2574	1.22571	702089	256480	445609	159465	0.293878	240017	0.519436	2.24716	2.3597	1.1681	1.2386	0.0704989
TCTTGA	3134	1528	1606	977	0.452944	1431	0.840282	703629	257659	445970	160347	0.295145	241160	0.521462	1.53465	1.6114	0.617908	0.688311	0.0704031
CATTTT	3471	1718	1753	1118	0.475138	1626	0.881301	703292	257469	445823	160206	0.294992	240965	0.5212	1.61068	1.69091	0.687671	0.757796	0.0701251
AATTGA	4263	2317	1946	1565	0.580059	2209	1.07546	702500	256870	445630	159759	0.294356	240382	0.520175	1.97061	2.0675	0.978639	1.04789	0.0692507
TACTGA	3199	1942	1257	1370	0.749043	1860	1.3891	703564	257245	446319	159954	0.294244	240731	0.520125	2.54565	2.6707	1.34804	1.41722	0.0691807
TCACAA	2338	1094	1244	717	0.44232	1053	0.819455	704425	258093	446332	160607	0.295332	241538	0.521808	1.4977	1.57042	0.58275	0.651147	0.0683969
AATTAC	2807	1431	1376	943	0.505901	1358	0.937198	703956	257756	446200	160381	0.295049	241233	0.521333	1.71464	1.79769	0.777904	0.846147	0.0682437
CACTTA	2491	1300	1191	873	0.539555	1245	0.999197	704272	257887	446385	160451	0.295044	241346	0.521349	1.82873	1.91656	0.870841	0.93852	0.0676793
TGACGA	3192	1590	1602	1044	0.486034	1512	0.9	703571	257597	445974	160280	0.295017	241079	0.521261	1.64748	1.72658	0.720258	0.787919	0.0676609
ATAAAT	3813	1976	1837	1314	0.52581	1881	0.973602	702950	257211	445739	160010	0.29471	240710	0.520747	1.78416	1.86963	0.835245	0.902751	0.0675057
CTCAAT	2325	1177	1148	772	0.497102	1114	0.919901	704438	258010	446428	160552	0.295194	241477	0.521593	1.68398	1.76364	0.751879	0.818555	0.0666767
CTGAAT	3061	1620	1441	1078	0.543621	1535	1.0059	703702	257567	446135	160246	0.294865	241056	0.521038	1.84363	1.93057	0.882547	0.949024	0.0664767
TTTACG	3722	1786	1936	1139	0.44096	1672	0.81561	703041	257401	445640	160185	0.295078	240919	0.521332	1.49438	1.56447	0.579551	0.645677	0.0661259
CTCAAA	2178	1040	1138	662	0.436675	973	0.807469	704585	258147	446438	160662	0.295376	241618	0.52189	1.47837	1.5472	0.564007	0.62966	0.0656529
TCATTT	3519	1847	1672	1241	0.544776	1766	1.00742	703244	257340	445904	160083	0.294725	240825	0.520794	1.84842	1.93438	0.886295	0.951875	0.0655797
TACTCT	2099	995	1104	646	0.444597	947	0.822049	704664	258192	446472	160678	0.295372	241644	0.521887	1.50521	1.57515	0.589968	0.655487	0.0655185
TATGAT	4449	2254	2195	1474	0.495462	2127	0.916021	702314	256933	445381	159850	0.294674	240464	0.520654	1.68139	1.75937	0.749656	0.815056	0.0654
TGAAAT	4132	2011	2121	1312	0.465248	1910	0.859586	702631	257176	445455	160012	0.294888	240681	0.521011	1.57771	1.64984	0.657832	0.722328	0.0644963
CTCACT	1830	1060	770	735	0.671233	1013	1.2399	704933	258127	446806	160589	0.295014	241578	0.521367	2.27526	2.37818	1.18603	1.24986	0.0638242
TTGATA	4598	2458	2140	1648	0.558644	2335	1.03182	702165	256729	445436	159676	0.29434	240256	0.520137	1.89796	1.98374	0.924448	0.988222	0.0637745
TCAACT	2032	1041	991	685	0.508537	984	0.938931	704731	258146	446585	160639	0.295242	241607	0.52169	1.72244	1.79979	0.784454	0.847828	0.0633733
AAACAT	2841	1320	1521	849	0.426205	1251	0.786792	703922	257867	446055	160475	0.295291	241340	0.521724	1.44334	1.50806	0.52941	0.592697	0.0632875
AAATGA	4111	2011	2100	1305	0.465075	1899	0.858499	702652	257176	445476	160019	0.294894	240692	0.521023	1.57709	1.64772	0.657268	0.720468	0.0631999
GATAAA	4242	1978	2264	1273	0.428764	1874	0.791385	702521	257209	445312	160051	0.295041	240717	0.521254	1.45323	1.51823	0.539267	0.602395	0.0631275
TAAAAA	3745	1807	1938	1156	0.446504	1692	0.82416	703018	257380	445638	160168	0.29505	240899	0.521292	1.51332	1.58099	0.597714	0.660832	0.0631178
AGCTGA	3198	1488	1710	960	0.428954	1413	0.791597	703565	257699	445866	160364	0.29522	241178	0.521593	1.453	1.51765	0.539032	0.60184	0.0628078
ATAAAC	2731	1405	1326	933	0.51891	1336	0.957706	704032	257782	446250	160391	0.295031	241255	0.52132	1.75883	1.83708	0.814617	0.877413	0.0627962
TCGTAA	3570	1801	1769	1173	0.489362	1694	0.902985	703193	257386	445807	160151	0.294915	240897	0.521088	1.65933	1.73288	0.730604	0.793174	0.0625704
CATTAT	3188	1509	1679	978	0.442534	1433	0.816524	703575	257678	445897	160346	0.295172	241158	0.521516	1.49924	1.56567	0.584232	0.646783	0.0625512
GTTCAT	4047	2084	1963	1384	0.519715	1981	0.958858	702716	257103	445613	159940	0.29467	240610	0.520681	1.76372	1.84154	0.818618	0.880916	0.0622982
CATTTA	3562	1774	1788	1145	0.473728	1661	0.873751	703201	257413	445788	160179	0.294977	240930	0.521188	1.60598	1.67646	0.683456	0.745418	0.0619626
CATTGA	3393	1751	1642	1167	0.524259	1668	0.966957	703370	257436	445934	160157	0.294833	240923	0.520974	1.77816	1.85605	0.830382	0.892239	0.0618567
ACTGAA	2689	1436	1253	955	0.55075	1355	1.01574	704074	257751	446323	160369	0.294956	241236	0.52121	1.86723	1.94881	0.900898	0.962596	0.0616987
TCTTTA	3197	1575	1622	1015	0.46517	1476	0.857641	703566	257612	445954	160309	0.295089	241115	0.521385	1.57637	1.64493	0.656608	0.718025	0.0614167
CATAAC	2593	1512	1081	1046	0.676147	1439	1.24697	704170	257675	446495	160278	0.294687	241152	0.520826	2.29446	2.39421	1.19815	1.25955	0.0613954
ACAATT	2802	1368	1434	884	0.460897	1287	0.849505	703961	257819	446142	160440	0.295186	241304	0.521561	1.56138	1.62877	0.642817	0.703785	0.060968
TATAAT	4256	2509	1747	1733	0.686881	2378	1.26624	702507	256678	445829	159591	0.293952	240213	0.519611	2.33671	2.4369	1.22448	1.28505	0.0605669
ACAACT	1834	858	976	557	0.436179	817	0.803343	704929	258329	446600	160767	0.29544	241774	0.522015	1.47637	1.53893	0.562056	0.621924	0.0598687
CCTCAC	1307	693	614	465	0.552257	659	1.01698	705456	258494	446962	160859	0.295373	241932	0.521941	1.86969	1.94845	0.902803	0.962327	0.0595242
TGACTC	2231	1144	1087	755	0.511518	1082	0.941688	704532	258043	446489	160569	0.295184	241509	0.521592	1.73288	1.80541	0.793171	0.852329	0.0591576
ATTGAT	4374	2572	1802	1791	0.69338	2453	1.27694	702389	256615	445774	159533	0.293877	240138	0.519497	2.35942	2.45803	1.23843	1.2975	0.0590701
ATTCAT	3276	1876	1400	1313	0.668874	1808	1.23161	703487	257311	446176	160011	0.294421	240783	0.520382	2.27183	2.36674	1.18385	1.2429	0.0590468
GCTCAT	2909	1538	1371	1020	0.539968	1450	0.993831	703854	257649	446205	160304	0.29492	241141	0.521146	1.83089	1.90701	0.872549	0.931314	0.0587649
AGCTTA	3534	1660	1874	1073	0.436002	1573	0.802142	703229	257527	445702	160251	0.295134	241018	0.521446	1.4773	1.5383	0.562966	0.62134	0.058374
CTGACA	2415	1327	1088	897	0.590909	1258	1.08729	704348	257860	446488	160427	0.294945	241333	0.521221	2.00345	2.08605	1.00249	1.06078	0.0582885
CTGTAA	3506	1749	1757	1160	0.494459	1670	0.909586	703257	257438	445819	160164	0.294911	240921	0.521095	1.67664	1.74553	0.745571	0.803664	0.0580924
TTTCAC	2510	1329	1181	894	0.553218	1266	1.01768	704253	257858	446395	160430	0.295004	241325	0.521301	1.87529	1.9522	0.907113	0.965101	0.0579886
TTTACT	3313	1834	1479	1258	0.612165	1754	1.12508	703450	257353	446097	160066	0.294573	240837	0.520601	2.07815	2.16112	1.0553	1.11178	0.0564779
GCTAAA	3848	2035	1813	1369	0.552239	1938	1.01466	702915	257152	445763	159955	0.294598	240653	0.520599	1.87455	1.94902	0.906544	0.962752	0.0562083
TTACAC	2438	1144	1294	730	0.4274	1072	0.784773	704325	258043	446282	160594	0.295356	241519	0.521858	1.44707	1.50381	0.533135	0.588618	0.0554828
TCTTAA	3244	1918	1326	1333	0.697541	1822	1.28129	703519	257269	446250	159991	0.294357	240769	0.5203	2.36971	2.4626	1.24471	1.30018	0.0554722
ATTAAG	4887	2411	2476	1562	0.469774	2263	0.862424	701876	256776	445100	159762	0.294702	240328	0.5207	1.59407	1.65628	0.672712	0.727945	0.0552327
AAGTAA	4702	2613	2089	1773	0.605326	2475	1.11136	702061	256574	445487	159551	0.294098	240116	0.519793	2.05825	2.13808	1.04142	1.09632	0.0549001
TTACAT	3287	1748	1539	1167	0.550472	1652	1.0104	703476	257439	446037	160157	0.294775	240939	0.520908	1.86743	1.93969	0.901053	0.955824	0.054771
TTTACA	3440	1808	1632	1186	0.526176	1690	0.965714	703323	257379	445944	160138	0.294813	240901	0.520955	1.78478	1.85374	0.835744	0.890438	0.0546935
ACTCAA	2017	1064	953	721	0.556327	1019	1.02104	704746	258123	446623	160603	0.295149	241572	0.521558	1.88491	1.95768	0.914492	0.969143	0.0546509
ATCTTT	2897	1448	1449	955	0.491761	1374	0.902167	703866	257739	446127	160369	0.295069	241217	0.521382	1.6666	1.73034	0.736906	0.791053	0.0541463
CCTAAA	2219	1148	1071	758	0.518823	1082	0.951627	704544	258039	446505	160566	0.29517	241509	0.521578	1.75771	1.82451	0.813695	0.867513	0.0538171
CTCACG	2085	1119	966	761	0.574773	1070	1.05419	704678	258068	446610	160563	0.29509	241521	0.521467	1.94779	2.02158	0.961837	1.01548	0.0536464
CTGATG	3544	1953	1591	1334	0.60362	1862	1.10702	703219	257234	445985	159990	0.294517	240729	0.520506	2.04953	2.1268	1.03529	1.08869	0.0533965
TCATAA	3294	1794	1500	1216	0.585178	1705	1.073	703469	257393	446076	160108	0.294662	240886	0.520741	1.98593	2.06053	0.989813	1.04301	0.0532011
TGTAAC	3755	2385	1370	1712	0.837983	2275	1.53716	703008	256802	446206	159612	0.293731	240316	0.519387	2.8529	2.95957	1.51243	1.56539	0.0529605
AATACT	2684	1423	1261	951	0.548759	1346	1.00598	704079	257764	446315	160373	0.294963	241245	0.521234	1.86044	1.92999	0.895641	0.948596	0.052955
TGACGT	3459	1835	1624	1236	0.556005	1746	1.01926	703304	257352	445952	160088	0.294704	240845	0.520792	1.88666	1.95714	0.915832	0.968749	0.0529173
TGACAA	3072	1499	1573	974	0.464252	1412	0.850602	703691	257688	446003	160350	0.295119	241179	0.521455	1.5731	1.63121	0.653613	0.705943	0.0523308
TTTTGA	4666	2422	2244	1615	0.529335	2297	0.969607	702097	256765	445332	159709	0.294455	240294	0.520339	1.79767	1.86342	0.846132	0.89795	0.0518179
TAATAC	3213	1850	1363	1274	0.65704	1755	1.2037	703550	257337	446213	160050	0.29448	240836	0.520486	2.23118	2.31265	1.15781	1.20955	0.0517402
TGTGAC	3467	1856	1611	1257	0.568778	1769	1.04181	703296	257331	445965	160067	0.294658	240822	0.520725	1.9303	2.0007	0.948823	1.0005	0.0516798
ACAATA	2713	1292	1421	844	0.451578	1228	0.826936	704050	257895	446155	160480	0.295233	241363	0.521655	1.52956	1.58522	0.613121	0.66468	0.051559
TCCTAA	2397	1438	959	1022	0.743273	1382	1.36158	704366	257749	446617	160302	0.294638	241209	0.520793	2.52266	2.61443	1.33495	1.3865	0.0515479
ACCTGA	2093	1023	1070	664	0.464661	962	0.850575	704670	258164	446506	160660	0.295325	241629	0.521831	1.57338	1.62998	0.653872	0.704856	0.0509846
TTGAAA	3988	1857	2131	1200	0.430416	1757	0.787539	702775	257330	445445	160124	0.295077	240834	0.521352	1.45866	1.51057	0.544639	0.595093	0.0504543
CTAAAT	3180	1811	1369	1253	0.650234	1728	1.19008	703583	257376	446207	160071	0.294512	240863	0.520537	2.20783	2.28626	1.14263	1.19299	0.0503587
GCTGAT	3769	2070	1699	1412	0.599067	1971	1.09622	702994	257117	445877	159912	0.294453	240620	0.520401	2.03451	2.10649	1.02468	1.07484	0.0501583
CTCTGA	2303	1186	1117	789	0.521136	1124	0.95335	704460	258001	446459	160535	0.295142	241467	0.521535	1.76571	1.82797	0.820252	0.870243	0.0499908
CATTGT	3673	1728	1945	1132	0.445494	1649	0.814723	703090	257459	445631	160192	0.295068	240942	0.521352	1.5098	1.56271	0.594357	0.644051	0.0496945
GATTTA	5045	2468	2577	1621	0.473423	2341	0.865754	701718	256719	444999	159703	0.294647	240250	0.520621	1.60675	1.66293	0.684143	0.733724	0.0495812
TATCTT	3082	1550	1532	1030	0.501949	1475	0.917859	703681	257637	446044	160294	0.29499	241116	0.521259	1.70158	1.76085	0.766873	0.816274	0.0494005
AATTTA	4321	2363	1958	1608	0.592702	2247	1.08341	702442	256824	445618	159716	0.294285	240344	0.520115	2.01404	2.08303	1.01009	1.05868	0.0485888
TTTGAC	3396	1967	1429	1366	0.672906	1873	1.22981	703367	257220	446147	159958	0.29436	240718	0.520304	2.286	2.36364	1.19282	1.24101	0.0481859
TGATTG	5082	2616	2466	1745	0.522925	2483	0.955367	701681	256571	445110	159579	0.294371	240108	0.520195	1.77642	1.83656	0.828969	0.877003	0.0480341
CTTGAC	2358	1245	1113	825	0.53816	1169	0.983179	704405	257942	446463	160499	0.295086	241422	0.521449	1.82374	1.88548	0.866901	0.914928	0.0480269
ATTTGA	4309	2163	2146	1439	0.501394	2060	0.915963	702454	257024	445430	159885	0.294681	240531	0.520717	1.70148	1.75904	0.766788	0.81479	0.0480023
GCTTAC	2793	1526	1267	1030	0.584231	1442	1.06736	703970	257661	446309	160294	0.294834	241149	0.521042	1.98156	2.04851	0.986639	1.03457	0.0479344
TACTCA	2396	1402	994	990	0.704125	1348	1.28626	704367	257785	446582	160334	0.294714	241243	0.520904	2.38918	2.46928	1.25652	1.30409	0.0475756
GCCTAA	2854	1575	1279	1072	0.601571	1494	1.09853	703909	257612	446297	160252	0.294767	241097	0.520939	2.04084	2.10875	1.02916	1.07639	0.0472241
TCACCT	1516	740	776	482	0.466151	697	0.851038	705247	258447	446800	160842	0.295445	241894	0.522051	1.57779	1.63018	0.657905	0.705032	0.0471269
CAGTAA	3823	1968	1855	1301	0.51586	1854	0.941595	702940	257219	445721	160023	0.294747	240737	0.520847	1.75018	1.80781	0.807505	0.854247	0.0467418
TTATGA	4423	2227	2196	1468	0.496785	2103	0.906466	702340	256960	445380	159856	0.294674	240488	0.520704	1.68588	1.74085	0.753502	0.79979	0.0462882
TATTGA	4581	2521	2060	1712	0.596724	2388	1.08892	702182	256666	445516	159612	0.294178	240203	0.519944	2.02845	2.0943	1.02037	1.06647	0.0460952
TGATTC	3349	1714	1635	1140	0.516071	1624	0.941449	703414	257473	445941	160184	0.294873	240967	0.521069	1.75014	1.80676	0.807474	0.853408	0.0459342
ATGACG	3324	1615	1709	1059	0.46755	1530	0.852843	703439	257572	445867	160265	0.295053	241061	0.52135	1.58463	1.63583	0.664147	0.710026	0.0458797
CAATTA	3140	1476	1664	952	0.435101	1389	0.793261	703623	257711	445912	160372	0.295208	241202	0.521607	1.47388	1.5208	0.559617	0.604833	0.0452152
TTACTC	2304	1186	1118	807	0.539078	1142	0.982788	704459	258001	446458	160517	0.295099	241449	0.521477	1.82677	1.88462	0.869293	0.914277	0.0449844
CTGATT	3387	2018	1369	1429	0.729826	1934	1.33104	703376	257169	446207	159895	0.294205	240657	0.520093	2.48067	2.55923	1.31073	1.35571	0.0449811
CCTTAT	2368	1249	1119	837	0.546702	1182	0.996627	704395	257938	446457	160487	0.295063	241409	0.521417	1.85283	1.91138	0.889731	0.934615	0.0448837
TTGTAA	5053	2829	2224	1924	0.614893	2670	1.12044	701710	256358	445352	159400	0.293928	239921	0.519547	2.09199	2.15656	1.06487	1.10874	0.0438619
TTACAA	3052	1584	1468	1058	0.530592	1500	0.966495	703711	257603	446108	160266	0.294907	241091	0.521143	1.79918	1.85457	0.84734	0.891084	0.0437439
AACATT	3004	1491	1513	998	0.497507	1428	0.906091	703759	257696	446063	160326	0.295024	241163	0.521325	1.68633	1.73805	0.753884	0.797473	0.0435888
TAAGTA	5048	2458	2590	1580	0.455594	2289	0.829648	701715	256729	444986	159744	0.294746	240302	0.520796	1.54572	1.59304	0.628275	0.671782	0.0435074
CTGACT	2287	1302	985	908	0.658448	1247	1.19904	704476	257885	446591	160416	0.29485	241344	0.521113	2.23316	2.30092	1.15909	1.20221	0.043121
ATAATG	4929	2721	2208	1845	0.598249	2570	1.08944	701834	256466	445368	159479	0.294049	240021	0.519736	2.03452	2.09615	1.02469	1.06774	0.043052
AGTGAC	3402	1673	1729	1088	0.470182	1569	0.855974	703361	257514	445847	160236	0.295026	241022	0.52131	1.5937	1.64197	0.672376	0.715425	0.0430491
ATGCTT	4681	2309	2372	1529	0.485089	2195	0.882944	702082	256878	445204	159795	0.294669	240396	0.520692	1.64622	1.69572	0.719155	0.761894	0.0427385
ATCTTA	3025	1665	1360	1124	0.591268	1568	1.07618	703738	257522	446216	160200	0.294736	241023	0.520889	2.0061	2.06605	1.00439	1.04688	0.0424875
AGTGAT	4995	2573	2422	1687	0.509976	2404	0.927827	701768	256614	445154	159637	0.294462	240187	0.520357	1.73189	1.78306	0.792347	0.834354	0.0420065
GTCTGA	3942	2049	1893	1380	0.538642	1951	0.97991	702821	257138	445683	159944	0.294623	240640	0.520662	1.82824	1.88205	0.870456	0.912302	0.0418458
CGCTGA	2593	1272	1321	831	0.471623	1197	0.85745	704170	257915	446255	160493	0.295199	241394	0.521622	1.59764	1.64382	0.675946	0.717048	0.0411026
ATGACT	2761	1472	1289	1005	0.572323	1408	1.04065	704002	257715	446287	160319	0.294876	241183	0.521117	1.9409	1.99696	0.956723	0.997805	0.0410824
CATTAA	3550	2161	1389	1528	0.755687	2055	1.37458	703213	257026	446187	159796	0.294058	240536	0.519879	2.56986	2.64404	1.36169	1.40275	0.0410555
ACTAAA	3009	1859	1150	1337	0.799641	1783	1.45432	703754	257328	446426	159987	0.29422	240808	0.520164	2.71784	2.79589	1.44246	1.48331	0.0408498
CCCTAA	1770	964	806	654	0.586022	913	1.06534	704993	258223	446770	160670	0.295174	241678	0.521628	1.98534	2.04235	0.989388	1.03023	0.040839
AGTTAA	4934	2641	2293	1783	0.565852	2502	1.02878	701829	256546	445283	159541	0.2942	240089	0.519966	1.92336	1.97856	0.943629	0.98445	0.040821
TGTCTT	3506	1748	1758	1148	0.486853	1646	0.884946	703257	257439	445818	160176	0.294939	240945	0.521174	1.65069	1.69799	0.723068	0.763825	0.0407563
ATTACT	2851	1429	1422	950	0.499737	1357	0.9083	703912	257758	446154	160374	0.295056	241234	0.521386	1.6937	1.74209	0.760182	0.800816	0.0406343
TGTTCA	3700	1818	1882	1201	0.480592	1725	0.873418	703063	257369	445694	160123	0.294918	240866	0.521133	1.62958	1.676	0.704497	0.745021	0.0405234
AATGAA	3708	1789	1919	1168	0.459843	1688	0.835644	703055	257398	445657	160156	0.295001	240903	0.521264	1.55878	1.60311	0.640418	0.680875	0.0404569
GTCTTA	4001	2120	1881	1426	0.553786	2007	1.00652	702762	257067	445695	159898	0.294545	240584	0.520544	1.88014	1.93359	0.91084	0.951283	0.0404426
ATTGAA	3889	1984	1905	1321	0.514408	1879	0.934826	702874	257203	445671	160003	0.294735	240712	0.520839	1.74533	1.79485	0.803496	0.84386	0.0403644
ACTCTT	1898	925	973	604	0.46677	871	0.848101	704865	258262	446603	160720	0.295362	241720	0.52191	1.58033	1.625	0.660225	0.700436	0.040211
GTGACT	3449	1693	1756	1105	0.471416	1591	0.856297	703314	257494	445820	160219	0.295011	241000	0.521291	1.59796	1.64265	0.676233	0.716023	0.0397901
TGTGAT	5019	2564	2455	1691	0.508113	2409	0.922989	701744	256623	445121	159633	0.294466	240182	0.520368	1.72554	1.77372	0.787051	0.826781	0.0397304
TGTAAA	4638	2265	2373	1471	0.464477	2122	0.843402	702125	256922	445203	159853	0.294784	240469	0.520884	1.57565	1.61918	0.655951	0.69526	0.0393088
TCATTG	3685	1808	1877	1196	0.480514	1717	0.872459	703078	257379	445699	160128	0.294922	240874	0.521142	1.62929	1.67413	0.704245	0.743411	0.039166
TTTGAT	4821	2711	2110	1860	0.628166	2569	1.14076	701942	256476	445466	159464	0.293955	240022	0.519618	2.13695	2.19539	1.09555	1.13448	0.0389244
ATGTGA	4577	2190	2387	1418	0.448876	2055	0.81483	702186	256997	445189	159906	0.294877	240536	0.521035	1.52225	1.56387	0.606203	0.645117	0.0389133
TGGTAA	5842	3059	2783	2052	0.541425	2896	0.983028	700921	256128	444793	159272	0.29405	239695	0.519691	1.84127	1.89156	0.880698	0.919578	0.0388797
TTAAAA	4098	2131	1967	1426	0.533683	2016	0.9683	702665	257056	445609	159898	0.294598	240575	0.520624	1.81156	1.85988	0.857235	0.895213	0.0379776
TAACAC	2529	1529	1000	1091	0.758693	1465	1.37688	704234	257658	446576	160233	0.294545	241126	0.520669	2.57581	2.64444	1.36503	1.40296	0.0379385
TAATGA	4706	2802	1904	1971	0.720658	2667	1.30799	702057	256385	445672	159353	0.293628	239924	0.519167	2.45433	2.51941	1.29533	1.33309	0.0377604
ACTTGA	2778	1292	1486	842	0.434917	1225	0.788796	703985	257895	446090	160482	0.295273	241366	0.521738	1.47293	1.51186	0.55869	0.596326	0.0376363
TATTTA	4652	2608	2044	1784	0.622036	2466	1.12809	702111	256579	445532	159540	0.294044	240125	0.519767	2.11545	2.17037	1.08096	1.11794	0.0369786
TGCTGA	3177	1726	1451	1177	0.5885	1640	1.06701	703586	257461	446125	160147	0.294692	240951	0.520823	1.997	2.04871	0.997836	1.03471	0.0368776
TAACTA	3150	1925	1225	1378	0.777652	1843	1.4101	703613	257262	446351	159946	0.294198	240748	0.520126	2.64329	2.71107	1.40234	1.43886	0.036529
AATCTT	2913	1520	1393	1008	0.529134	1426	0.958978	703850	257667	446183	160316	0.294951	241165	0.521229	1.79397	1.83984	0.843157	0.879579	0.0364226
AAATGT	4789	2320	2469	1527	0.468118	2198	0.848321	701974	256867	445107	159797	0.294732	240393	0.520803	1.58828	1.62887	0.667467	0.703871	0.0364045
CATAAT	3341	1914	1427	1321	0.65396	1812	1.18509	703422	257273	446149	160003	0.294438	240779	0.520442	2.22105	2.27708	1.15124	1.18718	0.0359431
ATTGTT	4653	2293	2360	1526	0.488008	2183	0.883806	702110	256894	445216	159798	0.294661	240408	0.520699	1.65617	1.69734	0.727849	0.763278	0.0354287
TGTTGA	4966	2526	2440	1684	0.513102	2392	0.929293	701797	256661	445136	159640	0.294453	240199	0.520364	1.74256	1.78585	0.801205	0.836612	0.0354068
ATAATC	3081	1747	1334	1212	0.648475	1664	1.17431	703682	257440	446242	160112	0.294556	240927	0.520636	2.20153	2.25553	1.13851	1.17347	0.0349606
TCTCTT	2279	1072	1207	702	0.445149	1017	0.805864	704484	258115	446369	160622	0.295336	241574	0.52186	1.50726	1.54422	0.591931	0.626874	0.0349429
CTTTAA	3389	1806	1583	1222	0.563913	1712	1.02087	703374	257381	445993	160102	0.2947	240879	0.520825	1.91352	1.9601	0.936228	0.970929	0.0347007
GAATTT	4518	2156	2362	1416	0.45648	2044	0.826192	702245	257031	445214	159908	0.29485	240547	0.521005	1.54818	1.58577	0.63057	0.66518	0.0346103
ACTTTT	2822	1329	1493	858	0.436864	1246	0.790609	703941	257858	446083	160466	0.295259	241345	0.521719	1.47959	1.51539	0.565201	0.599692	0.0344917
TAAATT	4447	2410	2037	1643	0.585949	2289	1.0607	702316	256777	445539	159681	0.29427	240302	0.520118	1.9912	2.03935	0.993636	1.02811	0.0344749
CTTATT	3209	1797	1412	1231	0.622346	1700	1.12657	703554	257390	446164	160093	0.29458	240891	0.520662	2.11265	2.16373	1.07905	1.11352	0.0344686
GTTTAC	4032	2095	1937	1394	0.528431	1971	0.956332	702731	257092	445639	159930	0.294638	240620	0.520697	1.79349	1.83664	0.842769	0.877066	0.0342974
CTCTTA	2338	1172	1166	770	0.491071	1100	0.88853	704425	258015	446410	160554	0.295206	241491	0.521653	1.66349	1.7033	0.734211	0.768329	0.0341186
CGGTAA	4711	2278	2433	1468	0.452667	2121	0.818919	702052	256909	445143	159856	0.294831	240470	0.520969	1.53535	1.57191	0.618565	0.652523	0.033958
GTAATG	6386	3352	3034	2242	0.541023	3159	0.978928	700377	255835	444542	159082	0.293892	239432	0.519437	1.84089	1.88459	0.880407	0.914253	0.0338463
ATAACC	2304	1396	908	1000	0.766871	1339	1.38756	704459	257791	446668	160324	0.29464	241252	0.52083	2.60274	2.66414	1.38003	1.41367	0.0336409
AATTAT	3887	2056	1831	1387	0.5548	1947	1.00361	702876	257131	445745	159937	0.294576	240644	0.520613	1.88338	1.92774	0.913326	0.946913	0.0335868
TTGATC	3292	1618	1674	1068	0.480216	1530	0.868331	703471	257569	445902	160256	0.295014	241061	0.521314	1.62777	1.66566	0.7029	0.736092	0.0331923
CTATAA	2928	1500	1428	1000	0.518672	1417	0.93779	703835	257687	446148	160324	0.294978	241174	0.521276	1.75834	1.79903	0.814214	0.847217	0.0330034
CAATAA	3171	1776	1395	1224	0.628659	1687	1.13679	703592	257411	446181	160100	0.294577	240904	0.520662	2.13411	2.18336	1.09364	1.12655	0.0329141
CTAAAG	3561	1721	1840	1118	0.457634	1612	0.827091	703202	257466	445736	160206	0.295041	240979	0.521348	1.55109	1.58645	0.63328	0.665799	0.0325196
TAAAAC	2980	1470	1510	983	0.492238	1403	0.889664	703783	257717	446066	160341	0.295047	241188	0.52138	1.66834	1.70636	0.738412	0.770924	0.0325122
ATATGT	4662	2180	2482	1422	0.438889	2062	0.793077	702101	257007	445094	159902	0.294914	240529	0.521108	1.48819	1.5219	0.573562	0.605878	0.0323155
ACCTCA	1487	705	782	466	0.456415	672	0.82454	705276	258482	446794	160858	0.295468	241919	0.522101	1.54472	1.57927	0.627346	0.659261	0.0319152
GTGATT	5579	2849	2730	1901	0.516857	2694	0.933795	701184	256338	444846	159423	0.294268	239897	0.52006	1.75642	1.79555	0.812634	0.844428	0.0317942
GTAAAT	5269	2638	2631	1755	0.499431	2499	0.902166	701494	256549	444945	159569	0.294448	240092	0.520353	1.69616	1.73376	0.76227	0.793902	0.0316322
CTTACT	2321	1355	966	942	0.683104	1282	1.23388	704442	257832	446610	160382	0.294787	241309	0.521036	2.31728	2.36813	1.21243	1.24375	0.0313154
ATGTAA	4889	2667	2222	1815	0.590436	2523	1.06636	701874	256520	445354	159509	0.294099	240068	0.519846	2.00761	2.05129	1.00548	1.03653	0.0310553
CTCATA	2445	1288	1157	863	0.545512	1213	0.984578	704318	257899	446419	160461	0.295043	241378	0.521402	1.84893	1.88833	0.886688	0.917108	0.0304208
AGTAAC	3768	2362	1406	1710	0.830904	2261	1.50033	702995	256825	446170	159614	0.293742	240330	0.519447	2.82868	2.88832	1.50013	1.53023	0.0301025
TTCACT	2430	1319	1111	911	0.599737	1263	1.08226	704333	257868	446465	160413	0.29492	241328	0.521221	2.03356	2.0764	1.024	1.05408	0.030078
TTATAT	4306	2267	2039	1539	0.556198	2157	1.00372	702457	256920	445537	159785	0.294441	240434	0.520394	1.889	1.92877	0.917619	0.947684	0.0300654
TAATTA	4450	2643	1807	1850	0.711538	2502	1.28439	702313	256544	445769	159474	0.293778	240089	0.519421	2.42203	2.47274	1.27622	1.30611	0.0298942
CTGACG	2638	1482	1156	1023	0.633437	1407	1.14297	704125	257705	446420	160301	0.294766	241184	0.520982	2.14894	2.19388	1.10363	1.13349	0.0298573
TTACTT	3073	1662	1411	1124	0.576706	1567	1.0405	703690	257525	446165	160200	0.294762	241024	0.520946	1.95652	1.99734	0.968287	0.998078	0.0297904
TCACTC	1700	822	878	555	0.484716	793	0.874311	705063	258365	446698	160769	0.295372	241798	0.521943	1.64104	1.67511	0.714609	0.744254	0.0296447
TAATAA	4248	2649	1599	1925	0.82867	2546	1.49589	702515	256538	445977	159399	0.29349	240045	0.51905	2.8235	2.88197	1.49749	1.52706	0.0295692
ATGATT	4420	2316	2104	1581	0.556886	2215	1.00454	702343	256871	445472	159743	0.294403	240376	0.520332	1.89158	1.93057	0.919591	0.949025	0.0294341
TCTTAC	2445	1473	972	1045	0.746429	1403	1.34645	704318	257714	446604	160279	0.294609	241188	0.520778	2.53362	2.58546	1.3412	1.37042	0.029218
ACTCAC	1779	1088	691	796	0.809766	1056	1.46058	704984	258099	446885	160528	0.294841	241535	0.521168	2.74645	2.80251	1.45757	1.48672	0.0291531
GCTTAT	3924	2100	1824	1446	0.583535	2012	1.0523	702839	257087	445752	159878	0.294456	240579	0.520441	1.98174	2.02194	0.986769	1.01574	0.0289731
TTCTCA	2446	1366	1080	957	0.642713	1313	1.15887	704317	257821	446496	160367	0.294819	241278	0.521075	2.18002	2.224	1.12434	1.15316	0.0288126
CTCTAA	2538	1573	965	1128	0.8	1499	1.44273	704225	257614	446611	160196	0.294462	241092	0.520568	2.71682	2.77146	1.44192	1.47065	0.0287302
CAACTT	2032	969	1063	641	0.46082	922	0.830631	704731	258218	446513	160683	0.295347	241669	0.521893	1.56026	1.59157	0.64179	0.670452	0.0286614
CTTACC	1666	932	734	644	0.630137	886	1.1359	705097	258255	446842	160680	0.295141	241705	0.521599	2.13503	2.17772	1.09426	1.12282	0.0285592
TAACCG	3022	1739	1283	1220	0.677026	1661	1.22043	703741	257448	446293	160104	0.294505	240930	0.52058	2.29886	2.34436	1.20092	1.22919	0.0282777
CTAAAA	2969	1617	1352	1112	0.598815	1541	1.07913	703794	257570	446224	160212	0.294734	241050	0.520914	2.03172	2.07161	1.0227	1.05075	0.0280543
ACTTTA	2922	1404	1518	924	0.462462	1328	0.833124	703841	257783	446058	160400	0.295156	241263	0.521562	1.56684	1.59736	0.647857	0.675693	0.027836
GTTGAC	3893	2122	1771	1453	0.595492	2015	1.07295	702870	257065	445805	159871	0.294422	240576	0.520396	2.02258	2.06179	1.01619	1.0439	0.0277059
TTATAA	4283	2438	1845	1684	0.647942	2307	1.16751	702480	256749	445731	159640	0.294083	240284	0.519875	2.20326	2.24575	1.13964	1.1672	0.0275589
TAAGTT	5058	2463	2595	1627	0.474206	2330	0.854106	701705	256724	444981	159697	0.29464	240261	0.520672	1.60944	1.64039	0.686562	0.714039	0.0274773
AATTCA	3153	1631	1522	1107	0.541056	1556	0.974327	703610	257556	446054	160217	0.294846	241035	0.521072	1.83505	1.86985	0.875818	0.902922	0.0271046
ATTTAT	4388	2498	1890	1738	0.655849	2376	1.18091	702375	256689	445686	159586	0.294011	240215	0.519766	2.23069	2.27201	1.15749	1.18397	0.0264776
TGATAC	3068	1517	1551	1011	0.491492	1440	0.884521	703695	257670	446025	160313	0.295028	241151	0.521358	1.66592	1.69657	0.736317	0.762622	0.0263054
TCTAAC	2643	1916	727	1489	1.29029	1848	2.32453	704120	257271	446849	159835	0.29366	240743	0.51954	4.39383	4.4742	2.13548	2.16163	0.0261511
TTGACG	3711	1943	1768	1317	0.550125	1846	0.989812	703052	257244	445808	160007	0.294648	240745	0.520747	1.86706	1.90075	0.900769	0.926572	0.0258034
TAACAA	3302	1918	1384	1353	0.694202	1834	1.24932	703461	257269	446192	159971	0.29434	240757	0.520326	2.3585	2.40103	1.23787	1.26365	0.0257827
ACTGAC	2314	1440	874	1033	0.806401	1370	1.45127	704449	257747	446702	160291	0.294567	241221	0.520739	2.73758	2.78694	1.4529	1.47868	0.0257821
AATGCT	3619	1843	1776	1237	0.519312	1748	0.93426	703144	257344	445800	160087	0.294789	240843	0.520966	1.76164	1.79332	0.81692	0.842635	0.0257156
ACTTAC	2312	1412	900	1009	0.774367	1346	1.39337	704451	257775	446676	160315	0.294623	241245	0.520816	2.62833	2.67537	1.39415	1.41974	0.0255913
ACCTTA	2225	1121	1104	751	0.509498	1064	0.916451	704538	258066	446472	160573	0.29519	241527	0.521644	1.726	1.75685	0.787433	0.812992	0.0255594
AATATA	3820	1894	1926	1254	0.488698	1787	0.878997	702944	257293	445651	160070	0.294857	240804	0.521063	1.65741	1.68693	0.728931	0.7544	0.0254694
AACTCA	2167	1210	957	845	0.639183	1159	1.1498	704596	257977	446619	160479	0.294935	241432	0.521267	2.1672	2.20578	1.11583	1.14129	0.0254577
ATTTGT	4652	2174	2478	1424	0.44114	2058	0.793369	702111	257013	445098	159900	0.294904	240533	0.52111	1.49588	1.52246	0.580993	0.606404	0.0254111
CGATAA	3344	1618	1726	1060	0.464098	1521	0.834339	703419	257569	445850	160264	0.295061	241070	0.521403	1.57289	1.60018	0.653415	0.678236	0.0248206
CTGAAA	2954	1388	1566	909	0.444499	1312	0.799026	703809	257799	446010	160415	0.295209	241279	0.52165	1.50571	1.53173	0.590441	0.615158	0.0247172
CTTAAT	3295	1974	1321	1404	0.742464	1884	1.33522	703468	257213	446255	159920	0.294215	240707	0.520154	2.52354	2.56698	1.33545	1.36007	0.0246195
GTAATA	5285	2828	2457	1917	0.569181	2673	1.02335	701478	256359	445119	159407	0.29407	239918	0.519798	1.93553	1.96875	0.952725	0.977282	0.0245567
TAACGG	5020	2626	2394	1776	0.547472	2490	0.98419	701743	256561	445182	159548	0.294263	240101	0.520102	1.86049	1.8923	0.895679	0.920141	0.0244624
CGCTTA	2847	1383	1464	908	0.468283	1301	0.841527	703916	257804	446112	160416	0.295154	241290	0.521566	1.58657	1.61346	0.665913	0.690159	0.0242455
TTCATA	3351	1705	1646	1153	0.524568	1626	0.942609	703412	257482	445930	160171	0.294843	240965	0.521065	1.77914	1.809	0.831181	0.855195	0.0240148
AATCCT	2078	960	1118	632	0.437068	914	0.785223	704685	258227	446458	160692	0.295394	241677	0.521972	1.47961	1.50434	0.565219	0.589132	0.0239131
GTTACT	3532	1727	1805	1134	0.472894	1622	0.849215	703231	257460	445771	160190	0.294987	240969	0.521282	1.6031	1.62909	0.680866	0.704064	0.0231984
TTTATG	5084	2454	2630	1630	0.471917	2332	0.847384	701679	256733	444946	159694	0.294647	240259	0.520695	1.60164	1.62741	0.679547	0.702577	0.0230307
TTGATG	5049	2570	2479	1720	0.516672	2430	0.927835	701714	256617	445097	159604	0.294413	240161	0.520332	1.75492	1.78316	0.811409	0.834435	0.0230262
AGCTAA	3471	1961	1510	1364	0.647366	1866	1.16262	703292	257226	446066	159960	0.294406	240725	0.520411	2.19889	2.23404	1.13678	1.15965	0.0228759
TGCTAA	3701	2353	1348	1728	0.875824	2263	1.57371	703062	256834	446228	159596	0.293663	240328	0.519365	2.98241	3.03007	1.57648	1.59935	0.0228737
TCTAAT	3496	2402	1094	1816	1.08095	2308	1.94276	703267	256785	446482	159508	0.293343	240283	0.518988	3.68494	3.74337	1.88164	1.90434	0.0226946
CACTCA	1866	970	896	653	0.538335	917	0.96628	704897	258217	446680	160671	0.295228	241674	0.521723	1.82345	1.8521	0.866672	0.889158	0.0224866
GTTAAT	5793	3439	2354	2434	0.72462	3276	1.30155	700970	255748	445222	158890	0.293112	239315	0.518385	2.47216	2.51078	1.30577	1.32813	0.0223596
ATGAAT	3967	1931	2036	1274	0.473078	1821	0.848555	702796	257256	445540	160050	0.294889	240770	0.521118	1.60426	1.62834	0.681906	0.703399	0.0214937
AAATAT	3808	1866	1942	1245	0.485759	1773	0.871253	702955	257321	445634	160079	0.294872	240818	0.521097	1.64735	1.67196	0.720151	0.741541	0.0213902
CGTAAC	2800	1636	1164	1167	0.714636	1573	1.28199	703963	257551	446412	160157	0.294511	241018	0.520619	2.42651	2.46243	1.27888	1.30008	0.0211983
TAAACA	3129	1535	1594	1004	0.472471	1435	0.847107	703634	257652	445982	160320	0.295078	241156	0.521443	1.60117	1.62454	0.679128	0.700035	0.0209067
ACATTA	2967	1418	1549	934	0.45942	1340	0.823602	703796	257769	446027	160390	0.295157	241251	0.521573	1.55653	1.57907	0.638331	0.659078	0.020747
AAATTA	3981	1948	2033	1290	0.479376	1840	0.859411	702782	257239	445543	160034	0.294859	240751	0.521071	1.62578	1.64932	0.701133	0.721869	0.0207361
ATAACG	3790	2138	1652	1474	0.636442	2020	1.14124	702973	257049	445924	159850	0.294316	240571	0.520264	2.16244	2.19359	1.11266	1.13329	0.0206293
TAGTAA	5227	2846	2381	1938	0.589237	2685	1.05625	701536	256341	445195	159386	0.293989	239906	0.519693	2.00428	2.03246	1.00309	1.02323	0.0201391
TTCAAT	3187	1610	1577	1073	0.507569	1518	0.909527	703576	257577	445999	160251	0.294945	241073	0.521236	1.72089	1.74494	0.783157	0.80318	0.0200237
CCTTAA	2378	1270	1108	861	0.567568	1199	1.01696	704385	257917	446468	160463	0.295011	241392	0.521373	1.92389	1.95055	0.944023	0.96388	0.0198573
ATGTTC	3446	1599	1847	1055	0.441238	1521	0.79013	703317	257588	445729	160269	0.295129	241070	0.521518	1.49507	1.51506	0.580213	0.599374	0.0191603
AATCAC	2238	1160	1078	780	0.534979	1095	0.958005	704525	258027	446498	160544	0.295128	241496	0.521557	1.8127	1.83682	0.858143	0.877209	0.0190659
TACATT	3165	1548	1617	1031	0.48313	1468	0.865056	703598	257639	445959	160293	0.295033	241123	0.521375	1.63755	1.65918	0.711535	0.730472	0.0189365
ACTCAT	2288	1367	921	983	0.753257	1314	1.34908	704475	257820	446655	160341	0.294672	241277	0.520894	2.55626	2.58992	1.35403	1.37291	0.0188781
TGATGA	4332	2173	2159	1452	0.504167	2055	0.902503	702431	257014	445417	159872	0.294663	240536	0.520759	1.71099	1.73305	0.774835	0.793316	0.0184808
TTCATC	2202	1057	1145	704	0.46996	1006	0.841137	704561	258130	446431	160620	0.295289	241585	0.521809	1.59152	1.61196	0.670408	0.688819	0.0184111
TGACGC	2506	1248	1258	834	0.498804	1182	0.892749	704257	257939	446318	160490	0.295145	241409	0.521573	1.69003	1.71165	0.75705	0.775386	0.0183363
ACATTT	3106	1485	1621	968	0.45276	1390	0.810023	703657	257702	445955	160356	0.295151	241201	0.521565	1.53399	1.55306	0.61729	0.635116	0.0178251
TGATAA	4540	2614	1926	1852	0.688988	2507	1.23315	702223	256573	445650	159472	0.293822	240084	0.519506	2.34492	2.3737	1.22954	1.24714	0.0176011
ATCAAT	2759	1334	1425	875	0.464437	1252	0.83079	704004	257853	446151	160449	0.295184	241339	0.521628	1.57338	1.59269	0.653867	0.671462	0.0175949
CTTATA	3095	1661	1434	1140	0.58312	1580	1.0429	703668	257526	446142	160184	0.294735	241011	0.520928	1.97845	2.00201	0.984373	1.00145	0.0170781
TAACAG	4020	2136	1884	1475	0.579568	2046	1.03647	702743	257051	445692	159849	0.294439	240545	0.520437	1.96838	1.99155	0.97701	0.993888	0.0168782
TCATAT	3157	1559	1598	1025	0.480769	1459	0.859246	703606	257628	445978	160299	0.295043	241132	0.521396	1.62949	1.64797	0.704419	0.720693	0.0162739
TTACTG	3527	1696	1831	1104	0.455634	1583	0.8143	703236	257491	445745	160220	0.295056	241008	0.521405	1.54423	1.56174	0.626886	0.643157	0.0162704
ATTATA	3879	1947	1932	1305	0.506993	1844	0.906143	702884	257240	445644	160019	0.294768	240747	0.520943	1.71998	1.73943	0.782388	0.798613	0.0162246
CTTAAC	2595	1585	1010	1139	0.78228	1513	1.39834	704168	257602	446566	160185	0.294467	241078	0.520586	2.6566	2.68608	1.40958	1.4255	0.0159242
CGTTTA	3654	1727	1927	1137	0.451728	1632	0.807122	703109	257460	445649	160187	0.295046	240959	0.521387	1.53104	1.54803	0.614515	0.630432	0.0159166
ATGACA	3136	1531	1605	1020	0.482042	1451	0.861128	703627	257656	445971	160304	0.295044	241140	0.521398	1.6338	1.65157	0.708229	0.723841	0.0156115
GTAACC	2888	1714	1174	1203	0.713947	1619	1.27581	703875	257473	446402	160121	0.294473	240972	0.520567	2.42449	2.4508	1.27768	1.29326	0.0155757
TTAATG	5485	3231	2254	2289	0.716208	3079	1.27972	701278	255956	445322	159035	0.293291	239512	0.518687	2.44197	2.46722	1.28805	1.30289	0.014844
GCTGAC	2831	1541	1290	1068	0.605786	1471	1.08162	703932	257646	446286	160256	0.294764	241120	0.520989	2.05516	2.07609	1.03925	1.05387	0.0146176
GGTAAC	5438	3035	2403	2067	0.613171	2842	1.09476	701325	256152	445173	159257	0.293795	239749	0.519414	2.08707	2.10769	1.06148	1.07566	0.0141808
TGAACT	2758	1365	1393	902	0.485991	1281	0.867299	704005	257822	446183	160422	0.29512	241310	0.521531	1.64676	1.66298	0.719631	0.733774	0.0141435
AATTGT	4589	2356	2233	1589	0.529667	2230	0.945316	702174	256831	445343	159735	0.294476	240361	0.520473	1.79868	1.81626	0.846937	0.860974	0.0140372
AATCAA	2693	1259	1434	826	0.442421	1188	0.789369	704070	257928	446142	160498	0.295265	241403	0.521764	1.49838	1.51288	0.583408	0.597302	0.0138944
CTTACA	2448	1351	1097	945	0.628743	1294	1.12132	704315	257836	446479	160379	0.294849	241297	0.52114	2.13242	2.15166	1.09249	1.10545	0.0129598
TAATGG	6349	3099	3250	2052	0.477542	2920	0.85156	700414	256088	444326	159272	0.294326	239671	0.520184	1.6225	1.63704	0.698216	0.711087	0.0128718
TTCATG	3937	1987	1950	1327	0.508429	1872	0.906538	702826	257200	445626	159997	0.294747	240719	0.520916	1.72497	1.74028	0.786572	0.799316	0.0127441
ATATAA	3781	2048	1733	1412	0.596032	1948	1.06274	702982	257139	445843	159912	0.294459	240643	0.52049	2.02416	2.0418	1.01732	1.02984	0.0125216
GTCTAA	4026	2454	1572	1783	0.794918	2361	1.41802	702737	256733	446004	159541	0.293708	240230	0.519408	2.70649	2.73006	1.43642	1.44893	0.012512
GTTGAT	5360	2799	2561	1903	0.550477	2655	0.981516	701403	256388	445015	159421	0.294144	239936	0.519942	1.87145	1.88774	0.904158	0.916661	0.0125029
GGTTAA	7422	3627	3795	2419	0.48351	3436	0.862017	699341	255560	443781	158905	0.294031	239155	0.519692	1.64442	1.65871	0.717577	0.730059	0.0124829
TCTGAC	2433	1498	935	1082	0.800888	1431	1.42814	704330	257689	446641	160242	0.294515	241160	0.520673	2.71935	2.74288	1.44326	1.45569	0.0124318
CTCACA	1903	1007	896	689	0.567545	957	1.01163	704860	258180	446680	160635	0.295163	241634	0.521633	1.92282	1.93935	0.943224	0.955572	0.0123471
TTTAAA	4436	2318	2118	1566	0.545645	2187	0.972432	702327	256869	445458	159758	0.294447	240404	0.520442	1.85311	1.86847	0.889952	0.901861	0.0119091
TTATTT	4584	2404	2180	1627	0.55022	2269	0.98013	702179	256783	445396	159697	0.294382	240322	0.520339	1.86907	1.88364	0.902318	0.913522	0.0112039
ATTCAC	2468	1328	1140	921	0.595346	1270	1.0601	704295	257859	446436	160403	0.294917	241321	0.521241	2.01869	2.0338	1.01342	1.02418	0.0107594
TTTTAA	4742	2851	1891	2050	0.761516	2730	1.35686	702021	256336	445685	159274	0.293459	239861	0.519	2.59496	2.61437	1.37571	1.38646	0.0107499
TCATGT	3768	1873	1895	1251	0.49702	1769	0.884942	702995	257314	445681	160073	0.294836	240822	0.521065	1.68575	1.69834	0.753392	0.764121	0.0107298
TCCTTA	2368	1208	1160	808	0.517949	1136	0.922078	704395	257979	446416	160516	0.295132	241455	0.521569	1.75497	1.76789	0.81145	0.822031	0.0105817
TACTTA	3193	1836	1357	1285	0.67348	1741	1.19904	703570	257351	446219	160039	0.294443	240850	0.520509	2.2873	2.30358	1.19365	1.20388	0.0102333
ATTATT	4016	2008	2008	1362	0.513188	1917	0.913292	702747	257179	445568	159962	0.294706	240674	0.520857	1.74135	1.75344	0.80021	0.810189	0.00997871
CATGAT	3306	1544	1762	1014	0.442408	1456	0.787027	703457	257643	445814	160310	0.29515	241135	0.521574	1.49893	1.50895	0.583929	0.593542	0.00961314
ATGATA	4241	2080	2161	1384	0.484424	1963	0.861721	702522	257107	445415	159940	0.294776	240628	0.520959	1.64337	1.6541	0.716653	0.72605	0.0093964
TCAATT	3084	1542	1542	1039	0.508068	1464	0.903704	703679	257645	446034	160285	0.29497	241127	0.521297	1.72244	1.73357	0.784454	0.793744	0.00929007
TAATGC	3966	2245	1721	1575	0.65872	2140	1.17196	702797	256942	445855	159749	0.294171	240451	0.520067	2.23924	2.25348	1.16301	1.17215	0.00914349
TGAATA	4182	2016	2166	1324	0.463261	1889	0.823812	702581	257171	445410	160000	0.294887	240702	0.521136	1.57098	1.5808	0.651664	0.660653	0.00898934
TTTACC	2368	1231	1137	824	0.533679	1153	0.948971	704395	257956	446439	160500	0.295094	241438	0.521513	1.80851	1.81965	0.854798	0.863662	0.00886328
CTCTCA	1713	885	828	607	0.548825	846	0.975779	705050	258302	446748	160717	0.295255	241745	0.521784	1.85882	1.87008	0.894384	0.903102	0.00871787
CTGATA	3364	1861	1503	1295	0.625906	1772	1.11307	703399	257326	446073	160029	0.294512	240819	0.5206	2.12523	2.13804	1.08762	1.09629	0.00867194
ATCTAA	3129	1962	1167	1426	0.837346	1872	1.48926	703634	257225	446409	159898	0.294073	240719	0.520007	2.84741	2.86392	1.50965	1.51799	0.00834308
ACAAAT	2803	1319	1484	866	0.447083	1241	0.794494	703960	257868	446092	160458	0.29523	241350	0.521714	1.51436	1.52285	0.598705	0.606778	0.00807369
TGAATT	4132	2130	2002	1452	0.541791	2027	0.962945	702631	257057	445574	159872	0.294554	240564	0.520626	1.83936	1.84959	0.879203	0.887207	0.00800424
ACTTCT	1830	865	965	567	0.448931	812	0.797642	704933	258322	446611	160757	0.295414	241779	0.522027	1.51967	1.52797	0.603758	0.611617	0.00785933
TATTCA	3389	1797	1592	1244	0.579953	1720	1.03056	703374	257390	445984	160080	0.294647	240871	0.520799	1.9683	1.9788	0.976949	0.984627	0.00767775
AAAATT	3726	1761	1965	1164	0.454333	1664	0.806984	703037	257426	445611	160160	0.295021	240927	0.521363	1.54	1.54783	0.622932	0.630251	0.00731926
GTAACT	3875	2282	1593	1602	0.704795	2154	1.2516	702888	256905	445983	159722	0.294057	240437	0.519919	2.3968	2.40729	1.26111	1.26741	0.00630614
GACTAA	3402	2151	1251	1575	0.862069	2058	1.53125	703361	257036	446325	159749	0.293866	240533	0.519703	2.93355	2.9464	1.55265	1.55895	0.00630555
TAATAT	4337	2511	1826	1787	0.700784	2404	1.24366	702426	256676	445750	159537	0.293867	240187	0.519616	2.3847	2.39342	1.25381	1.25908	0.00526759
TATATT	4105	2063	2042	1384	0.508637	1947	0.902224	702658	257124	445534	159940	0.294702	240644	0.520859	1.72594	1.73219	0.787379	0.792594	0.00521518
CTTTAT	3108	1504	1604	1001	0.475083	1421	0.842324	703655	257683	445972	160323	0.295074	241170	0.521466	1.61005	1.6153	0.687104	0.691803	0.00469843
CATCTT	2156	1036	1120	693	0.473684	984	0.83959	704607	258151	446456	160631	0.295291	241607	0.521829	1.60413	1.60894	0.68179	0.686108	0.00431744
ATATCT	2807	1398	1409	934	0.498665	1317	0.883893	703956	257789	446167	160390	0.29507	241274	0.521468	1.68999	1.69501	0.757015	0.761292	0.00427695
GGCTAA	5516	2909	2607	1981	0.560396	2749	0.993495	701247	256278	444969	159343	0.294043	239842	0.519808	1.90583	1.91127	0.93042	0.934534	0.00411326
CTAATA	3341	2123	1218	1563	0.879078	2035	1.55819	703422	257064	446358	159761	0.293861	240556	0.51971	2.99147	2.9982	1.58085	1.5841	0.00324118
GATTAT	4482	2099	2383	1398	0.453307	1996	0.802896	702281	257088	445193	159926	0.294873	240595	0.521123	1.5373	1.54071	0.620395	0.623591	0.00319618
TAAATA	4130	2051	2079	1384	0.504006	1948	0.892759	702633	257136	445497	159940	0.294715	240643	0.520884	1.71014	1.71393	0.774118	0.77731	0.00319192
CCTCAT	1709	889	820	609	0.553636	846	0.980301	705054	258298	446756	160715	0.295248	241745	0.521779	1.87516	1.87877	0.907011	0.909786	0.00277433
AAATAA	3937	2190	1747	1550	0.649351	2106	1.15019	702826	256997	445829	159774	0.294215	240485	0.520146	2.20706	2.21128	1.14213	1.14488	0.0027567
ATTTAA	4486	2596	1890	1837	0.693469	2473	1.22851	702277	256591	445686	159487	0.293828	240118	0.519557	2.36012	2.36454	1.23886	1.24156	0.0027017
CTATTT	3172	1489	1683	990	0.453712	1413	0.803297	703591	257698	445893	160334	0.295135	241178	0.521564	1.53731	1.54017	0.620404	0.62309	0.00268583
GTTCTT	3640	1714	1926	1142	0.457166	1628	0.809145	703123	257473	445650	160182	0.295027	240963	0.521384	1.54957	1.55192	0.631873	0.634051	0.00217859
CTTATC	2323	1235	1088	853	0.580272	1177	1.02705	704440	257952	446488	160471	0.295	241414	0.521383	1.96702	1.96986	0.976013	0.978091	0.00207781
TTTTAC	3353	1760	1593	1191	0.550879	1655	0.974676	703410	257427	445983	160133	0.294754	240936	0.520972	1.86895	1.87088	0.902224	0.903717	0.00149283
CAATTT	3200	1603	1597	1065	0.498829	1500	0.882353	703563	257584	445979	160259	0.294971	241091	0.521309	1.69111	1.69257	0.757972	0.759216	0.00124433
CGTAAT	3829	2076	1753	1428	0.594752	1963	1.05198	702934	257111	445823	159896	0.294447	240628	0.520495	2.01989	2.02112	1.01428	1.01515	0.000874862
ATACTT	2695	1349	1346	904	0.504746	1271	0.892556	704068	257838	446230	160420	0.295081	241320	0.521493	1.71054	1.71154	0.774448	0.775294	0.000845988
ATTTTA	4387	2255	2132	1532	0.536602	2136	0.948912	702376	256932	445444	159792	0.294502	240455	0.520554	1.82207	1.82289	0.865577	0.866225	0.000647925
TCTTAT	3206	1827	1379	1280	0.66459	1732	1.17503	703557	257360	446197	160044	0.294462	240859	0.520553	2.25696	2.25728	1.17438	1.17458	0.000202377
TGTAAT	5085	3035	2050	2151	0.733129	2871	1.29675	701678	256152	445526	159173	0.293404	239720	0.518922	2.4987	2.49893	1.32118	1.32131	0.00013007
CTGAAC	2073	973	1100	644	0.450665	919	0.79636	704690	258214	446476	160680	0.295362	241672	0.521949	1.5258	1.52574	0.609569	0.609511	-5.79922e-05
TTCTTA	3289	1865	1424	1306	0.658598	1769	1.16382	703474	257322	446152	160018	0.294445	240822	0.520525	2.23674	2.23585	1.1614	1.16082	-0.000576297
TTGTTA	4854	2253	2601	1492	0.443783	2133	0.783903	701909	256934	444975	159832	0.294851	240458	0.521091	1.50511	1.50435	0.589869	0.58914	-0.000729782
CTGACC	1851	1035	816	727	0.646797	987	1.14236	704912	258152	446760	160597	0.295044	241604	0.521476	2.1922	2.19063	1.13238	1.13135	-0.00103606
AACTTA	2975	1657	1318	1169	0.647287	1587	1.14337	703788	257530	446258	160155	0.294601	241004	0.52077	2.19716	2.19554	1.13564	1.13458	-0.00106478
CTCATT	2547	1456	1091	1037	0.686755	1396	1.21286	704216	257731	446485	160287	0.294684	241195	0.520916	2.33048	2.32832	1.22063	1.21929	-0.00133953
GTTTAA	5713	3178	2535	2216	0.633686	3017	1.11907	701050	256009	445041	159108	0.293589	239574	0.519147	2.15841	2.15558	1.10997	1.10808	-0.00189369
TCATGA	3262	1571	1691	1043	0.470032	1479	0.829501	703501	257616	445885	160281	0.295057	241112	0.521448	1.59302	1.59076	0.671763	0.669719	-0.0020437
TTAACA	3646	2235	1411	1630	0.808532	2144	1.42743	703117	256952	446165	159694	0.293867	240447	0.519694	2.75135	2.74667	1.46014	1.45768	-0.00245712
GTGACC	2715	1274	1441	843	0.450321	1202	0.794448	704048	257913	446135	160481	0.295237	241389	0.521743	1.52529	1.52268	0.609079	0.606614	-0.00246524
ACTAAC	2502	1819	683	1439	1.35372	1764	2.39024	704261	257368	446893	159885	0.293703	240827	0.519658	4.60913	4.59965	2.20449	2.20152	-0.00296928
ATATTT	4131	2109	2022	1442	0.536259	2008	0.945831	702632	257078	445554	159882	0.294578	240583	0.520687	1.82043	1.81651	0.864282	0.861166	-0.00311565
CTAACA	2591	1647	944	1215	0.882994	1578	1.55775	704172	257540	446632	160109	0.294284	241013	0.520368	3.00048	2.99355	1.5852	1.58186	-0.00333554
GTTTAT	5429	2656	2773	1784	0.489438	2515	0.863075	701334	256531	444803	159540	0.294466	240076	0.520481	1.66212	1.65823	0.733023	0.72964	-0.00338277
TTAATT	4725	2872	1853	2087	0.79113	2753	1.39604	702038	256315	445723	159237	0.293362	239838	0.518905	2.69677	2.69037	1.43123	1.4278	-0.00343176
TAATAG	5162	2493	2669	1664	0.4757	2354	0.838319	701601	256694	444907	159660	0.294608	240237	0.52071	1.61469	1.60995	0.691258	0.687018	-0.00423957
TGTTTA	5250	2722	2528	1853	0.545481	2573	0.961151	701513	256465	445048	159471	0.294204	240018	0.520088	1.85409	1.84805	0.890712	0.886007	-0.00470548
TGATGC	3506	1693	1813	1136	0.479325	1605	0.844292	703257	257494	445763	160188	0.294968	240986	0.521309	1.62501	1.61956	0.700445	0.695604	-0.00484092
AATAAA	3644	1947	1697	1366	0.599649	1872	1.05643	703119	257240	445879	159958	0.294495	240719	0.520586	2.0362	2.02932	1.02588	1.02099	-0.00488327
CCTAAT	2392	1527	865	1131	0.896907	1465	1.58037	704371	257660	446711	160193	0.294376	241126	0.520515	3.04681	3.03616	1.6073	1.60225	-0.00505058
TGTTAT	4747	2311	2436	1549	0.484365	2185	0.852849	702016	256876	445140	159775	0.294657	240406	0.520799	1.64383	1.63758	0.71706	0.711564	-0.00549534
ATTAAA	4158	2367	1791	1668	0.66988	2250	1.17925	702605	256820	445785	159656	0.294053	240341	0.519922	2.27809	2.26812	1.18782	1.1815	-0.0063254
TTTATA	4423	2300	2123	1569	0.549755	2175	0.967527	702340	256887	445453	159755	0.294433	240416	0.520467	1.86716	1.85896	0.900848	0.894496	-0.00635214
CTCACC	1240	653	587	454	0.577608	625	1.01626	705523	258534	446989	160870	0.295362	241966	0.521977	1.95559	1.94695	0.967605	0.961212	-0.00639287
ATTCTT	2932	1475	1457	1006	0.522326	1404	0.918848	703831	257712	446119	160318	0.294966	241187	0.521323	1.7708	1.76253	0.824401	0.817649	-0.006752
AATCTC	2166	1048	1118	702	0.479508	991	0.843404	704597	258139	446458	160622	0.295275	241600	0.521818	1.62394	1.61628	0.699498	0.692679	-0.00681963
TCATCT	2118	1066	1052	714	0.508547	1000	0.894454	704645	258121	446524	160610	0.29522	241591	0.521734	1.7226	1.71439	0.784591	0.777694	-0.00689724
GATTAA	5077	2954	2123	2096	0.70312	2808	1.23755	701686	256233	445453	159228	0.293531	239783	0.51912	2.39539	2.38394	1.26026	1.25335	-0.00691286
TAAAAT	4096	2133	1963	1478	0.564553	2041	0.993187	702667	257054	445613	159846	0.294473	240550	0.520539	1.91717	1.908	0.938975	0.932059	-0.00691591
GGTAAT	7399	3819	3580	2581	0.535699	3590	0.942505	699364	255368	443996	158743	0.293631	239001	0.519158	1.8244	1.81545	0.86742	0.860327	-0.00709354
TATTAA	4501	2829	1672	2093	0.869186	2722	1.53007	702262	256358	445904	159231	0.293226	239869	0.518756	2.96422	2.94951	1.56765	1.56047	-0.00717685
AATGTT	4986	2574	2412	1743	0.537465	2423	0.945377	701777	256613	445164	159581	0.294323	240168	0.520284	1.8261	1.81704	0.868769	0.861588	-0.00718078
TTATTG	4901	2365	2536	1562	0.467805	2212	0.822611	701862	256822	445040	159762	0.294709	240379	0.520884	1.58734	1.57926	0.666613	0.659248	-0.0073648
TGTACT	3192	1499	1693	995	0.45289	1415	0.796286	703571	257688	445883	160329	0.295134	241176	0.52158	1.53453	1.52668	0.617793	0.610398	-0.00739536
AATTAA	4344	2663	1681	1929	0.798758	2538	1.40532	702419	256524	445895	159395	0.293532	240053	0.519184	2.72119	2.70678	1.44424	1.43658	-0.00766302
TTTTCA	3519	1721	1798	1140	0.479193	1609	0.842408	703244	257466	445778	160184	0.294966	240982	0.52131	1.62457	1.61594	0.70006	0.692377	-0.00768303
AACTGA	2961	1704	1257	1200	0.681431	1614	1.19822	703802	257483	446319	160124	0.29452	240977	0.520665	2.3137	2.30132	1.2102	1.20246	-0.00774032
TAACCA	2484	1513	971	1096	0.789625	1444	1.38846	704279	257674	446605	160228	0.294509	241147	0.520687	2.68116	2.66659	1.42286	1.415	-0.00785805
ATAACT	2956	1809	1147	1317	0.803539	1731	1.41306	703807	257378	446429	160007	0.294239	240860	0.520276	2.73091	2.71599	1.44938	1.44148	-0.00790443
CTTACG	2684	1396	1288	953	0.550549	1320	0.967742	704079	257791	446288	160371	0.294958	241271	0.52132	1.86653	1.85633	0.900361	0.892454	-0.0079076
CACTAA	2552	1635	917	1229	0.928949	1583	1.63364	704211	257552	446659	160095	0.29423	241008	0.520308	3.15723	3.13976	1.65866	1.65066	-0.00800161
GTAATC	4048	2195	1853	1504	0.591195	2063	1.03929	702715	256992	445723	159820	0.294385	240528	0.520413	2.00824	1.99706	1.00593	0.997877	-0.00805449
ATGTGT	5336	2490	2846	1648	0.446855	2347	0.785212	701427	256697	444730	159676	0.294741	240244	0.52093	1.51609	1.50733	0.60036	0.591994	-0.00836613
GTGTAA	6045	3064	2981	2054	0.514658	2871	0.904537	700718	256123	444595	159270	0.294156	239720	0.520002	1.74961	1.73949	0.807034	0.798661	-0.00837273
TTTAAT	4805	3024	1781	2223	0.86096	2894	1.51439	701958	256163	445795	159101	0.293081	239697	0.518532	2.93762	2.92054	1.55465	1.54623	-0.00841531
AATGTA	4734	2263	2471	1496	0.462014	2121	0.811711	702029	256924	445105	159828	0.294776	240470	0.520995	1.56734	1.558	0.648315	0.639696	-0.00861914
TTGACT	3018	1708	1310	1208	0.667403	1629	1.17279	703745	257479	446266	160116	0.294532	240962	0.52068	2.26598	2.25241	1.18014	1.17147	-0.00866547
CTAAAC	2352	1327	1025	945	0.671642	1273	1.1798	704411	257860	446551	160379	0.294797	241318	0.521101	2.27832	2.26405	1.18797	1.1789	-0.0090662
GTTAAA	5243	2554	2689	1711	0.484428	2410	0.850688	701520	256633	444887	159613	0.294539	240181	0.520617	1.6447	1.634	0.717822	0.708408	-0.00941377
AATCTA	2838	1400	1438	949	0.502382	1330	0.881963	703925	257787	446138	160375	0.295051	241261	0.52146	1.7027	1.69133	0.767821	0.75816	-0.00966083
TTACTA	3073	1634	1439	1138	0.588114	1561	1.03241	703690	257553	446137	160186	0.294728	241030	0.520966	1.99544	1.98172	0.99671	0.986752	-0.00995753
TTTCTC	2348	1106	1242	727	0.448489	1034	0.78691	704415	258081	446334	160597	0.295314	241557	0.521881	1.51868	1.50783	0.602822	0.592477	-0.0103452
TTACCA	2265	1077	1188	715	0.46129	1013	0.809105	704498	258110	446388	160609	0.295297	241578	0.521857	1.56212	1.55044	0.643506	0.632673	-0.010833
CATGAC	2399	1203	1196	806	0.505964	1128	0.88749	704364	257984	446380	160518	0.295153	241463	0.52163	1.71424	1.70138	0.777569	0.766705	-0.010864
CTTATG	3736	1953	1783	1350	0.565801	1861	0.992533	703027	257234	445793	159974	0.294583	240730	0.520726	1.92068	1.90606	0.941621	0.930592	-0.0110294
ATGACC	2212	1109	1103	745	0.507839	1042	0.890598	704551	258078	446473	160579	0.295197	241549	0.521702	1.72034	1.7071	0.782693	0.771549	-0.0111433
ATATAT	3621	1754	1867	1194	0.491965	1677	0.862654	703142	257433	445709	160130	0.294892	240914	0.521202	1.66829	1.65513	0.738369	0.726941	-0.0114283
GCTAAC	3221	2081	1140	1569	0.949758	2013	1.66639	703542	257106	446436	159755	0.293782	240578	0.519647	3.23286	3.20677	1.69281	1.68112	-0.0116902
ACTTAT	2904	1750	1154	1261	0.767498	1666	1.34572	703859	257437	446422	160063	0.294344	240925	0.520431	2.60749	2.58578	1.38266	1.3706	-0.012062
AATATT	4007	2053	1954	1413	0.544719	1957	0.954634	702756	257134	445622	159911	0.294579	240634	0.520715	1.84914	1.83331	0.886854	0.874453	-0.012401
AACTAT	2600	1266	1334	855	0.489971	1201	0.85847	704163	257921	446242	160469	0.295146	241390	0.521616	1.6601	1.64579	0.73127	0.718779	-0.0124906
TATTAT	3989	1878	2111	1261	0.462243	1785	0.809891	702774	257309	445465	160063	0.294932	240806	0.521261	1.56729	1.55371	0.648269	0.635721	-0.0125475
TCTAAA	3084	1783	1301	1263	0.693575	1692	1.21552	703679	257404	446275	160061	0.294437	240899	0.520548	2.3556	2.33507	1.2361	1.22347	-0.0126266
CTAATT	3400	2279	1121	1714	1.01661	2178	1.78232	703363	256908	446455	159610	0.293534	240413	0.519307	3.46334	3.43212	1.79216	1.7791	-0.0130618
ATTCTC	2211	1049	1162	712	0.474983	1004	0.831814	704552	258138	446414	160612	0.295275	241587	0.521826	1.60861	1.59405	0.685817	0.672694	-0.0131227
CTCATC	1551	770	781	525	0.511696	733	0.896088	705212	258417	446795	160799	0.295362	241858	0.521972	1.73244	1.71673	0.792802	0.779667	-0.0131348
CTAACT	2467	1686	781	1304	1.12124	1635	1.96514	704296	257501	446795	160020	0.294005	240956	0.520041	3.81367	3.77882	1.93118	1.91794	-0.0132423
GACTTA	3291	1694	1597	1148	0.535698	1593	0.938163	703472	257493	445979	160176	0.294823	240998	0.521106	1.81702	1.80033	0.861571	0.848261	-0.0133103
CTCATG	2742	1475	1267	1019	0.59141	1395	1.03563	704021	257712	446309	160305	0.294832	241196	0.521139	2.00592	1.98725	1.00427	0.990776	-0.0134891
TAAAGT	4844	2326	2518	1542	0.46699	2179	0.817636	701919	256861	445058	159782	0.294726	240412	0.520928	1.58449	1.56958	0.664015	0.650374	-0.0136409
TGACTA	3013	1601	1412	1121	0.592495	1534	1.03719	703750	257586	446164	160203	0.294736	241057	0.520987	2.01025	1.99081	1.00738	0.993357	-0.0140204
GATAAC	3548	2038	1510	1464	0.702495	1957	1.23004	703215	257149	446066	159860	0.294209	240634	0.520199	2.38774	2.36457	1.25565	1.24158	-0.0140709
TCACAT	2442	1225	1217	835	0.519602	1163	0.909304	704321	257962	446359	160489	0.295108	241428	0.521563	1.76072	1.74342	0.816165	0.801921	-0.0142442
GTAATT	5740	3247	2493	2283	0.660399	3078	1.15627	701023	255940	445083	159041	0.293443	239513	0.518977	2.25052	2.22799	1.17026	1.15574	-0.0145159
TTTCAT	3495	1939	1556	1352	0.630891	1834	1.10415	703268	257248	446020	159972	0.294447	240757	0.520543	2.14263	2.12116	1.09938	1.08485	-0.0145308
TTAATA	4493	2650	1843	1911	0.740124	2536	1.29586	702270	256537	445733	159413	0.293656	240055	0.519358	2.52038	2.49512	1.33364	1.31911	-0.0145316
AATTTG	4648	2190	2458	1470	0.462555	2079	0.809264	702115	256997	445118	159854	0.294792	240512	0.521036	1.56909	1.55318	0.64993	0.635227	-0.014703
TTGTTT	5090	2553	2537	1724	0.512181	2405	0.895717	701673	256634	445039	159600	0.294425	240186	0.520461	1.73959	1.72101	0.798751	0.783253	-0.0154983
TGATTA	4636	2494	2142	1748	0.605263	2384	1.05861	702127	256693	445434	159576	0.294122	240207	0.520019	2.05787	2.03572	1.04115	1.02554	-0.0156073
TAATTC	3422	1955	1467	1390	0.684055	1864	1.19641	703341	257232	446109	159934	0.294317	240727	0.520363	2.32421	2.29918	1.21674	1.20112	-0.0156234
GTACTA	3515	1643	1872	1092	0.450681	1549	0.787894	703248	257544	445704	160232	0.295078	241042	0.521503	1.52733	1.51081	0.611011	0.595325	-0.0156856
ATGTAT	4700	2270	2430	1518	0.477058	2137	0.833789	702063	256917	445146	159806	0.294705	240454	0.520904	1.61876	1.60066	0.694893	0.678664	-0.0162293
CATTCT	2419	1140	1279	771	0.46784	1088	0.817431	704344	258047	446297	160553	0.295248	241503	0.521784	1.58457	1.56661	0.664089	0.647644	-0.0164456
GATAAT	4860	2706	2154	1906	0.645227	2576	1.12785	701903	256481	445422	159418	0.293866	240015	0.519639	2.19565	2.17044	1.13465	1.11799	-0.0166586
ATTAAT	4592	3039	1553	2308	1.01051	2933	1.76793	702171	256148	446023	159016	0.292764	239658	0.518165	3.45162	3.41191	1.78727	1.77058	-0.0166926
TAAACC	2273	1111	1162	758	0.50033	1060	0.873866	704490	258076	446414	160566	0.295199	241531	0.521711	1.69489	1.675	0.761191	0.744161	-0.0170298
TTCTGA	3337	1902	1435	1343	0.673521	1804	1.17678	703426	257285	446141	159981	0.294383	240787	0.520464	2.28791	2.26102	1.19403	1.17697	-0.0170563
TTGAAT	4346	2172	2174	1480	0.516399	2061	0.901969	702417	257015	445402	159844	0.294604	240530	0.520755	1.75286	1.73204	0.809711	0.792473	-0.0172378
TAATGT	5436	3096	2340	2158	0.658328	2908	1.15032	701327	256091	445236	159166	0.293577	239683	0.519194	2.24244	2.21558	1.16507	1.14768	-0.0173842
CTAAGT	3528	1792	1736	1207	0.520034	1679	0.908058	703235	257395	445840	160117	0.294811	240912	0.52109	1.76396	1.74261	0.818818	0.801252	-0.0175665
TAATCG	3902	2066	1836	1420	0.572119	1950	0.998975	702861	257121	445740	159904	0.294506	240641	0.52062	1.94264	1.91882	0.95802	0.940218	-0.0178014
ACTCTA	1962	945	1017	628	0.470765	885	0.821727	704801	258242	446559	160696	0.29534	241706	0.521936	1.59397	1.57438	0.672629	0.654786	-0.0178429
AAACCT	2044	972	1072	649	0.465233	916	0.812057	704719	258215	446504	160675	0.295335	241675	0.521927	1.57527	1.55588	0.655603	0.637733	-0.0178696
TGACAC	2382	1134	1248	770	0.477667	1083	0.833718	704381	258053	446328	160554	0.29523	241508	0.521759	1.61795	1.5979	0.694168	0.676177	-0.0179905
TTAAAC	3282	1684	1598	1145	0.535798	1586	0.935142	703481	257503	445978	160179	0.294825	241005	0.521119	1.81734	1.79449	0.86183	0.843572	-0.018258
AATCAT	2924	1507	1417	1032	0.545455	1426	0.951936	703839	257680	446159	160292	0.2949	241165	0.521242	1.84963	1.82628	0.887233	0.868912	-0.0183214
CTTCTT	1992	926	1066	621	0.452954	879	0.789757	704771	258261	446510	160703	0.295373	241712	0.52199	1.5335	1.51298	0.616827	0.597388	-0.0194383
ACTAAG	3384	1750	1634	1202	0.550871	1658	0.960603	703379	257437	445942	160122	0.294744	240933	0.520997	1.86898	1.84378	0.902249	0.882664	-0.0195847
TCTCAC	1955	1159	796	833	0.742424	1103	1.2946	704808	258028	446780	160491	0.294848	241488	0.521212	2.51799	2.48383	1.33227	1.31256	-0.0197055
CTAACC	1916	1262	654	954	0.991684	1214	1.72934	704847	257925	446922	160370	0.29454	241377	0.520804	3.3669	3.32053	1.75142	1.73141	-0.020006
TTTGTT	4768	2247	2521	1494	0.456323	2112	0.795181	701995	256940	445055	159830	0.2948	240479	0.521063	1.54791	1.52607	0.63032	0.609824	-0.0204951
TATAAA	3851	1911	1940	1298	0.508421	1809	0.885896	702912	257276	445636	160026	0.294769	240782	0.521027	1.72481	1.70029	0.78644	0.765781	-0.0206591
AACTAA	3092	2059	1033	1560	1.01828	1978	1.77558	703671	257128	446543	159764	0.293734	240613	0.519617	3.46666	3.4171	1.79355	1.77277	-0.0207759
TATAAC	3290	2049	1241	1499	0.836963	1952	1.45889	703473	257138	446335	159825	0.293986	240639	0.519925	2.84695	2.80597	1.50941	1.4885	-0.0209155
AATAAC	3145	2059	1086	1545	0.965625	1973	1.68345	703618	257128	446490	159779	0.293798	240618	0.519693	3.28669	3.23931	1.71664	1.69569	-0.0209507
TTATCT	3116	1601	1515	1107	0.55102	1526	0.959748	703647	257586	446061	160217	0.294825	241065	0.521129	1.86897	1.84167	0.902245	0.881015	-0.0212295
AAAACT	2465	1147	1318	767	0.451708	1085	0.786232	704298	258040	446258	160557	0.295282	241506	0.521846	1.52975	1.50664	0.613296	0.591332	-0.0219644
TTCTAA	3378	2216	1162	1662	0.968531	2121	1.68735	703385	256971	446414	159662	0.293646	240470	0.519469	3.2983	3.24822	1.72172	1.69965	-0.0220713
TTTCAA	3023	1421	1602	942	0.452667	1332	0.7877	703740	257766	445974	160382	0.295168	241259	0.521663	1.53359	1.50998	0.616913	0.594529	-0.0223841
TCACTT	2392	1223	1169	839	0.540245	1159	0.939984	704371	257964	446407	160485	0.295071	241432	0.52152	1.8309	1.80239	0.872551	0.849913	-0.0226378
ATTAAC	3369	2317	1052	1773	1.1109	2221	1.93467	703394	256870	446524	159551	0.293377	240370	0.519131	3.7866	3.72675	1.9209	1.89792	-0.0229876
GTTAAC	4365	2690	1675	1976	0.827124	2576	1.43991	702398	256497	445901	159348	0.293432	240015	0.519083	2.8188	2.77395	1.49508	1.47194	-0.0231372
AATGAC	3045	1707	1338	1220	0.668493	1637	1.16264	703718	257480	446238	160104	0.294518	240954	0.520684	2.26979	2.23291	1.18256	1.15893	-0.0236321
TAATCA	3376	1923	1453	1356	0.671287	1818	1.16688	703387	257264	446123	159968	0.294373	240773	0.520462	2.28039	2.24201	1.18928	1.16479	-0.0244913
TATGTT	4927	2339	2588	1573	0.468992	2212	0.814733	701836	256848	444988	159751	0.294697	240379	0.520913	1.59144	1.56405	0.67033	0.645285	-0.0250456
TAACTT	3257	1965	1292	1429	0.781729	1876	1.35844	703506	257222	446284	159895	0.294135	240715	0.520138	2.65772	2.61169	1.41019	1.38498	-0.0252084
TGTATT	4833	2320	2513	1555	0.474375	2183	0.823774	701930	256867	445063	159769	0.294689	240408	0.520903	1.60975	1.58144	0.686833	0.661234	-0.0255983
AACTGT	3068	1442	1626	979	0.468645	1376	0.813239	703695	257745	445950	160345	0.295104	241215	0.521569	1.58807	1.55922	0.667271	0.640822	-0.0264485
TTTATC	3318	1620	1698	1095	0.492578	1529	0.854667	703445	257567	445878	160229	0.294964	241062	0.521347	1.66996	1.63934	0.739814	0.713119	-0.0266945
TTATTA	4229	2082	2147	1419	0.504982	1975	0.87622	702534	257105	445429	159905	0.294686	240616	0.520906	1.71363	1.68211	0.777056	0.750269	-0.0267862
TTTAAC	3784	2476	1308	1867	0.973918	2378	1.69132	702979	256711	446268	159457	0.293377	240213	0.519081	3.31968	3.2583	1.73104	1.70412	-0.0269218
TTTTTA	4742	2387	2355	1624	0.520847	2251	0.903653	702021	256800	445221	159700	0.294475	240340	0.520576	1.76873	1.73587	0.822713	0.795661	-0.0270528
TTAACG	4121	2476	1645	1814	0.786303	2378	1.36431	702642	256711	445931	159510	0.293686	240213	0.519459	2.67736	2.62641	1.42081	1.39309	-0.0277187
TTATAC	3018	1424	1594	957	0.464338	1346	0.805024	703745	257763	445982	160367	0.29513	241245	0.521611	1.57333	1.54334	0.653825	0.626058	-0.0277673
GTAACG	4864	2684	2180	1884	0.632215	2544	1.09655	701899	256503	445396	159440	0.293921	240047	0.519749	2.15097	2.10977	1.10499	1.07709	-0.0278995
TTAACT	3349	2079	1270	1533	0.844163	1990	1.46431	703414	257108	446306	159791	0.293937	240601	0.519867	2.87192	2.81671	1.52201	1.49401	-0.0280041
TGACTT	3035	1685	1350	1186	0.641428	1598	1.11204	703728	257502	446226	160138	0.294593	240993	0.520801	2.17733	2.13525	1.12256	1.0944	-0.0281597
ATTTTT	4299	2140	2159	1441	0.504199	2005	0.874019	702464	257047	445417	159883	0.294671	240586	0.520886	1.71106	1.67795	0.774886	0.746696	-0.0281904
GTCTCA	3034	1549	1485	1054	0.532323	1456	0.922687	703729	257638	446091	160270	0.294907	241135	0.521267	1.80505	1.77008	0.852041	0.823819	-0.0282226
TTCTTT	3141	1473	1668	987	0.458217	1390	0.793832	703622	257714	445908	160337	0.295125	241201	0.521605	1.55262	1.5219	0.634706	0.605877	-0.0288287
CAACTA	2077	981	1096	664	0.469922	932	0.813974	704686	258206	446480	160660	0.295317	241659	0.521911	1.59125	1.5596	0.670159	0.641178	-0.0289806
GTATAA	5215	2665	2550	1830	0.54062	2522	0.936502	701548	256522	445026	159494	0.29424	240069	0.520217	1.83734	1.80022	0.877622	0.84817	-0.0294523
TTAAAT	4477	2420	2057	1691	0.606963	2294	1.05085	702286	256767	445519	159633	0.294171	240297	0.520136	2.0633	2.02033	1.04495	1.01459	-0.0303593
TTACCT	2150	1083	1067	729	0.513019	1011	0.887621	704613	258104	446509	160595	0.295202	241580	0.521734	1.73786	1.70129	0.797312	0.766629	-0.0306823
ACTATT	2747	1303	1444	888	0.477676	1243	0.826463	704016	257884	446132	160436	0.295147	241348	0.521644	1.61843	1.58434	0.694599	0.663884	-0.0307151
TACTTT	2929	1389	1540	923	0.46012	1298	0.795831	703834	257798	446036	160401	0.295162	241293	0.521668	1.55887	1.52555	0.6405	0.609329	-0.0311712
TGTTCT	3409	1642	1767	1116	0.486699	1558	0.841707	703354	257545	445809	160208	0.294963	241033	0.521354	1.65003	1.61446	0.722495	0.691055	-0.03144
TTTTAT	4597	2389	2208	1644	0.556722	2255	0.962852	702166	256798	445368	159680	0.294349	240336	0.520399	1.89137	1.85022	0.919431	0.887695	-0.0317357
TAACGA	3561	2044	1517	1470	0.703013	1954	1.21593	703202	257143	446059	159854	0.294202	240637	0.520223	2.38956	2.33732	1.25674	1.22486	-0.0318866
ATAATT	4138	2424	1714	1738	0.724167	2301	1.25259	702625	256763	445862	159586	0.293876	240290	0.519731	2.46419	2.41006	1.30112	1.26907	-0.0320441
AACGAT	2886	1366	1520	919	0.467209	1289	0.807138	703877	257821	446056	160405	0.295149	241302	0.521649	1.58296	1.54728	0.662626	0.629735	-0.032891
ACTTAA	2938	1641	1297	1171	0.662705	1568	1.14453	703825	257546	446279	160153	0.294577	241023	0.520791	2.24969	2.19767	1.16972	1.13597	-0.0337508
TTAATC	3513	2107	1406	1529	0.770665	2006	1.33112	703250	257080	446170	159795	0.294035	240585	0.519998	2.621	2.55986	1.39011	1.35606	-0.0340512
TTAACC	2664	1690	974	1241	0.872101	1601	1.50611	704099	257497	446602	160083	0.294262	240990	0.520374	2.96369	2.89429	1.5674	1.53321	-0.0341862
GATTTT	4714	2278	2436	1535	0.482856	2143	0.833528	702049	256909	445140	159789	0.294672	240448	0.5209	1.63862	1.60017	0.712482	0.678224	-0.0342586
ATATTA	3973	1952	2021	1332	0.504354	1849	0.870527	702790	257235	445555	159992	0.294754	240742	0.521032	1.7111	1.67077	0.774925	0.740516	-0.0344091
ACGTTT	3414	1584	1830	1071	0.457106	1505	0.788371	703349	257603	445746	160253	0.295073	241086	0.521534	1.54913	1.51164	0.631457	0.596112	-0.035345
AACTCT	1902	961	941	655	0.525261	904	0.905812	704861	258226	446635	160669	0.295243	241687	0.521806	1.77908	1.73592	0.831129	0.795697	-0.0354321
ATGCTA	3222	1515	1707	1030	0.469891	1442	0.810112	703541	257672	445869	160294	0.295067	241149	0.521525	1.59249	1.55335	0.671284	0.635386	-0.0358989
AAATTT	4031	2014	2017	1392	0.527473	1920	0.909522	702732	257173	445559	159932	0.294643	240671	0.520864	1.79021	1.74618	0.84013	0.804201	-0.0359292
ATGTCT	3454	1671	1783	1147	0.497182	1594	0.856989	703309	257516	445793	160177	0.294914	240997	0.521286	1.68586	1.64399	0.753483	0.717201	-0.0362826
ACATCT	2046	958	1088	651	0.466667	912	0.804233	704717	258229	446488	160673	0.295331	241679	0.521942	1.58015	1.54085	0.66006	0.623724	-0.0363366
AATTTT	4185	2183	2002	1511	0.565071	2065	0.974057	702578	257004	445574	159813	0.294442	240526	0.52056	1.91912	1.87117	0.940447	0.90394	-0.0365072
TAATTG	5308	3028	2280	2172	0.692602	2889	1.1943	701455	256159	445296	159152	0.293474	239702	0.519113	2.36001	2.30065	1.23879	1.20204	-0.0367536
GTATTT	5353	2491	2862	1671	0.453829	2349	0.781957	701410	256696	444714	159653	0.294695	240242	0.520942	1.54	1.50104	0.622928	0.585966	-0.0369624
TAACTC	2433	1451	982	1058	0.769455	1387	1.326	704330	257736	446594	160266	0.294572	241204	0.520817	2.61211	2.54601	1.38522	1.34824	-0.0369801
ATGTTT	4997	2509	2488	1713	0.52162	2365	0.898556	701766	256678	445088	159611	0.294401	240226	0.520488	1.7718	1.72637	0.825216	0.787744	-0.0374722
ATAAAA	3546	1702	1844	1168	0.491169	1625	0.845914	703217	257485	445732	160156	0.294913	240966	0.521288	1.66547	1.62274	0.735928	0.698429	-0.0374989
TAATCT	3344	2001	1343	1449	0.764644	1901	1.31739	703419	257186	446233	159875	0.294134	240690	0.520153	2.59964	2.5327	1.37831	1.34068	-0.0376337
AACACT	2155	1041	1114	706	0.487233	983	0.838737	704608	258146	446462	160618	0.295259	241608	0.521832	1.65019	1.60729	0.722629	0.684635	-0.0379943
TGTTTT	5139	2499	2640	1694	0.491727	2356	0.846568	701624	256688	444936	159630	0.294524	240235	0.520678	1.66957	1.6259	0.739475	0.701236	-0.0382391
ATACTA	2751	1350	1401	908	0.492675	1262	0.847549	704012	257837	446175	160416	0.295102	241329	0.521586	1.66951	1.62495	0.739425	0.700391	-0.039034
ACATAA	3064	1541	1523	1063	0.531234	1463	0.913804	703699	257646	446053	160261	0.294902	241128	0.521278	1.80139	1.75301	0.849112	0.809832	-0.0392804
CCTTAC	1649	893	756	633	0.623031	853	1.07161	705114	258294	446820	160691	0.295158	241738	0.521689	2.11084	2.05411	1.07782	1.03852	-0.0392995
TTTATT	4553	2353	2200	1616	0.550221	2214	0.946558	702210	256834	445376	159708	0.294392	240377	0.520485	1.86901	1.81861	0.902276	0.862836	-0.03944
AACTTT	2722	1362	1360	946	0.532658	1301	0.915552	704041	257825	446216	160378	0.294995	241290	0.521425	1.80565	1.75587	0.852517	0.812182	-0.0403345
TGTGTT	5551	2630	2921	1761	0.464644	2465	0.798769	701212	256557	444655	159563	0.294587	240126	0.520784	1.57727	1.53378	0.657429	0.617094	-0.0403353
ACGTAA	3427	1698	1729	1155	0.508363	1598	0.873701	703336	257489	445847	160169	0.29488	240993	0.521243	1.72397	1.67619	0.785731	0.745185	-0.0405463
TTATGT	4882	2424	2458	1672	0.520872	2306	0.895186	701881	256763	445118	159652	0.294436	240285	0.520553	1.76905	1.71968	0.822973	0.782144	-0.0408291
TTGTCT	3414	1664	1750	1134	0.497368	1573	0.854427	703349	257523	445826	160190	0.294923	241018	0.52131	1.68644	1.639	0.753977	0.712814	-0.0411631
TATACT	2867	1384	1483	944	0.4909	1311	0.842545	703896	257803	446093	160380	0.295079	241280	0.521556	1.66362	1.61545	0.734328	0.691932	-0.0423958
TAATCC	2460	1310	1150	918	0.595331	1243	1.02136	704303	257877	446426	160406	0.29492	241348	0.521321	2.01862	1.95919	1.01337	0.970254	-0.0431144
TGTTAA	5154	3033	2121	2189	0.73828	2881	1.26749	701609	256154	445455	159135	0.29335	239710	0.518966	2.51672	2.44233	1.33154	1.28826	-0.0432834
TGACCT	2291	1194	1097	835	0.573489	1136	0.98355	704472	257993	446479	160489	0.295026	241455	0.521482	1.94386	1.88607	0.958925	0.915381	-0.0435441
TAACGT	3980	2282	1698	1650	0.708155	2183	1.2148	702783	256905	445878	159674	0.294	240408	0.519942	2.40869	2.33642	1.26825	1.2243	-0.0439482
AAACTT	2693	1311	1382	898	0.500279	1243	0.857241	704070	257876	446194	160426	0.295094	241348	0.521583	1.69532	1.64354	0.761558	0.716804	-0.0447535
ACTAAT	3216	2300	916	1815	1.2955	2218	2.22244	703547	256887	446660	159509	0.293195	240373	0.518969	4.41858	4.28242	2.14358	2.09843	-0.0451551
TAACCT	2378	1494	884	1099	0.859265	1416	1.47193	704385	257693	446692	160225	0.294445	241175	0.52066	2.91826	2.82705	1.54511	1.4993	-0.0458083
ATTTCA	3192	1545	1647	1053	0.492286	1460	0.842956	703571	257642	445929	160271	0.294995	241131	0.521432	1.66879	1.61662	0.738805	0.692978	-0.0458261
CTAACG	3047	1970	1077	1501	0.970893	1903	1.66346	703716	257217	446499	159823	0.29385	240688	0.519813	3.30404	3.20011	1.72423	1.67812	-0.0461077
ATCTCT	2055	957	1098	646	0.458481	903	0.783854	704708	258230	446478	160678	0.295348	241688	0.521982	1.55234	1.50169	0.634448	0.586586	-0.0478624
ATAACA	3129	1812	1317	1324	0.733518	1741	1.25432	703634	257375	446259	160000	0.294316	240850	0.520437	2.49228	2.41013	1.31747	1.26911	-0.0483554
ATTTCT	2972	1472	1500	1019	0.521761	1401	0.891789	703791	257715	446076	160305	0.294957	241190	0.521378	1.76894	1.71045	0.822886	0.774372	-0.0485135
GCTAAT	4158	2707	1451	2033	0.956706	2581	1.63665	702605	256480	446125	159291	0.293184	240010	0.518834	3.26316	3.15448	1.70627	1.6574	-0.0488662
GTTATT	5160	2450	2710	1638	0.465077	2285	0.794783	701603	256737	444866	159686	0.294669	240306	0.520936	1.5783	1.52568	0.658375	0.609455	-0.0489191
TAACAT	3490	2031	1459	1478	0.734592	1942	1.25452	703273	257156	446117	159846	0.294144	240649	0.520183	2.49739	2.41169	1.32042	1.27005	-0.0503722
TAAATC	3082	1516	1566	1029	0.501218	1421	0.855509	703681	257671	446010	160295	0.294993	241170	0.521436	1.69908	1.64068	0.764757	0.714292	-0.0504656
AACCTT	2071	1041	1030	716	0.528413	982	0.901745	704692	258146	446546	160608	0.29519	241609	0.52174	1.79008	1.72834	0.840024	0.789388	-0.0506367
TAATTT	4693	2770	1923	2013	0.751119	2637	1.28259	702070	256417	445653	159311	0.293521	239954	0.519251	2.559	2.47007	1.35558	1.30455	-0.0510255
CCTAAC	1899	1212	687	917	0.933809	1166	1.59072	704864	257975	446889	160407	0.294618	241425	0.520942	3.16955	3.05355	1.66428	1.61049	-0.0537927
TTTTTT	3538	1670	1868	1136	0.472939	1578	0.805102	703225	257517	445708	160188	0.294985	241013	0.521434	1.60326	1.54402	0.681011	0.626687	-0.0543238
AACAAT	2719	1348	1371	926	0.516453	1272	0.87906	704044	257839	446205	160398	0.295041	241319	0.521517	1.75044	1.68558	0.80772	0.753247	-0.0544727
AACCTA	2076	1005	1071	689	0.496756	951	0.845333	704687	258182	446505	160635	0.295257	241640	0.521848	1.68245	1.61989	0.750566	0.695892	-0.0546748
CGCTAA	2800	1668	1132	1219	0.771031	1589	1.31214	703963	257519	446444	160105	0.294388	241002	0.520567	2.6191	2.5206	1.38907	1.33377	-0.0553066
CTAATG	3922	2471	1451	1845	0.8883	2361	1.51249	702841	256716	446125	159479	0.293504	240230	0.519292	3.02653	2.91261	1.59767	1.54231	-0.0553561
TATTTT	4494	2158	2336	1469	0.48562	2031	0.824604	702269	257029	445240	159855	0.29471	240560	0.521021	1.64779	1.58267	0.72053	0.662361	-0.0581691
ATGTTA	4779	2272	2507	1536	0.473636	2130	0.804077	701984	256915	445069	159788	0.294705	240461	0.521016	1.60715	1.54329	0.684505	0.626005	-0.0584994
AACGTT	3255	1593	1662	1105	0.513953	1516	0.871765	703508	257594	445914	160219	0.294906	241075	0.521319	1.74277	1.67223	0.801384	0.741774	-0.0596102
TTATTC	3223	1573	1650	1075	0.500466	1478	0.846991	703540	257614	445926	160249	0.29496	241113	0.521408	1.69672	1.62443	0.762752	0.699935	-0.062817
CTTTCT	2203	1035	1168	703	0.468667	974	0.792514	704560	258152	446408	160621	0.295292	241617	0.521915	1.58713	1.51847	0.666418	0.602621	-0.0637971
TAACGC	2967	1759	1208	1286	0.765021	1673	1.29289	703796	257428	446368	160038	0.294318	240918	0.520478	2.5993	2.48404	1.37812	1.31269	-0.0654315
TAACTG	3664	2153	1511	1572	0.751434	2049	1.26873	703099	257034	446065	159752	0.294015	240542	0.520027	2.55577	2.43974	1.35376	1.28673	-0.0670301
TCTCAT	2508	1493	1015	1100	0.78125	1426	1.31793	704255	257694	446561	160224	0.294513	241165	0.520773	2.65269	2.53072	1.40745	1.33955	-0.0679092
TACTAA	3322	2229	1093	1722	1.07625	2141	1.81287	703441	256958	446483	159602	0.293473	240450	0.519341	3.66729	3.49072	1.87471	1.80352	-0.0711911
TAACCC	1762	995	767	715	0.682904	942	1.14878	705001	258192	446809	160609	0.295025	241649	0.521524	2.31473	2.20274	1.21085	1.1393	-0.0715481
TCACTA	2397	1258	1139	898	0.599066	1202	1.00586	704366	257929	446437	160426	0.294933	241389	0.521384	2.03119	1.92921	1.02233	0.948007	-0.0743196
TATTCT	3080	1497	1583	1045	0.513514	1425	0.861027	703683	257690	445993	160279	0.294954	241166	0.521421	1.741	1.65131	0.799914	0.723611	-0.0763034
ATTTTC	3164	1480	1684	1016	0.472998	1399	0.792635	703599	257707	445892	160308	0.295068	241192	0.521601	1.60301	1.51962	0.680785	0.603709	-0.0770762
TAAACT	3050	1599	1451	1142	0.598532	1523	0.99738	703713	257588	446125	160182	0.294706	241068	0.521065	2.03095	1.91412	1.02215	0.936681	-0.0854704
ATTCTA	2883	1390	1493	965	0.503128	1312	0.835137	703880	257797	446083	160359	0.295037	241279	0.52157	1.7053	1.6012	0.770029	0.679151	-0.090878
AATTCT	2843	1462	1381	1038	0.575069	1388	0.953952	703920	257725	446195	160286	0.294842	241203	0.521275	1.95043	1.83003	0.963795	0.871871	-0.0919242
ACCTAA	2131	1248	883	921	0.761157	1189	1.26221	704632	257939	446693	160403	0.294734	241402	0.521128	2.58252	2.42207	1.36878	1.27624	-0.0925379
AAATCT	2762	1300	1462	896	0.480171	1224	0.795839	704001	257887	446114	160428	0.295136	241367	0.521723	1.62695	1.5254	0.702169	0.609191	-0.0929786
CTAATC	2475	1592	883	1217	0.967409	1522	1.59706	704288	257595	446693	160107	0.294216	241069	0.520421	3.28808	3.06879	1.71725	1.61767	-0.0995789
ATCACT	2049	1009	1040	712	0.532536	956	0.874657	704714	258178	446536	160612	0.295187	241635	0.521801	1.80406	1.67623	0.851247	0.745218	-0.106029
AATTTC	3010	1448	1562	1005	0.501247	1359	0.823137	703753	257739	446014	160319	0.295011	241232	0.521559	1.69908	1.57823	0.764753	0.658303	-0.10645
TTTTCT	3274	1534	1740	1074	0.488182	1454	0.798901	703489	257653	445836	160250	0.29499	241137	0.521544	1.65491	1.5318	0.726753	0.615227	-0.111526
TTTCTT	3087	1475	1612	1035	0.504386	1393	0.822314	703676	257712	445964	160289	0.294981	241198	0.521534	1.70989	1.57672	0.773905	0.656928	-0.116976
AAACTA	2707	1260	1447	887	0.487363	1195	0.790344	704056	257927	446129	160437	0.295128	241396	0.521757	1.65136	1.51477	0.723657	0.599103	-0.124553
