# Supplementary material for: Degenerate minigene library analysis enables identification of altered branch point utilization by mutant splicing factor 3B1 (SF3B1)
Source: Nucleic Acids Res. 2018 Nov 20;47(2):970–80. doi: 10.1093/nar/gky1161 (PMC6344872; doi:10.1093/nar/gky1161)
Supplement: Supplementary Data [file gky1161_supplemental_files.zip › Supplementary_File_3.xlsx]

## Sheet: CanonicalSS
SS site	Seq_70bp	High_prob_pos	Probability	Subseq(9mer)	Ssid	Distance	Position	PSI	P-value	RNAduplex_Free energy(kcal/mol)	RNAhybrid_Free energy(kcal/mol)	RNAhybrid_p-value
chr6:31765826-31765896(-)	ACAAGAGCAAAACTCTTGTCTCAAAAAAAAAAAAATAATAATAATAATGGTGTTCATCTTCCTTTCCTAG	46	0.184621	TAATAATGG	CSS_514	167	downstream	0.00401174	0.02852	-0.4	-5.5	1
chr7:99948804-99948874(+)	TCTCTCTCTCTCCCTCCCTCCCTCTCTCTCTCTTTTTCTTTCTTTCTTTCTTTTTTTTTTTTTTTTGTAG	20	0.20093	CCCTCCCTC	CSS_577	572	upstream	0.0381183	0.0112	1	-3.3	1
chr1:11140571-11140641(-)	TGTGTGTGTGTGTGTGTGTGTTTTTTTTTTTCCAGATATGTACTGCCAAACCACATGATGCTGAAAATAG	46	0.261204	ACTGCCAAA	CSS_592	692	downstream	0.625	0.01996	-6.3	-11.6	0.00972
chr6:2482150-2482220(+)	CTAGACATCCCTAGAGCCACCTGCTGTGCAGCCACCTTTTGAGAAAGTGTCCCCAGTGATCTTTTCCCAG	42	0.271694	TTTGAGAAA	CSS_089	14	upstream	0.5	0.04132	1.4	-3.8	1
chr16:720625-720695(+)	GGCAGGTCGGCGTGGGTCACCTGAGGGTGCTGAGCCAACATCCCCACAGTTGAGGCCCGCGTGCGCCCAG	34	0.285923	CTGAGCCAA	CSS_264	20	downstream	0.398785	0.003205	-0.1	-4.7	1
chr4:129786146-129786216(-)	TGCAGTGGTAGCACGTCTTTATCTGAATAAATACTCATTTGCTGAACTCACATTTACTGCATCTTTTAGG	50	0.291969	ACTCACATT	CSS_770	6552	upstream	0.5	0.02793	-2.3	-7.5	0.996403
chr5:132094699-132094769(-)	TGGTTTTGATTGGTTATGCATACTCTTTAAATTTGAATCCAAATTTTTTGCAAAATTACTTCCCAATCAG	42	0.294591	TCCAAATTT	CSS_618	1006	upstream	0.5	0.03315	0.7	-4	1
chr16:19498642-19498712(-)	CGTTTTAAAACACACACCCATCCACCCAGTCTCTAAAACCTCCCCCAAGGCCACCTTCTCCTACCTCCAG	47	0.302916	CCCCAAGGC	CSS_315	21	upstream	0.1105	0.005513	0.6	-4	1
chr5:145522647-145522717(-)	CAGGTACTGATTCTTCCAAAGAAATTACATATATATATATATAAAATAGTTTGTTTTATTTTTAATACAG	43	0.315335	ATATAAAAT	CSS_296	21	upstream	0.0299932	0.0001067	-0.2	-5.8	1
chrY:21751336-21751406(+)	ACATAAAATTTACAGATTGGATTGATTTCAGCCTTCTTCTGGTACTTTTTAAAATCTTATTAATCATTAG	39	0.318395	TCTTCTGGT	CSS_576	562	downstream	0.070753	0.02352	1.3	-3.4	1
chr1:31819416-31819486(+)	AACCTTACCTTGTAGTATCTCTGGCCATATCTCTTAAGGGGGCCGGCAGTCGGTATCTTTTTCATTATAG	48	0.327854	CGGCAGTCG	CSS_311	21	upstream	0.013606	0.02004	-0.8	-5.8	1
chr3:52547075-52547145(+)	CCCAGCCCCAAAGGTCTCTGTAAGTTACACTAACCTGATTCCATGACCCCCCTAAACTGTGCCCTGTCAG	33	0.338529	ACTAACCTG	CSS_141	16	downstream	0.352176	0.03315	-4.7	-9.3	0.338739
chr16:82184957-82185027(-)	TATTAAATATAATTGCTTCAAATTAAAAATTTTTCCAATTGAATTTTTTTCTGCTAATAATTGGGCTTAG	26	0.340327	ATTAAAAAT	CSS_110	15	downstream	0.470833	0.04981	0.3	-5	1
chr8:28625893-28625963(-)	TCTGAAGAATTGTGTTGAGACGTGTCAGTTTCTAGAAAGTTCAGTCGAGTCTGTGAAGTGTCATTTACAG	48	0.340819	GTCGAGTCT	CSS_052	12	upstream	0.390931	0.0254	1.6	-6.1	1
chr14:24464170-24464240(+)	TTATCAACATGGGTAAATGCACCTCCCTTACTTACTGCAGCCCTGGTCCAGACCTTACCCCTCTCTCTAG	50	0.350164	GTCCAGACC	CSS_259	19	upstream	0.105209	0.00178	0.3	-4.3	1
chr14:104172712-104172782(-)	CTTAACTTTTAAACTAATTCCCTGGTGTCAACATGCGATTCCCACGTTGTCTTAAACTCCACGTGAACAG	30	0.350263	TGTCAACAT	CSS_548	333	downstream	0.427083	0.03315	-2.6	-6.7	1
chr1:26609428-26609498(-)	CCTCTAAGGTTTGTGGGGATGACTCAAATGGGGCCTAGGGCTCTGTCCACCCTCCACTGATACCTTCCAG	49	0.351282	GTCCACCCT	CSS_395	32	upstream	0.017567	0.04155	1.3	-3.2	1
chr3:40503361-40503431(+)	AACCAGCATAAATTGGATTTTATTGTATGTATACACAATAAGTGCTTTCTTACATTGATAATTTTCAGAG	41	0.354264	AATAAGTGC	CSS_027	6	downstream	0.867188	0.03736	-1.2	-5.5	1
chr18:44663709-44663779(-)	AACTAGTCATCAGGATGTGGTGGAATCAAATCGCCATTTTCTGATTGAGAATGTAAGCTTGGTCTGTAAG	48	0.355709	ATTGAGAAT	CSS_024	5	downstream	0.5	0.02514	-0.1	-5.1	1
chr2:24538093-24538163(-)	ATTTACATTTTAGAATTGTATTTTAAGCATTCTCATGTATACACTATAGTTTCTTCCACTTATGTTTCAG	43	0.361147	ATACACTAT	CSS_292	21	upstream	0.173287	0.04116	-1.5	-6.1	1
chr6:30670654-30670724(-)	CTAAATGCTAGGCAGCAGAGCTGATTGAGGGGCTGGGCTGAGCTTTGATGCTGACTGCTGCCGTCCTTAG	48	0.366554	TTTGATGCT	CSS_456	59	upstream	0.0165675	0.0008191	-0.9	-6	1
chr9:116018323-116018393(+)	CTAAAAATAAAAAAAAGAGATAAGATTTTTATATCCTTAAATTATTATATATAATTCTTTCTCTTAAAAG	39	0.376015	CCTTAAATT	CSS_616	999	downstream	0.0110395	0.02037	0.9	-3.6	1
chr2:201853144-201853214(-)	GGACACATGTAGTATAAACAAAAACTGCATATTGATTGTAAACTTGTATAGACTTATATTATCATTGTAG	48	0.378569	TTGTATAGA	CSS_258	19	upstream	0.109734	0.0004495	1.7	-3.7	1
chr15:89870294-89870364(-)	GGGGACTGGCAGGTGGGCGGCCTAGCCTTCGGCTTAGCCTTAGCCCTGCCCTAGTGGACTGGCTCTGTAG	49	0.384835	CCTGCCCTA	CSS_158	16	upstream	0.130397	0.02757	-3.3	-7.3	0.999861
chr11:22897975-22898045(+)	ATAAAGTATGTACTTATCATATACCATAAATCCTCTGCTCTTTTCTATTTCTCCACTGTGATTTTCTTAG	16	0.388769	ACTTATCAT	CSS_791	8595	downstream	0.875	0.02936	-1.2	-6.5	1
chr14:65392654-65392724(+)	AATAGAAATTTTAATAGAAGTTTTAAGAAACTCTCTAAGACTTAATTACGTAAGTCTCTCTTTGTTTTAG	48	0.389215	AATTACGTA	CSS_156	16	upstream	0.215122	4.71e-05	1.2	-3.8	1
chr13:48657564-48657634(-)	AATTAAGCCAAAAACTAAGTTTGATATAGTTGAAGAATAAACCACGTTTTTTAAATGTTGTTTAAATTAG	40	0.392787	AATAAACCA	CSS_661	1697	downstream	0.00931883	0.0112	0.2	-4.4	1
chr11:62484661-62484731(-)	AGTTTTCATAATGAGTTCTTACCCATCTATGCACTTTTCAGGCCCACAAGCTTCTCTCTTACTCTTATAG	48	0.394215	CCACAAGCT	CSS_384	29	upstream	0.00445511	0.02565	-2.9	-6.9	1
chr2:11911427-11911497(+)	CTCTGGCAAGGCCCTGCTTCTTATACCTGAATTAACGAGGCTCTTTTTAGAAAATGTGTTCTTTTCTTAG	51	0.395417	TTAGAAAAT	CSS_281	20	upstream	0.0428127	0.02277	1.1	-3.9	1
chr3:45488312-45488382(+)	AAGACTGAGCATGCATGGCTGGGGGGATGTTTATAATGGCCTGTACATTATTTTTCTTCTTTGTTGGCAG	47	0.395911	GTACATTAT	CSS_830	25720	upstream	0.0828902	0.03075	-1.2	-6.1	1
chr20:33533901-33533971(-)	TTCCATTTGCAGGAAGACAACCCGTTCACAGGTGCCCTACCCCTGTCCCATTCTCTCTTCTTGATCACAG	28	0.398212	GTTCACAGG	CSS_432	47	downstream	0.011036	0.03315	0.7	-4	1
chr14:23242925-23242995(-)	TCCATTCAGTGACACTTGAACTCAGCCCAGCTGACCTCTTCTCAATTCCAACTCAAAGTTCTCTTTGTAG	51	0.398455	TCCAACTCA	CSS_053	12	upstream	0.165516	4.29e-05	-2.4	-6.4	1
chr10:102009935-102010005(-)	GGTAAAGATTTACCTATTTGGTGGAAGGTTGATATTCATGGTCTGCCTGATAAATGTATCTCTTGTCCAG	50	0.400632	CCTGATAAA	CSS_725	3243	downstream	0.607143	0.04949	-0.1	-4.8	1
chr20:36323258-36323328(+)	AGGAGCTGGAATTTGAGCTCAGGCGTACTGACTTCCACCCCAAAGTTTTTCCCCCACTTTGATTCCATAG	42	0.40173	CCCCAAAGT	CSS_360	25	upstream	0.518345	0.02024	0.7	-4	1
chr20:43561642-43561712(+)	ATTATTCCCACCACTCCATCCAACTTTTCTCTCTCTGTGGTGTCTGCACCACAAGCTGCCTACCCTCCAG	48	0.401898	CTGCACCAC	CSS_106	15	upstream	0.71875	0.00551	-3.2	-7.5	0.999012
chr10:32666363-32666433(-)	TTTATCTGATCTGATTTATCATCTCTATATCAGAATTATTCAGTAATAAGCTGTCGATTTATCCTTTTAG	45	0.401965	CAGTAATAA	CSS_687	2296	downstream	0.5	0.02167	-0.9	-6.1	1
chr12:56504895-56504965(+)	CTGTAAGTTCAGAAGAGCTAAGTATGACAAAGGAACTTTTTATCAAAACACATCTTCATTTTTGCCATAG	45	0.402236	TATCAAAAC	CSS_385	30	downstream	0.00816507	0.04813	1	-3.8	1
chr3:13384803-13384873(-)	CTGAGCAGAGGGGGGCCCTGCAGCTGCGTAACCCACCACCCACCCCTCCACCTCCGCCCCAACCTTGCAG	31	0.404209	CGTAACCCA	CSS_753	4837	upstream	0.0420655	0.009345	-0.8	-5.8	1
chr1:231406433-231406503(+)	TTAACGTACGCTAGGCCTAAGACTCCCTGCAGTGACCCATCTTGTTTGAATGAATTGTCTTTGTGTGTAG	35	0.404817	AGTGACCCA	CSS_611	895	upstream	0.00522437	0.008675	-1.4	-5.9	1
chr8:95756500-95756570(+)	CAGAGGCCCAGTACCTTACTGGCTTTTGGCCAGGGAGGCCTTAATTTCTTACATATGGGCCTCTCCATAG	51	0.407321	TCTTACATA	CSS_742	4316	upstream	0.6	0.0112	-1.2	-6	1
chr15:50926753-50926823(-)	AATTTTTTTTTCTTGGAGAGAAACTTGCTTGGGATGAAATAATTTTTTAATTTAACTTTGCTCTTTTTAG	42	0.408322	AATAATTTT	CSS_651	1564	downstream	0.0729002	0.003614	0.2	-4.9	1
chr10:102276717-102276787(-)	CTGGCTGTTAAGTTTGCTGGTTTCTATTTTCAGTGGGCTGAGGGCCATGTCAGTTTTCTGCCACCTACAG	47	0.408794	GGCCATGTC	CSS_159	17	upstream	0.67965	0.006804	-0.1	-4.8	1
chr1:179834989-179835059(-)	ATGCATGTTTCTAATAATAATGTGAACAACTGCAAAACCCATGAGTCGTCTGAAGTTTTATCATTTACAG	53	0.410649	TCTGAAGTT	CSS_136	15	upstream	0.136415	0.03031	0	-4.8	1
chr3:152017123-152017193(+)	AGGTTGTGATACTGTAGGACATCAGTGAAGTGCTACTTAGTAAATCTTAACCTATCTCTTTTTTCTACAG	50	0.41278	CTTAACCTA	CSS_853	115536	downstream	0.0628929	0.04726	-1.1	-5.6	1
chr6:36945467-36945537(-)	AGCTCCCCTCGAGGGCCAGTTCCAGAGACAGGCCGAGGGTGGCGAGTCCCCACCCCATGCTCTCTTCCAG	52	0.414349	CCCCACCCC	CSS_489	93	upstream	0.00579843	0.03101	2.1	-1.9	1
chr8:95423543-95423613(-)	TGTTTGAATGACCTTACTACTTAGACATTAAAGTCATTTTTAATAATGTGTGTTTTTTTTTTAATTGTAG	43	0.415935	TTTAATAAT	CSS_827	21341	upstream	0.625	0.04307	-0.6	-6.1	1
chr1:185067133-185067203(+)	CATGCTTCAGATTTGTTGCTTTAAAGGCCTAAAAGTAAATTTTATGCATCCTTTTTTCCCCCTTGACTAG	38	0.416212	AGTAAATTT	CSS_732	3551	upstream	0.0225767	0.04386	1.6	-3.4	1
chr9:79985735-79985805(+)	TAATCCAAACTTGGTTCTTCTAGGCATCATAAAAAAGTATTGTAAATTTTCAGTTGTGTTTTCCTTCTAG	44	0.418049	TTGTAAATT	CSS_167	17	upstream	0.0390909	0.01022	1.9	-3.3	1
chr21:38523049-38523119(+)	TACTTGTGGTTTTGTGTTTTATGTCATGGGAGTATGAGACAAATTTTGGATGTCTTTGTTTTATTTAAAG	50	0.419637	TTGGATGTC	CSS_620	1073	downstream	0.0139851	0.04397	1.6	-3.4	1
chr16:58200588-58200658(-)	GTGCAGTGTCCTCACGGGCTCATGGTGTGTTCTGTGCTCAGTGATTTGGTCAGTTTGTTTTGTGTTTCAG	52	0.420417	GGTCAGTTT	CSS_171	17	upstream	0.0224758	0.01265	1.7	-6.3	1
chr16:27710784-27710854(+)	ATCTTTCTGTGAACAGCATGGAGTGAATGGCTTTGTTCCAACATCACATCATGTGATCACATCCTTCCAG	51	0.426724	CATCATGTG	CSS_449	54	upstream	0.154491	0.04522	0.2	-4.6	1
chr4:57335748-57335818(+)	TGGGAAAATTTAGTAAAAATGTGAAAAGGAAATGGATTTAAAAATGACTTTTCCTAAAATTGTTCTCTAG	47	0.428345	AATGACTTT	CSS_032	8	downstream	0.00725265	0.0001196	-1.3	-6.2	1
chr5:43377586-43377656(-)	TATTAGTCTTTTTAAAATAACTTTTTCTTTTTTCTTTCTTTCTTTCTTTTTTTTTTTTTTTTTGATACAG	20	0.431011	AATAACTTT	CSS_581	596	downstream	0.75	0.04431	-2.2	-6.8	0.999997
chr4:103635718-103635788(-)	AAATGTTTTTCATAATGTTTAAATTTCACCATAATCAGAATATATCTTCTTTTTCTCCTTGAAATTGCAG	34	0.431452	CATAATCAG	CSS_829	23790	downstream	0.0518397	0.03231	-0.2	-4.9	1
chr5:10260833-10260903(+)	TTTTCAAACATTGTAATGAAGAATAAATACCCACTTTCTCTTAATACGATTGTGGTGGTTCTTTTCCCAG	43	0.432097	TCTTAATAC	CSS_658	1689	downstream	0.000963876	0.007348	-2.7	-7.2	0.999355
chr12:53691563-53691633(+)	AGCAGGCTGGCTGGCGGAATCATGGCTCATGCTGGGCTGGCTAGTTTTTCCCTTAATTCTTGCTTCTCAG	43	0.432595	GGCTAGTTT	CSS_365	26	upstream	0.695538	0.03838	-2.2	-7.5	0.99628
chr11:126164497-126164567(-)	ATGAAATTCATTTCAGTTCAACAACAAACTTACTGAGAACAGATGAATGAAACCTTGCCTGTCCTATAAG	50	0.433751	AATGAAACC	CSS_450	54	upstream	0.4375	0.03711	0.4	-4.2	1
chr1:32374561-32374631(-)	AATAATGCATTTCAGTGAATCAGACAGCTCTTTTTTTACATGATAAAGTTTGCCATTCTTGTATTTTCAG	47	0.43453	ATAAAGTTT	CSS_327	22	upstream	0.0018438	0.01304	1.2	-4.1	1
chrX:54470370-54470440(+)	GCTTCAAACACGTGCTGTTTGTATAGTAGATATCTGGAAAATCCAAACTGGTTGAATATTTTCTTGGTAG	46	0.435607	TCCAAACTG	CSS_559	408	downstream	0.0161363	0.004421	-1.4	-6.5	1
chr15:40348583-40348653(+)	CCATGGCTTATTTGTGGCTTCATCACTGTGATGACACTATGTTTGGCATTTACTCATTATTGTTATCCAG	52	0.440501	ATTTACTCA	CSS_528	221	downstream	0.638158	0.01753	0.9	-4.1	1
chr10:32328359-32328429(-)	ATTGAAACTCTTTGTTTTTACTTCATATTTTATAATTTATTTAAGAAGTCTAGTTTTGTTTTTTGTTTAG	43	0.441311	ATTTAAGAA	CSS_173	17	upstream	0.0338259	0.006351	1.1	-4.1	1
chr6:13787587-13787657(-)	ACTGTCATCCAGTTTTCTAGTTTAATATCTAGCAAAACTAAATCTGAATGTACTCGCTTTTTCCGTTAAG	41	0.441364	ACTAAATCT	CSS_549	339	upstream	0.5	0.03315	-2.3	-7.3	0.998872
chr11:66053043-66053113(-)	CTAGGGCATATGTGGTGGTCCCCAGCTCACCCTCTGTTGCCCCAGTCTCTCTTCCTCACCCCTGCCTCAG	44	0.444276	CCCCAGTCT	CSS_359	25	upstream	0.677083	9.59e-07	1.4	-3.1	1
chr8:124243997-124244067(-)	TAGGCATTCTCATTTTATATGGAAAATGCTTTGAAGTTTAAACTTCTTAACCTTTTTTTTTTCTCCTTAG	41	0.449946	TTTAAACTT	CSS_759	5125	downstream	0.0518932	0.02909	-0.7	-5.6	1
chr8:100009194-100009264(-)	CACAATGTCAATGGTACGCTCATAATAATACTAAGATGCTATTTGCCTTTTTACTCTCATTCTGTTACAG	41	0.451041	TGCTATTTG	CSS_782	7729	upstream	0.500901	0.04812	-1	-5.9	1
chrX:67751652-67751722(+)	GTAAATGTTAATAGTTGTGACAATATTACTGTATTAAACATTCCTTTTTGTTTTGTCTTGTTTTGTTTAG	37	0.454077	ATTAAACAT	CSS_839	39103	downstream	0.0315804	0.001045	-1.6	-6.7	1
chr2:17941125-17941195(+)	ATTGTTTGAATTCCTGTTATGAGCTTCTGTTTCTTTAACAATATTTTGTAAAGTGTGTTTCACATAACAG	50	0.45453	TTGTAAAGT	CSS_160	17	upstream	0.5	0.01607	2.2	-3.3	1
chr11:60156792-60156862(+)	ATGGACAGAGGACTAATAGTGTCACGTGCTGATTCTGTGATGAGAACCCAATGCAGAGTTTCTCTTCCAG	50	0.454859	ACCCAATGC	CSS_764	5556	downstream	0.260826	0.03315	-0.6	-5.1	1
chr14:92585310-92585380(-)	TAGTCACTCTATAAAAGTAAATTTTCTTCTCCCTTTGCCTTTTTTTTTCTTTCTTTTTTTTCTGAGACAG	13	0.456126	CTATAAAAG	CSS_697	2447	upstream	0.732143	0.04142	-2.6	-7.4	0.993741
chr19:2247522-2247592(+)	GGGCTCCCTGCCTGATGGTCGCCCTGAGGTCACAGGGACCAGGAGCCCTCTCTGTCCCCCGCCCTCCCAG	44	0.457405	CAGGAGCCC	CSS_404	35	upstream	0.0106101	0.04993	-0.4	-4.7	1
chr20:34317284-34317354(-)	ATTGTTTTTCAAGGAACTAACATGCTGTACTTGTTTGGATAACTTCTGAAACTTTTTAACTTTGCAGCAG	42	0.458371	GATAACTTC	CSS_741	4207	downstream	0.425	0.0112	-2.3	-6.9	0.999996
chr9:95068112-95068182(-)	TTTGCTACTTACTTTTTGTATTAGTGTTCTGTTTTTATCTCTTCCAACCTCCCTTCCTTTTTTTACATAG	47	0.459051	TCCAACCTC	CSS_431	46	upstream	0.00878048	0.003622	-2	-6	1
chr20:58441447-58441517(-)	GAATGCTACATATTCCTATATTCTGAATGCTACAGTTTTTAAAATTAATCTCATTTTGTTTCTGTAATAG	48	0.459868	ATTAATCTC	CSS_573	527	downstream	0.0975988	0.004072	-0.8	-5.7	1
chr1:36212593-36212663(-)	GCGTGAGCTACCGCACCCGGCCCTCTCTGAGGAATTTTTTACACTATTCGTTGTGCTCATTGGTTCTTAG	43	0.463003	TTACACTAT	CSS_121	15	downstream	0.122185	0.01484	-1.4	-5.9	1
chr3:197241287-197241357(-)	CTGCAGGCTGATGGGCAATGTCTGGGCCAAGCCCATGTGGTAAATGCACATCTATCCCTCTCCTGTCCAG	43	0.463792	GGTAAATGC	CSS_676	1921	upstream	0.0219257	0.04459	0	-4.6	1
chr21:27852748-27852818(-)	GGAGCTCTACTAGAAAGTCTAAAGAATGCTTACAAGTCTTTTGAGTAAACTTACTTGTTTTTCCTTTTAG	44	0.465048	TTTGAGTAA	CSS_715	2978	upstream	0.0655643	0.01686	1.1	-3.9	1
chr19:37085232-37085302(+)	GGTAGGCCTTTGGGACTCCCTTGATAAACAGAATACAACAGAAATGACACTGTGTATCTAACAAGGCTAG	61	0.465979	TCTAACAAG	CSS_025	5	upstream	0.5	0.03958	-4.6	-9.4	0.249629
chr5:179991418-179991488(+)	TGATACATTTTAAAATTTTGAAACATTTTATTACTTAGTTTCATTTTACTTATTTCAAAAATATTTCCAG	43	0.468928	TTTCATTTT	CSS_798	9669	upstream	0.0233842	0.03964	1.3	-3.1	1
chr1:223010194-223010264(+)	GGCTTAATCATTGCTGGCTATGTGGCCTTAGGTAAATAACTCTGATTTTCAATTTTCTTATCTTTAATAG	45	0.470733	TCTGATTTT	CSS_504	126	upstream	0.46875	0.02483	0.2	-4.6	1
chr1:3759887-3759957(-)	AAAAAAAAAAAAAAAAATTATACATATTTTTCTGCTGCTGTTGCCGCTTCCTCTTTTTTTTTTTTTTTAG	44	0.47291	GTTGCCGCT	CSS_632	1256	downstream	0.5	0.03315	-5.2	-10	0.137838
chr17:58132962-58133032(-)	GAAGGTGTTACTCAAGTGAAGTCATTCATTAGTTCTGATGCTCCACTTCGGTAATTCTTTTTCTTGGCAG	45	0.473954	CTCCACTTC	CSS_748	4624	downstream	0.0340882	0.009024	1	-3.3	1
chr18:46623868-46623938(-)	AAAAATACATTTCATACCTCTTCTTGTTTAAAAAATAACACTTTACATTACAGGTGATCTCCTTCTTTAG	50	0.476077	CATTACAGG	CSS_161	17	upstream	0.5	0.01005	0.4	-4.7	1
chr5:133695782-133695852(-)	TTACACGTTATATGTACAAATTGTTAGGCTTGAAATAATTAAAAATTTGTGTTGTTTCTTTTGTCAATAG	38	0.47663	AATAATTAA	CSS_797	9664	downstream	0.489583	0.001835	-0.6	-5.9	1
chr15:91184489-91184559(-)	TCAAGTCGACCCAGGGAACGTTAACTTTTTGCTTTATATAATATTATGTTGTTTAAACTCTCTTATGAAG	36	0.477437	CTTTATATA	CSS_837	37356	upstream	0.377976	0.01261	0	-5.3	1
chr16:55583118-55583188(+)	AGCCTAGTGAAATATGATTACTTTTTTTTTTAAAAAAAATGAATTTTAGTTTGCTTCTTAATACTTTTAG	48	0.478686	TTTTAGTTT	CSS_306	21	upstream	0.0997485	0.0112	2.3	-3.2	1
chr11:68697720-68697790(+)	GGGGAAGATTGATTTCTTCAGATTTCGGTTGCCTTTTGAAACACTTCTCTGTTTCACTGTGGGTGTGTAG	39	0.479508	TTTGAAACA	CSS_579	589	upstream	0.625	0.006233	-0.4	-5.5	1
chr5:137284873-137284943(-)	TTGCTTATTCTTTGACCCGGTCAAAGCTAAAACCAATTATTACTGATCTGTCCTTATTTCTGACATGTAG	46	0.480851	ACTGATCTG	CSS_470	73	downstream	0.075817	0.005588	-1.5	-6.8	1
chrX:118977264-118977334(-)	ATTGTAGATAATGTCTTCTTTTTTTGTTTAAAGTCTATTATATTTTCTGTTTCCTCAAATGATTATTTAG	30	0.481633	GTTTAAAGT	CSS_647	1523	downstream	0.00958115	0.03473	1.8	-3.7	1
chr17:7249639-7249709(+)	CTGGGCCCCAGGGAGACTCAGCTCTTGCCTGCAGCTGGACATCTGGCCCCTTATCACCTTATCCTGCCAG	39	0.483202	CTGGACATC	CSS_408	36	upstream	0.0232377	0.03087	-2.1	-7.2	0.999936
chr22:36876884-36876954(-)	CCCCAAATCTTTTTCTAGTGTGTCGACTTCCTTTTGTGTGCCCCAGTTCTTCTGCCTCTTTCCCTCACAG	45	0.483903	CCCCAGTTC	CSS_353	24	upstream	0.0146462	0.03794	1.4	-3.1	1
chr1:231126275-231126345(+)	ATTGTTGATAAAATTCTTTTATTTTTATTATTATATATTTTTTAAGACAGGGTCTCACTCTGTTGCCTAG	45	0.485555	TTTAAGACA	CSS_656	1626	downstream	0.5	0.03315	-2.5	-7	0.999971
chr1:11083179-11083249(+)	TTTGTTTTTTAACACTTGTCTCCCCTCATACACAAAAGTACAATATGAAGCCTTCATTTAATCTCTGCAG	42	0.486327	GTACAATAT	CSS_467	70	downstream	0.696691	0.01488	-3.4	-8.7	0.50898
chr19:55915769-55915839(-)	CCCATATGCTGGAGGTCTGTTCCGCATGAAACTCCTGCTGGGGAAGGACTTCCCTGCCTCCCCACCCAAG	52	0.487146	ACTTCCCTG	CSS_711	2639	downstream	0.5	0.03315	-0.4	-5.3	1
chr7:27833871-27833941(+)	TTAGTTACTGCAAGGAGGAAATATAACTAATTCATTGACTCATTTAACAACTTATTAACATTTTGAATAG	42	0.487698	ACTCATTTA	CSS_374	27	downstream	0.0101958	0.02707	-0.4	-5.3	1
chr12:79986473-79986543(-)	TGTATTAAGTGTTTTCATCTCTCCTCAAATATTTTTAAGTATTTTTAAAGTGTCTTTTTTTTTTCTTAAG	47	0.488941	TTTTAAAGT	CSS_275	20	upstream	0.0241227	0.0209	1.8	-3.7	1
chr1:101458296-101458366(-)	CTAATTGCATTAATAACATATTATGTAGTTTCATGGCTAAGAACAGTGGCATCTAGTTTTCTGCCTATAG	51	0.489148	TGGCATCTA	CSS_094	14	upstream	0.498644	0.02482	-1.1	-6	1
chr6:144183170-144183240(+)	TAGTGACATAGTATAATAATAGGTCATTTTTCCCCCTCTTGGTCTTCACTTTTAAAAACTCGTCTAAAAG	19	0.489342	AATAATAGG	CSS_435	48	upstream	0.00783812	0.04224	-0.4	-5.8	1
chr1:235652573-235652643(-)	TGGGCATGAGGAAACGTGCATGTGCGAGGTGAAGATCAGTAACTGATGTTAATGCCAACACATCTCTCAG	46	0.489865	ACTGATGTT	CSS_067	13	downstream	0.0518721	0.0008154	-1.5	-6.8	1
chr20:31967497-31967567(-)	TTTTTAATTAGTGTTTTTTTATGAAGCTACCCAAAAGTTTTAAAATTCCAATATATTTTCCCATGTTTAG	43	0.490252	TTTAAAATT	CSS_765	6079	upstream	0.5	0.008662	1.8	-3.7	1
chr6:18256686-18256756(-)	TTGGCTTTGAATTTATTCTTGTGTACATTACTGGGTAATAAATACCATTAATAATAAGGAACATTTTCAG	51	0.490657	ATTAATAAT	CSS_047	12	upstream	0.0147631	0.03048	-2.1	-7.4	0.987683
chr4:25158596-25158666(-)	CATATTTGTACATTGTATTACTCGGAATGCTGAATGTATTTGTCCAGTTTTTGGCCCATTTTTTGCTTAG	46	0.491058	GTCCAGTTT	CSS_333	23	upstream	0.484375	0.0005307	1.4	-3.1	1
chr2:97285499-97285569(-)	TTTATATGGTGTACATACATGGGGAGCGTCCCCAGGGTTTGACTATAATTCCTCAGAGTTTCCCTTATAG	55	0.491334	CCTCAGAGT	CSS_095	14	upstream	0.468285	0.0112	0.7	-4	1
chr5:118456595-118456665(+)	AATCATTATATAACCTATACGTGTATGACTTTTGACAATATAGGTATTAGTTTTGTTTCTATTCACACAG	49	0.491618	TATTAGTTT	CSS_277	20	upstream	0.0716436	0.04377	0.2	-5.1	1
chr21:47681325-47681395(-)	ATTACAGGCGTGAGCCACCGCACCCGGCCTTGACTCTGATTTTGAATGCTATCCCCTTTGCTCCGTTTAG	39	0.493068	TCTGATTTT	CSS_407	35	downstream	0.0825832	0.002536	0.2	-4.6	1
chr16:74339469-74339539(-)	CTTCTTTCTCCTGCCCTTCTTTCTTCTCTGCATCCCGGTTGGCAATCTTGTTGTTGATGAGGTTGTGCAG	57	0.500715	GTTGATGAG	CSS_623	1108	upstream	0.5	0.002536	2.3	-3.2	1
chr16:2611701-2611771(+)	ACCTTTGTGAGTCATGTCTTTAGTGTTTTTTGTTGTTTCTGATAGTAACTCACTTCTCTCTCACCTGAAG	48	0.501011	AGTAACTCA	CSS_747	4585	downstream	0.123265	0.02248	-2.1	-7	0.999994
chr1:229661863-229661933(-)	AGGTCTAAATTTATTAGACATGTTTTAAGTCTGTTTGAAATTCGTGATATGTTTTATTTCCAATTTGTAG	47	0.502339	CGTGATATG	CSS_743	4481	downstream	0.00613035	0.04157	0.8	-4.6	1
chr1:156532457-156532527(-)	AGGCAGGGAAGAGCAGGACAAGGAGATTAAATTGGGTTTCCCAGGTTCCCTTTCAATGGAGTTTTTGCAG	55	0.502657	TTTCAATGG	CSS_035	9	upstream	0.550709	0.04414	-0.3	-4.9	1
chr7:66489816-66489886(+)	GGGAGGGAGGGTAAGAGAGCTTTGCCTTTGCCCCTTTGAACAATGTATTTCTGAAGCATTTCTCTTCCAG	54	0.504372	TCTGAAGCA	CSS_091	14	upstream	0.0682742	0.04848	-2	-6.3	1
chr10:102286831-102286901(-)	TAAGATGAGGAGACTCTGAATTGTCTGAGGCTGCTCACAGCCCTTTCCAGAAGTTCTTGCTGTCTTTCAG	49	0.504456	TTCCAGAAG	CSS_278	20	upstream	0.0394191	0.001539	1.4	-3.3	1
chr1:28564277-28564347(+)	CAGGTTATGCTTTGAGATCTCTTTGGGGTGAAGGATTGAAATTAAACCCTGAGCCACCGTGTCCTTGTAG	45	0.505136	ATTAAACCC	CSS_030	7	downstream	0.00275671	0.04657	0.3	-5	1
chr1:32096333-32096403(-)	CCAGCTTCTGGTCTCCCGCTACTGCCCACGCTCTGCCAATCCTGCCATGCAGCTTGACCGCTTCATCCAG	51	0.50561	ATGCAGCTT	CSS_214	18	downstream	0.283113	0.01389	-4.8	-9.7	0.193718
chr1:245285151-245285221(+)	TTCATCTACTTTTTTGCTTTCTTAATTATTTTTCTTTTCTTTTTTCTTATTTTATTTTATTTTATTTTAG	25	0.505725	CTTAATTAT	CSS_714	2774	downstream	0.122697	0.007951	-1.3	-6.4	1
chr5:54720477-54720547(+)	AAATTTCGGTAGAGGCAAGTTAGGTGTTTTGTGGTCTTGAAAGTTTAAACCTTACTTTCTTTTCTCTTAG	48	0.506628	TTTAAACCT	CSS_626	1176	upstream	0.0120491	0.03315	0.4	-4.2	1
chr17:42272526-42272596(-)	TGCTATCTAGCATTTATACAGAAAGAAACATCTAACATCTAGAGTAGGTTCCTTCCATCCCTCCTTTCAG	43	0.514122	CTAGAGTAG	CSS_334	23	upstream	0.383929	0.01402	-0.7	-5.2	1
chr2:75915103-75915173(-)	AATAATAACTATTTAAAAATACACTAATGTTGAAAGATTTCTTTATAACTTTTGTAATTTTCTTTGTAAG	47	0.515434	TTATAACTT	CSS_062	13	downstream	0.0183332	0.04031	-3.7	-8.3	0.696188
chr19:16265138-16265208(+)	GCCTTCCAGGGTCCGTGCAGGACCTTTCCCCCTCCCTAGTGCTGAGCTACAGGCCCCTTCCGCCCTGCAG	45	0.517699	GCTGAGCTA	CSS_464	61	upstream	0.155313	0.03532	-2.1	-7.3	0.999788
chr1:153949398-153949468(-)	GGAAGAGAAGCTGTCAGGTGGGTGATTGTCTGGGAACCCGACACGTCCCGTCGTTTGTTTTTGGTTTTAG	41	0.517738	CCCGACACG	CSS_508	147	downstream	0.583333	0.03231	-4.7	-9.5	0.362407
chr1:9642286-9642356(+)	TAAAGTTGTGTGCTGTGGATTCGTTCCCCATTTAATATGTGGCGTAAAGTAGGTCTTTCTCTCTCTGCAG	47	0.51812	CGTAAAGTA	CSS_216	18	upstream	0.0126928	0.0143	1.8	-3.3	1
chr2:176796890-176796960(-)	TTTTGAAAATAGTAACATCACAAAACTTTAATATGACAAGCCTTGAATTTTGATACCTCTCCTGTTTCAG	46	0.518816	CTTGAATTT	CSS_733	3628	upstream	0.5	0.0266	1.4	-4.4	1
chr9:115024879-115024949(-)	TCAACTAAATTTTAGGATTCATATAATGCGTCTGTATAATCAAAAGTTCTCATTTTGGGTTGTTCTATAG	39	0.521874	TATAATCAA	CSS_799	9811	downstream	0.00622674	0.03573	-0.9	-6	1
chr17:58023841-58023911(+)	ACGTAAAGGAAATATGTCTTGTTGAGATGACCCTTAAGCAAATGAATGATAGCTCTTCCTTGTCTTAAAG	51	0.52336	TGATAGCTC	CSS_212	18	upstream	0.0310736	0.03826	-1.3	-6.2	1
chr13:113917730-113917800(+)	ACCCCTTGTATGTAAATGTTTGTAAATTTAATGCCATTGTAATTAGGGGGGTTTTATTCTTCTTTTTTAG	42	0.524193	TGTAATTAG	CSS_355	24	upstream	0.0466445	0.04945	-0.5	-5.8	1
chr3:63820899-63820969(-)	CTGTCTATCTGTCTGTCTATATATCTATATATACAGGTCATTTGTATAAATTTTTTTCTTGTTAACACAG	46	0.524528	TTGTATAAA	CSS_401	34	upstream	0.0052952	0.002529	1.8	-3.7	1
chr17:29588658-29588728(+)	CAAGTTAAAGAAATGTGTAGTGCTAAATGTGAACTGCTAATTTTTTTTCTAAGTAGTTTGCTGTATCTAG	52	0.525239	TCTAAGTAG	CSS_101	14	upstream	0.136328	0.006963	-0.3	-5.1	1
chr6:2768854-2768924(+)	GGTTCCCATGGGTGCTGGTCTCTCTGTGTCTTACCAGCTTTTCAAACTCCATGTATGTCATCTTTTCTAG	44	0.52536	TTTCAAACT	CSS_645	1504	downstream	0.0121688	0.02272	-0.4	-5.5	1
chr17:4862938-4863008(-)	TGCGGCAGGAGGGCAGTGGAGGCTGAGGTACGGATTTCTAGGCCCGCCCTACCCTCCTCTCTGCCCCTAG	40	0.527133	TTCTAGGCC	CSS_380	29	upstream	0.00983209	0.001442	0	-4.8	1
chr5:109183287-109183357(+)	GTGATGCTCAATGAATGTCAGTATTAAATTATTCTGGTCAGTTTTGCTTGTTTGTTTGTTTGTGTGTTAG	40	0.527273	GGTCAGTTT	CSS_379	29	upstream	0.1112	0.008258	1.7	-6.3	1
chr9:90585545-90585615(-)	TGTGGGGCTGGGGTCACCTCCCCAGGCATCCTTTTCTCAGCCCAGTGCCTGCCAGCCCTCTTCCTCGCAG	48	0.527314	AGTGCCTGC	CSS_107	15	upstream	0.708333	0.03315	-4.7	-9.3	0.350584
chr14:65568290-65568360(-)	CTTATTATTGAATGTTAAGTGTAAAAATAACTTCTATATTTTCTATTTTTTTTTTTCTCTCTTATTCCAG	38	0.527424	CTATATTTT	CSS_600	791	upstream	0.5	0.03315	-1.3	-5.7	1
chr7:148454004-148454074(+)	ATTCACCGTTATTTTTAATTTATAATGTGACAAATTAGTCATCTTAAAGCTTTAGTTAACTTGTTTTTAG	46	0.528671	TCTTAAAGC	CSS_131	15	upstream	0.0601131	0.03983	0.9	-3.7	1
chr6:34740637-34740707(+)	AAAAATCAGATTTTTGTGTGCGCTAATTGTTATAAATCACGTTATTGCCTATTATTTTTCTTGACTTGAG	44	0.531582	CGTTATTGC	CSS_279	20	downstream	0.5	0.04577	-0.1	-4.9	1
chr3:9962104-9962174(+)	ATGATCCCACAGCCCTTGGCCTGGATTCTGAGCCCTGCACCGCCAGCCTTCCTCACCCCTCTCCTCACAG	45	0.534434	CGCCAGCCT	CSS_342	24	upstream	0.327918	0.005249	-1.6	-7.2	0.999995
chr20:37638852-37638922(+)	GTCCCTTGGCATAGTGATTGCATTTGATTGTGACATTTGGTCCCAAACAGTTCTGATTTCCTATCCTCAG	45	0.538092	TCCCAAACA	CSS_285	20	upstream	0.153063	0.02858	-0.4	-5.5	1
chr19:44273712-44273782(-)	CCAGCCCTAGCCCTGCCTTCCCAGAACCGTAAGGGTCTATCTCCACGGACACTGTGCCACCCACCCCCAG	45	0.538514	CTCCACGGA	CSS_429	46	upstream	0.0129436	0.03823	1.4	-3.3	1
chr11:68367738-68367808(+)	TTGATAAATACCTTGTGGTACATGAAACGACTGAAGTGTTTTCCAAATAGAATTTCTCCCCTCTTTTTAG	45	0.538658	TTCCAAATA	CSS_287	20	upstream	0.102815	0.02953	0.7	-4	1
chrX:47315797-47315867(-)	ACTTGCTATCTACCTTCTTCCATCCCCCAGTGCTGACCATGCTGCCTTGAACAGCATTGTGTCGTTACAG	50	0.538805	CTTGAACAG	CSS_138	16	upstream	0.690062	0.03315	-1.1	-6.8	1
chr20:35390951-35391021(-)	CTTTGTCAGCATCTCACTATGAAAACGTATATTTCCTTTATTTTATGACACGTAAATTTGTGCTGTCTAG	48	0.540403	TATGACACG	CSS_739	3931	downstream	0.0218709	0.03315	-5.7	-10.6	0.052509
chr11:34475277-34475347(+)	AATATCTTAAAAATCAAGGATGTTTTGATTTAAATGAAAACATTTTAGGCTTTATATTTCTGTTCTTTAG	42	0.542267	AAACATTTT	CSS_325	22	upstream	0.00176708	0.03878	-0.7	-5.6	1
chr19:21927869-21927939(-)	ATTCAAATAATAAATTCTGCCCATGGCCACTTGGTAAATATATGTGTGTCTCTGTGCTTGTGCTTTTCAG	37	0.543065	GGTAAATAT	CSS_822	17078	downstream	0.0820026	0.002536	0.3	-4.8	1
chr6:86386909-86386979(-)	ACTTTTAATGCTTTTACATATGTTGTAATGTTTGTAGTCTTGTAAGAATCTCGTGTTTTTCCTTTTCTAG	44	0.543619	TTGTAAGAA	CSS_348	24	upstream	0.000453487	0.03995	1.5	-3.7	1
chr5:177576839-177576909(-)	TCAGTTGGTGACTTCCTGGCATACAGGTTGTACAGCTTTTTTCCAAACAGCACTTCTTTCCCCTCTGTAG	45	0.545753	TTCCAAACA	CSS_282	20	upstream	0.0595322	0.01188	-0.4	-5.5	1
chrY:16017490-16017560(+)	AATTCTTGCCAGTGTTTTTTAATCCCTAATGAGATTTATTCCTAGCATAATTCTCTTTCTCTTGCTCTAC	44	0.545872	TCCTAGCAT	CSS_702	2491	downstream	0.5	0.02217	-5.5	-10	0.139075
chr14:39627606-39627676(-)	AGTTAATAATTAGTCCCTCTTGCTTTTTTTGGAGGAGAAATACTGTATTACTTCTAGTTGATCTTTTTAG	50	0.546947	TATTACTTC	CSS_072	13	upstream	0.205863	0.006037	0.6	-3.8	1
chr1:62165946-62166016(-)	CACATGCCTGCCCTTATTGAAGACTTACAACCCTCTGAGTTTATCATCCTCTTTAAATCCTCTTTAACAG	38	0.547633	TCTGAGTTT	CSS_485	91	upstream	0.5	0.006553	0	-6.4	1
chr5:137537137-137537207(-)	TAAATAAATAAAATAAGAAAATGAAAACCAGCATCCTAACCTTAGAACAGAGACTCTGTTTCTTTCCTAG	44	0.54846	CCTTAGAAC	CSS_272	20	upstream	0.052986	0.01296	1	-4.2	1
chr6:133136040-133136110(+)	CTTTTGCTGAGTGCAAGGCCTTATGTGGTGTGAGGATTTTAACTGATGGTTCTGATGTGTCGCGTTTAAG	46	0.549224	ACTGATGGT	CSS_466	70	upstream	0.000147977	0.003999	-1.5	-6.8	1
chr12:29460520-29460590(+)	TGTCTCACATTTTCCTTTTGGTTTATTGTCTAACATATGTTACTAGAATTCTCTTTACTCTACCTTTTAG	45	0.549233	TACTAGAAT	CSS_358	24	upstream	0.0574055	0.0002375	-2.3	-7.6	0.985219
chr19:15565373-15565443(-)	GGGGGACCATGCTGGGAGTGTGGGGGTGGCAGGTGCCTGACCTGACCCACCCAGCCTGGCCCTGATCCAG	49	0.550227	ACCCACCCA	CSS_139	16	upstream	0.0531862	0.03315	0.7	-4.2	1
chr4:3144422-3144492(+)	AAATGCCATTTGATCTTTAAAAATATATGTTTTAATAGTGTATTTTAAGTCTCTATATTTTTGTTATTAG	48	0.550912	TTTAAGTCT	CSS_288	21	upstream	0.298331	0.002803	1.6	-7.8	0.952641
chr8:117661165-117661235(-)	AACTGTTTAGAGCAGTAGCAAAGCTATAATTTAAAGTAAGACTTGTCAGTATATTTACTTTACATTTCAG	48	0.552153	TGTCAGTAT	CSS_310	21	upstream	0.00134697	0.04611	1.4	-3.9	1
chr9:114125939-114126009(-)	AACACAAATTTAATCTTGGAGGTTGTGTTTTTCAGGCAGGCCATATGAACTGTATGATATTTCTTTTTAG	49	0.554085	ATGAACTGT	CSS_406	35	upstream	0.00473487	0.0008402	-1.9	-7.2	0.999865
chr5:44787054-44787124(-)	ACCGAACTGAAGAAGACTGAAGTAATATTTTTGCTTAAAATGTTGCTGATCCTTTGTTTTGTTTTTTCAG	49	0.554815	GCTGATCCT	CSS_527	220	upstream	0.5	0.002999	-1.8	-7.1	0.999992
chr1:6246876-6246946(-)	ATAAATGTTAAAATGTTTTAGAATGCAAGCACCAACTGTCTAGTGGAGTTCTTGTGTCCTTTCTCTGCAG	47	0.554817	GTGGAGTTC	CSS_331	22	upstream	0.000467376	0.04151	2	-3.7	1
chr3:52734512-52734582(-)	AAGTGTTAGGGCATTTTGATGTCCCTTCTCATGTGCTTACTGACTTTGGGGGCTTGTTTTTGTTTTGTAG	39	0.556166	GCTTACTGA	CSS_706	2562	downstream	0.0362372	0.0384	-0.7	-5.6	1
chr6:69340542-69340612(-)	TCTTCTGAGGTACAGACAGTCCTTTCCATTTTTATTCCTCTCCCACTCTGATAATTTTTTTCTTTGACAG	51	0.557108	TCTGATAAT	CSS_740	4074	upstream	0.5	0.02617	0.2	-4.6	1
chr10:123733596-123733666(-)	TGATAACCTTGTCAACTGCTTATTAGTGAATGCTGAACAAATTTCCCAAAGTTTGTATTTTTAAAAATAG	48	0.558841	TCCCAAAGT	CSS_239	19	upstream	0.407402	0.02347	0.7	-4	1
chr2:190445250-190445320(-)	AGTCTTTTTGCCCAAGGCTGTTGTGTTTTTAGAGGTGCTATCTCCAGTTCCTTGCACTCCTGTTAACAAG	46	0.558932	CTCCAGTTC	CSS_587	644	downstream	0.552083	0.009083	1.1	-3.8	1
chr16:685063-685133(-)	GGGTCATCTGCCAGCCTCCCTACCCCCTTGCCCACCAGGCTGGCCTTGGCTGACTCCCTCTTGGGGACAG	53	0.559377	GCTGACTCC	CSS_444	51	downstream	0.0926089	0.04107	-5.4	-10.3	0.103329
chr5:175811284-175811354(-)	AATTACTATCAAGATACCCCAAAACAGATTCGGAGTAAGATCAACGTCTATAAACGCTTTTACCCAGCAG	43	0.5599	GATCAACGT	CSS_383	29	downstream	0.047909	0.02381	-2.6	-6.7	1
chr6:10709400-10709470(+)	ACAGCTTGTGTTTATTTCATTCAAAGGGGAAAACAGTCTTTTTTTAAAAGCACTCTCTTTTGTGTTTTAG	46	0.559909	TTTTAAAAG	CSS_265	20	upstream	0.0270124	0.02376	1.8	-3.7	1
chr4:83377997-83378067(+)	TTTCAGAGAAAGGCATGAGGGGCATGCAAGTGTATTTGTATTGCCAGTCTTTCCCCTTCTCTTTGTTCAG	46	0.560099	TGCCAGTCT	CSS_337	23	upstream	0.03372	0.04116	-0.9	-5.5	1
chr20:57417284-57417354(-)	ACGCACACCAGGAAAAAAAAAATCAATTTCCAAGTCGGATGAGATTTTTTAAAGACATTTCACTTATCAG	51	0.560908	TTTTAAAGA	CSS_057	13	downstream	0.5	0.03832	1.8	-3.7	1
chr17:35800539-35800609(+)	AATGATGCTTTTAGTATTATGTGTAAATACAAGTACCACTTCTCTCTTTTTCCCACAATCCTCTAGGCAG	38	0.561335	TACCACTTC	CSS_019	4	upstream	0.5	0.01783	-0.5	-5.1	1
chr1:115273269-115273339(-)	GTGGTTGTAAAGTTGAATGTTGCCTTCTTGACAAGTTTCACAGCCAGTGAAAATATTATTTGGGTTTCAG	50	0.561444	AGTGAAAAT	CSS_530	226	downstream	0.000685462	0.002619	1.9	-3.1	1
chr7:96337526-96337596(-)	TATGTGTTGTAGGCATTCTTAGTTTTTTGTTTTGGTAATGGATTTATCTATTCAGTCATGTTTTCTTTAG	50	0.561923	ATCTATTCA	CSS_108	15	upstream	0.625	0.003565	1.3	-3.1	1
chr12:56362491-56362561(+)	AGGGGCACAGAGCAAACCCAGTCTGCTCACTGTAATGGAGAAACACAGTCCTCTCTTTCTCCTTTGTCAG	45	0.56308	AAACACAGT	CSS_326	22	upstream	0.0221589	0.005161	0.2	-4.4	1
chr6:53381020-53381090(-)	GATGGCAAGACTGCACACAATTAATTCTTGAAAACAAATCCCATCTATTTAGTTCTTCAATTTGTTGTAG	47	0.56421	ATCTATTTA	CSS_234	18	upstream	0.145587	0.03799	1.3	-3.1	1
chr2:223509284-223509354(-)	GGGTGCTGCTGAAAAATGAATGCAGATGCCTTCATTTCTCCGGTTATTATATTATCTTCTCTGTATATAG	51	0.56563	TTATATTAT	CSS_694	2405	upstream	0.5	0.04764	0.7	-4.3	1
chrX:62736962-62737032(-)	CCAATGTCAATATCCATGTCTTTAGTTACCACATATTAAGTTACAATATCAGTGTCTTTAATTATTTCAG	45	0.566957	TTACAATAT	CSS_233	18	upstream	0.165499	0.02901	-3.8	-8.9	0.373497
chr8:144644058-144644128(+)	GCCTGTCCTGACCGAGGCTTTCCAGGGCCCTGTAAGCACCTGGGCAGTGCCAGCCCTTCTGTCCCTACAG	52	0.567162	TGCCAGCCC	CSS_427	45	upstream	0.0163864	0.03685	-1.6	-6.6	1
chr15:85214013-85214083(-)	ATATTCAGTGAGTGACAACAGCTGCTTTACATCGGAAATTCTGTGATAATCAGTTTTTTGTTTGTTTTAG	49	0.567962	GATAATCAG	CSS_185	17	upstream	0.00267717	0.03613	0.1	-5	1
chr6:49456249-49456319(+)	TAACTTTCGAGTATAATATGATGAGAGAAATCAGCTTTTTGAAATAATCTGTAGCTTTCTTCTACTTTAG	47	0.568522	AATAATCTG	CSS_140	16	upstream	0.0506789	0.01687	0.2	-4.9	1
chr12:51844589-51844659(+)	TAGGCTTTTTGTTGTTGTTGTTTTTTAAAACTAAAGGAGTTCTCTCCACAGACCTTCTGCTTCTTTCCAG	48	0.569639	CTCCACAGA	CSS_238	19	upstream	0.583333	0.01151	0.7	-4	1
chr14:58817720-58817790(+)	AAGATATTTTTTCCTGCTTTTTTCCCCTTTATAGTGATAGCTATTTTAAAGCTTTTATCCCCTCTACTAG	48	0.569756	TTTTAAAGC	CSS_251	19	upstream	0.0536614	0.02777	0.9	-3.7	1
chr12:21810148-21810218(-)	GAAAGGCACCTAGATGACCAGCACGTTTGGCGCTGCACTTATTTTTACCCGGCTCTGACGGTCTTTCCAG	47	0.569895	TTTTACCCG	CSS_564	439	downstream	0.5	0.003892	1.4	-2.8	1
chr6:110086145-110086215(+)	AATCTAAAGTAGTATGGAAGTTCTTTGGTGATGGAATAATGATTGAAAATCTTAAGGTATTTCTCTTTAG	54	0.570296	TCTTAAGGT	CSS_098	14	upstream	0.183484	0.0112	1.1	-3.8	1
chr2:25176504-25176574(-)	GTCTTACTGATACACAACTAGCAAACATCCGTGAACTGTGATCCCTTTTATGTGGCTTTTATCTTTTTAG	50	0.571125	TTTTATGTG	CSS_703	2502	upstream	0.625	0.04604	2.3	-3.2	1
chr2:27428372-27428442(-)	AAAATAAGGCAGGTTGGACAAGCTGGGTTTAGAAGGCCTCTGTGGCAGGTTTGCTGTGCTTTCCTTGCAG	47	0.57116	TGGCAGGTT	CSS_324	22	upstream	0.0581119	0.02586	-0.7	-6	1
chr10:92660256-92660326(+)	TATGTTAAACCACCTCATTTTAAATTATGTCTTAACTTCAAGCACAGTGGTTTCCCTGTTTGTTTTACAG	40	0.571884	CTTCAAGCA	CSS_339	23	upstream	0.0329315	0.02822	-0.7	-5.8	1
chr7:100225114-100225184(-)	CCTGCCCCAGACACAGCGCTAGTCCTTCAGCCTGTCTGCCTCCGCCCCAGCGTCCACCCTGTCCTGGCAG	49	0.572265	CCCCAGCGT	CSS_457	60	downstream	0.0102884	0.0316	-2.5	-6.5	1
chr12:110449739-110449809(+)	TCTGTCAAGCACATTTCCCTATTTTAATGTAATACATCCAATTATGTAAATGCCAGTGTTTCCTTCACAG	49	0.57283	TGTAAATGC	CSS_103	14	upstream	0.12129	0.04222	0	-4.6	1
chr20:34144577-34144647(+)	GGTCTGGCGGGCCAGGCCTTGCAGTGCAGGCCACTAGCACGGTGCTGTGTTCTCTCCTTACACGGCCAAG	36	0.57286	CACTAGCAC	CSS_536	280	upstream	0.625	0.003457	-8.3	-13.1	0.001421
chr3:37892983-37893053(-)	CTGCTTACCCTGTTCCTTTTTGTAGAAACCACACTAAATGCCTTTGCCATAGTTTTCCTTTCTCCCTCAG	49	0.572944	TGCCATAGT	CSS_194	18	upstream	0.815374	0.02472	-0.6	-5.3	1
chr7:4827156-4827226(+)	CCTGGGGACTGCAGGTCTGGGACAGCTGTGGGGCCCTAGCTGGCTCCTCCCTCTGCCGCCTGCTCCACAG	49	0.573642	TCCTCCCTC	CSS_392	31	upstream	0.595843	0.02849	1	-3.3	1
chr1:179319360-179319430(+)	ACATCCTATATAATCCATGCTTGCTTTAAATTTTTAAAAATTACTTTGTAGTGTTTTCCTTTTTCTTTAG	43	0.57446	AATTACTTT	CSS_257	19	upstream	0.128554	0.003519	1.3	-3.3	1
chr14:50074047-50074117(+)	TATGGGAAGAACTAGCATGTATGTATTATCTCCAGTGGAATTTATAATTCTACAACTTTTATTTATTCAG	44	0.574581	ATTTATAAT	CSS_755	5030	upstream	0.625	0.0002116	1.8	-3.7	1
chr11:65406536-65406606(+)	TCTCTCAGCAGCCTTGGGAGGGGACAGAAATAATTAAACCCAATTTTTTTCTTTGTTTTTTTGGAGACAG	37	0.57551	ATTAAACCC	CSS_583	601	upstream	0.75	0.03315	0.3	-5	1
chr20:26001201-26001271(+)	AATCTTTTAGAATATATTTATTTTTCATACTGATCCTTGACTTTTTTTTGCCTTGTCTTTTCTTGTCTAG	40	0.575539	CTTGACTTT	CSS_532	241	downstream	0.220865	0.03801	-1.5	-6.1	1
chr12:55361676-55361746(-)	TTTTTCCATGAAAAAGCTCCTTGGAAAATGTAGTAAGTGACTTCAACCTATAAGACTGTTTTTGGTTTAG	45	0.575577	CTTCAACCT	CSS_152	16	upstream	0.0129593	0.01069	-2.5	-6.8	1
chr1:155287661-155287731(+)	GTAGCAGCTCTGTTGCTGATAGAAGGAACAGTAATGAGGAGCCCTGCAGGTCTTATTCCACTCTTTCTAG	48	0.578465	CTGCAGGTC	CSS_309	21	upstream	0.0104765	0.003617	-3.8	-8.6	0.751441
chr11:85365036-85365106(+)	CATGTCAAGATCGGGAAAGCTCACACACACAATAATGCCAAAGAAAAGTTCTTTCTTCTCACCCTTTCAG	40	0.580216	TGCCAAAGA	CSS_330	22	upstream	0.0319639	0.04959	-0.9	-5.5	1
chr2:55591169-55591239(-)	TAGTTATATATAACATTTTAAGGACCATACCCTATAAAGTATGAATAACTATTTTATTCATTTATTTTAG	48	0.58032	AATAACTAT	CSS_789	8282	downstream	0.0556157	0.03315	-3.7	-8.8	0.427451
chr1:201932673-201932743(+)	GACTATAATATTTTAAATGGAAGATGAAATTTAAATTAGTATTTGCTTGTTTCTTTTTACAATAAAATAG	33	0.580735	ATTTAAATT	CSS_669	1817	downstream	0.00620172	0.01069	1.8	-3.7	1
chr19:15479133-15479203(-)	CGACCAGGCCCTGGAGCTCAGCTCCTTTGCAGGCCACTCAGAGCGTCTCGAAGGGACTTGTCTGTTACAG	51	0.582407	CTCGAAGGG	CSS_178	17	upstream	0.0396683	0.02174	1.1	-3.7	1
chr3:9860168-9860238(+)	CAGCCTCCCGAGTAGCTGGGACTACAGGCGCCCGCCATCACGCCTGGCTAATTTTTTGTATTTTTAGTAG	40	0.5825	CATCACGCC	CSS_524	215	downstream	0.5	0.03396	-1.6	-5.6	1
chr10:38118611-38118681(-)	AGAGACTCTGCTGGGCTTTTTCATGTCTGTAACATGGTATTGGCTTATCGTTTTTATCTCTGAAGGGCAG	31	0.583216	CTGTAACAT	CSS_020	5	upstream	0.847222	0.01867	-3.2	-8	0.916544
chr21:33727306-33727376(-)	GACATTTTTTGGCTTCTTCATTTCACCTGTGACCATCTGAATGCTTTCTATTTGGCTCTTTAATGCCCAG	40	0.583787	TCTGAATGC	CSS_419	40	downstream	0.0328062	0.01799	-0.1	-4.8	1
chr17:49371193-49371263(+)	TGAAGATTACAATTTAAGAAACATGAGCTCCCAGTTGTTACACTTTAAAGTTTTTTATTATCTCCTGCAG	42	0.583797	TTACACTTT	CSS_673	1888	upstream	0.0123168	0.01671	-0.9	-5.5	1
chr9:36351196-36351266(-)	GTCCTCCCTGTCCTGTTCATTGATTTAATGTACTAACATATCAATGCTAGTGTGATTGTTTTCACTGCAG	49	0.583834	TGCTAGTGT	CSS_263	20	upstream	0.205277	0.0001152	-2.1	-7.4	0.999135
chr2:101640016-101640086(+)	CTTTTTATTGCATATTTTTAATACTTTCTCAATTCTGAACCACATGAATACATTAACAATTTTTTTTAAG	52	0.583949	ATACATTAA	CSS_069	13	downstream	0.425141	0.02131	-1.9	-6.5	1
chr21:45507509-45507579(+)	CCTGCTGTAAGGAAAAGGACAAGTGAAACCGAGGGAACAGCTTTGAAGTGACTTTTTCTGTCCTTCGTAG	46	0.58397	TTTGAAGTG	CSS_021	5	downstream	0.0773291	0.03449	2.1	-3.4	1
chr12:124102234-124102304(+)	TGTGGCTGGAGCCTGAGCTCTGTTCAGCTGTCATCACCTGGGTACCCATTTCCACCCTGTGTTCTCACAG	48	0.584371	ACCCATTTC	CSS_537	282	upstream	0.0161694	0.01882	0.7	-3.9	1
chr10:126799662-126799732(-)	ATGCCTAGATGTAAACAAAAAAAAAAAATCTCTACTTCATCTTCACTGACTCCATTCATTTTGCTTTCAG	49	0.584932	ACTGACTCC	CSS_851	71938	downstream	0.0937586	0.01567	-5.1	-10	0.151868
chr9:135979938-135980008(-)	CAGGCTGGTCTTAAACTCCTGACCTCAAGTGATCCACCTGCCTTGGCCTTCCAAAATGCTGGGATTACAG	32	0.585189	AGTGATCCA	CSS_605	819	upstream	0.75	0.004847	1.3	-3.2	1
chr5:6622213-6622283(-)	ATTGCTTTAAATTAAATGTAGAATATTTGGTTTTTTAAAAACATGAAACAGTTTCTTGCTTTGTTAATAG	50	0.590243	AAACAGTTT	CSS_246	19	upstream	0.0308495	0.01216	-0.4	-5.4	1
chr6:161519239-161519309(+)	AATTGAAAACAATTTTCAAGTCCGTTCCCTCTTCTCACATGTGTTCCTGAAGCTTTTCTTCTTGTCTTAG	50	0.591908	CCTGAAGCT	CSS_199	18	upstream	0.344744	0.032	-1.8	-6	1
chr10:43892038-43892108(-)	ACGTTTACCGCGCGCCCGGGCCTCCCACCTTGCGGAAGGGACCCCACCACCACTTGGATTTCTGTTGCAG	50	0.591999	ACCACCACT	CSS_674	1902	downstream	0.00834216	0.01615	-4.8	-9.5	0.280593
chr1:186324900-186324970(-)	AAGAAGCATTAGATTAAAGCTGATTTATGAAAGCCAACAAAGCATTTTATTAGTCTTTACTTTCCTGAAG	49	0.592134	TTTTATTAG	CSS_186	17	upstream	0.229674	0.001621	1.8	-3.7	1
chr22:29688418-29688488(+)	GTTAAGAAACCCCTATAGATACATGATAATAATTCTCCTGTCTTGTTGTCTCTGAAAGGCCCACCTGTAG	32	0.592162	AATAATTCT	CSS_552	363	upstream	0.5	0.03083	0.2	-4.9	1
chr6:7405080-7405150(+)	AGAATTTATTTTAAACGAAAAACATAGTAAAGTAATACCATCCCACAGCTTCTGTGTCTCTGGCCCATAG	47	0.59249	CCACAGCTT	CSS_323	22	upstream	0.0558661	0.01768	-3.5	-8.3	0.862867
chr6:38654750-38654820(-)	AGAAAGCACAATTAATGTTGGTAATAAATGGTAAAAGTGAAAGATGTTTAATATAAATATTTTTCCATAG	51	0.593521	TTTAATATA	CSS_511	156	upstream	0.00617922	0.04499	-1.9	-7.2	0.997537
chr17:2279360-2279430(+)	GCGTCACCTCCTGCCCCCAGCCTGGGAAGGGCTGCCCGGTCTCATGCCTGAGGGCCCTCCACTCTTCCAG	44	0.594951	TCTCATGCC	CSS_497	114	upstream	0.0186537	0.02311	-3	-7.1	0.999992
chrX:48382240-48382310(+)	ACCTGGCATATACTGGCTGGCCTCTTCTCTGTCACAGGGGTCTTAGTCGTGACCACATGGCTGTTGTCAG	52	0.596251	CGTGACCAC	CSS_461	60	downstream	0.244912	0.02995	-1.2	-6.4	1
chr15:66821119-66821189(+)	CATTTGAAGGCTTAAATTATTTCACTTAAAAAAAAAACTGAGTATTCTCTGAAGGTTGCTTCTTTTTCAG	52	0.597294	TCTGAAGGT	CSS_148	16	upstream	0.0563532	0.03315	0	-4.8	1
chr15:31129709-31129779(+)	TTCCTTAGTATTTATTTATTTTGTTTGAGATGAGTGTTTGATTTGTAACATCATAATAATTTTGTTTAAG	48	0.597363	TGTAACATC	CSS_850	61906	downstream	0.75	0.0112	-2.8	-8.1	0.875919
chr9:113013742-113013812(-)	TGTCGAGTCTTTCTTTTGAAGGTTTAATATTTAACTATTTATTTAATATAAGCTTTTCTTTTGCTGTTAG	45	0.598838	ATTTAATAT	CSS_222	18	upstream	0.00527949	0.008837	-1.2	-6.5	1
chr8:86021759-86021829(+)	GTTTGGTTAATTTTAGTTATTTGGTCATGCTTTTAAAATCTATTTTTATAGTATATATTTTCTTTTATAG	48	0.599208	TTTTATAGT	CSS_255	19	upstream	0.139312	0.0492	1.8	-3.7	1
chr16:8994487-8994557(-)	GGAAGACTATCTGGCCATATTAAACGTTAGACAAACTTGCAGTGTAACAATTTTATATCTTTCACTGTAG	47	0.599661	TGTAACAAT	CSS_678	1991	downstream	0.00852279	0.04821	-2.1	-7.6	0.984402
chr5:139885238-139885308(+)	ATTGTAAACAGTGGCTTTAAAATAAAATAAAAAACATAAATTTGTTTAAGATTTTCATTTTCTGATTTAG	48	0.599911	GTTTAAGAT	CSS_270	20	upstream	0.0273535	0.03375	0.5	-4.5	1
chr13:103298573-103298643(+)	GCATATGGTTTTATTTGTCTCATTCAATGAACTCTTGAATCAAACCAGTTATGTAGTTTCCTCATTACAG	51	0.600538	AGTTATGTA	CSS_097	14	upstream	0.27244	0.01217	2.3	-3.3	1
chr8:101149895-101149965(-)	GTTAGCGTATACAACAAAATGTTAATCCTATAGAATGTATGCAATATAAGGATGGATCTTTTTGTTATAG	46	0.601178	CAATATAAG	CSS_677	1951	upstream	0.261266	0.02298	0	-5.3	1
chr1:52293541-52293611(-)	AATTAAAATAATAGATGTTGATTGATGAAAGTGAACAAAAACGGAAATGCCAGTTTTGTTTTTTGTTCAG	52	0.601402	TGCCAGTTT	CSS_184	17	upstream	0.066594	0.008952	-0.9	-5.5	1
chr8:145161920-145161990(+)	GGTGGGGGCCTCCTCTACTTGGTCTAAGTGGTGGCTCCTGAAGGCCCACTGTGTGCCAACCTCCGCCCAG	48	0.601974	GCCCACTGT	CSS_373	27	upstream	0.012406	0.04276	-0.1	-4.8	1
chr10:124754239-124754309(-)	AATGGACAAGCAAAACTTTCCATAAATGAACTACTCTTGTAGTTTCTCCATCATTTTTCTTTTGAAACAG	41	0.602982	TTGTAGTTT	CSS_378	28	upstream	0.0792122	0.03671	2.3	-3	1
chrX:118972014-118972084(-)	ATCACAGTGTTCCTGCATTTGTGATTACAAGATCTTTCAGGGTTCTGTCTCAGATTTGTTTTTCATGCAG	52	0.603096	TCTCAGATT	CSS_191	17	upstream	0.121113	0.03427	1	-3.8	1
chr1:27677214-27677284(+)	TCAGCCAACTCGCGCAGCATCTACGCGGGCCACCAGCAGTGCTCCACTAAAGCTCACCTCCTGTCCTCAG	50	0.603895	ACTAAAGCT	CSS_116	15	downstream	0.00682716	0.04124	-3.5	-8.3	0.799192
chr2:209345724-209345794(+)	ATTTATGTAAATGTTTATAAAAATCTTGAAGACTAACAATAATTCTTTGTAATCTTACCTTCTTTTTCAG	42	0.605584	AATAATTCT	CSS_821	16894	upstream	0.403125	0.03705	0.2	-4.9	1
chr4:25162969-25163039(+)	TTTTCTGCTCTGAAGATAAAATCTAAGACATTATGAGAAGATAAGCTTTCTGTTTGCATTGCTTCTTTAG	44	0.606188	GATAAGCTT	CSS_818	13847	downstream	0.394805	0.03717	-1	-5.9	1
chr14:24707724-24707794(+)	GGTCTGTGGAAAAGTCCCTGGGCTTAAGGAATCCAGAAGGAGAAGATAATAAAGTTTTTCCTACTTTAAG	49	0.606473	GATAATAAA	CSS_143	16	upstream	0.047998	0.04668	-0.5	-5.8	1
chr9:111843223-111843293(-)	ACAATTGAGTATATGTATTTTTAAAGTTCTACTTTAAAGATAAGTAATTCTCTTTTTCGTTTTTGTGCAG	47	0.608404	AGTAATTCT	CSS_781	7505	downstream	0.0464137	0.04789	0	-4.1	1
chr16:22865914-22865984(+)	ATTTGCTTTTCTGCATTGTTAATTTATCTGTTACTGTATTAAATGCTTTTTTTTTTTTTTTTTGAGACAG	38	0.608608	CTGTATTAA	CSS_849	60280	downstream	0.543831	0.03496	0.3	-4.5	1
chr7:7248987-7249057(+)	ATAGTATCTGCAGTTAATGATGACTTTCTCACCTCTTCTGAAATATTTGTACCTTTATCTTCTTGTGCAG	41	0.611064	TCTGAAATA	CSS_831	26001	upstream	0.625	0.04156	0	-4.8	1
chr9:66465521-66465591(+)	TTGCAACAAATACACAAGTACAGTTATCTTTCTGATACATTGATTTCTTTTCCTTTGCATAAATACTCAG	35	0.611633	TCTGATACA	CSS_655	1616	downstream	0.393789	0.03315	-3.3	-7.4	0.99851
chr1:156020150-156020220(-)	GAACCCCCTGGTCCAGGATATGATGTCTAACCCTGATCTGATGCGTCACATGATTATGGCCAACCCCCAG	41	0.613249	TCTGATGCG	CSS_477	78	upstream	0.4375	0.01834	-2.3	-6.4	1
chr10:75264230-75264300(+)	CTGGGGGTGAGAGGAAAAAGCAAACCAATACTCCATCCCATTTCTTTCCTTCTTTCTTTGATTAGTGCAG	35	0.613321	CTCCATCCC	CSS_469	72	downstream	0.625	0.03316	1	-3.3	1
chr12:112457489-112457559(+)	CCCCTTGGGAAGGGGAATTAGCCCCAAAAGTCCCTGGAACACCCACTTGCTCAGCTCTATACGCCCTCAG	53	0.61619	GCTCAGCTC	CSS_153	16	upstream	0.00722441	0.03042	-4.4	-9	0.520799
chr2:190445288-190445358(-)	GCCCCTTTTCTTTTGTTCTTTGCCAAAGTCGTCGTTGTAGTCTTTTTGCCCAAGGCTGTTGTGTTTTTAG	49	0.617235	TTTGCCCAA	CSS_389	30	upstream	0.0593681	0.03656	-1.3	-6.1	1
chr4:2950135-2950205(-)	CATCTCAAAAATAAATATATATACATATATATAAATGTTAAATGTGCAGTATGTTTTGTGTTTTTGATAG	41	0.61876	GTTAAATGT	CSS_301	21	upstream	0.0118985	0.002886	1.8	-3.7	1
chr8:144696841-144696911(-)	GCAGGGCCAGGAAGTAGCGGCCTCTGCCTCTCCCACGCCCGCAGATCCACAATGGGCCTCCCCACAACAG	51	0.619305	CCACAATGG	CSS_526	218	downstream	0.475	0.03628	-2.9	-7.4	0.999423
chr11:62376277-62376347(-)	CAAGCTTGGAGAAGGTGTCTTGGATGGTCTTGAGAGACCCTTTCCCTAGAGTGTCTTCCCCCTGCCTTAG	48	0.619586	CCCTAGAGT	CSS_291	21	upstream	0.238218	0.03645	-0.3	-5	1
chr12:6747951-6748021(-)	TGGAAAGCGGTTCCTGCTTGCATCTCTGGGGCAGAGGCCTCCACCAGCAGGCTCTCCTCCATTCCTCCAG	46	0.619867	CACCAGCAG	CSS_491	95	upstream	0.405594	0.04977	-2.5	-7.7	0.994484
chr7:99514402-99514472(-)	CTTTCAGGCAGTGGGGAGTTATAAAAGGGTTTTAAGGCAGGGAATGATATGATCGTTTTTTTTGTTTTAG	47	0.62218	AATGATATG	CSS_622	1106	upstream	0.5	0.03641	0.8	-4.6	1
chr8:146015855-146015925(-)	CAGGAGATTGAGGGGAGGTGGGGGTGCTCTGACCGACTGGGGGTTCCCTGAGGTATCTGATCCCCTACAG	51	0.622809	CCTGAGGTA	CSS_211	18	upstream	0.000219606	0.04455	-0.8	-5.2	1
chr3:52283590-52283660(+)	TCCCCATGTCCAGCCTTGTGCAGTGAGTTCTCCTAAGGTCTGGCCTTGCCCCTTTGCTCTGCCCCTGAAG	36	0.623065	CCTAAGGTC	CSS_040	11	downstream	0.634444	0.001982	-1.1	-5.5	1
chr2:170388000-170388070(-)	AAATATATCTTAAACTTTTATCTGTAAGACTTTACCTAATTCATACTACCAGTTTCTATGCTTCCTTAAG	48	0.623733	TACTACCAG	CSS_225	18	upstream	0.217008	0.02406	-2.2	-7.6	0.994659
chr17:80399605-80399675(+)	GTATTACTGCAAAGCCGCCCCACGGCTGCCTTGGTAGCCCGCGGCACACCCCTATGTGGATTTGCCCCAG	46	0.624392	CGGCACACC	CSS_555	377	downstream	0.028419	0.0112	-2	-6	1
chr6:49416640-49416710(-)	TAACAAATTTATATAGTTTACACACATTTTTAATATTCTCTTTTAGTTTTGTTAATGTTTTTCTTTTTAG	45	0.625006	TTTTAGTTT	CSS_347	24	upstream	0.161999	0.006419	2.3	-3.2	1
chr1:155701664-155701734(+)	TACAGATGATTAATGCAGTTTTCCATCCTTTTTAACTTTTTCCAGTTCAGCCTTTTCTCTTTTCTTTCAG	49	0.625347	GTTCAGCCT	CSS_271	20	upstream	0.00512795	5.05e-05	-1.3	-5.4	1
chr17:33321224-33321294(+)	AGGTCTCTGGCTGTCGCTGCTTAGCAGCCCCTCATTGAAAGTCTCCAGGCTTTGCTTTCCCCACCCCAAG	47	0.625872	CTCCAGGCT	CSS_317	22	upstream	0.28097	0.007571	-0.8	-5.9	1
chr2:179407472-179407542(+)	TGGTTTCACGGATGGTTAATTTAGCTACTTTAGTGTGAGTTTCAACTGTGACACGCTCTGATTCTCTCAG	51	0.62652	TGTGACACG	CSS_763	5539	downstream	0.475	0.006209	-5.7	-10.5	0.073639
chr2:175450339-175450409(-)	AAGTGAAGACAGATTAGGACAGTATTACTAAGATTACATCTAATACATGATCGCATTCTTGTTTTTCCAG	43	0.627417	TCTAATACA	CSS_811	12262	upstream	0.023806	0.03475	-6.3	-10.4	0.054736
chr19:45667505-45667575(-)	CCTGCTTACCCTCCCTGCGCTTCAAATGTACAGGCCCCGACCCCACCCACCAGCCTCTCCTCTCCCCCAG	49	0.627661	ACCCACCAG	CSS_412	37	upstream	0.0105056	0.01153	0.7	-4.1	1
chr2:170672038-170672108(-)	TTAGTAAAAAGCAATTTTAAAAAATCATTATTTAAAAATCAGCTCATAACAACATATTATTTATGTTCAG	46	0.629945	GCTCATAAC	CSS_718	3004	downstream	0.0113443	0.02503	-0.7	-5.6	1
chr1:145112302-145112372(+)	AACTTTTAATTTCCTACCTCAGTACTTTGATGGCCATGAAAGAAATGGTCAGTTTTCTTCATCATTCTAG	51	0.630309	GGTCAGTTT	CSS_219	18	upstream	0.0117749	0.004264	1.7	-6.3	1
chr2:136467558-136467628(+)	CCTAGTGTTCAGAAACACCAACTAGTTGCTAAAATATTCTGACTATAGCATCCTAAATTCTGATTTTCAG	42	0.632508	TCTGACTAT	CSS_807	11865	downstream	0.013242	0.04173	-3.5	-8.6	0.64393
chr5:10421972-10422042(+)	GGATATTCTCAGCCAGGCCCAAGCCTCCTTGAGGCTGCAGAGGAAATTATAACAAGTGCTTTATATGCAG	51	0.632946	TTATAACAA	CSS_667	1804	downstream	0.5	0.03248	-4.2	-8.8	0.410717
chr4:152023952-152024022(+)	AAAATTAGAACTTGAGGGATAAATGGATAACGTAAAACCTGTTAAATCTGACGGTATCTTTTTTCTCCAG	51	0.636617	TCTGACGGT	CSS_498	117	downstream	9.05e-05	0.002658	-3.9	-8.7	0.699778
chr17:47009076-47009146(-)	GCAGATCCTGGGTTCTAAGGGAAGGTGCACTCTTAACTGATTCAATCCCCATTCCTCCTTCCTTCAGAAG	40	0.637857	ACTGATTCA	CSS_621	1102	downstream	0.525	0.02079	-1.7	-7.6	0.99134
chr16:57209612-57209682(-)	CAACTAAGATTTAGTGTTTTCTGGGGAGGAGTATGGTAAAGTTGGTAAGAGTATGCATTTTTGATATCAG	48	0.639268	GGTAAGAGT	CSS_670	1831	downstream	0.5	0.03188	0.9	-3.8	1
chr1:153906347-153906417(-)	TTTATTCAGGAAAGGGGAAGTTGGTGCAGAGGCTGGGGTCCATCTTCCCTCATTCTTTTCTGTGCTGCAG	42	0.639303	GTCCATCTT	CSS_543	324	downstream	0.0226397	0.01851	1	-3.3	1
chr7:138957972-138958042(+)	ATTTATGGAGCATATTATATAGGCAGTGTTGGGTTAAAAGTTTGTTTTGTAAAGTGTTTTTCATTTTTAG	51	0.639318	TTGTAAAGT	CSS_157	16	upstream	0.193151	0.03354	2.2	-3.3	1
chr21:43248637-43248707(-)	TGTTTGCTCTCTGGACAGATGACAAGACGTTCCAATGTGAGATGTGTTTCAGATTCTTCTCCACCAACAG	51	0.639739	TTTCAGATT	CSS_195	18	upstream	0.5	0.0416	1.7	-3.3	1
chr16:69187416-69187486(+)	TACTGTATCTGGTACTAAGGCAGTAGATGACCCTGACTTATTTTTTTAACTTCTTGATTCTTGGATATAG	40	0.64107	ACTTATTTT	CSS_686	2287	downstream	0.0108638	0.02277	-0.4	-5.3	1
chr3:168810890-168810960(-)	GAGTGAGTTTCCAAATAAGTTGCTAGATAAACAATAATCTTTGTCATAAAAGGCTTTCTGCTCCACACAG	46	0.641559	TGTCATAAA	CSS_235	18	upstream	0.115942	0.03621	-0.3	-5.1	1
chr2:44145272-44145342(-)	TATAGATTAGCCTACTTTTATATTGAAAAGATTACCAGTTTTTATTTAACAGAATAACTTTGTTTTAAAG	49	0.641575	TTTAACAGA	CSS_201	18	upstream	0.0577117	0.00278	-2.5	-8	0.889659
chr22:19949979-19950049(+)	AAGCAAAGGGGCGTGTGGGTGCTGCAGGAGGAGCACAGAGCACTGGCGCCCCTCCCCTCCCGCCCTGCAG	42	0.641946	GAGCACTGG	CSS_505	132	downstream	0.13138	0.03315	-0.3	-5	1
chr2:55464564-55464634(-)	GAATGTCAGAAATTACGTATTTATCAGAATCTTTAGTTTTCTGCACATTAATGTTCTCTTCTTCCTAAAG	45	0.643255	CTGCACATT	CSS_584	608	downstream	0.0189749	0.04815	-3.3	-7.4	0.998769
chr19:36557088-36557158(+)	TCGGCCTTGACAACCCTCTAGCCCTGCCCAGTACAGAGCCCAGCAGCAGTAACGACCCCACCTTCCCTAG	52	0.644408	AGTAACGAC	CSS_438	49	upstream	0.0534801	0.04243	-2	-7	0.999997
chr17:7150181-7150251(-)	GGGTGGGGCGTTTTCTAGGCCTGGGTTGTGGTGGTCATGACATCCCCCAGCCCATCTTGTTCCTCTGTAG	49	0.645588	CCCCAGCCC	CSS_266	20	upstream	0.00553788	0.006924	-1.6	-5.6	1
chr13:45523973-45524043(-)	TGAGGGAATGGGGGATGGACAGCTTTTTTATGGTGGTAGATGTTTTGAATCTGACTTCTTTTCCCTTCAG	48	0.645588	TTTGAATCT	CSS_766	6164	downstream	0.0253784	0.04342	1.6	-3.4	1
chr2:85270616-85270686(+)	AGAATACTCGTCCAGAAAGATGTCTTATTGACGTTCATTTATTAAGCTGCTTTCTTTACTTCCATTTCAG	45	0.645934	ATTAAGCTG	CSS_682	2134	upstream	0.0105359	0.006219	-1.7	-6.8	1
chr12:121853891-121853961(+)	ATTCCCTGAGGATCCCAGAGAGCCCAGATTCCACTTAGCTTTAAACTGTGGGATTTGTGTTCCTTTTTAG	43	0.646583	CTTTAAACT	CSS_662	1702	downstream	0.0379203	0.0127	-0.4	-5.5	1
chr3:183961784-183961854(-)	ATGAGTAGCATGAAGGCTGGTCATTGGGAATGAGCCTTGGCAGCTCTGCTGACATCACACCAATCCTCAG	52	0.64682	GCTGACATC	CSS_472	75	downstream	0.0284317	0.003794	-7.3	-12.4	0.003723
chr7:99752787-99752857(-)	ACCGGGTAGAGGATGGGAGCAGCGAGGGTGCCGGGTCTGACCAGCGCCCACAGCCTCTGCCTTCCCCCAG	50	0.648492	GCCCACAGC	CSS_189	17	upstream	0.170087	0.03727	0	-6.3	1
chr4:84379428-84379498(+)	GTAGAATAGTAACCTTTTAAAATTCAGAATTAACACATCCTATTATCAGACTTTTCGTTTTTTTCCCTAG	45	0.648553	TATTATCAG	CSS_299	21	upstream	0.0772333	0.002459	0.1	-5.4	1
chr5:55058932-55059002(+)	ATTCTTAGTTTTTGATGATGACACACTTAATTTTATATGTTAAAGAGTTTAACTGTCCACCCTTTTTCAG	52	0.648794	TTTAACTGT	CSS_844	43464	downstream	0.5	0.04745	-2.3	-7.6	0.983546
chr17:28495761-28495831(+)	GGTTACTATTACAGAAAAAAGTAAAAGTTTTACTGCTACTCTTTTAAGCTTTTTGTATTTGTTTAAACAG	47	0.649438	TTTAAGCTT	CSS_736	3728	downstream	0.625	0.0105	-1	-5.9	1
chr2:68274451-68274521(-)	TTTTTTTTTTTGGAAACTAAAGAACAAGCTCTGTCTCTAATATGAATTCAAAGAATTTAATTTTTTCCAG	50	0.649733	ATTCAAAGA	CSS_188	17	upstream	0.170879	0.01445	0.9	-4.4	1
chr19:14825479-14825549(+)	CATCGGGAGGGAGAGGTGAGGATGCAGGGGATGAGGGATGATCTGGGAGTTGCTTGCTTGTCTGTCATAG	41	0.650632	GATGATCTG	CSS_665	1737	upstream	0.5	0.03559	0.6	-4	1
chr10:49985393-49985463(+)	CCAGACTAGCTGTGTCAGTGCAAGAGATTGGCTTGCAGTCCAATGATCTGAGACAATTTTCTATTTCCAG	46	0.651048	AATGATCTG	CSS_630	1192	downstream	0.0482776	0.004443	0.6	-4	1
chr9:140167163-140167233(+)	GGGCACCCACCCCTGTGCCCCCTGGGCCTGCCCATGCGCCTCGCCTGCCCCATGGTGTGGTTCCCCGCAG	48	0.651231	CCTGCCCCA	CSS_396	33	downstream	0.0065588	0.04432	-3.6	-7.8	0.991743
chr18:14961998-14962068(+)	AGTTAATAGATTCTAGGCTCTAGTGCTGACTTGATCACAGGTTTCTGTCTTTTGCCCTCTGCATACCTAG	34	0.651728	CTTGATCAC	CSS_801	10281	downstream	0.421875	0.009243	-0.9	-5.4	1
chr1:235116090-235116160(-)	GATAGGAGAGGGTCAGGTGGGGAGCTGAGACATTCCGAAGTGAAAAGTCAGGATTGGCTTTTTCTTCTAG	50	0.652056	AGTCAGGAT	CSS_776	7020	downstream	0.5	0.03974	1.7	-6.3	1
chr1:182355022-182355092(-)	CTTCTGATCTCTGACTTTGGGATTCTCTGGATTTCTTGACTCTTAGTGTTTTGTCCTGATGCTTCTGTAG	39	0.653055	CTTGACTCT	CSS_351	24	upstream	0.000851634	0.03211	-1.6	-6.7	1
chr13:99127232-99127302(-)	GACGCGCTTGTGGCAGTGCACGGAGTTGTAAGTCCGCACCGCCCAGGGCCGCCTTGGCTTTCTTTTGCAG	45	0.653089	GCCCAGGGC	CSS_350	24	upstream	0.0397597	0.03729	0.3	-4.5	1
chr2:241515914-241515984(+)	CCTGGGCAGGGACCCCAGGGTCACTTCTCCCCTCTAGGGCTGGAATTCGAGCGCTGGCTCAATGCCACAG	50	0.653304	TTCGAGCGC	CSS_468	71	downstream	0.742362	0.003174	-2.9	-7.5	0.999012
chr10:51364771-51364841(-)	CCTTGCATGTACAATATGCTGTATATGTTTTCTATTGGAAGGAATGTATGAATATACATTTTTTTTATAG	48	0.653477	ATGTATGAA	CSS_615	984	downstream	0.544643	0.03315	2.1	-3.4	1
chr17:73617040-73617110(+)	GGGGCTGGGGCAGGACCCCTGGGACAGGGCACTGGACACTCAGGTGGCACCAGGTTTCTTGTGATCCCAG	49	0.653698	TGGCACCAG	CSS_168	17	upstream	0.0592944	0.007645	-0.1	-4.9	1
chr3:184043568-184043638(+)	GGGGTGGCCCAAGGGGAAGGGGCTGCTAGGATTTATTCATTATTCCAGTATGCCCCTCTTTTTGTGTCAG	47	0.654396	TTCCAGTAT	CSS_321	22	upstream	0.00650912	0.03315	1.4	-3.9	1
chr2:24222471-24222541(+)	TTGTTGTTACTATAAATTAGGTAATTCAAATTTTCCTAAAATTATATTAATAGTTTTTGCTGTTTTACAG	50	0.65474	ATTAATAGT	CSS_187	17	upstream	0.216504	0.005474	-2.1	-7.4	0.99394
chr1:183515030-183515100(+)	ATTCTTTAGCATTCATTATAAGTAATATTGCATTTTATCCTCACCTTTATGACAGGCGTCTCTTTTTTAG	52	0.654961	TATGACAGG	CSS_724	3242	downstream	0.0137791	0.03315	-2.8	-7.7	0.986656
chr11:9455046-9455116(+)	TAATATGCGTTGTCTTACTAAGTCATTTAGTAGGCTGTAACTGCATATGATTTTTTTTCTTCTCTTTTAG	45	0.656155	CTGCATATG	CSS_523	213	downstream	0.0339138	0.04865	-4.1	-9.3	0.302045
chrX:131197390-131197460(+)	TTTAACATTTTTGCTAGTATGTTATTTTGGCTCAGGTTTGTAATTATTAAATTGTTTCATGGCTTTACAG	43	0.656264	TGTAATTAT	CSS_751	4782	downstream	0.0181007	0.04773	-1.3	-6.4	1
chr21:37416254-37416324(-)	GTAATAACTTAATCAGCTTTGGAGTTTTACACCTTACTTTAAAAAATACCTTAACAGTTTTTCTTTCTAG	53	0.658008	CCTTAACAG	CSS_074	13	upstream	0.134517	0.02452	-2.7	-7.9	0.954612
chr6:26373054-26373124(+)	GCTTGGGGTGCTGCAGGCTGGGGAGGCTGAGCGCACCAGCGCCCATGACCTACAGCTCTCCCCTTCGCAG	48	0.658227	CATGACCTA	CSS_129	15	upstream	0.0263516	0.04366	-0.6	-5.4	1
chr9:86591966-86592036(-)	TCTAAGAGCGTAGGTAGCTATTAATTTTAGGGAAAGGCAAAATAATTTTTTGTCTTTGTATCTTCTCCAG	45	0.659628	AATAATTTT	CSS_648	1546	downstream	0.000553643	0.03991	0.2	-4.9	1
chr12:57033091-57033161(-)	CTTTCCCTTTGTTAGCTTGTCCAAATTAAAGGAATGAGAATACTTAACTCAGTCTTCTTTTTTCTCATAG	46	0.661019	ACTTAACTC	CSS_499	120	downstream	0.00243185	0.03887	-2.3	-6.9	0.999998
chr12:53690143-53690213(+)	ATTACTTCAGATTACCCTCTCCTCACAATGATTTTGAGGATACCCTTTTTTTTTTTCTTTCTTTTTTGAG	37	0.66187	TTTGAGGAT	CSS_522	211	upstream	0.875	0.03042	1.4	-3.8	1
chr13:26971219-26971289(+)	AGAAGGACTTTAGCCAATGTACAATTAACCTCAAGTCTAATATAGCTATTTCATAGTATTTCTCTTTCAG	53	0.662021	TTTCATAGT	CSS_099	14	upstream	0.181257	0.009075	-0.3	-5.1	1
chr4:90844248-90844318(+)	GTTCAGGACTGGAAAAAATGAGGCTGTCCCAGTGCTTAACTGTCTCTCTTCTCTTTCTGCTTCCTTCTAG	38	0.663037	GCTTAACTG	CSS_802	10610	upstream	0.0183909	0.03457	-2.6	-7.2	0.999792
chr15:43122276-43122346(-)	TAGTTTCCCAGTCTTCTCTTATACTATAGTTTTAGTACTGTATTTGAAAGTGTTTATTTGATTTCCATAG	47	0.663977	TTTGAAAGT	CSS_800	9940	upstream	0.227398	0.008654	2.1	-3.4	1
chr15:66202324-66202394(-)	CCCCAGGAGGCCTGGGAACCCTACAACTTCAGCCCAACAGCTGGGGTGGGGTATGTTCTATTCCCACTAG	39	0.665048	CAACAGCTG	CSS_684	2214	upstream	0.5	0.01063	-3.7	-8.3	0.841227
chr2:15770043-15770113(+)	TTTAATGATGATAAAATGCAACTCTTTCTAAATGAAATTTTTATTTGGAAATTTTCTCTCCATTACTTAG	31	0.665214	TCTAAATGA	CSS_428	45	downstream	0.00408147	0.001846	-0.3	-5.1	1
chr3:42835791-42835861(-)	TCTCATGGAAGTTAGGAATATTTTAAATACATCCAGATATTTAATAATGTTCAGATGCTTTTAATTACAG	47	0.66583	AATAATGTT	CSS_037	10	downstream	0.654885	0.03501	-0.4	-5.5	1
chr1:154306908-154306978(+)	GGGGATCAGGGCAGAAGCCCAGAGGCAGATGTGTTATTTGGCTTTCCCAGCCCTTCCCATTCTTTTCCAG	49	0.665926	TCCCAGCCC	CSS_267	20	upstream	0.0519992	0.01175	-1.6	-5.6	1
chr1:150939678-150939748(-)	CAAGGGGTAAGAAGGCATAGTGAGAGCTGGGGAATAAAAAAAGGCCCTGGGGCCTGCATCATCTCTGCAG	37	0.665935	AATAAAAAA	CSS_550	340	downstream	0.00329206	0.03385	0.9	-4.4	1
chr10:5497979-5498049(+)	TTTTAGCAATATATTTCAGTCACTTAAAAACACAAGTTTCCTATTTAGCGTTTGTTTCCCATTTCTCCAG	47	0.666631	ATTTAGCGT	CSS_319	22	upstream	0.140131	0.04116	-1.6	-7.1	0.99994
chrX:21874548-21874618(+)	GCGTTCTTTTTCCCACGGTCTTCCCGTTGCCGCTAACCTAACTAACTCTCAGCCATGGCCTCCAACGAAG	45	0.667071	ACTAACTCT	CSS_638	1348	downstream	0.625	0.03887	-5.2	-10.4	0.069605
chr3:45046712-45046782(+)	ATTCTCAATCTTAAAAAGAAGTTATTTTTCCTCCTCCAAGTGGGAATTTTACTAGTGCTTCTGCTTCCAG	51	0.667757	TTTTACTAG	CSS_133	15	upstream	0.0817413	0.03966	-0.3	-5.1	1
chr6:105244631-105244701(-)	ATTGTGTGAAGAATATGAACTTTAAAAGGGACTGTTTTTAAACCTGGATAATTTTAGATCTTGTTTTTAG	51	0.668254	GATAATTTT	CSS_075	13	upstream	0.117822	0.009984	0.1	-5	1
chr22:51019982-51020052(-)	CCCTCATTGCCCCAGCCCTTCCCACTCCTGCCCCAGCCCCATCACCACCCTGATAGCTTCCTGGGTGCAG	53	0.669052	CCTGATAGC	CSS_081	14	upstream	0.0267727	0.03774	-0.1	-4.8	1
chr15:55742565-55742635(-)	TACTTTATCAGTTGATTGTTAACTAGAAAATGAGAAATAAGTGACTTGTTTGCTACCATTGTTTTTGAAG	44	0.669915	AGTGACTTG	CSS_803	10786	downstream	0.5	0.04651	-1.5	-6.1	1
chr1:186300713-186300783(-)	ACTAACAAAAACAGGTAACCCTTCATCTACTACACTGATATGGTTAATATATTAGTGTATTATGATACAG	47	0.67126	GTTAATATA	CSS_117	15	upstream	0.0774635	0.005656	-1.9	-7.2	0.998457
chr5:54566315-54566385(-)	TGTAAAACACATAAACCAGTATTGTGTGACATTTCTGATAATATGTATTTAGTATTACTTTATTTTTCAG	51	0.672628	ATTTAGTAT	CSS_200	18	upstream	0.085795	0.03421	1.4	-3.9	1
chr5:149767394-149767464(+)	AACCCCATCACCTCCTTTCCCTGGCCAAGCCTTTAATCACTGGGGGGGTGTTTTGTTTTTGTTTTTCAAG	36	0.67339	TTTAATCAC	CSS_423	41	downstream	0.434601	0.03315	-0.9	-5.4	1
chr17:73695792-73695862(+)	TGTTTTTTTGTCCATGTCTGTCCCTTGTTCTAATCCCCACCTACAGAATTTTTCCTTCTTCTCTCAACAG	45	0.673529	CTACAGAAT	CSS_357	24	upstream	0.0354125	0.01696	-3.8	-8.6	0.626641
chr20:34065770-34065840(-)	TCTGCAGCTGAGCCTCCAGGTGAGTGTTCTTTTCCCACAGGGCTTCCCTCCTCTTCTCTGCCTCCGCCAG	46	0.674875	GCTTCCCTC	CSS_639	1390	upstream	0.5	0.02982	-0.7	-5.6	1
chr22:19044675-19044745(-)	CCCCTTGAGGACTGCACAGCTTGTCCTCTGATGTGATGTTGTCCAGCCCCACCTTTTGTCTCCCCAACAG	45	0.67507	GTCCAGCCC	CSS_345	24	upstream	0.217787	0.0004302	-1.6	-5.6	1
chr17:48560630-48560700(+)	CATGATTTAAATCTGGTAAACACATAGTATTAACAGCCATTAATGTGGGGATGGTTGTTGATGTTGTCAG	43	0.675419	ATTAATGTG	CSS_554	366	downstream	0.709135	0.02316	-1.1	-6.3	1
chr12:54914407-54914477(+)	TTTATTTTTCACTCACCACTTTACTAATAAGGACTAAATCTTGATTTAAAGTCTTCCCGTTTCTCTGCAG	44	0.675429	CTTGATTTA	CSS_247	19	upstream	0.00759251	0.03114	1.4	-3.1	1
chr11:72535708-72535778(+)	GGGAGCTGGAGGCTCCCACCTGAGAAGGACTTGCTGAATGCCCTCCTGACCCCAACCCACCTTACCCCAG	49	0.676012	CCTGACCCC	CSS_563	432	upstream	0.0282337	0.03569	-3.3	-7.3	0.99997
chr19:19101958-19102028(-)	TCCTCGTGTCGCGCGTGATGTGTGGTGGCACAGCCGTGTCAAAGTCACAGTGTCTTTTCTGTCGTTCTAG	47	0.676434	AGTCACAGT	CSS_541	303	upstream	0.103857	0.04644	0.7	-5.4	1
chr13:48627627-48627697(-)	AGCCTCTTGAATAACTGCCACTAAAGGTGTGTGCCACCATGCCCAACTAATTTTTGTATTTTTTTGGTAG	50	0.676965	ACTAATTTT	CSS_805	11213	downstream	0.75	0.0199	-3.1	-8	0.848985
chr1:223010267-223010337(+)	TTATAATACCTACCTATGACAGAGACTGCCAAATATACTCCAGTAGCCATTCTGCTTTTCTTCTTTTCAG	42	0.677069	CTCCAGTAG	CSS_529	223	downstream	0.0492877	0.03315	1.1	-3.8	1
chr17:38324385-38324455(+)	CAGTCCAGCCGGGCCATCCTGTGAAAATGATGTTACTTTATTTTTCAGTTTTTTTCTTCTCCTTATCCAG	47	0.679027	TTTCAGTTT	CSS_322	22	upstream	0.0245879	0.01458	1.7	-2.9	1
chr15:68506726-68506796(-)	GACTCCCTTGAGGCCCGAGGGCCGCGTGGGGCTGTGCCCAGGTGAGCCCATTCTTCCATTTGCTCCGCAG	45	0.679645	GGTGAGCCC	CSS_705	2525	downstream	0.019699	0.0112	0	-4.6	1
chr4:187117086-187117156(+)	GTATTCCTATAATTACAGGAAGGTTGTTTGATGTCTGTATGTCTCTAAAGTATGTTTTTCTCTTCCTAAG	48	0.68002	TCTAAAGTA	CSS_613	937	downstream	0.0888332	0.01197	-0.3	-5.1	1
chr1:205240870-205240940(+)	TAGGTAGGTTTTCAGCCTAGGGGTCCTGCCCATCCTGAGCGCACACATGCCAGCCCCTCTGCCCCTGCAG	52	0.68111	TGCCAGCCC	CSS_175	17	upstream	0.323719	0.04339	-1.6	-6.6	1
chr13:31711661-31711731(-)	GTGGAGAAGCAGTTGAAAATGAACTGGATGGATCTGAGTTAATCTGATAACTAGTTTTTGTTTTCTTTAG	47	0.681211	TCTGATAAC	CSS_147	16	upstream	0.0130031	0.03315	0.2	-4.6	1
chr9:131767511-131767581(+)	ATGCCATGAGGTCCTGGAATACCTCACGCTAGCTTCCCAAGCTCCACCTTCATTTCTTGACTCTCCTTAG	46	0.681786	CTCCACCTT	CSS_487	93	downstream	0.00745415	0.03315	1	-3.3	1
chr14:24607874-24607944(+)	CCACAAGGCTAGAAATGGGGCACAGAGCCACTGGAGGCCTCTGACTGACCTCTACTCCCTGGCCCTGTAG	48	0.68188	ACTGACCTC	CSS_586	640	downstream	0.0872875	0.03486	-4.7	-9.3	0.369875
chr1:22970433-22970503(+)	GCCCTGGGGAATGAGAGGGTTGGGGGCAGGTGAGGGGCTGGCGGGGACAGCTCAGCTCTCTCCCTCCCAG	49	0.682742	GGACAGCTC	CSS_723	3216	downstream	0.0244234	0.005632	-3.8	-8.4	0.842851
chr3:122152635-122152705(-)	TATAATTAGTATCATGAATATTTTTATAAATCTCACAGTTTTTTCCATTTAAGTTTTTCTTTAATTTTAG	47	0.683038	TTCCATTTA	CSS_192	17	upstream	0.10961	0.04298	1	-3.3	1
chr10:89519544-89519614(-)	TTGGTGAGCTATACATTGTTTTATTTAATCCTCATTTATCTAAGGAGTACATATTAGTCCTATTTTACAG	51	0.683055	GTACATATT	CSS_055	13	upstream	0.834821	0.04455	-3.9	-8.8	0.450022
chr5:44814944-44815014(+)	TCTAATGTGATTGTTTTGTTTGGGTAAGATATATTCTATGTGTAAATTTCAGCATAACTTTCTTCTACAG	51	0.684267	TTTCAGCAT	CSS_213	18	upstream	0.0227807	0.04648	-2.2	-7	0.999988
chr22:42071199-42071269(-)	TTCCCAGTTTGTTGTGGCTGCCCTGCCCAAGCCCACATCACCTATTAGCTTCACGTCCTTCTCTCCGCAG	47	0.685527	TATTAGCTT	CSS_787	8123	downstream	0.00918732	0.02109	-3.4	-8	0.880733
chr5:175816261-175816331(+)	GAGACCCAAAGCGGGGAATGACCTGCGGGGCCCGACCTGCTGTTTCCCAGTTGCTTTGTCCCCTCCTCAG	46	0.686224	GTTTCCCAG	CSS_269	20	upstream	0.0329274	0.03921	0.7	-4	1
chr13:48654111-48654181(-)	ATGTCAAATAACATATTAACACTTATTTTTTAAAATATGATTGAATTAAATGCAGTCTTTATTGTTTTAG	49	0.687586	ATTAAATGC	CSS_126	15	upstream	0.0128016	0.03328	0	-5	1
chr10:89114306-89114376(+)	TGCATCCACAACCAACTTGTGCTACCAAGTGAACAAACTATGACTAAAGGCCTGTTCTTCCACTTTGCAG	47	0.688594	ACTAAAGGC	CSS_738	3890	upstream	0.209758	0.0008781	-2	-7.3	0.999568
chr7:100229568-100229638(-)	GGCTGGCATGTTTTTCGTTTTTCCTGGAAGCCCAGCTCGCAGCTTTGCGTGGGCACCCCTTTCCCTGCAG	41	0.689068	TCGCAGCTT	CSS_459	60	downstream	0.00465634	0.02591	-3.8	-8.6	0.72866
chr22:36701148-36701218(-)	TCGCCTATATTCCAGGCATGTGGAATCGAGGCAATGGGTAAAATGACCAGGCTTCTCTTTCCTTCCTCAG	46	0.691604	AATGACCAG	CSS_588	651	upstream	0.00270177	0.00318	-0.9	-6.8	1
chr8:96000515-96000585(+)	CTGTGATGGTTGTTGACCTCTGATGTGCTACTTTTTAATCAAGAACTTATTTTCCCTCTTTCTCTCTCAG	38	0.692203	TTTAATCAA	CSS_595	714	upstream	0.444287	0.04348	0.7	-4.4	1
chr19:11493658-11493728(-)	TGGGGCAGAGCTCCCTGGAGGTCGTAGCCTCGTATGTCCCCTGCTGTTTGAGGCCCGACGGCGCCTCCAG	26	0.692352	TCGTAGCCT	CSS_197	18	upstream	0.458333	0.0481	-0.5	-5.3	1
chr8:95800051-95800121(+)	AGTTTTAAATGTCCTTTAAATTTTATTTTAATTATATTCTTTCAGTTTTATTTTAATTATATTCTTTCAG	44	0.693001	TTTCAGTTT	CSS_364	25	upstream	0.0572962	0.00221	1.7	-2.9	1
chr1:35873538-35873608(+)	TTATTCAGTTAATCAATGCTACTATGTTTGTTAAAAGTTAATGTTTCAGATGTTTTCTACCTTTCCACAG	41	0.694343	GTTAATGTT	CSS_304	21	upstream	0.160891	0.0366	0.4	-5	1
chr8:19703137-19703207(+)	CTGCCGAGACCCCATTTCCTCATCAGAGAAAACTAGCACCTTTTTTTACATGTGGTTAACCTGAATCTGG	59	0.694432	GTTAACCTG	CSS_400	34	upstream	0.625	0.0001962	-0.9	-5.7	1
chr3:10167239-10167309(+)	TAGGTGTTGTGTGTGTCTGTGTCTGTGTTTGGAGTGACATTAATCCTGAACACCAGTCTCTTTTTCTCAG	49	0.695552	CCTGAACAC	CSS_093	14	upstream	0.00501456	0.03883	-3	-7.6	0.995853
chr19:41247344-41247414(-)	TTCTCTGTCCCTAACTGAGCCCATCTCATTTAGGGAAACTACAGAGCACTGTTGCTTTTTTTTTTTTTAG	43	0.695784	CTACAGAGC	CSS_562	431	downstream	0.5	0.03225	-3.8	-8.6	0.699612
chr14:100540769-100540839(+)	TCATCAGCCTTATTTGATCTCCAGCAAAGGTAAAAGAAAATGCAAAAAGATGATTCTACTTGTTTTACAG	44	0.696707	ATGCAAAAA	CSS_664	1725	upstream	0.625	0.02235	-2.1	-7.7	0.963466
chr4:84358250-84358320(-)	AAATGAAAATGGTAGAAATTTTGTCACTAAAAGATCAAGGGCTCATATTTCTAACAGATCTTTTTCATAG	54	0.696857	TCTAACAGA	CSS_071	13	upstream	0.228299	0.03337	-4.6	-9.4	0.274067
chr15:35163123-35163193(-)	TGAGATATTTTCTCTATAAAATTGAAACAAAAGCAAATGAATGCACAGTCTGATTATGTTTGCATTACAG	45	0.697212	ATGCACAGT	CSS_329	22	upstream	0.0498338	0.04766	-0.9	-6.5	1
chr1:47108973-47109043(-)	CTATTGCTTTGAAATTGCAGTTTGTTGTGATGGTACCTTATTGAGCCTTGATAAGTGTTCCACCTTGCAG	51	0.697367	CTTGATAAG	CSS_127	15	upstream	0.0690364	0.00192	1.4	-3.3	1
chr2:122520510-122520580(+)	TGTGTATATTTTTATATTCTGAGGCTTAACTTGCATTCACAGCATGACTTTATTTTCATGTGTTTTTTAG	39	0.697993	ATTCACAGC	CSS_654	1596	upstream	0.637687	0.01019	0.7	-4.7	1
chr14:68157138-68157208(-)	GCCTGCTCACCACGACTCCTGTCATTCCTACATGGCCCTGAACTTCATTAATTCTAGTATTTCTCAACAG	51	0.699354	ATTAATTCT	CSS_808	11998	downstream	0.5	0.0003685	-1.3	-5.7	1
chr9:131023081-131023151(-)	AGGAGGTATGGACCAAGAGGAGGGTTTTTTTGAGAATCCAGAGGCTTTTATTGTCTGCGTCCTTTCTCAG	50	0.699536	TTTTATTGT	CSS_205	18	downstream	0.0141773	0.01179	2.3	-3.2	1
chr5:145883316-145883386(+)	GCTAGTTATTCTGTAAAAACATATTTTGATGGAGTTGGTAAGAAGGATAATGTAGTTTTTGCTTTTACAG	50	0.699798	GATAATGTA	CSS_114	15	upstream	0.027494	0.01265	-0.5	-5.6	1
chr19:58413083-58413153(-)	CCACAGTAAGTACCACCATCATAGCCACCATTAGGTTACTAGTTGTTTTTGATTTGTTCTGTGCTCTCAG	41	0.700113	TACTAGTTG	CSS_814	12707	downstream	0.5	0.03147	-2.1	-7.4	0.997678
chr3:48638273-48638343(-)	CCTGTGCGTGGGGGTCACAGTGTGCGTTGAAGACAAGAGGGTGGGTGCTGACCACCTATCCCCCTGGCAG	51	0.700323	GCTGACCAC	CSS_458	60	downstream	0.0100582	0.01539	-5.4	-10	0.153189
chr3:183899413-183899483(+)	GGAGTGGTCTCCCAGCATGACAGCTGTCATTCTCCTGTACCAATGAGACCTCTTCTGCCCCTGCTTGCAG	43	0.700995	ACCAATGAG	CSS_525	216	downstream	0.00632365	0.03315	-0.6	-5.1	1
chr1:150974799-150974869(-)	AGCTCCACCGGGGCCAACCCTTGGGACACTGCCTGAAGTAGAGACAATAAGGGCATGCTCCATGCCCCAG	49	0.702439	CAATAAGGG	CSS_283	20	downstream	0.550968	0.02238	0.9	-4.4	1
chr4:39911958-39912028(-)	TTAGATATACCTGATTTGAGAGTGATTATTTTGCCTTACAATTAATGTTTAGCAATCTTTTTCTGTGTAG	45	0.703914	ATTAATGTT	CSS_220	18	upstream	0.0822401	0.006373	-1.1	-6.3	1
chr3:135768030-135768100(+)	TAACTATTGATGTTATTGTCATTGTTTGTTCAGAGGAACTAATCTTCCTAAGCAGTTGTTTCTTTTATAG	51	0.704335	CCTAAGCAG	CSS_109	15	upstream	0.5	0.003146	-1.3	-6.6	1
chr9:90582546-90582616(-)	GTGACTAGTTTCCTTCTGCTGTTCCTTACTTGCCACCCTCAGGCTCTCCTCCATCAGTACTTCTTCACAG	53	0.70564	CTCCATCAG	CSS_064	13	upstream	0.59375	0.004177	0	-4.7	1
chr14:106208296-106208366(-)	GTACAACAGCACGTACCGTGTGGTCAGCGTCCTCACCGTCCTGCACCAGGACTGGCTGAATGGCAAGGAG	26	0.70656	GGTCAGCGT	CSS_854	116892	downstream	0.5	0.04575	-2.2	-6.3	1
chr10:119001294-119001364(-)	GCTGGGGTGCCGGGGCAGGGGTGCCCTGTCCGCACGTACCCACGACAGTGAGCAGCATGTTGTCCAGCAG	51	0.706733	AGTGAGCAG	CSS_007	3	upstream	0.238631	0.04449	-1.4	-6.7	1
chr12:101873289-101873359(+)	ATACACACATATTTATATGCACAAATACAAACTTTGACTTTTTTAGTTTCTTTCTCTGATTTAAAATTAG	37	0.709484	TTTGACTTT	CSS_344	24	upstream	0.253433	0.01309	-1.3	-6.1	1
chr8:129082335-129082405(+)	AATTTAGACAAATGGGATTCTGCTATAGATCTCAATTTGGTTCTTTTGCTTACTCAACACTCTTTTTCAG	52	0.711057	GCTTACTCA	CSS_832	26358	downstream	0.425	0.03957	-1.3	-6.7	1
chr1:26230304-26230374(-)	AAAATTATAGTACAGTTTATTAGAACAGGAGAATCCTGGTTTTCTGAATTATAAATATAATCAATTCTAG	47	0.711144	TCTGAATTA	CSS_031	8	downstream	0.00341904	0.03832	0	-4.8	1
chr10:13690014-13690084(+)	CAAACACAGCTTCACGATTGAGAATCATCAGTCATCCCCAGCTTTCTATTTCATTTGCTAACCTCTCTAG	34	0.71182	AGTCATCCC	CSS_643	1470	upstream	0.5	0.04004	1.3	-5.8	1
chr4:17842159-17842229(+)	CTTAAAAAGACAATTTAAAATATTTCATGAGGTTATCTTATTTATATTGTTGTATTATTCCCTTTAATAG	44	0.711879	ATTTATATT	CSS_663	1703	downstream	0.0193545	0.04913	0.7	-4.4	1
chrX:47060222-47060292(+)	TCCTCCACACCAGCCCTCCATTTTTTCCCCTTCACCCCAATGCTGGGCCTGAGCCTCCATCTCTCCACAG	52	0.71245	CCTGAGCCT	CSS_571	484	upstream	0.174106	0.03315	-0.3	-5	1
chr3:53275261-53275331(-)	GTGAAGTAGGCACAGCCCGAAGTAGAACCGCTCCCCACCTGACCTCACCCCACCATCCATCTCCCGGCAG	47	0.713079	CCTCACCCC	CSS_599	767	upstream	0.00156862	0.03332	1	-3.3	1
chr6:10749784-10749854(+)	TATGACAATATGGTTTGTTTTTAAATCCAGGTTAGCACTGACTTCTCACTGACTTCTCTTGTGTTTTCAG	48	0.713153	TCTCACTGA	CSS_774	6845	downstream	0.5	0.04745	-0.3	-5	1
chr3:169703522-169703592(+)	ATAGAATTAAGCATTACTTTCTAATGTGACATTAGAACTTTTAAGCACCGAGGTTTCTTGATTCTTCTAG	47	0.714057	AAGCACCGA	CSS_772	6789	downstream	0.00604451	0.04595	0	-4.8	1
chr2:232319978-232320048(-)	GGTTCCTAATCACTGGGGAGGAGGAGCTTTGTACCCATTCTTTTAACAGTGTCTTGCCTTCCTCCTGTAG	46	0.715022	TTTAACAGT	CSS_294	21	upstream	0.0012662	0.02498	-2.5	-8	0.889659
chr1:100480787-100480857(+)	TGTCAGTGGAAAAAATATATCTCTTCAGACAAACTAAACGATATATCATGTAGACTTTACTTTTTTTTAG	48	0.715346	TATCATGTA	CSS_193	17	upstream	0.105302	0.04384	0.2	-4.6	1
chr10:126301762-126301832(+)	TGGGAGGGTGGGTGTGGCTGCAGAGGGGTCAGCGTGGGGGCACTGACTAACCTCCGGCCATCCTCTCCAG	50	0.716169	ACTAACCTC	CSS_852	95203	upstream	0.0258296	0.04135	-4.7	-9.3	0.33639
chr4:153885986-153886056(+)	TAAGCCCTAAGAAAATTATTTCCTTCCAGTTTTATCAACATAGTGAGATAAAATTCTGTTTTTGTTCCAG	46	0.717165	AGTGAGATA	CSS_561	420	upstream	0.249179	0.04116	-0.1	-4.6	1
chr17:44788258-44788328(+)	AACTCGTCTTTTATACTGTTAGTTTTTAACACTAAGGCTCAAAATGCTTTAGACTCCTTTTTCTTAATAG	51	0.717241	CTTTAGACT	CSS_226	18	upstream	0.0286315	0.04037	-0.5	-5.6	1
chr11:77090433-77090503(-)	TAGCTCTGATGTTCTTTCAGGCTCCCCTGTGACTGTGCCTTCCTGTTAGTCTTGCATGTCTCTCTTACAG	48	0.718111	TGTTAGTCT	CSS_298	21	upstream	0.0338646	0.03315	1.6	-3.2	1
chr15:31212677-31212747(+)	TCACTTGTTATTATTGTCTTATAATAAATTAACCAAATTATTAAACTACTGGTATATGTCTTCATTTTAG	44	0.718471	ATTAAACTA	CSS_659	1690	downstream	0.0202479	0.01838	-1.7	-6.8	0.999998
chr12:53668530-53668600(+)	GCATATCCCCTTCCACCATACACACTCACTGGTTCCTCTCCAGTTTGGTCTGTTCCCTTTCTCTGGTCAG	42	0.718599	CTCCAGTTT	CSS_375	27	upstream	0.0916165	0.03315	1.1	-3.8	1
chr19:28296442-28296512(+)	GAAGGTCTTGTGCCCTTCCCTCAGGATTTGCAGCCACAGTCCCATGTGTTCTGCATTTGTGCACCTCCAG	44	0.718717	TCCCATGTG	CSS_680	2030	upstream	0.5	0.005793	-0.1	-4.8	1
chr17:71199068-71199138(+)	ACAGATTGTTTTAAAGAAACTCTACAGAGGATCTGAGTGGCTTGTATGGATATCTGCCTTTTATTACCAG	36	0.719057	TCTGAGTGG	CSS_354	24	downstream	0.28513	0.0004451	0	-4.8	1
chr19:14561637-14561707(+)	GGGGCCTAGGCCTGCACTTGGGAAGGGGCAAGCCTGGTCCCGCCCCCAGCCCCCACACTTCCCACCACAG	48	0.719452	CCCCAGCCC	CSS_297	21	upstream	0.0124192	0.03315	-1.6	-5.6	1
chr2:118582502-118582572(+)	AAACGCTTTCTAGGGATATGTTGTTTGTCCTTCTGAAAAGAGATTCCTTCTGCTCTTTACATTCCTTAAG	36	0.721599	TCTGAAAAG	CSS_000	3	downstream	0.427632	4.38e-12	0	-4.8	1
chr7:100210746-100210816(+)	GGGCAGAAGGCAGAGGGGACTTAAATGACCCACATGGCAGGGCTTGTCTGTGTGTGTCTCTATCCCCCAG	39	0.723506	TGGCAGGGC	CSS_387	30	upstream	0.0215458	0.002294	-0.7	-6	1
chr1:202128582-202128652(-)	CTGGCATGGGAGCCTCCTTCTGGCCAATCAGGCAGGCCAGAGAACAGCAGCGGAGGGCCCTGTCTTTCAG	49	0.724322	CAGCAGCGG	CSS_014	4	downstream	0.0146137	0.01854	-4.5	-9.1	0.532607
chr6:32095527-32095597(-)	GCGGGGGCTTGTGTGCGATCTGTAGGCTGGGGCCACCGAACGACCCCCCGACGCTCAGCATTTCTTGCAG	51	0.724669	CCCGACGCT	CSS_046	12	upstream	0.0463199	0.04967	-3.8	-8.6	0.813701
chr10:103771540-103771610(-)	CCCCAAATGTCAAGGACAAAGACATAATTGATAAACAATCCTAAAGTTGAATTTAGTTCTTTTTGTTTAG	50	0.725917	GTTGAATTT	CSS_086	14	upstream	0.0766777	0.0112	1.5	-3.4	1
chr6:35260246-35260316(+)	CCAACCCTGTCCCTCACCCCTGTCCCCTTAGTTTCCCCCTTGCCAGCCCCAGTTCCCACCCCCCTCACAG	45	0.727137	TGCCAGCCC	CSS_414	39	upstream	0.429688	8.76e-05	-1.6	-6.6	1
chr19:17525129-17525199(+)	GCTGCTGCAGTGAACAGTGAGTGGCACTCCTCTCTCACACCTATCACAGGTATTCTTCTTTTCCTTCCAG	46	0.727751	TATCACAGG	CSS_604	809	downstream	0.402273	0.04853	0.6	-4.1	1
chr17:62574694-62574764(-)	TAGTGTATATAACTGTCTTTGATCTGGACACTCTGAATGTTTTTGTTATCAGTGTTTATTAATTTTACAG	48	0.729793	TGTTATCAG	CSS_202	18	upstream	0.247988	0.03925	1	-3.8	1
chr18:13491160-13491230(+)	GTGAGCTGAGGTGCACTGTATTTCTGCCACAGGGATTTGTTAATGATTTACTTTAAATGTCCACCTGCAG	43	0.730985	GTTAATGAT	CSS_835	34178	downstream	0.5	0.0002116	0.4	-5	1
chr9:88275888-88275958(-)	TATGAATTTACTATTGTAGATTAATTTTACTAGTTTTGTTGTTGTTTGTGTTTTCTTGTTGTGTTGACAG	32	0.731365	TACTAGTTT	CSS_761	5247	upstream	0.0456776	0.04333	-2.1	-7.4	0.996326
chr16:74338130-74338200(+)	GGTGCGAAAAGGAACACATGTCAGTTCGTTTGTGGAAAATAAATAATTATAGTTAGGCTTCCTCTCCCAG	49	0.732047	AATTATAGT	CSS_215	18	upstream	0.00498628	0.0444	1.6	-3.7	1
chr19:23545527-23545597(-)	ATTTTTAAACTATATTCATGTGAGTCTAGGTGAGTGGAGTAATTTATTATTTTTAGTTTTTTTTTTTCAG	46	0.732298	ATTTATTAT	CSS_076	14	upstream	0.659476	0.004316	1	-4.3	1
chr19:30501930-30502000(+)	TTTATTTGTTTTGGTTTCACTTTGATTTAATTTGTCAAAAGATTCTTAATTTCTTGCTCTGAAATTTTAG	48	0.732985	TCTTAATTT	CSS_629	1191	downstream	0.00576253	0.03885	0.5	-4.3	1
chr1:219352418-219352488(+)	TTTTAGACTGCTTTGAAATGCATTGTATTACTAAAATATTTATTTTAATCTAGATTTTTTGATTCATCAG	48	0.73313	TTTAATCTA	CSS_182	17	upstream	0.0526616	0.04331	0.3	-4.4	1
chr16:58573863-58573933(-)	TGATACATGTGTCAATAAAAAACCTTAACATTCTTTTGTCTCTTGTTGGTTGTTTCCTTCTGTAAAACAG	28	0.734417	CTTAACATT	CSS_445	52	downstream	0.113194	0.00256	-3.4	-8.4	0.670616
chr21:38572462-38572532(+)	GAAGGAAGAACTCGTGTCATAAAAACAACTGTAGTTATTCTTTACTATTCAGGTGTGTTTGTTTCCACAG	47	0.734424	TACTATTCA	CSS_217	18	upstream	0.0724806	0.04043	-1	-5.9	1
chr6:108225925-108225995(-)	GCCACAGTGATAAAGATGCTTTAACTGTAAAATTAAAATGATCTGTTTCAGGTTTTTTATTGTTTTGCAG	50	0.735272	TTTCAGGTT	CSS_249	19	upstream	0.0184692	0.01752	1.7	-3.5	1
chr19:36562387-36562457(+)	TCAGTCCCCATATCCCCGGGCCAGGCCACGTGAAGCACCAAATCCACTGGGGTCCCTTTTGCCCCTACAG	46	0.735335	ATCCACTGG	CSS_666	1786	downstream	0.335299	0.008522	-0.3	-5	1
chr16:19488402-19488472(-)	TCAGCTTCCCGAGTAGCTGGGACTACAGGCGCCCGCCACCACACCTGGCTAATTTTTTTTGTATTTTTAG	52	0.735765	GCTAATTTT	CSS_820	16891	downstream	0.875	0.03315	-3.4	-8.3	0.69907
chr3:15614749-15614819(-)	ATCGTAATTGCCTTCTTACATATTTTTCAGAATAAACATGGGTTGTTCTTTAGCCTTGTCTCTTTTTTAG	52	0.736746	CTTTAGCCT	CSS_177	17	upstream	0.0772347	0.03331	-0.9	-5.7	1
chr6:90347601-90347671(-)	TTGCTGAAGTAGAACTTTCCAGGCTGGCGATTGTGCAGTAGTAATTGCTATTTACTCCTCCCTTTTACAG	44	0.737641	AGTAATTGC	CSS_405	35	downstream	0.0232273	0.03889	-2.4	-7	0.999981
chr4:56875830-56875900(+)	AAGTTTTCTTTTAAATGAACTACAGTTTTTAAAAGTTTTCTTTATTAGTTTCACATCACTCATTTAACAG	44	0.738128	CTTTATTAG	CSS_316	22	upstream	0.700684	0.001717	1.4	-3.7	1
chr12:66718692-66718762(+)	TATCTTTGAACGTATTTGAACGTAGAACATATTTGAAGGTATGCAAAATAGTTCTTTGGTTTGGTGACAG	45	0.738653	ATGCAAAAT	CSS_256	19	upstream	0.1294	0.04116	-2.1	-7.7	0.966626
chr12:109923746-109923816(+)	GCTTGTTTTCTTTGTTTTCACTTTTTGATGGATTGTGGGAATGTATAACCCCCAGTGTGTCTCTTTGCAG	48	0.73928	TATAACCCC	CSS_128	15	upstream	0.0475436	0.01493	-2.9	-7.5	0.997617
chr1:63284605-63284675(+)	ATTTATTTTAGTAGAATTGTTAAAGTATCTATTTAAAAGATCTGAACACTTTGCTTTGGAACTACTATAG	45	0.740402	TCTGAACAC	CSS_494	105	downstream	0.0294898	0.003808	-3	-7.6	0.993956
chr15:64367736-64367806(-)	CATTCCACTTCACTCTCTTATCTTAGAATGCATTAATGTTTTTTCTTTTACTTTTTTTCCCACTTTCCAG	36	0.741378	ATTAATGTT	CSS_704	2509	downstream	0.00909123	0.03122	-1.1	-6.3	1
chr17:39988955-39989025(-)	TTTTCAGCCTCCTGAGTAGCTGGGATTAAAGGCGCATGCCACTACACCGGCTAATTTTTGTATTTTTTAG	46	0.742619	CTACACCGG	CSS_631	1201	upstream	0.5	0.03315	-3.2	-7.5	0.999331
chr9:131094361-131094431(+)	AGAGACAGACTGGCAAATCGGGCCCTGGGAACCATCAGGAAGGGTTCTAGGGGAGGCTCATGGTTGTCAG	49	0.74304	TTCTAGGGG	CSS_593	697	downstream	0.0590094	0.02626	-0.7	-5.2	1
chr1:1233493-1233563(-)	TGAAGCAGGAAGTGGGTGGTCGGGGCCGGGTGGTGGCTGAGGGCAGGGGCCACAGCGGTGCCGCCCACAG	54	0.744112	CCACAGCGG	CSS_135	15	upstream	0.137558	0.03996	-4	-8.8	0.705095
chr13:21750980-21751050(+)	GCGCCCGCTGCTCTCTCCAGGTCCGGCCGCGCCAGTTCGCCTCCGCAAAGCCCGTCCCTCTCTTCCGCAG	47	0.745145	CCGCAAAGC	CSS_440	50	upstream	0.023308	0.03627	-2.5	-6.6	1
chr12:27107007-27107077(+)	GTTGACATGAAGCTAAAATAAAGAGATATGTTGACTTTATTTTGAGTCTTGATTTTAATTTTAATTATAG	45	0.745391	TTTGAGTCT	CSS_693	2398	downstream	0.00434113	0.02789	1.6	-7.5	0.995891
chr3:47470160-47470230(-)	CTTGAATTGGACCGTCTTTCTTCTTCCTGTGCTCAGCTGCCCTTTCTGCCCTCCCTCATTTCTTCTGCAG	35	0.747727	GCTCAGCTG	CSS_617	1003	downstream	0.025728	0.01665	-4.4	-9	0.523572
chr17:2276176-2276246(+)	GATGGGGCTCACCCAGCTGGGCCACGGTGACTGTGGAGGCTGCACAGTCTTGACTCCCCGGGTCCCTCAG	44	0.747929	CTGCACAGT	CSS_545	328	upstream	0.201645	0.0302	-3.3	-7.4	0.999511
chr4:666308-666378(-)	GAAGCTGAAGTGGTCTTTTTAGGTTGCCTGAGTGGTAACATGTGCTTTTCTTCTAACCTTCCGGCCCAAG	38	0.74828	GGTAACATG	CSS_434	48	upstream	0.00234222	0.01459	-4	-8.8	0.544787
chr2:85850678-85850748(+)	TCCGGTAGAAAATAATGAAAGGAAAAGCAAACCTGATCTGTGTGTTCTAGTATCTGCCCTTCTATTACAG	49	0.748381	TTCTAGTAT	CSS_260	20	upstream	0.685062	0.01099	-0.3	-4.9	1
chr1:154192413-154192483(-)	ATGCTTTTTTAAAAAAAAAACAAAACAAAACTGACTTTTTATTAAAGGATTTTTACATCTTTTTGGACAG	45	0.748914	ATTAAAGGA	CSS_336	23	upstream	0.00676611	0.04204	0.3	-5	1
chr14:97347443-97347513(+)	TTATATTTCTGTTCTTTTGCTTTTGTAAATTATTGACTAGTGATTTCAGTTTCTTTGATTTTTCTTCAAG	48	0.749364	TTTCAGTTT	CSS_308	21	upstream	0.00956496	0.003917	1.7	-2.9	1
chr5:88243882-88243952(+)	TGAGTAAATTTTAAAAGAGCAGGGTTTTTGTTGTTGTTGTTTTTTGAACTGGTAATTCTGACTTATACAG	47	0.75001	TTTGAACTG	CSS_546	328	upstream	0.4375	0.03526	-1.5	-6.6	1
chr2:198266249-198266319(-)	GTAATCAGCAATGAGTATTCTCTTCATTTCAGGTCAGTTGATTTATTATTACTATTTCTTAACCTTTTAG	45	0.750182	ATTTATTAT	CSS_483	90	downstream	0.00210304	0.009312	1	-4.3	1
chr11:17317580-17317650(+)	GGATTGACCTCTTTAGATTCAAACAAGGAAAAACCTGCAGAAGCATTACTGTTGGTTTCTTAATTTGAAG	48	0.750183	CATTACTGT	CSS_482	83	upstream	0.0453784	0.04536	0.2	-4.6	1
chr11:34161876-34161946(+)	TGGGGGCTGTGTGCTATCTCATGAGGGCGCCGGGTGACCTAACCTGTCTAGCTCTCTATCCCATGGACAG	42	0.750241	CCTAACCTG	CSS_245	19	upstream	0.0266919	0.03918	-3.3	-7.3	0.99984
chr11:93469917-93469987(-)	AGAGTGGAATATACAACTAATTAGGTCATCGAAGATTCTGTCATCTCGATGATAAATTTTAATATTACAG	43	0.75082	TGTCATCTC	CSS_488	93	upstream	0.00625862	0.03315	1.3	-3.1	1
chr12:122717515-122717585(-)	CAAAAGGCCACAGTCAGGTAGCTCTAAGTCTCTGTATCTATAGGGTTTTTGTTCTTTAATTATCTCACAG	42	0.751632	CTATAGGGT	CSS_376	27	upstream	0.059205	0.03736	-1.6	-6.3	1
chr8:68084933-68085003(+)	ATTCTCTAGGTCTTCAGTTAACCAGTCTGGTAGATGAAGCTTTAGTTTGACTAACTGCTTTCTTTTGGAG	50	0.752337	TTTGACTAA	CSS_033	9	downstream	0.517857	0.002536	-2.8	-8.1	0.828849
chr1:155630704-155630774(-)	ACTTAGAAAGTCCTATTCTTTTTCCCAAATTCTGACATGTGCTGGATCAGAGTGTTCTCATTTCCAATAG	46	0.75272	CTGGATCAG	CSS_262	20	upstream	0.228542	0.02014	0.1	-9.3	0.365014
chr3:38284163-38284233(+)	TGCAGTTTGGGACTGACTACAAGTAACCTGAGTTGTGAGTTAACAATCATCCTTTTTGTATTTCGTTTAG	43	0.752836	GTTAACAAT	CSS_726	3332	downstream	0.0643979	0.04543	-2.5	-8	0.869399
chr2:87276926-87276996(-)	TATCCTCATGTTCAGCAAGTGCATGTTAACTGCTTTTGAAATTATTATTACAATAAAGTCTGTTACTCAG	52	0.75293	TTACAATAA	CSS_065	13	downstream	0.225797	0.02156	-3.8	-8.9	0.363011
chr4:84188927-84188997(-)	TTCAAAATGTGAATTTTATGGTGTGTGAACTAAATCTCAAAAAACAGTTTATTTTTCTTTCTGATATTAG	39	0.75363	TCTCAAAAA	CSS_338	23	upstream	0.0384643	0.0003836	0.3	-4.5	1
chr18:47311721-47311791(-)	TGGACCATTCTCATTTAAAAATTAGTTTGTGAGTAAGGATTTTTGTTAGTGCTCTAATTTTTGTTTTAAG	48	0.754628	TGTTAGTGC	CSS_303	21	upstream	0.0426937	0.002536	0.3	-4.5	1
chr1:234573118-234573188(-)	AGAATATCTGGTGTGTTTTGTACCAAAGAACTGCTGTCATTTTAGTTGCATGCTTTTTGCCCCCATACAG	39	0.755087	TGTCATTTT	CSS_777	7071	downstream	0.01182	0.00322	1.3	-3.1	1
chr13:28196941-28197011(+)	TAAATGAGAAAAAGCTAGTTACAAAACAATATTCAGTATGATCTCATTTTTATAAAAAATATGTGTGTAG	46	0.755732	TCTCATTTT	CSS_402	34	upstream	0.0121914	0.04758	1.3	-3.1	1
chr17:58022696-58022766(+)	CTGAACAACCCCATTCTCTTGAGATACATGACAAAATGCCATTCTGTAGTCCACTGTTACTGTCTTTCAG	48	0.75623	CTGTAGTCC	CSS_307	21	upstream	0.0486097	0.03047	0.3	-4.5	1
chr5:177649581-177649651(-)	GAGACCTCCTGGGTCCTGATCTTATCCCTCTCAACCACAGCCCCCGTGTCAGTCATCTCCTCTGCCACAG	51	0.756423	TGTCAGTCA	CSS_203	18	upstream	0.0561095	0.005749	1.6	-3	1
chr17:73620780-73620850(+)	GGTTTCTGCTGGGGTGGCAGGGCCGGGTGTGTGTGGTCTGAGCAGCAGTGGACCTAGGCTCCCCATGCAG	52	0.75686	GTGGACCTA	CSS_056	13	upstream	0.0831418	7.55e-06	0	-4.6	1
chr7:148990397-148990467(+)	ACTGAGGCTGTGAGAGGAAAGATGTCCTATGACACCTGCTGCCCTCAGGGCCTCTTCCTCTTTCCCTTAG	42	0.757487	GCTGCCCTC	CSS_318	22	upstream	0.17085	0.009327	-5	-9.6	0.262752
chr2:36780322-36780392(-)	TAAAATGTATGTTTTGTGTAAATGTATACAAAATATACATTTGTAGCTAAAAGTTCTCTTTTTCTTCTAG	50	0.757807	GCTAAAAGT	CSS_181	17	upstream	0.0379271	0.03421	-2.3	-7.6	0.985614
chr12:64202384-64202454(+)	TAAGGTATTTTTGTTCACAAACTATATACTTAGTAAAGTGAAAACTACAGTTGTTTTTCTGATTTTCTAG	49	0.759557	CTACAGTTG	CSS_280	20	upstream	0.0680795	0.01515	-3.6	-8.4	0.760924
chr5:125943985-125944055(+)	GGTGACTAAGGTAGATTTCTTCAACTTTGTACAACAAACAAAGAGGATAATTTTACTTGTTTCTCATCAG	50	0.75988	GATAATTTT	CSS_793	8886	downstream	0.0148416	0.02255	0.1	-5	1
chr3:145794682-145794752(-)	ATTTTTCCTATGATTAAATTTACTTTTGTACCTACCTCTAAGATTAATACTGTTATTTTCTGGCATATAG	47	0.759999	ATTAATACT	CSS_730	3543	downstream	0.0366604	0.02424	-5.2	-9.8	0.108334
chr19:36818127-36818197(-)	CACATGGTGTTTAAATCCAGCTACACTACTTCCTGACTCAAACTCCACTATTCCTGTTCATGACTGTCAG	40	0.76148	ACTCAAACT	CSS_636	1338	downstream	0.138859	0.02614	-1.8	-6.7	1
chr1:226485514-226485584(-)	AAACAGTATTCATGGTATGAAATCCTTTGAACTAAGCCAAAATTCCATTAGTATTAACTATTTATTACAG	47	0.762709	TTCCATTAG	CSS_252	19	upstream	0.0837759	0.01359	1	-3.6	1
chr11:110128638-110128708(-)	CCAGGTATTTTGCAACTTTAGTTTGATATGCTCCTACTTAAATATATTACATTTAGTTTTATTTCAACAG	51	0.762811	TTACATTTA	CSS_100	14	upstream	0.176896	0.01733	-1.3	-6.1	1
chr3:49848105-49848175(-)	GGGGTGAGACTGGGGGTGCCTTTGGGAGAGCCAGCCCAGCCCCTCTGGCTAAGGCTGTTCCTGCCAACAG	52	0.762958	GCTAAGGCT	CSS_533	244	downstream	0.0197653	0.0495	-6.4	-10.7	0.054207
chr8:68105628-68105698(+)	GCCCTGATTCACTGATTTGTGAACATATTTTGTGTTAATGACTTTCTGAAGTTCTGTTTTCTAACTACAG	49	0.763467	TCTGAAGTT	CSS_250	19	upstream	0.0736687	0.04899	0	-4.8	1
chr1:151342454-151342524(-)	CACGACCCCGGCTGCATCAGCCCTCCTCCCACCCTCCCGGGGCCCTGCTGGACTGTCTGTCCACCTTCAG	52	0.764089	CTGGACTGT	CSS_130	15	downstream	0.475	0.0158	-2.2	-7.5	0.998613
chr19:45573209-45573279(+)	AAGCACCTGCCCTCCCTGAGTTCAGTGTGTCCAGTGTTCCCGGCCAGATGCTCATGCCATGCCTTCGCAG	54	0.765117	GCTCATGCC	CSS_409	36	upstream	0.0275095	0.01858	-3	-7.1	0.999994
chr12:109536923-109536993(+)	AGCTTTCTTATTGAATTCTTATGGTTTCCAATGAGAATCTGATTTTAAGTCTAGTTTATCTTTAAATCAG	48	0.765444	TTTAAGTCT	CSS_146	16	upstream	0.00725807	0.0217	1.6	-7.8	0.952641
chr4:17825199-17825269(+)	AGTAGGTGAATGTTAGAGATAAAACATGTTTTGTCATAATAATATTTAAATTAGTTCTTTTTGACTGCAG	48	0.766119	ATTTAAATT	CSS_145	16	upstream	0.0491409	0.03315	1.8	-3.7	1
chr17:46628220-46628290(+)	CCCCGACGACGAGGCCAATCCCTTGGCCTTCTGGTCCTTCTTGTACTTCATGCGCCGGTTCTGGAACCAG	50	0.766491	CTTCATGCG	CSS_394	32	downstream	0.274678	0.03661	-3.7	-8	0.945955
chr15:76226012-76226082(+)	GACTAATCAGTATTTTATTATAAGTAAAAGATTTTTCTTCTTTCCTTAAAAATATTTTTTTTTCACCTAG	48	0.768003	CCTTAAAAA	CSS_572	498	downstream	0.590517	0.0306	1	-3.6	1
chr2:242029864-242029934(-)	CATAATACTTGATGATAATTTGTGATGTTACTGGTTTACGTATTTACTATACTCTTCATCATTATTTTAG	46	0.768152	ATTTACTAT	CSS_558	405	downstream	0.5	0.03757	-1.1	-5.7	1
chr22:19344574-19344644(-)	ACTTCCAGGGCTACTGTCTTGGCTGCAGCACTCAGCCCCCATGACACCTGCCCCCACTCTGCCTTCTCAG	44	0.771498	CATGACACC	CSS_598	763	downstream	0.0281099	0.02945	-4.8	-9.7	0.205273
chr10:81422990-81423060(-)	TTGAGCTGAAATTTCCCTTAATTACAATTCTTACTATTTTAACTATTTATGCTAAGTTTCTTTGTTCCAG	49	0.771969	ATTTATGCT	CSS_077	14	upstream	0.625	0.003242	-1.3	-6.1	1
chr19:2221904-2221974(+)	GTGCTCCCACAGCAAGGCTTTCTCTTTGGCCATCCTGTGTCCCCTGAGACCCCCATGTCCTTCCCGGCAG	47	0.772466	CCTGAGACC	CSS_540	300	downstream	0.0205988	0.01314	-3.7	-7.4	0.999765
chr4:103720657-103720727(-)	ACACGGTTTAGAAAAATTTATTTATCCAAACTCCTGAAACTGGGTAACAGATGTTTTTGTTTTCTTGCAG	47	0.773126	GGTAACAGA	CSS_276	20	upstream	0.00319412	0.04479	-2.7	-7.7	0.988021
chr6:134303635-134303705(+)	TGACTATATAGAACAGAACCTTATGTGAAAAATAATGCTTATGAGGTAATCAGATTTTTTTTCCCCCCAG	49	0.773358	GGTAATCAG	CSS_180	17	upstream	0.0265008	0.01697	0.5	-4.1	1
chr2:172585156-172585226(+)	CTAGAAGTTTTTCTACAGAAATTTAAAATTGCAAGTTTACAAACTAATTTTCTCAGGTTTTTCTATGTAG	47	0.773895	ACTAATTTT	CSS_082	14	upstream	0.0327887	0.02019	-3.1	-8	0.848985
chr8:48867006-48867076(-)	TGCTAATTTGTATTGTGTTTTTTTTCTTGATTCCCGCACTACATTGATGTACTAATTTGTATTCTTTTAG	43	0.774718	CTACATTGA	CSS_034	9	downstream	0.0163328	0.002804	-3.3	-7.4	0.99784
chr17:57148308-57148378(-)	TTTCTTAAGAATTTTGAGGTGGCAGTGAATAGTAATTTTGTTTGTTCAGATAATTTTTTTCCTCACACAG	48	0.774992	GTTCAGATA	CSS_289	21	upstream	0.267357	0.006097	1.4	-3.7	1
chr11:57100623-57100693(-)	TTTGGTGGGAATATTGCTTATGCAGACTTAAGGGGAGGAGCTTGTGGCTGGATAAGCCCTTTCCTCACAG	52	0.775001	CTGGATAAG	CSS_476	78	downstream	0.0724627	0.01803	0.1	-4.7	1
chr1:184041890-184041960(+)	CTTTCTAATTTTGCTTTTGGATTACATTGTTTATCGGAGAAAAGTCCATCCTGATCTTTTTTTTTTCCAG	48	0.77591	GTCCATCCT	CSS_826	20798	downstream	0.0808622	0.0112	1	-3.3	1
chr1:163270481-163270551(-)	GCAGTGCTTCTTTCTTTGTTTTTATTAATGTTCTGGATTCATGTTTGTGAGACTCTCAAATTTATTTCAG	50	0.777262	TGTGAGACT	CSS_846	51985	downstream	0.5	0.0112	-1.3	-5.8	1
chr6:30264014-30264084(-)	GAGGTGTTAGTAGGGGTGATATGTATTTCTTCTGGACTGGGAATTTAACTGCTGGTTTATGTTCTTCCAG	48	0.777837	TTTAACTGC	CSS_786	8035	upstream	0.0987488	0.01761	-4.7	-9.3	0.25907
chr17:74622177-74622247(-)	ATGACCCTGACTTGGCCCACCCCAGACCAGGTAAGGGAGCTGAGTCTGAATGACCCCTTCCTAACCACAG	49	0.777893	TCTGAATGA	CSS_516	177	downstream	0.3875	0.02673	0	-4.8	1
chr8:95416467-95416537(-)	ATGAAAACAAGATAATGTTGGTTGCTGAAAAAGTGAAATTACAATACTTGTACTTTTATCATTTTTTAAG	43	0.778362	TTACAATAC	CSS_640	1453	upstream	0.045101	0.04948	-3.8	-8.9	0.394789
chr7:129383942-129384012(+)	GGGGCTGGTGGCCCATCTTGCCCGGTGCTTTTTTTTTTTTTTTTTTTTAACAGTTCTGTGTTATTGTCAG	50	0.778614	TTTAACAGT	CSS_794	9130	upstream	0.625	0.04984	-2.5	-8	0.889659
chr3:172480135-172480205(+)	TTGTAAATTGATATACCTAACACTTGAATTTAAGTTAAACTGGTTTTGGAAGAGTGTATTTTGTTTTTAG	50	0.778878	TTGGAAGAG	CSS_198	18	upstream	0.431173	0.04713	1.4	-3.6	1
chr12:58329336-58329406(-)	ATACAATATAATTTTGGTATTAATATCATAGCAACAAAGAAGGCATTGAAGGCTTTAAATCTGTTTACAG	49	0.778973	ATTGAAGGC	CSS_242	19	upstream	0.0116797	0.02839	0.3	-4.7	1
chr7:156549159-156549229(-)	AGCCTAAATGGTCTCATAAGCATTCGTTTTATAACGTTGAATTATTGAATAGTTTTATCTTTAAATTTAG	48	0.779978	ATTGAATAG	CSS_224	18	upstream	0.0141825	0.03644	0.6	-4.7	1
chr10:96306063-96306133(+)	GTTTCTTGTTGGAGTTGAGTAGTTGGTAATTTTTTTAAAACTGCAATTTGAAAGCTTTCTCCCCCGTCAG	45	0.780461	CTGCAATTT	CSS_154	16	upstream	0.347249	0.008285	-5.2	-9.8	0.132657
chr1:25817830-25817900(+)	TTTCAGGCTAATTTATAGACATCGATGCCAAAACTACCTTGTAGCATTGCTGTTTTGATGATATTGATAG	46	0.780595	TAGCATTGC	CSS_368	26	upstream	0.0531103	0.000886	-1	-5.9	1
chr5:176397867-176397937(-)	CTCTTTCTTGCCTCCATGATTATTCAGTGTTTGTGGTGTTCCTCCTTCTCTTTTCCCTATCCTCTTACAG	26	0.78078	ATTCAGTGT	CSS_815	12712	downstream	0.015312	0.02733	1.5	-3.5	1
chr1:168205756-168205826(+)	TAACAAGTTTTGAGTTTTTTTTTTCCTGCCATGTTATTGTCATTAATTAATGTTTCCTTTCTTCCTTTAG	46	0.781677	ATTAATTAA	CSS_501	123	downstream	0.0312806	0.0001842	-0.8	-5.8	1
chr11:77817958-77818028(-)	ATGATACTGAAGTTTATCTTTGCCTGTTGTTTCTAGCCCTCTATTTTCTGTCTTTGGTTTAAACCCCAAG	35	0.781753	TTCTAGCCC	CSS_699	2459	downstream	0.525	0.01711	-3	-7.1	0.999991
chr9:95051708-95051778(-)	GTTAATAATATGGTACTCTGTTATTCCTAGATTTCTCTTTTGACAGTAATAAATTTGATTTCTTTTGCAG	43	0.782393	TTTGACAGT	CSS_838	38667	downstream	0.0351279	0.03315	-2.5	-8	0.912181
chrX:133930385-133930455(-)	TCACCATCATCCTCCCTTCCTCATCATCATCCTCCTTCCCTCCTCCTCTCCTACTTTTCTCCGCCCCCAG	23	0.782642	CCTCATCAT	CSS_493	99	downstream	0.51944	0.006702	-0.3	-4.9	1
chr11:61077432-61077502(-)	AAATACGGGGTTATGTGTGCGTGCAGATATGGGTAACCTGTCATCACGTAGTCATCTCTCTACTCTCTAG	46	0.782776	CATCACGTA	CSS_243	19	upstream	0.00392449	0.0473	0.4	-4.2	1
chr4:88957217-88957287(+)	ATGATAGGGGAAAGGAAGGCAAGGGTGAGAGAAGACCTTGTGTGAATTTGTCCAAAATGTTTATCCACAG	45	0.78314	TGTGAATTT	CSS_756	5051	upstream	0.5	0.02394	1.5	-3.4	1
chr19:47731703-47731773(-)	CGGGTAGGCTGGAGGTACAGTGGGCCCTGGTACTTCCCTGCTGACCTGCTCCTCCTCCCGTGTCCCGCAG	44	0.784962	GCTGACCTG	CSS_660	1692	downstream	0.516667	0.04569	-5	-9.6	0.264727
chr1:70653021-70653091(-)	CACTGGCAAAGCTTATATATTGTTAATGATAAGACTAAGAATATTGACTTTGTCTTTTAAAAACTTTTAG	47	0.7867	ATTGACTTT	CSS_696	2424	downstream	0.050446	0.02841	-2.8	-7.4	0.995342
chr11:134022947-134023017(-)	CCTTTTGAGGTGGATGTTTCTGTCAGGGTTTTTCTGAGTTCCAGAATGACTGCACATGTCCTTTCCCTAG	49	0.786752	AATGACTGC	CSS_701	2469	downstream	0.0115609	0.0274	-4.8	-9.4	0.261694
chr2:203162031-203162101(+)	TTAAAACATCCAAGTTATTGAGGATTTTACATCTGAACATGGAATATAGTTCTTCATGTTTTTCTATTAG	48	0.786858	ATATAGTTC	CSS_302	21	upstream	0.0208697	0.0008799	-0.1	-5.2	1
chr12:132604894-132604964(+)	TCATCTGAGCCTGTGACAAAGGGGCTGGAGTCTCTGTCTTCACAGTTGATGGGCTGCTCCTGTCTTTCAG	49	0.787061	GTTGATGGG	CSS_731	3546	upstream	0.0929126	0.02249	2.3	-3.2	1
chr11:64002859-64002929(+)	CCCCAGGGACGGTGACAGGGCCACACCCTCCTAAAGTGTACCTTGGGTACAGGTCTTTTCTCTCCCACAG	51	0.787148	GTACAGGTC	CSS_208	18	upstream	0.0742466	0.03315	-1.4	-6.9	1
chr14:21968824-21968894(-)	GAAAAGAGGGACTCGGGCCATGAATCTCAGAGTTAAAGTAGGGAAGATGACCAAATACCACTTTATGCAG	50	0.787822	GATGACCAA	CSS_433	48	downstream	0.0425238	0.04512	-0.9	-6.9	0.999999
chr3:170584313-170584383(-)	TTTCGTATAGTAAACCTTTACATAGTAGGAATTGTATTTCTTAATGAAATTTATGTTTTTATTTTAAAAG	43	0.787838	TCTTAATGA	CSS_518	191	upstream	0.00135491	0.01158	0.2	-4.9	1
chr2:85549864-85549934(-)	GTGGTGGGTCAGTATGTCTTAATTCTGAATGTTTTCCCTGCACCTCCTAAAAGATCTTTTTTCCCCTAAG	50	0.787987	CCTAAAAGA	CSS_744	4501	downstream	0.0126547	0.0112	-0.6	-5.3	1
chr1:154317376-154317446(+)	ACTGGGAGGAGCTGAGACTCCCAGGTGTCTCCTGGAAAGACTGGCTCTCTCAGGTTTCTCTGTGCTCCAG	52	0.788336	TCTCAGGTT	CSS_165	17	upstream	0.0762014	0.04647	1	-3.8	1
chr5:176916833-176916903(-)	ACCCAGGTTGGGGGGTGGGGCCATGTCAGGAAGCTCAGCCATGCAGGGCCTTGAATGGCAGATCTTGCAG	54	0.790278	CTTGAATGG	CSS_036	9	upstream	0.177299	0.003038	1.4	-5	1
chr17:76161899-76161969(+)	CTCAGACGCCTCGGGAGGGGATGGCTGGGAGGTGAGCCTGCCTGACTTGAGTCTCCACTGCTTTGTCAAG	45	0.790572	CCTGACTTG	CSS_635	1323	upstream	0.75235	0.01169	-3.7	-7.7	0.989559
chr11:67816275-67816345(+)	GGGCCGGGGACTTCCTGGCAGTGATGGCGAGGGAGCCCCTGAGTCCAGCCCACCCCTGCTGCCACCCTAG	47	0.792108	GTCCAGCCC	CSS_601	792	upstream	0.0305481	0.03315	-1.6	-5.6	1
chr10:70956677-70956747(+)	TGGCTATGTAAAATGTTGTATATTTAATTATAAATCTTTAAAATTAAGAAACCCAGTTTTGCATTGACAG	47	0.792195	ATTAAGAAA	CSS_104	14	upstream	0.118456	0.0112	-0.4	-5.4	1
chr19:11258570-11258640(-)	GGCTCTTGGTTGAAGTTGGTGCTGGGTAACTTTCTTTTTTTTTTTTTTTTTTTTTTGTCTTCCTGTACAG	29	0.792639	GGTAACTTT	CSS_641	1464	downstream	0.0453729	0.01412	-1.5	-6.1	1
chr5:177577994-177578064(-)	CCAGGGCAGCACTTAAAACTGAAAGAAGGAAGGAGCAAGCCAGAGATGACAGTGTTTTCTCTCATTTCAG	49	0.792742	GATGACAGT	CSS_218	18	upstream	0.00336367	0.0112	-2.1	-7.7	0.985925
chr12:108917411-108917481(-)	TATTTTCACAAATAAATGAGGGGCCACGAATTGTTGCTTCAAAAGGTCCATTCAGTGTTTGCTCTTTTAG	50	0.793017	GTCCATTCA	CSS_118	15	upstream	0.0265147	0.03627	0.4	-4.3	1
chr14:95595969-95596039(-)	ATGGCGATGTCTCTCTTGTTATAGCCTTGCAAAATGAAGTCTTTACTGTCAGTATCTTTTATTATGTTAG	45	0.793032	CTTTACTGT	CSS_206	18	upstream	0.0995016	0.02547	0.2	-4.6	1
chr16:30996903-30996973(+)	CCTCCAGCAGTAACAGGTGGTTGCAGCAGGTGGCAGCCAGCCCCTGGATGAGCCAAGGTCTCTTCCCCAG	51	0.793378	GATGAGCCA	CSS_012	4	downstream	0.0746794	0.0002931	-0.2	-4.8	1
chr1:207803791-207803861(+)	TACTAATTTCTTTCAAAACAGATACTTAAATGATTAAGACAGTTTTTCTATTTTTTTCTCTGCCAATTAG	37	0.793433	ATTAAGACA	CSS_792	8880	downstream	0.0720519	0.02094	-4	-8.3	0.759448
chr8:124238872-124238942(-)	CCTCGCGGCTTTCCTTTATCTGGAAGCGTTGGGACTTTTCGCCACGCATTGAGACTTTTCGGTTTTTCAG	52	0.793783	ATTGAGACT	CSS_768	6335	downstream	0.0542583	0.04605	-3.2	-7.5	0.996403
chr15:41763299-41763369(+)	GATATTATTTTTCTGTCTTGTTCTGTTTTTATGATGAACATTTTTTCCAGTGCCCCTTTGTTCCTCTTAG	49	0.793952	TTCCAGTGC	CSS_286	20	upstream	0.130764	0.0497	0.3	-4.5	1
chr12:51203168-51203238(+)	AAAAAAAAAATTATTTTTGTGAAGTCATTCACATTACCAATGTTTAATAGAGTTCTGGTTTTTTTTACAG	47	0.794295	TTTAATAGA	CSS_746	4554	downstream	0.0219251	0.03927	-0.6	-6.1	1
chr15:48626543-48626613(+)	GGTCACAAAGAAAATATAAAAACAATTTTATAAATAGATTTGCAGTTATTTTCTTTCAATATTTTCTTAG	44	0.794326	TTGCAGTTA	CSS_363	25	upstream	0.00340103	0.04	-1.6	-6.9	0.999998
chr16:56403239-56403309(-)	ACACTGTGACGTCAGTGAGCAACTGTTAACAGTGAACGTTTCTGTGGACTCTGTATTTGTATTCCTGTAG	29	0.794704	GTTAACAGT	CSS_391	30	downstream	0.0204289	0.0378	-2.5	-8	0.909182
chr2:105716057-105716127(+)	ATGAACCTGCTTTTCTTCTGGGCAGCATGCATATTAATGGTTCCTAAAGGCTTCTCTTTTTATGCTGCAG	47	0.796393	CCTAAAGGC	CSS_305	21	upstream	0.0476159	2.81e-05	-0.6	-5.3	1
chr14:24771100-24771170(+)	CTAAAGTTTGAGGTTACGCAGGTTGTCTGGATTTTGGGAAAGCCGCTTTATTTCTGCCCTCTCTCCACAG	50	0.796547	CTTTATTTC	CSS_416	39	downstream	0.0138927	0.0422	1.4	-3	1
chr2:209404255-209404325(+)	AAATTAGAACTTAAAGCAGTGTCATAAGCAAAAACTGAGATTTTTCTGTCATTAATAAATTCCCTAATAG	38	0.797136	ACTGAGATT	CSS_847	58531	upstream	0.625	0.02962	-3.1	-7.9	0.95368
chr1:6511592-6511662(+)	AGGGGCGGGTGAGGGGTGGCGGGGATGCAGCCCCACCCTGGCCAGTGCCTCATCTCCTGCCTCCGCATAG	52	0.797271	CCTCATCTC	CSS_625	1159	upstream	0.443681	0.03354	1	-3.5	1
chr11:64494835-64494905(-)	CGTGGAGAGGGGAAGGGTTGATGAAGTCCCAGGGACCTGGAAGTGTGTTCTGCAGCAATCCCCCTCCCAG	54	0.797632	CTGCAGCAA	CSS_370	27	upstream	0.585318	0.002536	-7.7	-11.8	0.010229
chr2:174988403-174988473(-)	ACTTTTTAATATTTAGTATCTAAATGTTTAGTTATTCATATATATTTACCTTTTTCTCAATCATGTGTAG	38	0.797845	ATTCATATA	CSS_842	41611	downstream	0.00113764	0.04086	-2.1	-6.7	1
chr15:74324842-74324912(+)	ACAGGTCTGGGGTACCTGGCCCTGGGGCTGCTGCCTAGTCATTTCTGACTCAATTTTCCCAACTTTGCAG	48	0.799984	TCTGACTCA	CSS_775	6986	upstream	0.0221355	0.04587	-4	-8.7	0.642463
chr2:27884255-27884325(-)	ACACATTACTTTTAGGTTATTGTCTACATTTATCCTGAGACCTCTTCTCTTCTTATTCCAAAATGTTGAG	38	0.800814	CCTGAGACC	CSS_451	55	upstream	0.020354	0.01051	-3.7	-7.4	0.999765
chr19:16688493-16688563(-)	ACCATTTCTGGCTCAGCTCATGGAGAAGTTCCTGTCCCGAAAGTATGTCATCATCTCCCTCTGGTTGTAG	50	0.800878	TGTCATCAT	CSS_578	576	upstream	0.209544	0.04473	-0.3	-4.9	1
chr5:176471322-176471392(+)	GGGAACCATTGAAGATTTTCTGGTGGGGCAGTGGTATGATCAGACCTGTGTTCTTTCTTCCAACCAGAAG	39	0.801234	TATGATCAG	CSS_006	3	upstream	0.5	0.002536	-0.7	-4.4	1
chr19:2246681-2246751(+)	TAGCCTGCCCCAGGTTCCTCAGCTTCGGAGAGGACAAGCAGCCGGGACCTGAGAGCTTTCTGTGTTGCAG	52	0.801971	CCTGAGAGC	CSS_452	57	upstream	0.0148458	0.02841	-1	-5.4	1
chr9:117354761-117354831(+)	TACCATCTTGTCTCTGCTTGCTTTTCTACTTTTAACCACTTCCTGATATAGCTCTCTCCTTTGAAAACAG	46	0.803381	CCTGATATA	CSS_253	19	upstream	0.00808599	0.02285	-1.3	-5.8	1
chr7:115582094-115582164(-)	AGATTTTGTAAGTTCTTATGAATTCTGCTGACATGCACAATTGTGAAAAGGTTATCTCTCCATTCTACAG	46	0.804781	TGTGAAAAG	CSS_284	20	upstream	0.0391499	0.01879	2.5	-3	1
chr7:1488397-1488467(-)	GTGAGCTGCGGCCTGGTGGAGAAGGAGGGGGCTCCCAGCTGCCCCGCTGACCCCCTCCCACCTTTCGCAG	50	0.806125	GCTGACCCC	CSS_619	1068	upstream	0.104226	0.01212	-5	-9.6	0.305847
chr20:62890049-62890119(+)	TGAGGAGGAAAGCAAGTATAAACTTCATCATAATTATAACAAGTTGTTAAAAAGGTTGTGTTCATTTCAG	50	0.806383	GTTAAAAAG	CSS_685	2217	upstream	0.5	3.36e-11	1.8	-3.7	1
chr14:54897122-54897192(-)	GAAAGACCTGCTTTCTTATCTGAACATTTACTGCCCTTTCTGAATGCCTAATAGACTGTGTTTATTCCAG	51	0.807263	CCTAATAGA	CSS_707	2563	downstream	0.0726548	0.02997	-3	-7.7	0.981745
chr4:129886473-129886543(-)	TTTATGCTGTATAATGGTGTATTGAATTTTCACATACTCAAAGTAAGCTTCTAGTTTCTTTATTTTCTAG	46	0.808103	AGTAAGCTT	CSS_155	16	upstream	0.319853	0.03315	-1	-5.9	1
chr8:41591587-41591657(-)	GCCCCCACTGGGACGTGCAGAAAGCACCATTTGACTAACCATGCCCTTCCCGCCTCTCTGCTCTTTACAG	38	0.8089	ACTAACCAT	CSS_812	12668	upstream	0.0274069	0.01606	-5.1	-9.7	0.185719
chr11:88027676-88027746(-)	GAAGAAAAAATAGAAAATGGGATAATCCTTTTTCTACTAAGGGGTAACCATGTGTGTTATTCATCTTCAG	47	0.809024	GGTAACCAT	CSS_399	33	downstream	0.00392281	0.01454	-1.5	-5.8	1
chr1:43832087-43832157(-)	CAATCCTGGTGGGTCCTGCTCCCCCAGGCACTGACCTGTGGCCCGGACCCACCCTCCACCCCCTGCACAG	34	0.809572	ACTGACCTG	CSS_602	793	downstream	0.5	0.04773	-4.7	-9.3	0.372314
chr1:156014014-156014084(-)	GAGAGAATGGGCCTAGCCCTTGTCCCTGATTTGTTTCAGTCCTTAACCCAAAACCTTTCCCTCCTCCCAG	46	0.810243	CTTAACCCA	CSS_646	1507	upstream	0.0176898	0.0167	-1.4	-6.1	1
chr6:170865896-170865966(+)	ATAGAACTGGCTTATAGGACTGTACAGGTTACCTGGATCCTTAAATTAAACTTTAGACTTTTTTCCAAAG	49	0.810252	ATTAAACTT	CSS_085	14	upstream	0.528125	0.004251	-0.7	-5.6	1
chr11:102221006-102221076(+)	CCACCTTGGAACATAGTAGCTTGTTCAGTGGTTCTTACTCCAGCCTTTCTCCAAACCCTCTTAATTCTAG	37	0.810308	TCTTACTCC	CSS_567	468	upstream	0.5	0.01144	1.3	-3.3	1
chr14:31171431-31171501(+)	TCAAATGGCAACAAATAACATCTTTCTTGAAAGTAAAATTTTTTGTCATATAGTTCTTTTCTTATTTCAG	48	0.810776	TGTCATATA	CSS_179	17	upstream	0.0288552	0.04128	-2.1	-6.7	1
chr10:73103895-73103965(+)	TCTGCTCGCGTGGAACTGCTCACCTCCATCCCTGAGTGACCGCAGCACCTCCTCACTTGTGTGCTTGCAG	39	0.81087	AGTGACCGC	CSS_780	7353	downstream	0.122491	0.03315	-1.5	-6	1
chr1:179870366-179870436(+)	GGTTTTTTTAAATTCAGATCTTCTGAGCATTAAAATAGACTATATTAGTATATTGTTTACTTCTCTTTAG	44	0.811068	CTATATTAG	CSS_328	22	upstream	0.0618629	0.02036	-1.3	-5.7	1
chr5:179306789-179306859(-)	GGATGGGCGCATCAGAGGCCACCTGGCAGCACAGTTGTTAGGGCGTCCCCTTCCCTGTTTTATTTTCTAG	40	0.811933	TGTTAGGGC	CSS_580	592	downstream	0.0308189	0.0005985	-0.8	-5.3	1
chr22:40708835-40708905(+)	ACTCTCAAGGTTTCACTGGTTATACTGACATTTATCTTCAGTATTTTCTTCTTGTTCTTTGTTACCCAAG	40	0.812548	CTTCAGTAT	CSS_381	29	upstream	0.0511443	0.04116	1.1	-3.9	1
chr1:155194850-155194920(-)	TGCCTCTAAATGAAGAGCTGGTTGTATTATTTATTTTTTTAGGTGACAGGGCTTTCCCTATGTTGCCCAG	46	0.812838	GGTGACAGG	CSS_767	6172	downstream	0.475	0.03287	-2.7	-7.7	0.994315
chr22:39711560-39711630(-)	GGAGCTGCAGTTCCTCTGCTGTGGGAGGAGCGCTGGCAGCTGGAGCTGAGCTGTGTCTACCTTCTCCTAG	49	0.813122	GCTGAGCTG	CSS_474	77	upstream	0.000869382	0.01887	-2.1	-7.3	0.999873
chr3:46005946-46006016(-)	CCAGCCACTTTATGGTACGTTGCATGGCCTTCTGCAAGCTGAGTGTCTTCTCCCTGACGTCCTGTGCCAG	42	0.813901	GCTGAGTGT	CSS_681	2062	downstream	0.11261	0.03892	-2	-7.3	0.999832
chr15:66792514-66792584(-)	TGGTTGTTTCAAAAATTTGTATGTGTATAATGTTAAGTAAAATGTTGATACAGTATCTGCTTTTTTATAG	48	0.814677	GTTGATACA	CSS_164	17	upstream	0.0020489	0.003293	-1.5	-6.8	1
chr22:50966146-50966216(-)	AAAAAAAAAAAAAAAAAAAGCTGCTAAGTCATTTACCATAAGTCACTGAGAACAGGGGATGTCTGACCAG	49	0.814726	ACTGAGAAC	CSS_137	15	upstream	0.122821	0.02635	-2.4	-7.4	0.998946
chr10:121602107-121602177(-)	TTTTTTTACCTAAGACACTTGAGAGGAACTGGAGTGTGTGTCCTGACTCAGGTCTTCCTTTCTCCTTCAG	46	0.815346	CCTGACTCA	CSS_657	1635	downstream	0.0372888	0.03315	-4.3	-8.9	0.567815
chr5:70270120-70270190(-)	TGATTTTCAGATTACTGTTGCATAGGAACAAAAAGTACAAAGAGAATAGCTTTTTGGTCTTTTCTGACAG	48	0.815742	GAATAGCTT	CSS_049	12	downstream	0.0498582	0.04391	-1.3	-6.2	1
chr17:17248037-17248107(+)	GGCTCTTGGTTGGCTCCCAGGTCTGATGTCACTTTCTTCTCACCACCTGCCCTTGCCTGTTTGCGTCCAG	42	0.816284	TCTCACCAC	CSS_823	18607	upstream	0.0123985	0.02778	-1.2	-5.2	1
chr14:100607446-100607516(+)	GCCTCTGCACAGCCAGCTTTCCCCCACACCTGTCTCCAGCCAGGGCACCCACAGGCCCTTTCTCTCCCAG	51	0.816419	ACCCACAGG	CSS_544	325	upstream	0.00501098	0.03289	0.3	-6	1
chr14:35037219-35037289(-)	CAGTGGTGGCTGGGTGTGACTACTGGAAACATGCAGTATATATACTATTGTGAAGCATTCTGTTTTATAG	47	0.81714	TACTATTGT	CSS_754	4838	downstream	0.00819913	0.04206	-1	-5.9	1
chr6:52817372-52817442(-)	GAGAAGTGTTGGATTAAGAACCCTGTACTCAAAAGCTCTCCACCTGAGGGTCAAATGGTTGTTTTGTCAG	47	0.817214	CCTGAGGGT	CSS_778	7109	downstream	0.5	0.004222	-1	-5.4	1
chr16:15219664-15219734(-)	AGGTGGCTTCTCATCCAGGTCCTGAGCAGGTCTGAGCTGCCGCCCGCTGACCACTGCTGTCGTCCTGCAG	50	0.817557	GCTGACCAC	CSS_653	1582	upstream	0.625	5.21e-05	-5.4	-10	0.153189
chr2:109102896-109102966(+)	TTTTAAGGAAAACCTCTTTAACTAGTGAAGATAGGATTTGCTAAAGCTAAATTTAAAGATTTACCCCCAG	50	0.81853	GCTAAATTT	CSS_043	12	upstream	0.687103	0.02511	-2.3	-7.6	0.973935
chr19:48626575-48626645(-)	CACATTTAGGGCTTATTGTCTTTATTCTCACAAAGATGTCTCATCTCTCTTCTCCCTGCCGGCCCTGCAG	30	0.818758	TCTCACAAA	CSS_517	181	downstream	0.0138872	0.01389	0.1	-4.8	1
chr22:24209851-24209921(+)	CCACTCACGGAGCTCTAGGAAAGGGAGAGGAGCTGAAGATTAAGGTCTATAAAAACTCTTGAATGACAAG	43	0.819343	ATTAAGGTC	CSS_183	17	downstream	0.75	0.03672	-0.2	-5.2	1
chr1:177955064-177955134(-)	GTACAATTCAGAAATTTTACCCAAATCAGGACTCTTCCCTATTTAACATTGAGAACTTCCTCCATTCCAG	46	0.819344	TTTAACATT	CSS_609	867	downstream	0.443182	0.03869	-3.2	-8.5	0.567641
chr17:56082961-56083031(-)	ATTCATTCAGCATGTCTGAAGATAGATGAAAGCTTAGATCTTTCAATGGAAAGTTCTGTCTATCCAATAG	45	0.82068	TTTCAATGG	CSS_166	17	upstream	0.0417406	0.04977	-0.3	-4.9	1
chr7:107204962-107205032(+)	ACTCACTGTCTCTACCCTCCTTCCTTCCCATGAGACCTTTGACCTTTTGCCTTTTCTACTTCTTCCTCAG	42	0.821739	TTTGACCTT	CSS_700	2462	downstream	0.546267	0.01477	-0.9	-5.7	1
chr11:47193351-47193421(-)	AGTGCCTGAACCTGGGAGGGATCTGAGGAGAGTGTGATTGGGAAGGCCCCTTACATGATTCTGTTCCCAG	53	0.82247	CCTTACATG	CSS_574	533	upstream	0.5	0.04927	-1.5	-6.2	1
chr2:220044849-220044919(+)	CGCCCGGCCGCACCTGCTGAGTGTGCCCGAGTTGTGCAGATACCTGGCTGAGAGCTGGCTCACCTTCCAG	51	0.823182	GCTGAGAGC	CSS_393	31	upstream	0.48099	0.04568	-2.7	-7.7	0.992999
chr22:42397033-42397103(+)	ACATGCCTGTTCAAAGGGGGAAAAATCTTAGGAAATAACTTACATGTACTTCTTGGTTTCATCATACAAG	42	0.823324	ACTTACATG	CSS_650	1560	downstream	0.5	0.04116	-2.9	-8.2	0.835249
chr9:132627511-132627581(+)	TGCCTGCTTCTCTCGGGAATGAGCAGCTCAAGGCAGGCTACCTGGACTAATGGGTTTGGGCTTCCTACAG	50	0.825445	ACTAATGGG	CSS_712	2702	downstream	0.0580757	0.0423	-3.4	-8.6	0.6942
chr19:18885639-18885709(+)	GGCTTGGGAGGTGCCGACTTCCCACCTGGCCTCAGGCCGTGACCACAGCAGGCCTCTCTTCTGTCTGCAG	47	0.826085	CCACAGCAG	CSS_596	741	downstream	0.0752951	0.009033	-4	-8.8	0.649288
chr1:225140326-225140396(+)	AGATTGTATTGTATATTAAATATAATAATGTGAATTTTGTTACAGCCAGTTCCTTTATAGTTTTGTTCAG	44	0.827864	TTACAGCCA	CSS_038	10	upstream	0.625	0.04306	-4.8	-9.4	0.295351
chr16:46728780-46728850(+)	TGTAGTTGGCCCTTAAAGAATGGATTTCTCACTACCTACCCACTAATTTTGGTATGCTTGGCTCTATTAG	46	0.828401	ACTAATTTT	CSS_486	91	upstream	0.588636	0.006845	-3.1	-8	0.848985
chr16:843969-844039(+)	GGGCCTCTGAGTGTCCCGGGGAGACGGGTGGGGCTGCCTGTGCTTTTAACACGGGTCCATCTAGCTTCAG	49	0.829231	TTTAACACG	CSS_026	6	upstream	0.989362	0.03421	-6.1	-10.9	0.026879
chr8:21924145-21924215(+)	GAGCGGCCGCCCGCGGAGGCCCCGCAGCCTAACGCCGCCCCGGCGCGGCCTCCCTCCCTTCTCCCCGCAG	32	0.831189	CCTAACGCC	CSS_779	7332	upstream	0.0184172	0.0271	-7.2	-11.2	0.031291
chr15:67759049-67759119(-)	GGTCCTGGGTCATAATTAAAAGAGGTCTGTTTCTCCTCTCCAGCTCAACTCTGCTTCTCTTCTTACTAAG	47	0.831305	GCTCAACTC	CSS_845	46697	upstream	0.5	0.04518	-4.8	-9.4	0.301892
chr2:61764722-61764792(-)	GAAACCCACCTTGATTCGTCCCCTCTCCCCCCTCCCCACCTTCCCTCGCCCTAATCCCCCAACGAGGAAG	14	0.831509	CTTGATTCG	CSS_481	81	upstream	0.4375	0.02021	1.4	-3.9	1
chr8:120805691-120805761(-)	CTAAAATTTGGTATGTAAAAAAATGTTACTTTACAAATTTTACTGACTCCTATTTTTATATATTTTTTAG	46	0.831603	ACTGACTCC	CSS_644	1493	upstream	0.189867	0.00242	-5.1	-10	0.151868
chr10:99219262-99219332(-)	CAGGATCTTCATGATGTGGCCATCCCCTACCTTGCCCATTGCCCCTTAGCTTCTTTCCTTGCTGCTGGAG	48	0.832068	CCTTAGCTT	CSS_386	30	downstream	0.974021	0.01377	-1.5	-6.1	1
chr19:58116983-58117053(+)	ACACACATTTTTGATGTAACTTCTCACACCATAGTAAATCTGTGTTTTCTCAGCATTTCTCTTCTTTCAG	52	0.83235	TCTCAGCAT	CSS_162	17	upstream	0.397045	0.04186	-2.9	-7	0.999998
chr1:1337636-1337706(-)	CGCCGCAACCACGCGGAGCCGGAGTGTGTGTCTCACACTGACAGCAGGTTCTGATTCATTCTTTTTTCAG	41	0.832682	ACTGACAGC	CSS_515	169	upstream	0.00641615	0.001301	-6.3	-11.6	0.014084
chr17:36932878-36932948(-)	TTAATTGTGGTAAAATACATATAATAATAGGTGTTTTTTTTGTTTGTTTGTTTGTTTTGTTTTTTTTTAG	27	0.834584	AATAATAGG	CSS_542	318	downstream	0.440092	0.01323	-0.4	-5.8	1
chr14:105179711-105179781(+)	CCACCACCCCCAGCCCTCTAGGTGGGCTCCAGGGTCCCATGCCGCTCTCTGAGTGCCCCACGCTCCTCAG	52	0.835335	TCTGAGTGC	CSS_009	4	downstream	0.0165907	0.04657	-0.7	-5	1
chr16:50815086-50815156(+)	AAACCTTAGTTCTTTGTATACTATCTCTGTAAGGCACGGTATAATGCATATTGAAGCATTTCTTTTTCAG	48	0.835601	ATGCATATT	CSS_087	14	upstream	0.0824485	0.03315	-4	-8.9	0.416461
chr3:155628410-155628480(+)	TAATTGTGGTTATTGCTTGAGTCTTTTCAGCATGAAAAAATTTTAATTTGTGACTATTTTCTCTATAAAG	46	0.835954	TTTAATTTG	CSS_495	105	downstream	0.00283769	0.01669	0.7	-4.4	1
chr9:131398046-131398116(-)	GCGGGTGTTTGGCCAGGAAGTCAGGCTGGGGGTGGGGCTGAGCCTCTGCCCAGGTCCACTGTCCCTGCAG	49	0.836151	TCTGCCCAG	CSS_169	17	upstream	0.0365966	0.005415	-3.4	-7.5	0.998613
chr12:51449862-51449932(+)	TAAACTAGGTAAGAGGAGTAGTCAGGACTTTCCTAACATCTACAAATCTCTTACCTCTTCCAAGATACAG	36	0.836517	CCTAACATC	CSS_520	200	downstream	0.728448	0.01834	-5.6	-10.1	0.106224
chr12:69993572-69993642(+)	TATAAATCATTAGAGATGTTTTGATACTTTAGTTAAAACTGCTTTTTAGTAAATTTGTTTTTCTTTGCAG	48	0.837053	TTTTAGTAA	CSS_300	21	upstream	0.0117006	0.04903	2.2	-3.3	1
chr1:45478737-45478807(+)	AAGTTTTCGAGGGGCAGGGGAGGGCTCTGGAGGGCCTCAAGGCTGAGCCCTGTCTTCCCTCTGTATGCAG	46	0.83719	GCTGAGCCC	CSS_367	26	downstream	0.0224985	0.01602	-2	-7.3	0.999953
chr16:28617557-28617627(-)	GAAGGGGACCCCTTTTACTTTTCCTGAATCAGTAATCCGAGCCTCCACTGAGGGGCCCTCTGCTGCTCAG	51	0.837648	ACTGAGGGG	CSS_207	18	upstream	0.0178765	0.02589	-2.4	-7.4	0.999863
chr3:72428578-72428648(-)	GTGAGACCAGATAAAAATGTTTAAAAACTTTATAAAGCAAATAGTGATATATATTTTTTGAACATTTCAG	47	0.837758	AGTGATATA	CSS_848	59865	upstream	0.034118	0.002532	0.4	-4.9	1
chr17:33681078-33681148(-)	ATTATAATTAGTCATCTTAATCAATAGGGTTATTTCTCTTCCTCTAATTTATCATTCTTTTCACATACAG	47	0.838158	TCTAATTTA	CSS_652	1580	upstream	0.0255831	0.03603	-1.4	-5.8	1
chr7:150912168-150912238(-)	GAGGGAGAGATGAGCTGTGCTGTTTGGCGGGGATAATGCCAAGTTATATGTAGGTCACGGTTCTACTCAG	48	0.83896	TTATATGTA	CSS_170	17	upstream	0.0446258	0.04711	0	-5.3	1
chr16:67226841-67226911(+)	CCGAAGAAGGCAGGGGCCATGGGACCCAGAGTTCTCAGCAGTCCCTCTCAGCCCCACTCCCTGGGCTCAG	50	0.839151	TCTCAGCCC	CSS_454	58	downstream	0.0330307	0.03315	-2	-6.1	1
chr10:119249602-119249672(+)	TGGGTCATTATCACCAAACTTCTCAGGCTGTTGAATTGGGCCATTTATGTCTGCTTTTGTTTTATTTTAG	47	0.839807	ATTTATGTC	CSS_769	6461	downstream	0.331142	0.03332	1.9	-3.2	1
chr11:64676622-64676692(-)	TGGCAGGGGGCCAGTTTGGAACTGGGTGCCGGGGGCCCTGCAGGCCAGTAACAGGCCTGTGCCCCGGCAG	51	0.840008	AGTAACAGG	CSS_361	25	downstream	0.122178	0.03315	-2.7	-7.7	0.988966
chr15:83660798-83660868(-)	AGCCTCCTGAGTAGCTAGGACTACAGGCGTGCACCACCACACCCAGCTAATTTTAAAATTTTCTGTAGAG	50	0.84036	GCTAATTTT	CSS_727	3338	upstream	0.388764	0.0341	-3.4	-8.3	0.69907
chr9:91996013-91996083(-)	GGGCGGGATGCGCTGCCTGGGGATGTCCCCCATGTGTGTGGGTGAATAACACGTGCCGGTTGTTTTGCAG	49	0.840827	AATAACACG	CSS_642	1469	downstream	0.0154636	0.03315	-5.7	-10.6	0.04422
chr7:26233314-26233384(-)	GATGTGAGGAGACAGTTCAAAATGGTATTGAAAATATTAAGTGATTACTTAAAGGCTTATTTTATAATAG	51	0.841653	ACTTAAAGG	CSS_151	16	upstream	0.00588882	0.03315	-0.4	-5.3	1
chr18:21946930-21947000(-)	TAATATATTTTGAAGGAATGATTTTCACCATTGTATATTTCTTGGTATTTAAAGTGGTCATGTTTACTAG	51	0.841655	ATTTAAAGT	CSS_149	16	upstream	0.0302504	0.04552	1.8	-3.7	1
chr1:146674828-146674898(+)	CACCTACAGTAAAAATTAAGCCAATTTCAATCATTTTGGTCATCATCCCAGTCTTTCTTCCCACTTGGAG	45	0.842254	CATCATCCC	CSS_566	467	downstream	0.5	0.0008731	0.4	-4.2	1
chr7:76244740-76244810(+)	AATATTAGATGCTTTTCCCTTTTGCTACCCTACTGATCTGTGTGTTGATCTTTCTCTTCCCACAAGGCAG	36	0.842349	ACTGATCTG	CSS_018	4	upstream	0.75	0.04641	-1.5	-6.8	1
chr1:11272531-11272601(-)	TCACCCTCAGTCACGTCTCTTCCTTGGAGATTGTATGTTAGCAGTTACTGTATGTTAGTGATTGTTGTAG	52	0.84252	CTGTATGTT	CSS_045	12	upstream	0.0799343	0.03956	0.3	-4.5	1
chr3:101298563-101298633(+)	GAGGTTGCTGCTCCCATCAATCTGCTCAGTAAAAATAGCTCATCTTGGTAAGTTGTTTCGACTTCACCAG	42	0.84265	GCTCATCTT	CSS_223	18	upstream	0.0182339	0.03714	-0.7	-5.8	1
chr9:114213835-114213905(-)	CTATAAAAATAATTGGTCTTGGTTGTGTTTGGCTTGCTAAGTTCTCTCTTTTTTTCTTTTTATATTATAG	40	0.84362	GCTAAGTTC	CSS_828	21445	upstream	0.151074	0.03315	-2.3	-9.2	0.327701
chr7:22900095-22900165(+)	GGGAGTGGTCATGTGCATTCTAAGCTCTTTAAAGCCGAGGAGTAAGCTTTCTTTCCTTCATGATCTCAAG	45	0.843925	AGTAAGCTT	CSS_790	8468	downstream	0.256121	0.04525	-1	-5.9	1
chr10:103360889-103360959(+)	TAGCGCTCTGATGAGGGTGGAGCCTTCCCTTCCCCAGGAACAGTCCTCGAGTTGGATTTGCCTTCTGCAG	50	0.845257	CTCGAGTTG	CSS_397	33	upstream	0.055059	0.008959	1.1	-4.2	1
chr1:110946658-110946728(-)	GCCAGCTAGCTTATTTTAGCAGAAATACTCTATGAGCAATCAGGTGACATATATCATCTCTATTTTCCAG	47	0.845511	GGTGACATA	CSS_698	2453	downstream	0.00274261	0.01364	-4	-8.8	0.55342
chr6:119511048-119511118(-)	TGTTGGGCATATTTTTAGTATAAATTTGAGAAGAGATTACAAAATGTTAAAAAATAAGTGTTTTTCACAG	50	0.845779	GTTAAAAAA	CSS_050	12	upstream	0.0291307	0.04665	1.8	-3.7	1
chr4:80828621-80828691(-)	AACTAGATGTTCTCATGCTTTTTTAAATAATGGCTTCAATATTTCAATATGGATTTATTTCTTTCTTCAG	46	0.84634	TTTCAATAT	CSS_519	197	upstream	0.0416807	0.01808	-0.3	-4.9	1
chr7:86783635-86783705(+)	ATTTTAACTCTCGATACTAGGTGCTTCTGTATGCCACCAAACAAGCTAATTTTTTTTCTTACTATTTTAG	49	0.846376	GCTAATTTT	CSS_512	162	upstream	0.4375	0.04993	-3.4	-8.3	0.69907
chr3:195799023-195799093(-)	TTTAATCCTTGACTTAAATGTTTATTTTAAAGTAAACTTAAGTTCATTTAAAAGGCATTTTCTCCTCCAG	46	0.846475	GTTCATTTA	CSS_150	16	upstream	0.00854495	0.01903	1.3	-3.1	1
chr4:39000160-39000230(-)	TGGTATCAGGTATAAATTAATTTATTCTGTTAAAAACGTATTAATAATATATTCTTTTTTTTTTTTTGAG	44	0.846575	ATTAATAAT	CSS_745	4542	downstream	0.75	0.0131	-2.1	-7.4	0.987683
chr20:1341630-1341700(+)	GGTTTCTGTATTACTATCTGTTCAGACACAAGCGTCCTTAAAAATGTGCTTAGTTGTAATTTCTTCATAG	52	0.847381	GCTTAGTTG	CSS_809	12021	downstream	0.45	0.0316	-0.7	-5.6	1
chr10:6472900-6472970(-)	GCACCACGACCTCCTGATGCAAAAGGGTCATCCCTGGAGACCTCAGGGCTCCTGCTCTGCTCCCTTTCAG	45	0.847808	CCTCAGGGC	CSS_708	2576	downstream	0.0371172	0.001229	0.6	-4	1
chr11:125761247-125761317(+)	GTTAGTGCATTTTGTTCCATGTATCACTGCTTCAGAGTTAATTTTTTTAAACTCTATTCTTCTTTTCTAG	41	0.847955	GTTAATTTT	CSS_785	7921	downstream	0.472222	0.03908	0.7	-4.4	1
chr11:114318477-114318547(+)	CTTGAAGGAGGTAATTGTTCAGTATATTTGAGACAGCTTCCTTTGAGAGTTCCATTTCTGCTGTGTATAG	46	0.848593	TTTGAGAGT	CSS_436	48	upstream	0.0545214	0.0117	1.4	-3.8	1
chr8:6527761-6527831(-)	GGGCTGTTGGTGTTTTGTAACTGTTGAGATGCAGAAATGAGTGATTTCTTTTGAATTCTTTTACTTCTAG	44	0.848652	AGTGATTTC	CSS_752	4829	upstream	0.446652	0.04116	2.1	-2.9	1
chr6:32053895-32053965(-)	TGGGGACTGGGGATTCCTTTCTAGTTCTCATACTGGACTCTCCTCTTTTTCTCACCCTGCCCCTTCCCAG	30	0.848901	TCTCATACT	CSS_672	1873	upstream	0.526042	0.02723	-3.4	-7.5	0.996749
chr3:52398778-52398848(+)	GGGAGGGCTCCTGGGCAGCTGGAGGGCAGCTGGCCCACTGCCCTGAAGGCTCAGCCGGCACCTGCTGCAG	53	0.849685	GCTCAGCCG	CSS_426	45	downstream	0.29581	0.02393	-4	-8.6	0.787217
chr17:3518831-3518901(-)	CTGCCAAACTGTGACTTGTGACCTCTGAGTTAGCCCGACAGGCCTAAGCTCTGCTCTCTTCGGACCCCAG	47	0.85245	CCTAAGCTC	CSS_411	37	upstream	0.25808	0.02613	-1	-5.9	1
chr19:1438735-1438805(+)	GTCCTCGGGCCCGGTGGCCCCGGGAGATGGGTGTCGGGATCCCGCTGACGCCCGATCCGCGCCCGCACAG	48	0.852786	GCTGACGCC	CSS_010	4	downstream	0.108424	0.03713	-8.9	-13.5	0.001198
chr6:44200473-44200543(+)	ATGGATCCTTGGGGGCCTGGCTGTGCCCTGGGGTGGCGGCCTGGGCTGAGGCCCTGCCTGGTGCCCACAG	49	0.853191	GCTGAGGCC	CSS_585	610	downstream	0.0128421	0.03156	-5.7	-10	0.185706
chrX:153736213-153736283(-)	GAAGGGCTGCCCCCCACCCCCGGTGCTACCCGCCTGCCGTGCCCTGAGGCTGGCCTGGCTTACCCAGCAG	47	0.853463	CCTGAGGCT	CSS_008	3	upstream	0.176261	0.04553	-4.4	-8.1	0.957276
chr9:116160404-116160474(-)	TTCAGTGCTGTGCCCAGCACAGAACGAATACACTCAGTATGTTTTTCTTTTGTTTCTTCTGTCTCTCCAG	36	0.854153	ACTCAGTAT	CSS_608	850	downstream	0.4375	0.02377	-0.5	-5.8	1
chr10:50741024-50741094(-)	ATTATAAAATATTTAAGAACTACAATGAATCCTATATAACGAAAAGGCTTATAAATTTTTTTCCTTTTAG	51	0.854597	GCTTATAAA	CSS_017	4	downstream	0.153363	0.04938	-0.7	-5.6	1
chr2:209355293-209355363(+)	TTGGCACAAGATGCTTAAGTGCTGTGAGTTTCTGAGTTGGCAGTGGGCTGACTTTCTCTTTTGTCTGCAG	51	0.855325	GCTGACTTT	CSS_710	2625	downstream	0.302565	0.003536	-5.4	-10	0.112507
chr14:73876776-73876846(-)	TAGATGTGAAATTTTAAGTGATTGAAAGGAGATATGTATATTTAAGATTTTCTTTCCTTGAAAATTTCAG	44	0.855613	ATTTAAGAT	CSS_843	43087	downstream	0.03763	0.03315	0.5	-4.5	1
chr1:43140888-43140958(+)	TGAACATGTATCTTGTAATAGAAATACATACTGTTTATATGTAGTGTTAACTAATCCTAAATCCTCCCAG	50	0.857254	GTTAACTAA	CSS_479	79	downstream	0.399	0.03315	-2.8	-8.1	0.824305
chr7:74133127-74133197(+)	AGTAAAATGTTGGAACATATGGAAACATGCTTAATAATGAATGTCATTTTAGAATTTTATTTTTTTCAAG	46	0.857701	TGTCATTTT	CSS_231	18	upstream	0.178414	0.001944	1.3	-3.1	1
chr5:149379879-149379949(-)	TACCACCCTCTCCTCAGCACGACGTTCAAGGCCTGACCTCAGCCTGTCTCAGTCTTTCCCTCTCATTCAG	51	0.857918	TCTCAGTCT	CSS_196	18	upstream	0.483333	0.0009666	1.2	-3.6	1
chr9:15724703-15724773(+)	TTATACTAGTGTCCCCTCACCCCTTGTTGGCTGGCCTTTCTACAATCTCTTTATTTGGTATCTATGACAG	44	0.858911	CTACAATCT	CSS_721	3093	downstream	0.26158	0.04303	-5.2	-9.8	0.149478
chr3:53263452-53263522(-)	AAGGGGTCCTAGGCTCCCCGACCACCCTCTGCCTGCCCCTTTGGGCTGACCCTGTCCCACCTGCCCCCAG	49	0.85895	GCTGACCCT	CSS_447	53	downstream	0.000791381	0.02736	-5	-9.6	0.28697
chr21:45217232-45217302(+)	GAGAGTGGGGGGCACGGCTGTCTTGGGGCTCATCGAGGCTGCCTGTCATGTTTGCTTTTTCTTTCCTCAG	48	0.85907	TGTCATGTT	CSS_016	4	downstream	0.0201154	0.04552	0.2	-4.6	1
chr12:57704246-57704316(-)	AATACGAGTCTTGTGTATTTGTTAAGTATGGATACATACCTCCTGCTTAATGCATTTGATGTTTCTTTAG	49	0.859385	GCTTAATGC	CSS_833	30982	upstream	0.0527722	0.01422	-1.8	-6.4	1
chr12:54063732-54063802(-)	CGTGGCATAGTTCTGAAACTCCTCTCCAGTCTTCCTTGACCTTCCTGCCCCTGTATGTCATTCCTGCTAG	39	0.861144	CTTGACCTT	CSS_422	41	upstream	0.00344231	0.04994	-1.1	-5.6	1
chr2:232209616-232209686(+)	TCTGCTTGACTTCTAGGTCAGCTCTCTAATAGATATTTCTCCAGCCCTTTTTTCTCTTTCCTTCCACCAG	43	0.862042	CTCCAGCCC	CSS_366	26	upstream	0.425802	0.005647	-2.1	-6.3	1
chr22:17630635-17630705(-)	TTGAGCCTCTCTTTGTAAGGGTTGTTTCTTTGTTACTCACGTACTGGTAATTATCTTACCATCTCTGCAG	39	0.862121	ACTCACGTA	CSS_627	1185	downstream	0.10003	0.02404	-0.7	-6.1	1
chr3:131188617-131188687(-)	ATTGTGGTTTGATCAGTGCTGTTTAAAATTGATAGTACTTAAAAGTGTTAACTTTAGTTTTCTCATTTAG	51	0.86289	GTTAACTTT	CSS_063	13	upstream	0.00777484	0.001448	-1.3	-6.1	1
chr19:15510221-15510291(-)	GCCAGAGGCCGCAGGGCCTGCCCTGTCCTGGCAGAGCCAAATTGGTGACAGTGCCCATCTGCTCCCACAG	48	0.863012	GGTGACAGT	CSS_575	557	upstream	0.0441046	0.03802	-2.7	-7.7	0.991904
chr14:105177203-105177273(+)	ACACCCCACCGCCAGGGCATCTGGGGGCTCCGAACCAAGAGCCCCTCTCCAGCCCTGGCTGCCCCTGCAG	51	0.866445	CTCCAGCCC	CSS_210	18	upstream	0.0760211	0.01081	-2.1	-6.3	1
chr15:78582441-78582511(-)	AAACTTTAGTTTTTAAAATTAAGGCCAAGTCTTTTCACACTGTATTTTTGTCCTTCTTTTTTCTGTTCAG	37	0.866452	TTTCACACT	CSS_570	476	upstream	0.0104514	0.004365	-2.4	-6.4	1
chr10:17645743-17645813(-)	CCAATGTTGACAGTGGTTTATTTAATGTTTTCTATTATTGACGTAATGATTTTTTTCTATTTGCTTACAG	41	0.866497	ATTGACGTA	CSS_795	9361	downstream	0.0190499	0.02857	-3.1	-8.4	0.74021
chr5:44813137-44813207(+)	ATACTAAAACATGTGCTCCACATGTTCTACATGTTTGTTTCATCTGAAATGTTTTTATTTTGCTCTTCAG	42	0.866787	TTTCATCTG	CSS_668	1807	downstream	0.0111548	0.001127	0.6	-4	1
chr11:206043-206113(-)	GTTGGAGTGAGAGGGGTCAGGGGCCGTGCTCACCGATGGATGCAACCCTTCAGCCCCTCTCTTTTCTCAG	52	0.866951	CTTCAGCCC	CSS_174	17	upstream	0.02251	0.04828	-2.1	-6.4	1
chr17:80209403-80209473(-)	CGACGTTGGCAGAGACACCTTGAGTCGCAGTTGGGTTTCATGAGTTAGCTTTGAGTTTCTTGTTTTGTAG	47	0.867753	AGTTAGCTT	CSS_120	15	upstream	0.0198111	0.03535	-1.3	-6.1	1
chr11:117167677-117167747(-)	AGGGATAATAAAGGTGGTGTGACCGAAGCCTCCTGTCTATACTGTCTTTTCTCTCCCCTTTCTCTGACAG	41	0.868865	CTATACTGT	CSS_534	248	upstream	0.205943	0.03261	-1.3	-5.7	1
chrX:44386611-44386681(-)	ATATTCTTGGCTATTATAGTCAGCAACCTAGTTGGTATAGTATTGATAATTTTTATTATATTTTTTGCAG	46	0.868866	ATTGATAAT	CSS_720	3090	downstream	0.0226126	0.04669	0.8	-4.5	1
chrX:47701978-47702048(+)	TGGTCTCTTCTACATGTACTAACCTCTTCTTTCTTTTCTGTGTTTTGGTTTTGTTTTGTTTTTTTGATAG	22	0.869046	ACTAACCTC	CSS_729	3455	downstream	0.625	0.01804	-4.7	-9.3	0.33639
chr8:66582037-66582107(+)	GAGACATGTAGACAGTACAAATTCTAAATAATAATGATTTCATTTTAGTATTTGCATTTTAAATTTTCAG	42	0.869122	TTTCATTTT	CSS_332	22	upstream	0.0512671	0.03099	1.3	-3.1	1
chr21:44274736-44274806(-)	GTTGGATCAGAGCGCCCGGCGTCGGGCCCCTGCAGGTGGCGTGAAGTTAATGGGCTTCTTCTCCTTTTAG	50	0.869279	GTTAATGGG	CSS_002	3	downstream	0.0743887	0.04528	0.4	-5	1
chr20:42302375-42302445(+)	CCTACACGTTCTCCATTATGTAAAACATATGGACACACCATCCTTGACCCTTGGCCTGCTTTCCCCATAG	47	0.869336	CTTGACCCT	CSS_492	98	upstream	0.0607764	0.03895	-1.1	-5.6	1
chr17:45216257-45216327(-)	CAGGGCTTTCCCTGTGTATATATATAAATTGTATCAACTTGTTTTCTCTTACTAGTTTTTTTTATTTCAG	51	0.871569	TCTTACTAG	CSS_132	15	upstream	0.0666896	0.004766	-0.3	-5.1	1
chr3:50327193-50327263(-)	AGTGAGCTCCAGGGCTGGGAACCCAGGTTCACCCGCTGACCGTGGCATTGCATTGCCCTTCTCCCAACAG	39	0.871682	GCTGACCGT	CSS_606	825	downstream	0.0143336	0.002128	-5.4	-10	0.169645
chr18:693175-693245(-)	AGGAGCTCAACACTGAATTCTAAAGCTATGCACTTGACTGTTTTCTTTCTCCTTGACCTTTTCATAGCAG	37	0.871947	CTTGACTGT	CSS_005	3	upstream	0.620739	0.02426	-2.3	-7.6	0.99275
chr21:46702374-46702444(-)	CTAGACTTGATTTGTTTTCCTTGTGAAAGCAAAATAAACTGATAGAGCTGCTGTGGGTTTTGTTTTCCAG	42	0.872129	ACTGATAGA	CSS_462	61	downstream	0.425	0.001847	-1.5	-6.8	1
chr21:45744965-45745035(+)	AGCGGGGACTCAGGATCGGGGGGAGACCTGAACTCGTTCCCGCCGACTCAGGCCCTGCTGCCCCTCTCAG	50	0.872412	ACTCAGGCC	CSS_241	19	upstream	0.00166563	0.0005904	-2.5	-6.3	1
chrX:153229735-153229805(-)	CAAGTTGCCCCGGGTCCCTAGTGGTGGCCTTCTCATCCCACGGTTCAGTCTCCAGGTCTTGATTTTGCAG	47	0.873183	GTTCAGTCT	CSS_115	15	upstream	0.0299898	0.0112	1.6	-3	1
chr22:41735749-41735819(+)	AGTCCTGATGCTGCCCAGGCCTGGGCAGTCCTGTTTTCCTCTGACCCCTCCCTCTGTCCCTGCCTCATAG	44	0.873282	TCTGACCCC	CSS_503	125	downstream	0.0325281	0.03634	-3	-7.1	0.999998
chr10:67457790-67457860(+)	ACATTTTCCTCATACATAACATAGAATTTGTTAATGGTATTTAACTTTACTCTTAGTATTTCTGTTGCAG	49	0.873379	CTTTACTCT	CSS_096	14	upstream	0.431818	0.02839	1.3	-3.1	1
chr5:176378578-176378648(-)	CATGTTTGTTTTTTTAATTATGAAAACACAAAATGAAAATTAATGGGATTTTAACTTTTTTAAATTACAG	43	0.873535	ATTAATGGG	CSS_840	40188	downstream	0.0135584	0.04784	-1.1	-6.3	1
chr2:131813268-131813338(-)	CCTGCCTGTGTCCTCTCCCTGCGCCTGGACCGGCTTGGGTGAACTCAGGCCATTGCCTTCTTTGTTCCAG	47	0.874752	ACTCAGGCC	CSS_806	11576	upstream	0.0227792	0.0112	-2.5	-6.3	1
chr6:24716552-24716622(-)	TTGTAATATGAACTGAGTGTTAAAAGGCTGTGCTCCCTGTGGGTTAATACACCATTTTCTTTTCTTCTAG	47	0.874798	GTTAATACA	CSS_690	2369	upstream	0.689323	0.01789	-4.2	-9	0.348943
chr1:151234566-151234636(+)	GGAACTGGAGAGAAGGTTTTGGAAAACTTCTACATTTCTTCTCTCTTGTCCTTCAACCCTAATCTGACAG	34	0.875995	CTACATTTC	CSS_437	48	downstream	0.00414896	0.005393	-3.3	-7.4	0.996571
chr14:24620269-24620339(+)	TGTCACCATCTTAGTTCAGGCTGAGGGTGGGTGAAGGGTGCCCCTCCTGATGGGCGGGACTGTGCCTTAG	50	0.876124	CCTGATGGG	CSS_475	78	downstream	0.0449647	0.03511	-0.1	-4.8	1
chr3:52448673-52448743(+)	CATCCTCATATCCACAGCCTTGTTTTTTTATTTTTCTTAATAGCTTTTTTGTTTTAAAATCTATTTTTAG	39	0.877702	TCTTAATAG	CSS_371	27	upstream	0.5	0.02489	-0.8	-6	1
chr3:52014781-52014851(+)	CCTAGGAAGTGGCTTGGGGGTCAGAAACTCATCAGGCCCCAAGATCACAGCCCCCTGCCTTGCCCTGCAG	47	0.877751	GATCACAGC	CSS_565	443	upstream	0.421429	0.04552	0.7	-4	1
chrX:48324709-48324779(-)	GGGCCCTCTGGCCTGCACCTCTGGCCTGGCCTCCTGGACCTTCAACCCTGTTCCTGACTCCCCCCGCTAG	44	0.87819	CTTCAACCC	CSS_531	229	downstream	0.00774004	0.01554	-2.5	-6.8	1
chr17:76798617-76798687(-)	GGGTGTCTGTGCGCTCCTGCTCCCCTTCCAATTTGCTCAGAGCTGACTGCTGCCTCTCACTTCCAAGCAG	46	0.878598	GCTGACTGC	CSS_001	3	upstream	0.0151619	0.04077	-5.4	-10	0.145376
chr16:29822256-29822326(+)	CCAGGGCCTAGAGGTGCTTCCTGGGGGCGGGGGAATGCAGCCAGTGTCCCCCTCCCCTCTTCCACCCCAG	39	0.878766	ATGCAGCCA	CSS_425	44	downstream	0.183242	0.01713	-4.4	-9.3	0.377209
chr6:37250587-37250657(+)	AGTGCTGGTTGCGGTTTGCTTTAGAGCATTTGTGGAGAGTTAACCTAACAAGGCTGTTTTCTATTTACAG	48	0.879136	CCTAACAAG	CSS_560	414	upstream	0.0642559	0.03982	-4.9	-9.6	0.210795
chr1:28897617-28897687(+)	TCTGTGGCCACATAGGCAGTGTTACGGAAATGTTTGCTTACACTTATTTTTGTTTCTGTCTTCATTTAAG	40	0.88024	GCTTACACT	CSS_591	691	downstream	0.0240112	0.01611	-5	-9.8	0.16193
chr16:223053-223123(+)	CCCACAGGCCACCCTCAACCGTCCTGGCCCCGGACCCAAACCCCACCCCTCACTCTGCTTCTCCCCGCAG	52	0.880358	CCTCACTCT	CSS_737	3804	downstream	0.536231	0.004191	0.9	-3.8	1
chr5:94988750-94988820(+)	TCCAGTCTTCTGGAACACATTCACCAAGACTTTTCTTTCCTTCAGGCTTTTGTATTTGCTCTTCTTTCAG	44	0.880778	CTTCAGGCT	CSS_362	25	upstream	0.047719	0.01851	-0.8	-5.9	1
chr13:96409827-96409897(+)	CCTTGTGTATATTACAGGTATCAGATTTAAGAGATTAAAAACTCTGCTTAGTTTTTTATTTTCCTTATAG	50	0.881565	GCTTAGTTT	CSS_240	19	upstream	0.256124	0.002536	-0.7	-5.6	1
chr19:12100913-12100983(+)	TATAATCGTATCTATAATCTATTTCTAGTATATTCTTATTCTATATATTTTCTTTATTATACTGCAACAG	38	0.881826	TCTTATTCT	CSS_603	793	upstream	0.458333	0.002867	1.3	-3.1	1
chr12:7088741-7088811(-)	CTGAAGGTCAGAGGGTGAAGGGAATAGTCTCTGCTCTCTGTGACCAGGAACTTCACTCGTTCCTTTCCAG	43	0.88343	TGTGACCAG	CSS_610	890	downstream	0.652083	0.002028	-0.9	-5.7	1
chr2:23977644-23977714(-)	TTATAACTGCTTAAGACTGGTTTTTCTTAACTTTTACTTGCTGCAGTGTATTTTTTTGTCTCAATTATAG	45	0.883506	CTGCAGTGT	CSS_346	24	upstream	0.169954	0.01856	-3.6	-8.4	0.822056
chr1:229422162-229422232(+)	GATCGTGATCTAAGAAGAAATTCACAGCACTATTTTGAAGTTATTTTCACAGTCTCTTTTTATCTTTCAG	49	0.883695	TTTCACAGT	CSS_230	18	upstream	0.0774612	0.03706	0.7	-4	1
chr22:43555145-43555215(+)	GCTGGAGGAGACACGGGCCTGACCCCATGGCCTCAGGAATGCCCTCACCCAGCCCTGTCTTCTCTTTCAG	47	0.884035	CCTCACCCA	CSS_227	18	upstream	0.00697001	0.006972	1	-3.3	1
chrX:24094768-24094838(+)	CACAAGATTGTGTGGTAATGAGAGTGAAGTGGATGTAAGATTTATGATTTCTTTTATTTTCATTTTGCAG	44	0.884185	ATTTATGAT	CSS_691	2384	upstream	0.031939	0.006969	1.9	-3.4	1
chr11:65388231-65388301(+)	CCTCGGCCTCGACCCCACCCAGCCCCAGGGCTCGCCCGTGGGGGGATCCTGATGGCTGCTGTTCTCACAG	52	0.884207	CCTGATGGC	CSS_352	24	downstream	0.0482532	0.01462	-0.1	-4.8	1
chr2:127451369-127451439(+)	TTGGGCCAAGGTGCTGCTAGGCATGGAGAATCTTCCTCTCTGACCTCAGATTCTTGTCCTCTGTTCACAG	43	0.884324	TCTGACCTC	CSS_722	3101	upstream	0.00282211	0.02075	-3	-7.1	0.999992
chr8:48707062-48707132(-)	CATATGTTACTTTTATAACAGATGATGTGAGATGTTTTACTCAGCATTAAGTTTCAGCTCTCTGTTTTAG	50	0.884743	ATTAAGTTT	CSS_066	13	upstream	0.00814	0.0375	0.3	-6.6	1
chr1:165620180-165620250(+)	GGTTCATTTTAACTTTCAACACTGAATGCTCCTCTTGACCATCTGATCAGTATGTGCTTTGTTGTGACAG	46	0.884981	TCTGATCAG	CSS_274	20	upstream	0.0108739	0.02483	-0.8	-5.6	1
chr2:58275591-58275661(+)	GCAATATTTCCATGTACATGAAATTTATTTTCTTTCTTCATTGGAAATTGTTAATTTCGTGTTTCTTAAG	40	0.885625	CTTCATTGG	CSS_539	300	downstream	0.5	0.01504	1.3	-3.3	1
chr5:79795633-79795703(+)	TTGTTATTATCCCTCAATATCTTGTCTGTTCTTTGTTAATTTTTTTTTTTTTTTTTACTCTATAACTCAG	39	0.885847	GTTAATTTT	CSS_675	1907	downstream	0.5	0.04677	0.7	-4.4	1
chr6:135323980-135324050(-)	TACTATGTAATAGATTTCTTTATATTACTAAAGAAATTAATTGGCCTTTTATATTTTACTCCTTAACTAG	40	0.887306	ATTAATTGG	CSS_784	7917	upstream	0.0151405	0.01773	-0.8	-5.7	1
chr22:39381746-39381816(+)	CCCTGCCCCACCCCTGCACTCCTCCTGCTCCCCCTCTCAGAGCATCCCCTGCCCCCTGCTCCTCTCCCAG	39	0.887424	TCTCAGAGC	CSS_478	78	downstream	0.0168041	1.36e-05	0.9	-3.8	1
chrX:64740697-64740767(-)	GGGAGGGAGTGACAAGAGCAGCATGGAGAGGTTTGGATAGGTGGCCTTCAAGGTACTTTCCAATCCTAAG	50	0.887582	CTTCAAGGT	CSS_568	470	upstream	0.501389	0.02384	0.2	-4.8	1
chr3:113679828-113679898(+)	TAGGATTTTGGAGCCTTTTATGATCTGGAACTATTTGAGGGGTTTCATTATAGGCCTTGGTTCTCTCCAG	47	0.888162	TTTCATTAT	CSS_547	332	upstream	0.5	0.02312	0.8	-4.2	1
chr2:39285945-39286015(-)	AAGTAAATTTTAAGTGAAGAGCACTATTTAATATATTTTTTGCTTAGTTGTTATTTTCCTATTTTCCAAG	46	0.888454	GCTTAGTTG	CSS_341	23	upstream	0.102908	0.02605	-0.7	-5.6	1
chr10:126370948-126371018(-)	GTGGAGATAATAAAGGGCTGGAGTGAAGGTCTTCTCAAATCCTGTTTTCTCCTTGTCATTTATGAACCAG	37	0.888771	TCTCAAATC	CSS_813	12706	upstream	0.0123744	0.01356	0.3	-4.5	1
chr17:35822111-35822181(+)	TATATGTGTAAAGCATTAGTAAATGTGAAAATAATTCTAATGCACAAATTATTGTGGCTTTTCATTCTAG	40	0.888785	TCTAATGCA	CSS_535	273	upstream	0.02047	0.03315	-5.3	-9.4	0.259661
chr18:9584826-9584896(-)	TTATTATTTAATTTAACTGAAAGAGGCTTACTTGATATTTTCAGTGTGTGTTTGTTCTTACTTATTTTAG	43	0.889413	TTTCAGTGT	CSS_369	26	upstream	0.0158917	0.0474	1.7	-2.9	1
chr19:38774196-38774266(+)	CAGGTCTGTGCGTGTCCTTTGTTGCCAGGATTGCCCTGCCAAGCTAACCGGGTTGTGCTTCGCGTTTCAG	47	0.890098	GCTAACCGG	CSS_834	31227	upstream	0.575521	0.01708	-5.4	-10	0.166826
chr11:62363579-62363649(-)	AGAGTGGAAATTGATTCTTTTCCTTGACCAGTTTCTTGTTTTTTTCCCTTCTCCTCGCCTTCCCCGTTAG	27	0.890564	CTTGACCAG	CSS_415	39	upstream	0.00375726	0.03315	-1.5	-6	1
chr17:4844147-4844217(+)	CTTCTGCTCCTTGCTACCAGGACGCGCGGCCTCCTCAGCCTCTTTCCTCCCGCTGCCATGCACCCTGCAG	37	0.890594	CCTCAGCCT	CSS_510	154	downstream	0.0954757	0.02635	-2.3	-6.3	1
chr3:194896582-194896652(-)	TGTGACTTCATACATAATTTTTTTTTTTCTTTCCCACACAAATGTCACACTGGATGCATTGGCTTTCTAG	47	0.890904	TGTCACACT	CSS_824	19272	downstream	0.4375	0.03771	-2.4	-6.4	1
chr12:72316692-72316762(+)	GAAGTGTTACTTTGTGGTTATTTTTCCTCTGTAGTGAAATATGGTTTTGAGTTTGATTTTTCATATCCAG	50	0.891192	TTTGAGTTT	CSS_248	19	upstream	0.046857	0.0009447	2.1	-5	1
chr15:28519593-28519663(-)	TGAGGGGTGGGAAGCCCAGCGGGAGAGTGAGGGGAGTGGGGGGGCTCCTCTGACGCGTGTGTGCGCCCAG	53	0.89186	TCTGACGCG	CSS_403	35	downstream	0.0616431	0.04137	-7.8	-11.9	0.01182
chr2:44002777-44002847(+)	GAGTGCATGTCACCACACCCAGCTAATTTCTTTTCTTTTTCTTTTTTTATTTTCTTTTTTTTTTTTTTAG	26	0.892142	GCTAATTTC	CSS_633	1306	upstream	0.75	0.04078	-3.4	-8.3	0.732762
chr4:185620756-185620826(-)	AAAAGAGAGACTGCCACAGGAGTTTAAGTGGGAGAAAGCAGTTGTCTAATCTGTTGGTTTCTAAATTGAG	49	0.892814	TCTAATCTG	CSS_041	11	downstream	0.444142	0.01488	-1.4	-5.8	1
chr19:15491423-15491493(-)	GGCAGGGTCGGGGCAGCAACTTGTAGGGCACTCAGAGCAGCCTCTCCAGCTCCTTCTGCCCTGCCCGCAG	48	0.893	CTCCAGCTC	CSS_313	21	upstream	0.0670139	0.04193	-2.5	-6.7	1
chr3:791827-791897(+)	GCTAGATGGGTTTTGAAAAATAAAAACACAAATCAAAACCTTCTAACAGCACATCTGTTCTTCTTTACAG	46	0.893534	TCTAACAGC	CSS_551	357	upstream	0.375	0.03315	-4.6	-9.4	0.280367
chr20:60712005-60712075(-)	TCCCCAGAAGAGGGCGCTGGTTCCTTGGCACCTTGTGTGGCTTAGGTAACCATGAAGTTTTTTTCTATAG	49	0.894143	GGTAACCAT	CSS_060	13	upstream	0.0107151	0.002887	-1.5	-5.8	1
chr17:72767997-72768067(-)	GACCTGGGTGGTGGGCCTGGTGGTGGTAATACTGTAACTTAGCAGGCTTTGTTCTCTCTGGCTCACGTAG	41	0.894273	ACTTAGCAG	CSS_079	14	downstream	0.0465595	0.006945	-2.7	-7.9	0.956432
chr21:45472090-45472160(+)	AGGCACATTTTGCTGTATAAACTAAAGGGCATTAGTTAACCTGCTTTCACAGTGACTTGTTTGTTTTTAG	49	0.894845	TTTCACAGT	CSS_819	14104	upstream	0.0377007	0.03315	0.7	-4	1
chr1:26881957-26882027(+)	GACAGGGGCCGGGGGAGATGGGGCCTCTGGGGCAGGGCTCAGCCTTGATGAGTCCCGGGGGCTGTTTCAG	48	0.894869	CTTGATGAG	CSS_624	1117	downstream	0.0197871	0.04114	1.4	-3.1	1
chr7:117831895-117831965(+)	ATTAGTAAGATTTTTGAAACACATGTAATTTATTTCAGAAATGTGATTGTTTTAACTCTGACTTTTTTAG	46	0.895225	TGTGATTGT	CSS_022	5	downstream	0.00791812	0.018	2.3	-3.2	1
chr11:62649294-62649364(+)	GAGAAGGGAGGGTGGGGAGGTCAGGGGCCTCTCAGAGGGGCCTCACTTGTTAACCCAGCCCCCATTTCAG	53	0.895436	GTTAACCCA	CSS_054	12	upstream	0.111961	0.001405	-1.2	-6.2	1
chr5:179228467-179228537(-)	GGAGGAGCACGGGGTGGGGGGACGGGTGGCCCCCGCACCCTTTCCAGCGTCGGGCCTCCGTCCCCCATAG	46	0.895904	TTCCAGCGT	CSS_490	95	downstream	0.00696273	0.03764	-2.5	-6.5	1
chr17:76831583-76831653(-)	TCTTTTTGTGGACGACCTGTGTGTGGACTTACGTCTTCCTCTTTTCTTCCCTTGTCCCTTTCTTCCTCAG	31	0.896593	ACTTACGTC	CSS_013	4	downstream	0.0685936	0.04273	-0.7	-6.2	1
chr19:11557818-11557888(+)	GGGTGCCGGGGTGGCCGAGATGGGGGACACGTGGTGGCCTAGATCTTGACACCACCCCCAACACACACAG	49	0.89711	CTTGACACC	CSS_553	365	downstream	0.00163037	0.03315	-5.4	-9.9	0.154044
chr1:225976665-225976735(+)	CATAGCAGGATTTAACATTTAACATTTTTCAGAAGCTTCTAATAGACTTCATTCAGTTTTTTGTCCACAG	51	0.897145	CTTCATTCA	CSS_080	14	upstream	0.5625	0.0112	0.7	-4.1	1
chr10:91161967-91162037(+)	GTATTTTATCTGACTTTTTTCTTTTAGCTGTTCCTCACCTAACAAAGAAAATCTGTTTTTGTTTTTACAG	42	0.897395	CCTAACAAA	CSS_692	2386	upstream	0.0439909	0.016	-4.9	-9.6	0.185723
chr9:140007948-140008018(-)	GGCCCCTGAGGAGGAAAAGAGGAAATGGGGTGTTGGGGGCAGCAGCCCTAACCCTGTGTCCCTCACCCAG	51	0.898431	CCTAACCCT	CSS_204	18	downstream	0.0149691	0.0001862	-3.3	-7.3	0.999905
chr15:75131086-75131156(-)	AACTTGGAGGTGGGTTCTGGCAAGGGTAGCTGGTGAGACAGCCCCTCCTCAGGCCCTTTCCCTGCTACAG	51	0.898431	CCTCAGGCC	CSS_236	18	upstream	0.104186	0.04506	-1.1	-4.6	1
chr14:106170423-106170493(-)	GCCAGGGCTGAGACAGAGGGCGTTGGCAAGGATGCTGCTCCTTCAGGCTGTGACCCCTCTGTCTTTGCAG	45	0.899035	CTTCAGGCT	CSS_855	120233	downstream	0.447304	0.04178	-0.8	-5.9	1
chr6:42994845-42994915(+)	AATGCTTTACATAAAATTTCAGCTAACATTTGCAGAATGCTAACCATGATACTCATTTTCCAATGTGGAG	43	0.899077	GCTAACCAT	CSS_122	15	downstream	0.0167929	0.0028	-5.4	-10	0.125878
chr9:127652757-127652827(-)	CTTCTTGCGTGGCATACAGCTAAAAAACTGTGAACTAAGTTTTGGGGCTCAGTGGTTTTCTGCATTGTAG	51	0.899262	GCTCAGTGG	CSS_229	18	upstream	0.207063	0.02495	-0.8	-6.1	1
chr7:106797358-106797428(+)	TGAAAGGTAACAAGATTGTTGTCAATTAATTTGCATTTTCACCGTCTGTTTTTGTTATTGATTCCAATAG	41	0.900086	TTTCACCGT	CSS_719	3022	upstream	0.0033328	0.02515	1.4	-3.1	1
chr20:47707208-47707278(+)	TATATCATGTTTAACTTTTCGAATAATTATTCCTGTTAACCATTTTCTGTTGGATCTCATTTCTTAACAG	39	0.900326	GTTAACCAT	CSS_061	13	downstream	0.0232114	0.0286	-1.3	-6.1	1
chr15:91503493-91503563(+)	ACTGCATGAATAAGATTTAGCTCAGGGCTCAGTTGGTGTTCACATCATTATTATCATTCTGAAGCCACAG	42	0.901335	GTTCACATC	CSS_335	23	downstream	0.48125	0.04616	0	-4.5	1
chr21:46226955-46227025(-)	TTCCCACTCTCTGATGAAAACTAACAGGCTCCCCTCTCTCTCGCTGTGCCTGTTGTGACAACCATGACAG	24	0.902305	ACTAACAGG	CSS_424	43	upstream	0.0027742	0.03485	-6.3	-11.6	0.013262
chr16:1411673-1411743(+)	CAGACTCTGCCAGTCTTTGCAGACAGGTTCTGTGCTTGGACCCTGGGGATCAGTGTGAGGTCTCTTCCAG	52	0.902718	GATCAGTGT	CSS_453	57	upstream	0.0807644	0.02016	1.7	-2.9	1
chr15:49044666-49044736(-)	TTAGCATTTTAAATATAAAATTGTATAAAGATTTTTACTAAGCATTAACTTTGAAGATACTTTATTTCAG	48	0.903033	ATTAACTTT	CSS_102	14	upstream	0.128726	0.0233	-2.8	-7.4	0.992659
chr14:21825525-21825595(-)	AAAGTTATTTGAAATATTATTGCTTTGGGGGAAATACTTATATGCTAATGATTCAGTTTCTCCCTGACAG	48	0.903216	GCTAATGAT	CSS_084	14	upstream	0.0207885	0.01192	-3.7	-8.9	0.449548
chr8:101730508-101730578(-)	GTTTATATAATCTTAAGTAGCCAGCAAAAATTTTGAAGTAATATTGACTCTGAAAATGTCCTTCCTGCAG	47	0.903493	ATTGACTCT	CSS_556	392	downstream	0.000362036	0.03363	-2.9	-8.1	0.886621
chr3:183881984-183882054(+)	CTGGAAGTGAACTATCCCCTTCTCCTTGATGCTCCTGTAACATACTACTCACTCAGTTTCTCCCTTTCAG	51	0.903505	ACTCACTCA	CSS_083	14	upstream	0.0172182	0.04326	-1	-6.3	1
chr16:89595814-89595884(+)	CTGATTTGGAAGCCTGCGTCTGTCACGTGACACCGTCTGAGCCTGTGCCTGCCTCTCTTTCTTCCGGCAG	40	0.904405	TCTGAGCCT	CSS_713	2719	upstream	0.0123691	0.003935	0	-4.8	1
chr13:53030587-53030657(+)	AACAAGATTTATTTGCCGTTATCGATGTTTTAACTAATATTGACTTGTAGCTCTTACCTTTGTTATCTAG	43	0.90471	ATTGACTTG	CSS_273	20	upstream	0.0546027	0.001369	-2.8	-7.4	0.997019
chr1:235318427-235318497(-)	TGTGCTTTGTCAAATACTAGACCTAACTGGCATGACTCTTACTGCTTATTTTATTTTTTGCCTTAAAAAG	41	0.905799	TCTTACTGC	CSS_689	2347	downstream	0.317708	0.03478	-2.2	-6.3	1
chr8:399919-399989(+)	ATATCACTGTGGTTTGTAATTCCATATTAAATATATATATCGCTCAGCTTTTTTCCGTCTTTCCTTTAAG	46	0.905991	GCTCAGCTT	CSS_796	9649	upstream	0.0206231	0.04681	-4.4	-9	0.487558
chr20:35399427-35399497(-)	ATCAAGGCGTTTCAGAGGAAAGAATTCACCTTGGCTCTAGCCCTAAAAAAGGGGGAAATTGTGATCTCAG	46	0.906454	CCTAAAAAA	CSS_717	2982	downstream	0.5	0.02571	-0.6	-5.3	1
chr16:11154688-11154758(+)	GGGTGTGGGGCATCTCACTGAAATGACTCTGCAATCTCACTCTTCTCTGCTCTCTGAACTGTTGGTCCAG	39	0.907064	TCTCACTCT	CSS_788	8262	upstream	0.118928	0.0466	1	-3.6	1
chr11:46389481-46389551(+)	GTGCTGGGGCAGGCAGCCTCCGAGATAGACTTACCTGGTGCCTCAGGGGCCCTCTCTTCCTGTCCTGCAG	45	0.907156	CCTCAGGGG	CSS_349	24	upstream	0.0286377	0.0002063	0.7	-4	1
chr11:93470405-93470475(-)	TTTGAACATAGGCACCTGCTGGGTCTTAAAAATAAAATCTCGACATACTTATGGTGTTTTTAATATATAG	51	0.907574	ACTTATGGT	CSS_709	2579	downstream	0.444444	0.03315	-0.4	-5.3	1
chr22:25851608-25851678(+)	AGCCAGGATTCTGCCATAGGAAGCTTGGAGTGGAACTGACCTGCCCCCTTTCTCTCTGACTCCATGGCAG	39	0.908478	ACTGACCTG	CSS_649	1547	downstream	0.147498	0.004561	-4.7	-9.3	0.372314
chr19:45422359-45422429(+)	AGCAGGCAGAATTTGGACAGCCTGGGAGGTAGCTGCACACAGTGACCCCCTTCCTTATTCCTCCCCACAG	45	0.90895	AGTGACCCC	CSS_783	7783	downstream	0.00201395	0.03315	-1.1	-5.4	1
chrX:100630302-100630372(-)	TAGGCTGAGGGGGAACCAAGAGGGATGAGGATTAATGTCCTGGGTCCTCAGGAACTTTCATTATCAACAG	50	0.909114	CCTCAGGAA	CSS_254	19	upstream	0.062966	0.005779	0.7	-4	1
chr13:20315789-20315859(-)	TCTATGCTTATTGGTATAAAAATATGGAAAGGGAAACTAAAAATATTAATGTGCAGTCATTATTTTATAG	49	0.909361	ATTAATGTG	CSS_092	14	upstream	0.010091	0.0006446	-1.1	-6.3	1
chr10:17657963-17658033(-)	GGCCTCCCAAAGTGCTGGGATTACAAGCGTGAGCCATCCCGCCCTGACAGTATTTTATTTTATTTTTTAG	47	0.910008	CCTGACAGT	CSS_671	1864	downstream	0.4375	0.0112	-4.9	-9.6	0.258826
chr1:156714362-156714432(-)	GGGGTTGGCGGGGAAAGGGTCCTAGCTCCCTTTGGGAGAAGTTGACCCGAGGTTTTGCCTCCTGCTCCAG	45	0.911237	GTTGACCCG	CSS_382	29	upstream	0.0404576	0.03315	-1.2	-6.2	1
chr16:450148-450218(+)	CAGATGGTCCCTGGGATTCCTCAGGGTGCACATGAAGCCTGAGCCTCACATTGCTCCTGTCCTGGCACAG	48	0.911244	CCTCACATT	CSS_750	4737	downstream	0.000920969	0.04258	-0.9	-5.5	1
chr11:67049671-67049741(+)	CAGCTGGCATCTTGCCTGGCTGGGCCCCATCCTGAGCTGCCCCAGGCAGCTCACTGGGCTTCCTTCACAG	53	0.912326	GCTCACTGG	CSS_011	4	downstream	0.00524081	0.0002473	-0.7	-5.6	1
chr19:54646594-54646664(+)	TAGGTCCATGTCTCTGGGTTTTTACCAGCCAGGGAATACGTGTTAATTCCTCTCCAATCTCTCCTAGCAG	46	0.912394	GTTAATTCC	CSS_003	3	upstream	0.0440773	0.03523	0.6	-4.4	1
chr6:41046697-41046767(+)	CCAGGTTAATTGTCTGGTAAGGCCTTTATTGACAATCTCACTTTAGTTTCTTTCCCCACCTTTCTAACAG	40	0.912705	TCTCACTTT	CSS_343	24	upstream	0.276674	9.49e-05	1	-3.3	1
chr10:33475416-33475486(-)	CTTGAAAGAAGAGAGATAAAAGTGTGGTAATCCTGGCCACTCTCCCTAACACAGTTCTTTGTCACAGCAG	49	0.913082	CCTAACACA	CSS_004	3	upstream	0.0301474	0.04992	-8.5	-12.5	0.003384
chr16:89971275-89971345(+)	GGCTCTGCCAGCCTCGAGGCAGGCTGTGGTCTGAAGAGGGGTTCTGCTCAGAGCCCTTGCTCTCCCCCAG	50	0.913231	GCTCAGAGC	CSS_244	19	upstream	0.00704361	0.04375	-1	-6.3	1
chr19:17691437-17691507(+)	TCCCTGGCTTTCTGGGCAAGCTCCCTCCGGAGGGCGGGAGGAGAGTGACAGGCCCGATCTTGCACCCCAG	48	0.913258	AGTGACAGG	CSS_557	399	upstream	0.00976796	0.03315	-2.7	-7.7	0.992578
chr20:62192627-62192697(-)	TGGCAGGGGCCAGGGGGTGGAGCTGCCTGCAGCATGGGGGCCCTGGGGTGACAAGCAGTGTCCCCGGCAG	51	0.913603	GGTGACAAG	CSS_480	80	downstream	0.100106	0.001945	-2.7	-7.7	0.988658
chr8:101146592-101146662(-)	TGTGCATCAGAAAGCTATCCCGGAACTGTTTTGGTATTGCAGTATTGATGCCTCTTGTCCTTTACCACAG	48	0.913615	ATTGATGCC	CSS_589	655	upstream	0.680655	0.002457	-0.8	-5.4	1
chr2:202014406-202014476(+)	TATATGGGTGGGACCTTATAGAAACAGAGCAATATCCAGAGTCTTTAGCATTTCTTGTCTTCCTTTCCAG	47	0.913958	CTTTAGCAT	CSS_597	751	upstream	0.625	0.001857	-3.1	-8.4	0.710431
chr1:153912280-153912350(-)	GGCATGAGAGCAGAGTTGAGGGTAACACTATGGGAGCCAGCCCTGACTCTTAGGCTGCCCTGGCCTCCAG	46	0.91433	CCTGACTCT	CSS_388	30	upstream	0.0187576	0.0038	-3.8	-8.4	0.830562
chr7:56130305-56130375(+)	AAGCAAAGCTGCACACAATATTGTTGGTTCTTACTGACTGAACTTATTTTAAGATTTGGTTGCCTTTTAG	46	0.915545	ACTTATTTT	CSS_172	17	upstream	0.0102274	0.0003766	-0.4	-5.3	1
chr20:31971327-31971397(-)	TTTTGTATTTTTTAAGTAGAGACGGGGTTTCTCCATGTTGTTCAGGCTGGTCTCGATCTCCCGACCTCAG	44	0.915979	GTTCAGGCT	CSS_637	1342	downstream	0.5	0.03315	-0.8	-5.9	1
chr18:43571949-43572019(-)	TCTTGTTAGATGTCATTAAGGATGAAAGACGCCTGCCTCTTCATGTCCTGTTTCTTGGTGACTCTCCTAG	43	0.916028	CTTCATGTC	CSS_471	74	upstream	0.604167	0.01237	0.2	-4.6	1
chr12:111158009-111158079(-)	CTAACGATAAAAGGTAATAACATTTTATACAATTTCCATATAGTCTATTCATTAAGTAATCTTTTTACAG	51	0.916153	ATTCATTAA	CSS_757	5057	downstream	0.10521	0.01184	1.3	-3.6	1
chr4:39455845-39455915(-)	AAAAAAGATTAGTACTTTCCTGGGCAAGTGTATTGATGGGGATTTACAGATTTTTTTTCTTTTTTTACAG	46	0.91617	ATTTACAGA	CSS_295	21	upstream	0.00257955	0.002536	0.7	-4.8	1
chr11:94192747-94192817(-)	CCTTGCTCATCTATAATTATTTTGTAAGGAATAAAAACTATTTCTGCATCCAGTGATTTGTATCTTACAG	48	0.91706	CTGCATCCA	CSS_176	17	upstream	0.0926893	0.03634	-3.3	-7.7	0.992578
chr21:46640680-46640750(+)	CGCCCGTGGCTGCTCCCTCCCTGGGGGTGAAAGCGGGCTTCACACCACCTTCCTGTGTCTTCCGTTTCAG	42	0.917661	CTTCACACC	CSS_817	13539	upstream	0.124406	0.04152	-2	-6	1
chrY:7243682-7243752(+)	GAGATGATGATTACAAAATTCATCCAGTTACTGAGCAACTCATAAAATCTTTCATCCTATTTCATGCTAG	42	0.918239	ACTCATAAA	CSS_716	2980	upstream	0.13325	0.03071	-0.4	-5.3	1
chr13:103422436-103422506(-)	GTTCATTCATAGTTTTTGTGTCATATCCATGTCTGCCAACTCACCTTTCACAACAGAATCTTCTTTTCAG	50	0.919973	TTTCACAAC	CSS_090	14	upstream	0.0891626	0.01998	0.7	-4	1
chr5:42807210-42807280(-)	GAGGGAGAAAAACCACTAATCAAATCAAATGAGATTATTCATTTTATGTATTTCTTCCCAAATATTTTAG	41	0.920823	ATTCATTTT	CSS_688	2335	downstream	0.432692	0.0378	1.3	-3.1	1
chr1:89458431-89458501(-)	GCAAGCCCGGAACTGCCCAAATCCCGCCCCTCCCCTCCCAAAAAAACACCCCTCATCCAGTCTCTTCCAG	55	0.921162	CCTCATCCA	CSS_039	10	upstream	0.523438	0.03315	0.7	-4	1
chr17:43317772-43317842(+)	GGGTGGTTTGGAAAGACTCCCCCCCACACACACACCAGGCCTCACCCCACTCCTTCCATCTGGGGGACAG	44	0.921501	CCTCACCCC	CSS_398	33	downstream	0.140975	0.0004625	1	-3.3	1
chr7:100238851-100238921(-)	CATTATTGCCAGATGCCTCCCCACCCCCCAGGCCTCTTGCCCCAATCTCATGCCCACCTCGCCTGCACAG	50	0.921775	TCTCATGCC	CSS_455	58	upstream	0.0141871	0.04522	-3	-7.1	0.999992
chr11:3726586-3726656(-)	CTGCATTTTTTTTTGGTATGGCCTTTTGATTCTGGGAAGCACATTCATTCTATAGATATTGCCTTTTTAG	47	0.923131	ATTCATTCT	CSS_123	15	upstream	0.0157369	0.04269	1.3	-3.1	1
chr1:8924151-8924221(-)	CAAGGCTGGGCATTGCGGTGGAGCACACTGGGAGGATCACACTGATGAAGCGTGTCCCTCCTTTCCTTAG	45	0.92335	ACTGATGAA	CSS_124	15	downstream	0.00689552	0.02247	-1.5	-6.8	1
chr5:134724816-134724886(-)	AGAGTGTACCTGGAAAGGGGACATGTGCTGTCCCCAGCCACCCTGACCGGTGTGCCTCTCGCCTTCACAG	46	0.923546	CCTGACCGG	CSS_340	23	downstream	0.00459789	0.0003471	-3.7	-7.7	0.997332
chr3:127396237-127396307(+)	CCTTTTCTGAACCTAGTCGTTCACTTCTGTGAACAACTGCTCTGATGGGGTCACCTCTTCTGTACCCCAG	45	0.924379	TCTGATGGG	CSS_521	211	downstream	0.0354245	0.0009862	0.2	-4.6	1
chr8:143757626-143757696(-)	ATGTACAATAACAACAGTTAGTGTGGCTTCAGTGTGACTCACCCTTGGCCTCCTTCCTCTTCTCTGCCAG	41	0.924936	ACTCACCCT	CSS_695	2408	downstream	0.625	0.00296	-0.4	-5.3	1
chr19:55739805-55739875(-)	CCATGAGATCTGAGTCCCAAGAATGGGGGCTGGGCTGGGTTTCGGCTCAGTAGCTCCCCACTCCCCAAAG	49	0.925552	GCTCAGTAG	CSS_028	7	downstream	0.107515	0.005763	-0.8	-6.1	1
chr22:41625473-41625543(+)	GAGACCTATCCCATAAAGCCTTACCTAAATACAACCCTAATGCTGGGTTTGAATCCATTTTTATTCAAAG	40	0.925554	CCTAATGCT	CSS_582	599	downstream	0.0233529	0.0112	-5.1	-9.1	0.414187
chr8:126051201-126051271(-)	GCCCTATATTAACTCTTGTATAAATTCATTTACTCACTAATGTTTATCTCCAGGGTTTTTCTTCCTTTAG	46	0.925891	GTTTATCTC	CSS_190	17	upstream	0.16435	0.04116	1.3	-3.1	1
chr2:225670219-225670289(-)	ATACATCTCATTCCCATACGTGTGCTGTGGCTTGTGTTTACAGCATTTTCATCAATAGCTATTTCTACAG	51	0.926179	TTTCATCAA	CSS_051	12	upstream	0.428571	0.02269	0.3	-4.5	1
chr19:17973656-17973726(+)	CACTCAGGAGGTTTGCTGAATGCCCAGAGCCCAGGCAACACCGTCACCCTGGCCCCGCTCCTTTCCACAG	46	0.926799	CGTCACCCT	CSS_538	294	upstream	0.000158502	0.0281	1.3	-3.2	1
chr4:39083512-39083582(+)	AACATCAATTATTTTATAAAATAAGGTTAATGTAGTTCCATGGCTAATGGAATTTCTTTTTATCATTAAG	47	0.927308	GCTAATGGA	CSS_465	62	downstream	0.086127	0.04259	-3.7	-8.9	0.505705
chr11:68838753-68838823(+)	CCGGCCACCCTTGCGTTGGTTTTGCTGCTGTACTGGTGGCGCCCCTGACCGTGGCTGTCTCCTCTTGAAG	48	0.927364	CCTGACCGT	CSS_500	120	upstream	0.0557232	0.003641	-3.7	-7.7	0.996072
chr3:48298130-48298200(+)	GCATGCCTCCATGGGGCTGGATGAACTGGCTAAGCAGCAAAACATCATCATAGTTTTACTTGTGGTTCAG	47	0.927756	CATCATCAT	CSS_506	134	downstream	0.625	0.001087	-0.3	-4.9	1
chr22:24963881-24963951(+)	CACCAGTCAAGGCCCTCCCCACCGCTGGTGCTGTTGACCGTTAACTTATTAGCTGGTGATTTCCTTCCAG	48	0.927782	ACTTATTAG	CSS_228	18	upstream	0.00300553	0.04897	-0.4	-5.3	1
chr14:104153347-104153417(+)	ACCCGGTGTGGCTCTTGTGGGAAGGAGGGAGAACCACCTGCAGCTTCACGTTTGTTCACGTTTTTTTCAG	48	0.927966	CTTCACGTT	CSS_762	5278	downstream	0.0642552	0.002555	1.4	-3.1	1
chr4:41621134-41621204(+)	TGCATGCTTAACATTGGGAACTTTCTGCTAGCCTAACACACTTTCTCAGTACCCATCCTCTCTTCCCTAG	48	0.928686	TCTCAGTAC	CSS_290	21	upstream	0.243056	0.001219	0.3	-4.5	1
chr5:64272891-64272961(+)	AACTTAAGCATCTCTTTTAAAATTATATTTATCTTTATCAGAAAACTTAGCAGTCTAATTGTTATTTCAG	49	0.930222	ACTTAGCAG	CSS_841	41024	downstream	0.020333	0.04853	-2.7	-7.9	0.956432
chr6:41757198-41757268(+)	TTAAATGTGTTTTCAGATGTTGAAAGGGATTTAAGTATCTCTTACCAGTTTCCCTCCCATACTTTTACAG	44	0.930684	TCTTACCAG	CSS_320	22	upstream	0.0392138	0.01504	0.7	-4	1
chr17:80013806-80013876(+)	GAGCGGGTGATGGGCAGGCAGGGGTGGCCTGGCCCTTCACTGCCTGTGACGCCAGGTCTCTGCTCCTCAG	49	0.930936	TGTGACGCC	CSS_112	15	upstream	0.030745	0.03874	-4.4	-9.2	0.442987
chr7:75070393-75070463(-)	CTGATTTCCGTTTCTGATATGGCATGGGAATTAAAATATCTTACGGCTAGAATCTTGTCTTTCATTATAG	43	0.93155	TCTTACGGC	CSS_268	20	upstream	0.0388055	0.0002116	0.8	-4.2	1
chr11:68664306-68664376(-)	GCCCCATGTGCCACAGTGCTGGTGCTCCTGAAGCAGCAGACTGACCCTGTGCCTGCCCTTGTGCCTGCAG	44	0.93155	ACTGACCCT	CSS_463	61	downstream	0.534091	0.005464	-4.7	-9.3	0.399513
chr17:57093160-57093230(-)	GTAGCTGGGATTACAGGCGCACACCACCATGCCCAGCTAATTTTTGTATTCCATCTTCCTTTTTTTGAAG	40	0.931717	GCTAATTTT	CSS_728	3353	downstream	0.0183926	0.0114	-3.4	-8.3	0.69907
chr10:45959775-45959845(-)	CATTCAGGAGACAGTGCACACAATCCCCTTGGCTCTTACCTGAACACTGACCACAGGTCTGTCATTGCAG	50	0.932119	ACTGACCAC	CSS_825	20606	upstream	0.0194238	0.03688	-5.1	-9.7	0.222494
chr19:34887415-34887485(+)	CCCTCCTCTAGGCCATATGGCTAGCTCCCATGGGCTGGGGTCATGTGGGTGACCACAGTGCCCTTCACAG	52	0.932399	GGTGACCAC	CSS_044	12	upstream	0.00274486	0.0002093	-1.5	-6.4	1
chr8:126044636-126044706(-)	AGCGTTGGTATTTAATGAATGTTGCTGAAGGCAAGTACTTCATATGGTGTTGCAACTTGTTCCCTTGCAG	42	0.932603	CTTCATATG	CSS_735	3687	downstream	0.0243609	0.0254	-1.7	-6.4	1
chr1:43880682-43880752(+)	ACAGAGCAGAAGTGTAGTGGTCTGTGCCACCCTGACCGTCCTGTCTCAGTCTTTCCCATGTGCTTCTTAG	48	0.933013	TCTCAGTCT	CSS_312	21	upstream	0.0943951	0.00619	1.2	-3.6	1
chrX:48751100-48751170(-)	TGGTCGGGGGAGTGGGAAATACTCCACCTGGCCTCTTCCACTCATCCTTACCCAAGTCTCCCTTCTCCAG	50	0.93342	CCTTACCCA	CSS_078	14	upstream	0.0349391	0.001279	1	-3.3	1
chr14:63856449-63856519(-)	AATCCTCCTTGTTCTTATGGATTTTTTTTCATGATGTGCCTCACATCTTGTATTTTGCTTGTACTTACAG	43	0.933491	CCTCACATC	CSS_760	5160	downstream	0.0257223	0.03915	-0.9	-5.5	1
chr1:171310481-171310551(+)	GGGTCTGATAACTTGAGAAATGCAGGGCAGGTGTGATTAATGAAAGGTCCTCCCTCTTTTTTCCTCTCAG	40	0.933614	ATTAATGAA	CSS_683	2187	upstream	0.0739677	0.009275	-1.1	-6.3	1
chr1:43917684-43917754(-)	GACCAGTGACTGACTGATGGGGGACAAACTTGGGAAGGAGCTCTATTCACAGCACCCGACATGCTGCTAG	49	0.933615	ATTCACAGC	CSS_232	18	upstream	0.173207	0.04003	0.7	-4.7	1
chr4:156723423-156723493(+)	AGGACAGCAGAAGCACTAAAGGCTTTCCCAGTATTTCTTACAGTGGCTTTCTGCTGATCCCACTGAACAG	40	0.934059	TCTTACAGT	CSS_418	39	upstream	0.0566355	0.03724	0.1	-4.9	1
chr12:133153314-133153384(+)	TCAGGCCTGGGCTCCCTGTGTTCAGGGCCAGTCCCCGGGCAGGCGGCCCTCACCCGTTCTATCCTCCCAG	52	0.934218	CCTCACCCG	CSS_749	4640	downstream	0.0112413	0.04689	1	-3.3	1
chr1:24891-24961(-)	CCACGCTGCCCTGTGGTGGGGGCGTGCCGGTGGTCGTGGGTGGCTCTGACGCTCCGGCTCCGACCCACAG	49	0.93449	TCTGACGCT	CSS_773	6830	downstream	0.483553	0.03516	-7.3	-11.4	0.021701
chr15:91549959-91550029(-)	CTGCCCTTGGACATGCTGTGTAGAAGGCTGGGTCAGGGAGAACCTTCATGGTCAGGGATCTCTGTTTCAG	48	0.935417	CTTCATGGT	CSS_113	15	upstream	0.0810959	0.01358	0	-4.8	1
chr11:62556424-62556494(+)	ACACCCTACCAAGAGACTGTATCTAGAGACATTAACCTGAAATCTAGGACTCAGCAGCTTCTCTCCACAG	53	0.938208	ACTCAGCAG	CSS_073	13	upstream	0.154342	0.03604	-4.6	-9.2	0.416979
chr9:139266546-139266616(-)	AGGAGTGGGAGCTGGGCCCGGGTGGGGGCAGGAGCCGGCATCGCTCTCAGCACTGCCCCACACTCCCCAG	49	0.938367	TCTCAGCAC	CSS_502	124	downstream	0.137572	0.03421	-3	-7.8	0.984323
chr14:105715906-105715976(+)	CCTCTCCCAGGCCCAGCCCCGCGATGGGTGCTTGGGAGCCAGCCCCTGACGCGGGCCCTGCCTCGCCTAG	49	0.940048	CCTGACGCG	CSS_460	60	upstream	0.0221688	0.03924	-8.1	-12.1	0.010232
chr9:131222721-131222791(+)	GTGGCTAGGCTTTTTGGTGGCCCCCAGAGGCTGTGAGCTCTGTTTTTATGCCCAGTTTACTCATCCACAG	48	0.940746	TTTTATGCC	CSS_119	15	upstream	0.0242743	0.02998	-0.9	-5.7	1
chr14:75555344-75555414(-)	AAAAAGAAGGGAATTTGGGAGGAAGCAAATACTGCAAACAGACTAATGAGATTCTTTCTCATATACATAG	46	0.943111	ACTAATGAG	CSS_448	53	downstream	0.0304054	0.04837	-3.4	-8.6	0.635314
chr17:27280311-27280381(+)	TATGTCACAGGCTCTCAGAGTTTAGAACCTCATGTGCCCTCTCTCTTTGGCTTTTTTTCCTACTGCTCAG	32	0.943294	CCTCATGTG	CSS_628	1190	upstream	0.5	0.02172	0.2	-4.6	1
chr16:69188225-69188295(+)	TTTTTAGAAGAAAAATGTACAAATACTCTTTCTTTCATAAGAAAAATCTCAGGGAAGTTTCTTGTTTCAG	51	0.943856	TCTCAGGGA	CSS_209	18	upstream	0.0102401	0.04414	1	-3.8	1
chr5:54922487-54922557(-)	CTATGTTTACCTTAATTGTAAAAAGCAAAGTGCAAGATGAATATTAACCCCAAAAGCTTTTATTTTGCAG	47	0.94444	ATTAACCCC	CSS_088	14	upstream	0.065719	0.001406	-2.4	-7	0.999997
chr13:31722617-31722687(-)	AATTGAGTTTTATATTAAAAGATGACTGGGAAGTGTTCATGTGCTCATGATTTTTTTTTTTTTTTTTAAG	47	0.944493	GCTCATGAT	CSS_439	49	downstream	0.00624516	0.04994	-0.7	-5.6	1
chr1:165859370-165859440(+)	CTCTCGGGACTTCCTCTGTACCACACGTGCCCTTTCTCTTATTCCTGGGTGCTCTCTTCTCTCCTCACAG	41	0.944524	TCTTATTCC	CSS_758	5062	upstream	0.0129408	0.03485	1.3	-3.1	1
chr22:18609050-18609120(+)	GGCTTTTTTACTGTGGGGTGTTCTCGGAAACTTGTCTTCATGATTTCTTCTCATGTCCTGCTCTCCCTAG	40	0.947897	CTTCATGAT	CSS_015	4	downstream	0.0359317	6.28e-05	0	-4.8	1
chr3:48671068-48671138(-)	CTAGGTGGAGGTGTAGGGGAGGTTGGGCCAGGGATGCCTTCACTGTGTCTCTCTGGTCTTGCCACCCCAG	42	0.948013	CTTCACTGT	CSS_614	955	upstream	0.244568	0.01168	-0.1	-4.8	1
chr9:140108585-140108655(+)	GGGTCCCTCCCGTGTGGGTGGGCGGCCCCTGGGGAGTGGGTCCTGGTCTGACCAGCGTGCCCTCCCACAG	51	0.94814	TCTGACCAG	CSS_513	166	downstream	0.0295794	0.03577	-3.4	-7.5	0.998613
chr7:30475697-30475767(-)	TCTGATGTTGAAGCTAAGATTGAATGTAGATGTGTCTTTAATAATTCACCCCAAGTGTGTTCCTTCCTAG	48	0.948808	ATTCACCCC	CSS_125	15	upstream	0.0686707	0.01942	1.9	-3	1
chr12:54059212-54059282(-)	CCATCTTAGATATTTATCCTTTTCTTTGTGTGAACTAGAAATTCAGTCTTTTCTCTTCTCCTTCTACCAG	45	0.949169	ATTCAGTCT	CSS_356	24	upstream	0.00166951	0.005584	1.5	-3.5	1
chr7:44795953-44796023(+)	CTGGAAGATCCTAGACTCTTGGACACCAGTGGCTTCCTGACCCAGGCCTCAGCAGCCTCTTTCCCTGCAG	51	0.950644	CCTCAGCAG	CSS_111	15	upstream	0.055005	0.007438	-3.2	-7.2	0.999981
chr2:232321835-232321905(-)	TATTACTGTTGTGACCGAAGCTGGGAACCACTGTTTCAGAGTCTTAGGAATGTGGCATCTCTATTTGCAG	46	0.950919	TCTTAGGAA	CSS_420	40	downstream	0.000585437	0.0112	1.2	-4	1
chr4:376339-376409(+)	ATTAAAAATGTAATGTTGGGCATTAATTTCCTAAACCCAGTGCTCAGCAATTTTCTCAAATTGTTTACAG	46	0.952334	GCTCAGCAA	CSS_569	474	downstream	0.484375	0.04369	-4.9	-9.5	0.268279
chr2:231314816-231314886(+)	GTCTAACCAAATGGAAACAGGACAGAGCAAGGCTCTACTGGATCTCAGCTGTGATCTCGTTTATCTCCAG	47	0.953008	TCTCAGCTG	CSS_804	11090	downstream	0.0197009	0.03315	-2.4	-6.8	1
chr11:65650615-65650685(+)	GAGCTGATGGGGAAGGGGCATACAGGAGACTTGGCCCCACACTCAGCCCCTCGGCCCCCACCCCCTGCAG	45	0.953241	ACTCAGCCC	CSS_442	51	downstream	0.00737411	0.03315	-3.7	-8.3	0.901649
chr2:73491647-73491717(-)	GCTCCCCACACACATCCCCACACCAGCCTTGACCCTCCACGCTCACTTTTGAACCCCTGGTATTCTGCAG	45	0.953703	GCTCACTTT	CSS_473	76	downstream	0.23655	0.008962	-0.7	-5.6	1
chr7:99955772-99955842(+)	GTTTGGGGAAGGTCCCCGGCCCCCACAGCCCTCTGGGGAGCCTCACCCTGGCTCTCCCCACTCACCTCAG	45	0.954496	CCTCACCCT	CSS_042	11	downstream	0.171827	0.0002141	1	-3.3	1
chr1:186380872-186380942(+)	CTTAGTTATATGTTTCACACTGTATTTAAAAATTATTTACTGTCTATATTTCTCTTTTTTATGCTGACAG	39	0.954798	ATTTACTGT	CSS_023	5	downstream	0.105602	0.03315	0.2	-4.6	1
chr1:67891968-67892038(-)	TGACAGTCCAGGCCTAAAGTTTTTGGATTGCAAAAATAATTTGCTTATGCAGGTTATCTTATCGTTTTAG	47	0.954973	GCTTATGCA	CSS_221	18	upstream	0.00429639	0.0112	-3	-7.6	0.989701
chr17:42929930-42930000(-)	AATGCTGGATTGCTTCTTGGCTTTTGGCCTATGTTTGACTAGAGGCTCAGCCTTTGTTTTTCTGTCTCAG	49	0.955842	GCTCAGCCT	CSS_261	20	upstream	0.4375	0.0003787	-4	-8.6	0.763682
chr4:184577114-184577184(-)	GAAAGTAAAGACCCTCTATTTCTAATTCATTTATACCACTAAACAAAACTCATTCAGTTCTTTATTTCAG	52	0.957315	ACTCATTCA	CSS_070	13	upstream	0.344047	6.51e-06	-0.4	-5.3	1
chr16:84213686-84213756(-)	TGGGCGGCGTGTGGGAGATGGGGCGGTCGGGGCCTGGACAGGGCCTCAGCTGTCTGTCCTTCCTCAGGAG	48	0.957938	CCTCAGCTG	CSS_413	38	downstream	0.46875	0.01374	-2.7	-6.8	1
chr13:73305348-73305418(+)	CACATAGGTTAGCATTTTGATGAACTATTTTAGTTTGCCTTTACTCATAAGCTCACTTTCTTTTGTTAAG	47	0.958838	ACTCATAAG	CSS_771	6681	downstream	0.5	0.02512	-0.4	-5.3	1
chr18:36788753-36788823(-)	ATGTGCTGTGATGGTCTCTGTTTGTACCTTAAAAACTCATCAGTCTTTTTTTCCTATCCATGTCTCCTAG	39	0.960019	ACTCATCAG	CSS_856	179738	upstream	0.555769	0.04794	-0.8	-6	1
chr2:27460853-27460923(+)	GGGACTCTGGGCTCTGATGAGCACAGTCAGAGATTCTGCACACTCCTTCATCAGTTCTTTCTGCTCCCAG	50	0.960406	CTTCATCAG	CSS_142	16	upstream	0.00478473	0.03315	0.3	-4.5	1
chr16:88696822-88696892(+)	CGGTGAGGCCACCCACACAGCCATTCCCTGTACATCAGGAGGGTGGTCTCACTCTGTACCTATCACCCAG	51	0.960658	TCTCACTCT	CSS_612	918	upstream	0.023257	0.0244	1	-3.6	1
chr16:85392877-85392947(+)	GGCTCACGGGTCAGTGGAGGGCTCCGAGGAGGAGGCAGCTTGCCTGGTTCTCACCGTTTCTCTCCCACAG	53	0.960886	TCTCACCGT	CSS_858	274572	downstream	0.5	0.04696	1.3	-3.1	1
chr5:64850725-64850795(-)	GAATAAATATTTTTTGCTTTAGTTTTTCTTATAAGGCTAAAAATTCACAAAGCATATATCAATGAATCAG	47	0.961745	ATTCACAAA	CSS_810	12050	downstream	0.386905	0.03748	0.7	-4.7	1
chr17:41247939-41248009(-)	CTTGGTCATTTGACAGTTCTGCATACATGTAACTAGTGTTTCTTATTAGGACTCTGTCTTTTCCCTATAG	45	0.962182	TCTTATTAG	CSS_314	21	upstream	0.121261	0.0407	1.3	-3.7	1
chr15:91489773-91489843(+)	GGGGAAGGGAGGGAAGAAGAGTCCCTTTATGTTGGCCTTGGTGTGACGGCTGTCACCCTGTGCCCCTCAG	46	0.963122	TGTGACGGC	CSS_509	151	downstream	0.0114839	0.007679	-1.4	-6.9	1
chr5:159849645-159849715(+)	TATACACAGTATTTAAGTTGTACAGGTATTTTGCTGCTGGAATATTCTTATGGTAAGACTTTTTCTTCAG	50	0.963246	TCTTATGGT	CSS_446	53	upstream	0.0100324	0.01487	1.3	-3.4	1
chr7:889489-889559(+)	ATGCACGGCTGAGATGGACAGAGTTTGCTTGTGAATCCGCCACACTCACTGCCTGTCACCACACCTGCAG	48	0.96366	ACTCACTGC	CSS_484	91	upstream	0.261445	0.03776	-2.5	-6.5	1
chr12:48459003-48459073(-)	AACCCTATCATAAATCAAGGAACATCCACAGATTTCTTTATCCCACTTACTCTGAAGTTTTATCTTTCAG	49	0.963742	ACTTACTCT	CSS_059	13	upstream	0.0211304	0.04985	-0.5	-5.9	1
chr6:73713560-73713630(+)	GAAGCAAGAAATTAAGTCTGTGATAATAAGGTAAGGTTCTTATCAGATTTCTCTTTTTGTTGTTTTACAG	42	0.964572	TCTTATCAG	CSS_857	197947	upstream	0.114517	0.01343	1	-3.9	1
chr16:57492087-57492157(+)	AGGTAGATGCTGGTCAACTATGCACCATTACCTGTGAGCAGAGCTTACTCCTCTGCCATTCTCTCTCCAG	47	0.964805	GCTTACTCC	CSS_634	1319	downstream	0.0097337	0.04116	-0.7	-5.8	1
chr13:48651447-48651517(-)	AAAGGGAAAAGTAAGAACTAGATTAATTACAGATAGAGCTGTTCTTATCTATGCTTCTTTTTTTCTCCAG	47	0.965631	TCTTATCTA	CSS_836	35033	downstream	0.0393353	0.02443	0.3	-4.3	1
chr11:117077072-117077142(-)	TGTCCTGGGCTGAGAAAGGCTGTAGGCTTCGGGAAACAGTGCCTCACGTAGGTGCTTGCCTCGGCCCCAG	46	0.965919	CCTCACGTA	CSS_607	846	downstream	0.0116907	0.0162	0.7	-4.1	1
chr16:3335610-3335680(+)	GTGTTTTAATAATCCTTGGGTTGCCAAGAGTTAGGAATGCCATTCTCATTATAATTTCTGTCACCTTCAG	48	0.966683	TCTCATTAT	CSS_417	39	downstream	0.430556	0.01625	0.8	-4.2	1
chr22:41240913-41240983(-)	TTAATAATCTTGGGAGTGGCTACTATATTGTACGGTGCAGGTCTTATTGTCATTTTCTCGACTTTGGCAG	46	0.97006	TCTTATTGT	CSS_390	30	upstream	0.0018891	0.02298	1.3	-3.2	1
chr7:150779680-150779750(-)	GGACCCTGTGGAGGTTCCAGGGCTCCTGGCCAGGGGGCCCGGGCCTCACGGGCTCTTTGTGCCTCTCCAG	48	0.970961	CCTCACGGG	CSS_507	135	downstream	0.020505	0.03315	0.5	-4.3	1
chr19:10477256-10477326(-)	ATTGGATACCTCTGGGCTAGAGAGGAACGCATTCTCACACCTCCCTTTCTGCTCAATTTCCTGTTCCCAG	37	0.971391	TCTCACACC	CSS_816	13199	upstream	0.5	0.01368	-2.6	-6.8	1
chr15:65033199-65033269(-)	CCCAGAGCAGGCCTGGCTTTAGCTCTAGTCCCACGCCTCTGCTCACGGCCGCCTCTCTCCCTCCCTCCAG	45	0.973301	GCTCACGGC	CSS_590	672	downstream	0.11452	0.03729	-1.2	-6.6	1
chr2:242621748-242621818(-)	CATATTTTCTCCTAGGCTGTGGTTTGCCTTTTCTGTTTTCTCACTCTCTTTCTCTCTTTTCTTTTTTTAG	43	0.97826	TCTCACTCT	CSS_734	3684	downstream	0.625	0.03467	1	-3.6	1

## Sheet: CryptSS
SS site	Seq_70bp	High_prob_pos	Probability	Subseq(9mer)	Ssid	Distance	Position	PSI	P-value	RNAduplex_Free energy(kcal/mol)	RNAhybrid_Free energy(kcal/mol)	RNAhybrid_p-value
chr2:118582505-118582575(+)	CGCTTTCTAGGGATATGTTGTTTGTCCTTCTGAAAAGAGATTCCTTCTGCTCTTTACATTCCTTAAGAAG	33	0.700078	TCTGAAAAG	CSS_000	3	downstream	0.427632	4.38e-12	0	-4.8	1
chr17:76798620-76798690(-)	GGCGGGTGTCTGTGCGCTCCTGCTCCCCTTCCAATTTGCTCAGAGCTGACTGCTGCCTCTCACTTCCAAG	49	0.850999	GCTGACTGC	CSS_001	3	upstream	0.0151619	0.04077	-5.4	-10	0.145376
chr21:44274733-44274803(-)	GGATCAGAGCGCCCGGCGTCGGGCCCCTGCAGGTGGCGTGAAGTTAATGGGCTTCTTCTCCTTTTAGAAG	47	0.88563	GTTAATGGG	CSS_002	3	downstream	0.0743887	0.04528	0.4	-5	1
chr19:54646591-54646661(+)	GACTAGGTCCATGTCTCTGGGTTTTTACCAGCCAGGGAATACGTGTTAATTCCTCTCCAATCTCTCCTAG	49	0.863211	GTTAATTCC	CSS_003	3	upstream	0.0440773	0.03523	0.6	-4.4	1
chr10:33475419-33475489(-)	AGACTTGAAAGAAGAGAGATAAAAGTGTGGTAATCCTGGCCACTCTCCCTAACACAGTTCTTTGTCACAG	52	0.905258	CCTAACACA	CSS_004	3	upstream	0.0301474	0.04992	-8.5	-12.5	0.003384
chr18:693178-693248(-)	GGAAGGAGCTCAACACTGAATTCTAAAGCTATGCACTTGACTGTTTTCTTTCTCCTTGACCTTTTCATAG	40	0.869996	CTTGACTGT	CSS_005	3	upstream	0.620739	0.02426	-2.3	-7.6	0.99275
chr5:176471319-176471389(+)	GTGGGGAACCATTGAAGATTTTCTGGTGGGGCAGTGGTATGATCAGACCTGTGTTCTTTCTTCCAACCAG	42	0.799721	TATGATCAG	CSS_006	3	upstream	0.5	0.002536	-0.7	-4.4	1
chr10:119001297-119001367(-)	GGGGCTGGGGTGCCGGGGCAGGGGTGCCCTGTCCGCACGTACCCACGACAGTGAGCAGCATGTTGTCCAG	54	0.7111	AGTGAGCAG	CSS_007	3	upstream	0.238631	0.04449	-1.4	-6.7	1
chrX:153736216-153736286(-)	CCAGAAGGGCTGCCCCCCACCCCCGGTGCTACCCGCCTGCCGTGCCCTGAGGCTGGCCTGGCTTACCCAG	50	0.825382	CCTGAGGCT	CSS_008	3	upstream	0.176261	0.04553	-4.4	-8.1	0.957276
chr14:105179715-105179785(+)	CACCCCCAGCCCTCTAGGTGGGCTCCAGGGTCCCATGCCGCTCTCTGAGTGCCCCACGCTCCTCAGTCAG	48	0.884314	TCTGAGTGC	CSS_009	4	downstream	0.0165907	0.04657	-0.7	-5	1
chr19:1438739-1438809(+)	TCGGGCCCGGTGGCCCCGGGAGATGGGTGTCGGGATCCCGCTGACGCCCGATCCGCGCCCGCACAGGCAG	44	0.835913	GCTGACGCC	CSS_010	4	downstream	0.108424	0.03713	-8.9	-13.5	0.001198
chr11:67049675-67049745(+)	TGGCATCTTGCCTGGCTGGGCCCCATCCTGAGCTGCCCCAGGCAGCTCACTGGGCTTCCTTCACAGCCAG	49	0.941648	GCTCACTGG	CSS_011	4	downstream	0.00524081	0.0002473	-0.7	-5.6	1
chr16:30996907-30996977(+)	CAGCAGTAACAGGTGGTTGCAGCAGGTGGCAGCCAGCCCCTGGATGAGCCAAGGTCTCTTCCCCAGCCAG	47	0.776318	GATGAGCCA	CSS_012	4	downstream	0.0746794	0.0002931	-0.2	-4.8	1
chr17:76831579-76831649(-)	TTTGTGGACGACCTGTGTGTGGACTTACGTCTTCCTCTTTTCTTCCCTTGTCCCTTTCTTCCTCAGGCAG	27	0.897473	ACTTACGTC	CSS_013	4	downstream	0.0685936	0.04273	-0.7	-6.2	1
chr1:202128578-202128648(-)	CATGGGAGCCTCCTTCTGGCCAATCAGGCAGGCCAGAGAACAGCAGCGGAGGGCCCTGTCTTTCAGGCAG	50	0.77378	GCGGAGGGC	CSS_014	4	downstream	0.0146137	0.01854	-0.3	-5.6	1
chr22:18609054-18609124(+)	TTTTTACTGTGGGGTGTTCTCGGAAACTTGTCTTCATGATTTCTTCTCATGTCCTGCTCTCCCTAGACAG	36	0.931921	CTTCATGAT	CSS_015	4	downstream	0.0359317	6.28e-05	0	-4.8	1
chr21:45217236-45217306(+)	GTGGGGGGCACGGCTGTCTTGGGGCTCATCGAGGCTGCCTGTCATGTTTGCTTTTTCTTTCCTCAGACAG	44	0.884601	TGTCATGTT	CSS_016	4	downstream	0.0201154	0.04552	0.2	-4.6	1
chr10:50741020-50741090(-)	TAAAATATTTAAGAACTACAATGAATCCTATATAACGAAAAGGCTTATAAATTTTTTTCCTTTTAGGTAG	47	0.918536	GCTTATAAA	CSS_017	4	downstream	0.153363	0.04938	-0.7	-5.6	1
chr7:76244736-76244806(+)	CATCAATATTAGATGCTTTTCCCTTTTGCTACCCTACTGATCTGTGTGTTGATCTTTCTCTTCCCACAAG	40	0.865038	ACTGATCTG	CSS_018	4	upstream	0.75	0.04641	-1.5	-6.8	1
chr17:35800535-35800605(+)	AGCAAATGATGCTTTTAGTATTATGTGTAAATACAAGTACCACTTCTCTCTTTTTCCCACAATCCTCTAG	42	0.592734	TACCACTTC	CSS_019	4	upstream	0.5	0.01783	-0.5	-5.1	1
chr10:38118616-38118686(-)	TGAGAAGAGACTCTGCTGGGCTTTTTCATGTCTGTAACATGGTATTGGCTTATCGTTTTTATCTCTGAAG	36	0.541338	CTGTAACAT	CSS_020	5	upstream	0.847222	0.01867	-3.2	-8	0.916544
chr21:45507514-45507584(+)	TGTAAGGAAAAGGACAAGTGAAACCGAGGGAACAGCTTTGAAGTGACTTTTTCTGTCCTTCGTAGAACAG	46	0.588148	AGTGACTTT	CSS_021	5	downstream	0.0773291	0.03449	-1.5	-6.1	1
chr7:117831900-117831970(+)	TAAGATTTTTGAAACACATGTAATTTATTTCAGAAATGTGATTGTTTTAACTCTGACTTTTTTAGTGCAG	41	0.784288	TGTGATTGT	CSS_022	5	downstream	0.00791812	0.018	2.3	-3.2	1
chr1:186380877-186380947(+)	TTATATGTTTCACACTGTATTTAAAAATTATTTACTGTCTATATTTCTCTTTTTTATGCTGACAGTCTAG	34	0.936789	ATTTACTGT	CSS_023	5	downstream	0.105602	0.03315	0.2	-4.6	1
chr18:44663704-44663774(-)	GTCATCAGGATGTGGTGGAATCAAATCGCCATTTTCTGATTGAGAATGTAAGCTTGGTCTGTAAGAACAG	51	0.389476	TGTAAGCTT	CSS_024	5	downstream	0.5	0.02514	-1	-5.9	1
chr19:37085227-37085297(+)	AATTGGGTAGGCCTTTGGGACTCCCTTGATAAACAGAATACAACAGAAATGACACTGTGTATCTAACAAG	42	0.553122	ATACAACAG	CSS_025	5	upstream	0.5	0.03958	-5.7	-10.6	0.045691
chr16:843963-844033(+)	CTGATGGGGCCTCTGAGTGTCCCGGGGAGACGGGTGGGGCTGCCTGTGCTTTTAACACGGGTCCATCTAG	55	0.662464	TTTAACACG	CSS_026	6	upstream	0.989362	0.03421	-6.1	-10.9	0.026879
chr3:40503367-40503437(+)	CATAAATTGGATTTTATTGTATGTATACACAATAAGTGCTTTCTTACATTGATAATTTTCAGAGGAACAG	29	0.359782	ATACACAAT	CSS_027	6	downstream	0.867188	0.03736	-1.5	-6.1	1
chr19:55739798-55739868(-)	ATCTGAGTCCCAAGAATGGGGGCTGGGCTGGGTTTCGGCTCAGTAGCTCCCCACTCCCCAAAGCGCCCAG	42	0.896849	GCTCAGTAG	CSS_028	7	downstream	0.107515	0.005763	-0.8	-6.1	1
chr7:99955779-99955849(+)	GAAGGTCCCCGGCCCCCACAGCCCTCTGGGGAGCCTCACCCTGGCTCTCCCCACTCACCTCAGCCCTCAG	38	0.927051	CCTCACCCT	CSS_029	7	downstream	0.458266	0.02921	1	-3.3	1
chr1:28564284-28564354(+)	TGCTTTGAGATCTCTTTGGGGTGAAGGATTGAAATTAAACCCTGAGCCACCGTGTCCTTGTAGAGCACAG	45	0.416282	CCTGAGCCA	CSS_030	7	downstream	0.00275671	0.04657	-0.8	-5	1
chr1:26230296-26230366(-)	AGTACAGTTTATTAGAACAGGAGAATCCTGGTTTTCTGAATTATAAATATAATCAATTCTAGATATCCAG	39	0.445866	TCTGAATTA	CSS_031	8	downstream	0.00341904	0.03832	0	-4.8	1
chr4:57335756-57335826(+)	TTTAGTAAAAATGTGAAAAGGAAATGGATTTAAAAATGACTTTTCCTAAAATTGTTCTCTAGTACTACAG	39	0.42233	AATGACTTT	CSS_032	8	downstream	0.00725265	0.0001196	-1.3	-6.2	1
chr8:68084942-68085012(+)	GTCTTCAGTTAACCAGTCTGGTAGATGAAGCTTTAGTTTGACTAACTGCTTTCTTTTGGAGAGCATACAG	41	0.705026	TTTGACTAA	CSS_033	9	downstream	0.517857	0.002536	-2.8	-8.1	0.828849
chr8:48866997-48867067(-)	GTATTGTGTTTTTTTTCTTGATTCCCGCACTACATTGATGTACTAATTTGTATTCTTTTAGTTACTTCAG	46	0.602917	ACTAATTTG	CSS_034	9	downstream	0.0163328	0.002804	-3.1	-8	0.875151
chr1:156532466-156532536(-)	AGTGTAGCCAGGCAGGGAAGAGCAGGACAAGGAGATTAAATTGGGTTTCCCAGGTTCCCTTTCAATGGAG	52	0.324612	TCCCAGGTT	CSS_035	9	upstream	0.550709	0.04414	1.4	-3.5	1
chr5:176916842-176916912(-)	GCCAGCAGGACCCAGGTTGGGGGGTGGGGCCATGTCAGGAAGCTCAGCCATGCAGGGCCTTGAATGGCAG	46	0.54033	GCTCAGCCA	CSS_036	9	upstream	0.177299	0.003038	-4	-8.6	0.758822
chr3:42835781-42835851(-)	GTTAGGAATATTTTAAATACATCCAGATATTTAATAATGTTCAGATGCTTTTAATTACAGAACCTCATAG	37	0.47796	AATAATGTT	CSS_037	10	downstream	0.654885	0.03501	-0.4	-5.5	1
chr1:225140316-225140386(+)	CATAGCTGTCAGATTGTATTGTATATTAAATATAATAATGTGAATTTTGTTACAGCCAGTTCCTTTATAG	54	0.666507	TTACAGCCA	CSS_038	10	upstream	0.625	0.04306	-4.8	-9.4	0.295351
chr1:89458441-89458511(-)	CCTTGTTCCCGCAAGCCCGGAACTGCCCAAATCCCGCCCCTCCCCTCCCAAAAAAACACCCCTCATCCAG	26	0.501129	ACTGCCCAA	CSS_039	10	upstream	0.523438	0.03315	-5.1	-9.7	0.20193
chr3:52283601-52283671(+)	AGCCTTGTGCAGTGAGTTCTCCTAAGGTCTGGCCTTGCCCCTTTGCTCTGCCCCTGAAGTCTATCTGCAG	25	0.563452	CCTAAGGTC	CSS_040	11	downstream	0.634444	0.001982	-1.1	-5.5	1
chr4:185620745-185620815(-)	TGCCACAGGAGTTTAAGTGGGAGAAAGCAGTTGTCTAATCTGTTGGTTTCTAAATTGAGTCTCTGGACAG	38	0.452215	TCTAATCTG	CSS_041	11	downstream	0.444142	0.01488	-1.4	-5.8	1
chr7:99955783-99955853(+)	GTCCCCGGCCCCCACAGCCCTCTGGGGAGCCTCACCCTGGCTCTCCCCACTCACCTCAGCCCTCAGGCAG	34	0.772565	CCTCACCCT	CSS_042	11	downstream	0.171827	0.0002141	1	-3.3	1
chr2:109102884-109102954(+)	CTAAAGTTTGTATTTTAAGGAAAACCTCTTTAACTAGTGAAGATAGGATTTGCTAAAGCTAAATTTAAAG	57	0.421801	CTAAAGCTA	CSS_043	12	upstream	0.687103	0.02511	-2	-7.1	0.999922
chr19:34887403-34887473(+)	CTTAGGTCAGTGCCCTCCTCTAGGCCATATGGCTAGCTCCCATGGGCTGGGGTCATGTGGGTGACCACAG	42	0.548071	TCCCATGGG	CSS_044	12	upstream	0.00274486	0.0002093	-0.4	-5	1
chr1:11272543-11272613(-)	TGATTGTTAAGCTCACCCTCAGTCACGTCTCTTCCTTGGAGATTGTATGTTAGCAGTTACTGTATGTTAG	52	0.701732	TGTTAGCAG	CSS_045	12	upstream	0.0799343	0.03956	-2.5	-8	0.929957
chr6:32095539-32095609(-)	ATGAGGGATGGGGCGGGGGCTTGTGTGCGATCTGTAGGCTGGGGCCACCGAACGACCCCCCGACGCTCAG	36	0.270726	CTGTAGGCT	CSS_046	12	upstream	0.0463199	0.04967	-0.8	-5.9	1
chr6:18256698-18256768(-)	GTTGACTTTGAATTGGCTTTGAATTTATTCTTGTGTACATTACTGGGTAATAAATACCATTAATAATAAG	52	0.257306	TAATAAATA	CSS_047	12	upstream	0.0147631	0.03048	0.9	-4.4	1
chr1:32096321-32096391(-)	CTCCCGCTACTGCCCACGCTCTGCCAATCCTGCCATGCAGCTTGACCGCTTCATCCAGGTGTGCACCCAG	53	0.935868	CTTCATCCA	CSS_048	12	downstream	0.220261	0.01416	0.7	-4	1
chr5:70270108-70270178(-)	TACTGTTGCATAGGAACAAAAAGTACAAAGAGAATAGCTTTTTGGTCTTTTCTGACAGCCTACATTTTAG	55	0.807608	TCTGACAGC	CSS_049	12	downstream	0.0498582	0.04391	-4.6	-9.4	0.31072
chr6:119511060-119511130(-)	TTTTTTTTTTAATGTTGGGCATATTTTTAGTATAAATTTGAGAAGAGATTACAAAATGTTAAAAAATAAG	53	0.380216	TTACAAAAT	CSS_050	12	upstream	0.0291307	0.04665	-2.5	-7.8	0.92288
chr2:225670231-225670301(-)	GTGTGTGTGCCCATACATCTCATTCCCATACGTGTGCTGTGGCTTGTGTTTACAGCATTTTCATCAATAG	52	0.888793	GTTTACAGC	CSS_051	12	upstream	0.428571	0.02269	0.9	-3.8	1
chr8:28625905-28625975(-)	GCCTATGACTAGTCTGAAGAATTGTGTTGAGACGTGTCAGTTTCTAGAAAGTTCAGTCGAGTCTGTGAAG	55	0.866781	GTTCAGTCG	CSS_052	12	upstream	0.390931	0.0254	1.6	-2.9	1
chr14:23242937-23243007(-)	CTCACACTGAGTTCCATTCAGTGACACTTGAACTCAGCCCAGCTGACCTCTTCTCAATTCCAACTCAAAG	46	0.709561	GCTGACCTC	CSS_053	12	upstream	0.165516	4.29e-05	-5	-9.6	0.262752
chr11:62649282-62649352(+)	CTTAGGCGCTGGGAGAAGGGAGGGTGGGGAGGTCAGGGGCCTCTCAGAGGGGCCTCACTTGTTAACCCAG	46	0.880555	TCTCAGAGG	CSS_054	12	upstream	0.111961	0.001405	1	-3.8	1
chr10:89519557-89519627(-)	TGTGCCAAGCATTTTGGTGAGCTATACATTGTTTTATTTAATCCTCATTTATCTAAGGAGTACATATTAG	26	0.47713	CTATACATT	CSS_055	13	upstream	0.834821	0.04455	-1.4	-6	1
chr17:73620767-73620837(+)	GGTGAGGTGGTTTGGTTTCTGCTGGGGTGGCAGGGCCGGGTGTGTGTGGTCTGAGCAGCAGTGGACCTAG	54	0.826994	TCTGAGCAG	CSS_056	13	upstream	0.0831418	7.55e-06	-1.4	-6.7	1
chr20:57417271-57417341(-)	AAAAAAAAATCAATTTCCAAGTCGGATGAGATTTTTTAAAGACATTTCACTTATCAGTCTTTCCCCCCAG	53	0.903154	ACTTATCAG	CSS_057	13	downstream	0.5	0.03832	-0.6	-6.1	1
chr5:159849632-159849702(+)	GAGGTCAAGTTTATATACACAGTATTTAAGTTGTACAGGTATTTTGCTGCTGGAATATTCTTATGGTAAG	35	0.547742	TTGTACAGG	CSS_058	13	upstream	0.0179346	0.008582	1	-4	1
chr12:48459016-48459086(-)	TTTATTGGGACATAACCCTATCATAAATCAAGGAACATCCACAGATTTCTTTATCCCACTTACTCTGAAG	41	0.417056	ATCCACAGA	CSS_059	13	upstream	0.0211304	0.04985	0.7	-4.6	1
chr20:60712018-60712088(-)	AGCCTGGCCGCCCTCCCCAGAAGAGGGCGCTGGTTCCTTGGCACCTTGTGTGGCTTAGGTAACCATGAAG	57	0.287149	GCTTAGGTA	CSS_060	13	upstream	0.0107151	0.002887	-0.7	-6.3	1
chr20:47707221-47707291(+)	ACTTTTCGAATAATTATTCCTGTTAACCATTTTCTGTTGGATCTCATTTCTTAACAGCCTGGGTTACTAG	26	0.725786	GTTAACCAT	CSS_061	13	downstream	0.0232114	0.0286	-1.3	-6.1	1
chr2:75915090-75915160(-)	TAAAAATACACTAATGTTGAAAGATTTCTTTATAACTTTTGTAATTTTCTTTGTAAGTTGGAATCCACAG	32	0.472636	CTTTATAAC	CSS_062	13	downstream	0.0183332	0.04031	1.2	-3.7	1
chr3:131188630-131188700(-)	ATTTTTAGTTTACATTGTGGTTTGATCAGTGCTGTTTAAAATTGATAGTACTTAAAAGTGTTAACTTTAG	54	0.72751	ACTTAAAAG	CSS_063	13	upstream	0.00777484	0.001448	-0.4	-5.3	1
chr9:90582559-90582629(-)	TGGGGACAGGGAGGTGACTAGTTTCCTTCTGCTGTTCCTTACTTGCCACCCTCAGGCTCTCCTCCATCAG	17	0.733899	GGTGACTAG	CSS_064	13	upstream	0.59375	0.004177	-2.8	-8.1	0.920419
chr2:87276913-87276983(-)	AGCAAGTGCATGTTAACTGCTTTTGAAATTATTATTACAATAAAGTCTGTTACTCAGGTGCTCTCATCAG	16	0.519035	GTTAACTGC	CSS_065	13	downstream	0.225797	0.02156	-4.7	-9.3	0.284449
chr8:48707075-48707145(-)	TCTTTATTTTGGACATATGTTACTTTTATAACAGATGATGTGAGATGTTTTACTCAGCATTAAGTTTCAG	56	0.550105	ACTCAGCAT	CSS_066	13	upstream	0.00814	0.0375	-4.6	-9.2	0.388887
chr1:235652560-235652630(-)	ACGTGCATGTGCGAGGTGAAGATCAGTAACTGATGTTAATGCCAACACATCTCTCAGTGTGCTTGTGAAG	33	0.336488	ACTGATGTT	CSS_067	13	downstream	0.0518721	0.0008154	-1.5	-6.8	1
chr9:131094374-131094444(+)	CAAATCGGGCCCTGGGAACCATCAGGAAGGGTTCTAGGGGAGGCTCATGGTTGTCAGAGGGTCTCCCCAG	47	0.335835	GCTCATGGT	CSS_068	13	downstream	0.0970928	0.02397	-0.7	-5.6	1
chr2:101640029-101640099(+)	ATTTTTAATACTTTCTCAATTCTGAACCACATGAATACATTAACAATTTTTTTTAAGTTTTTTTTTTAAG	43	0.613072	ATTAACAAT	CSS_069	13	downstream	0.425141	0.02131	-4	-9.3	0.215924
chr4:184577127-184577197(-)	TGGGCTTGAATGAGAAAGTAAAGACCCTCTATTTCTAATTCATTTATACCACTAAACAAAACTCATTCAG	38	0.350284	TCTAATTCA	CSS_070	13	upstream	0.344047	6.51e-06	-2.4	-6.1	1
chr4:84358263-84358333(-)	TTAGCATCTACTAAAATGAAAATGGTAGAAATTTTGTCACTAAAAGATCAAGGGCTCATATTTCTAACAG	50	0.54229	GATCAAGGG	CSS_071	13	upstream	0.228299	0.03337	1	-3.8	1
chr14:39627619-39627689(-)	GCATTTGGAAATTAGTTAATAATTAGTCCCTCTTGCTTTTTTTGGAGGAGAAATACTGTATTACTTCTAG	22	0.697935	AATAATTAG	CSS_072	13	upstream	0.205863	0.006037	-0.6	-5.9	1
chr11:62556411-62556481(+)	TAAGTTATCACTAACACCCTACCAAGAGACTGTATCTAGAGACATTAACCTGAAATCTAGGACTCAGCAG	48	0.530915	ATTAACCTG	CSS_073	13	upstream	0.154342	0.03604	-2.4	-7	0.999989
chr21:37416267-37416337(-)	ACATTAATATTATGTAATAACTTAATCAGCTTTGGAGTTTTACACCTTACTTTAAAAAATACCTTAACAG	49	0.428273	CCTTACTTT	CSS_074	13	upstream	0.134517	0.02452	1	-3.3	1
chr6:105244644-105244714(-)	TGCAAAGATTTTTATTGTGTGAAGAATATGAACTTTAAAAGGGACTGTTTTTAAACCTGGATAATTTTAG	37	0.634753	CTTTAAAAG	CSS_075	13	upstream	0.117822	0.009984	1.4	-3.7	1
chr19:23545541-23545611(-)	ATTTTGTAGGTAAGATTTTTAAACTATATTCATGTGAGTCTAGGTGAGTGGAGTAATTTATTATTTTTAG	47	0.590394	GGTGAGTGG	CSS_076	14	upstream	0.659476	0.004316	1.4	-3.6	1
chr10:81423004-81423074(-)	CTGTTGAAGTCATATTGAGCTGAAATTTCCCTTAATTACAATTCTTACTATTTTAACTATTTATGCTAAG	47	0.682017	TCTTACTAT	CSS_077	14	upstream	0.625	0.003242	-1.1	-5.7	1
chrX:48751114-48751184(-)	TGGTGAGTAACTGGTGGTCGGGGGAGTGGGAAATACTCCACCTGGCCTCTTCCACTCATCCTTACCCAAG	40	0.608131	CTCCACCTG	CSS_078	14	upstream	0.0349391	0.001279	0.3	-4.2	1
chr17:72767983-72768053(-)	GCCTGGTGGTGGTAATACTGTAACTTAGCAGGCTTTGTTCTCTCTGGCTCACGTAGGTGGCTACGAGCAG	27	0.759298	ACTTAGCAG	CSS_079	14	downstream	0.0465595	0.006945	-2.7	-7.9	0.956432
chr1:225976651-225976721(+)	TCTTCTCATCAGACCATAGCAGGATTTAACATTTAACATTTTTCAGAAGCTTCTAATAGACTTCATTCAG	56	0.735405	TCTAATAGA	CSS_080	14	upstream	0.5625	0.0112	-2.7	-7.5	0.993556
chr22:51019996-51020066(-)	AAAACCCTGACTTCCCCTCATTGCCCCAGCCCTTCCCACTCCTGCCCCAGCCCCATCACCACCCTGATAG	28	0.356384	CCCCAGCCC	CSS_081	14	upstream	0.0267727	0.03774	-1.6	-5.6	1
chr2:172585142-172585212(+)	TTTACAATCAAAGACTAGAAGTTTTTCTACAGAAATTTAAAATTGCAAGTTTACAAACTAATTTTCTCAG	47	0.695514	TTGCAAGTT	CSS_082	14	upstream	0.0327887	0.02019	-2.5	-7.8	0.963302
chr3:183881970-183882040(+)	GCCTTCATGCCTTGCTGGAAGTGAACTATCCCCTTCTCCTTGATGCTCCTGTAACATACTACTCACTCAG	48	0.476119	TGCTCCTGT	CSS_083	14	upstream	0.0172182	0.04326	-1	-6.2	1
chr14:21825539-21825609(-)	TGATTTAGATCATGAAAGTTATTTGAAATATTATTGCTTTGGGGGAAATACTTATATGCTAATGATTCAG	54	0.655386	ACTTATATG	CSS_084	14	upstream	0.0207885	0.01192	-1.4	-6.4	1
chr6:170865882-170865952(+)	TGTTTTGTATAGCCATAGAACTGGCTTATAGGACTGTACAGGTTACCTGGATCCTTAAATTAAACTTTAG	45	0.512072	GGTTACCTG	CSS_085	14	upstream	0.528125	0.004251	0.3	-4.2	1
chr10:103771554-103771624(-)	CTCTGCCCTGATTACCCCAAATGTCAAGGACAAAGACATAATTGATAAACAATCCTAAAGTTGAATTTAG	41	0.362328	CATAATTGA	CSS_086	14	upstream	0.0766777	0.0112	-0.3	-5.6	1
chr16:50815072-50815142(+)	GAAACAGGTCTTAGAAACCTTAGTTCTTTGTATACTATCTCTGTAAGGCACGGTATAATGCATATTGAAG	45	0.554264	CTGTAAGGC	CSS_087	14	upstream	0.0824485	0.03315	-0.7	-5.2	1
chr5:54922501-54922571(-)	GGATTTAAATTGTACTATGTTTACCTTAATTGTAAAAAGCAAAGTGCAAGATGAATATTAACCCCAAAAG	48	0.690541	GTGCAAGAT	CSS_088	14	upstream	0.065719	0.001406	-2.1	-7.6	0.992964
chr6:2482136-2482206(+)	GGTGAGAAAGAAGCCTAGACATCCCTAGAGCCACCTGCTGTGCAGCCACCTTTTGAGAAAGTGTCCCCAG	56	0.673049	TTTGAGAAA	CSS_089	14	upstream	0.5	0.04132	1.4	-3.8	1
chr13:103422450-103422520(-)	TAGCTACTGAATGTGTTCATTCATAGTTTTTGTGTCATATCCATGTCTGCCAACTCACCTTTCACAACAG	23	0.399564	ATTCATAGT	CSS_090	14	upstream	0.0891626	0.01998	-0.3	-5.1	1
chr7:66489802-66489872(+)	TGAATTCTCAGTGTGGGAGGGAGGGTAAGAGAGCTTTGCCTTTGCCCCTTTGAACAATGTATTTCTGAAG	45	0.434812	TTTGCCCCT	CSS_091	14	upstream	0.0682742	0.04848	-0.9	-5.7	1
chr13:20315803-20315873(-)	AGTGATAGAGAACTTCTATGCTTATTGGTATAAAAATATGGAAAGGGAAACTAAAAATATTAATGTGCAG	54	0.413241	ACTAAAAAT	CSS_092	14	upstream	0.010091	0.0006446	-2	-7.3	0.996857
chr3:10167225-10167295(+)	CCTCTTTTTCATTGTAGGTGTTGTGTGTGTCTGTGTCTGTGTTTGGAGTGACATTAATCCTGAACACCAG	51	0.420082	AGTGACATT	CSS_093	14	upstream	0.00501456	0.03883	-3.4	-8.2	0.84163
chr1:101458310-101458380(-)	TATACCTGGGAGAGCTAATTGCATTAATAACATATTATGTAGTTTCATGGCTAAGAACAGTGGCATCTAG	54	0.587737	GCTAAGAAC	CSS_094	14	upstream	0.498644	0.02482	-3	-8	0.916544
chr2:97285513-97285583(-)	ATGGCATAATCTTCTTTATATGGTGTACATACATGGGGAGCGTCCCCAGGGTTTGACTATAATTCCTCAG	48	0.532872	CCCCAGGGT	CSS_095	14	upstream	0.468285	0.0112	1.4	-3.3	1
chr10:67457776-67457846(+)	ATTTTTCTACTCTCACATTTTCCTCATACATAACATAGAATTTGTTAATGGTATTTAACTTTACTCTTAG	48	0.842821	GTTAATGGT	CSS_096	14	upstream	0.431818	0.02839	0.4	-5	1
chr13:103298559-103298629(+)	TTACAGATTTTGTTGCATATGGTTTTATTTGTCTCATTCAATGAACTCTTGAATCAAACCAGTTATGTAG	36	0.667854	TCTCATTCA	CSS_097	14	upstream	0.27244	0.01217	0.7	-4.1	1
chr6:110086131-110086201(+)	TTGTTTCTTAAAGAAATCTAAAGTAGTATGGAAGTTCTTTGGTGATGGAATAATGATTGAAAATCTTAAG	45	0.718091	GGTGATGGA	CSS_098	14	upstream	0.183484	0.0112	2.1	-3	1
chr13:26971205-26971275(+)	AAATAATTCTCATCAGAAGGACTTTAGCCAATGTACAATTAACCTCAAGTCTAATATAGCTATTTCATAG	54	0.883339	TCTAATATA	CSS_099	14	upstream	0.181257	0.009075	-4	-8.6	0.540746
chr11:110128652-110128722(-)	ACTAATTTTTAATTCCAGGTATTTTGCAACTTTAGTTTGATATGCTCCTACTTAAATATATTACATTTAG	40	0.438127	TTTGATATG	CSS_100	14	upstream	0.176896	0.01733	0.8	-4.6	1
chr17:29588644-29588714(+)	AAAGCAACCAGTTACAAGTTAAAGAAATGTGTAGTGCTAAATGTGAACTGCTAATTTTTTTTCTAAGTAG	40	0.529579	GCTAAATGT	CSS_101	14	upstream	0.136328	0.006963	-2.3	-7.6	0.986378
chr15:49044680-49044750(-)	TTGTATTTTTAATATTAGCATTTTAAATATAAAATTGTATAAAGATTTTTACTAAGCATTAACTTTGAAG	51	0.662603	TTTTACTAA	CSS_102	14	upstream	0.128726	0.0233	-0.3	-5.1	1
chr12:110449725-110449795(+)	TTGTACTTGAAATATCTGTCAAGCACATTTCCCTATTTTAATGTAATACATCCAATTATGTAAATGCCAG	41	0.740498	TTTAATGTA	CSS_103	14	upstream	0.12129	0.04222	0.4	-5	1
chr10:70956663-70956733(+)	AACGTAAAGTACTTTGGCTATGTAAAATGTTGTATATTTAATTATAAATCTTTAAAATTAAGAAACCCAG	40	0.538879	ATTTAATTA	CSS_104	14	upstream	0.118456	0.0112	0.1	-5	1
chr11:64494850-64494920(-)	GATGTGGATGCCTCCCGTGGAGAGGGGAAGGGTTGATGAAGTCCCAGGGACCTGGAAGTGTGTTCTGCAG	50	0.422736	AGGGACCTG	CSS_105	15	upstream	0.78044	0.01198	-0.4	-4.7	1
chr20:43561627-43561697(+)	CAGTGTGCCACCCTGATTATTCCCACCACTCCATCCAACTTTTCTCTCTCTGTGGTGTCTGCACCACAAG	33	0.584377	CTCCATCCA	CSS_106	15	upstream	0.71875	0.00551	0.4	-4.2	1
chr9:90585560-90585630(-)	TCTCCAGACATTGCTTGTGGGGCTGGGGTCACCTCCCCAGGCATCCTTTTCTCAGCCCAGTGCCTGCCAG	54	0.911832	TCTCAGCCC	CSS_107	15	upstream	0.708333	0.03315	-2	-6.1	1
chr7:96337541-96337611(-)	AGTTCTGGAATTAATTATGTGTTGTAGGCATTCTTAGTTTTTTGTTTTGGTAATGGATTTATCTATTCAG	36	0.842421	TCTTAGTTT	CSS_108	15	upstream	0.625	0.003565	1.3	-3.1	1
chr3:135768015-135768085(+)	TCAAACTGAAATTACTAACTATTGATGTTATTGTCATTGTTTGTTCAGAGGAACTAATCTTCCTAAGCAG	18	0.44221	ACTAACTAT	CSS_109	15	upstream	0.5	0.003146	-5.1	-9.7	0.15585
chr16:82184942-82185012(-)	CTTCAAATTAAAAATTTTTCCAATTGAATTTTTTTCTGCTAATAATTGGGCTTAGGTGTTTCTCCACCAG	42	0.247134	GCTAATAAT	CSS_110	15	downstream	0.470833	0.04981	-4.7	-10	0.082709
chr7:44795938-44796008(+)	TTGGGGGTGGCATTTCTGGAAGATCCTAGACTCTTGGACACCAGTGGCTTCCTGACCCAGGCCTCAGCAG	55	0.848654	CCTGACCCA	CSS_111	15	upstream	0.055005	0.007438	-3.6	-7.8	0.991743
chr17:80013791-80013861(+)	TCTTAGGCATTCTCCGAGCGGGTGATGGGCAGGCAGGGGTGGCCTGGCCCTTCACTGCCTGTGACGCCAG	54	0.69853	CTTCACTGC	CSS_112	15	upstream	0.030745	0.03874	-2.5	-6.5	1
chr15:91549974-91550044(-)	TGGAAAGTATCAAAGCTGCCCTTGGACATGCTGTGTAGAAGGCTGGGTCAGGGAGAACCTTCATGGTCAG	50	0.740382	GGTCAGGGA	CSS_113	15	upstream	0.0810959	0.01358	1.7	-6.3	1
chr5:145883301-145883371(+)	TTTTTTATTTGGCAAGCTAGTTATTCTGTAAAAACATATTTTGATGGAGTTGGTAAGAAGGATAATGTAG	56	0.560297	GGTAAGAAG	CSS_114	15	upstream	0.027494	0.01265	0.9	-3.8	1
chrX:153229750-153229820(-)	TTTCCTCCTCCACCACAAGTTGCCCCGGGTCCCTAGTGGTGGCCTTCTCATCCCACGGTTCAGTCTCCAG	50	0.6322	TCTCATCCC	CSS_115	15	upstream	0.0299898	0.0112	1.3	-3.1	1
chr1:27677229-27677299(+)	AGCATCTACGCGGGCCACCAGCAGTGCTCCACTAAAGCTCACCTCCTGTCCTCAGTACTCCGTCCCGCAG	35	0.464635	ACTAAAGCT	CSS_116	15	downstream	0.00682716	0.04124	-3.5	-8.3	0.799192
chr1:186300728-186300798(-)	TTTTCAAATGAGAGAACTAACAAAAACAGGTAACCCTTCATCTACTACACTGATATGGTTAATATATTAG	49	0.652877	CTACACTGA	CSS_117	15	upstream	0.0774635	0.005656	-2.9	-7	0.999997
chr12:108917426-108917496(-)	AAAACTGTCTTGGCTTATTTTCACAAATAAATGAGGGGCCACGAATTGTTGCTTCAAAAGGTCCATTCAG	56	0.601472	CTTCAAAAG	CSS_118	15	upstream	0.0265147	0.03627	0.2	-4.8	1
chr9:131222706-131222776(+)	TGTCCTGCTCGCTTGGTGGCTAGGCTTTTTGGTGGCCCCCAGAGGCTGTGAGCTCTGTTTTTATGCCCAG	51	0.632572	TGTGAGCTC	CSS_119	15	upstream	0.0242743	0.02998	-1.1	-6	1
chr17:80209418-80209488(-)	GCAGGAGGTAGACAGCGACGTTGGCAGAGACACCTTGAGTCGCAGTTGGGTTTCATGAGTTAGCTTTGAG	55	0.782284	TTTCATGAG	CSS_120	15	upstream	0.0198111	0.03535	0	-4.8	1
chr1:36212578-36212648(-)	CCCGGCCCTCTCTGAGGAATTTTTTACACTATTCGTTGTGCTCATTGGTTCTTAGGTTCTTAAATGTTAG	15	0.366856	TCTGAGGAA	CSS_121	15	downstream	0.122185	0.01484	-0.7	-5.2	1
chr6:42994860-42994930(+)	ATTTCAGCTAACATTTGCAGAATGCTAACCATGATACTCATTTTCCAATGTGGAGCTTGTGAAAAAACAG	28	0.87318	GCTAACCAT	CSS_122	15	downstream	0.0167929	0.0028	-5.4	-10	0.125878
chr11:3726601-3726671(-)	TTTGGTTGTTGTAAACTGCATTTTTTTTTGGTATGGCCTTTTGATTCTGGGAAGCACATTCATTCTATAG	14	0.34159	TGTAAACTG	CSS_123	15	upstream	0.0157369	0.04269	-1.4	-6.5	1
chr1:8924136-8924206(-)	CGGTGGAGCACACTGGGAGGATCACACTGATGAAGCGTGTCCCTCCTTTCCTTAGTGGTGTCTATCGAAG	30	0.902915	ACTGATGAA	CSS_124	15	downstream	0.00689552	0.02247	-1.5	-6.8	1
chr7:30475712-30475782(-)	AGGCTTCCCAGCTGTTCTGATGTTGAAGCTAAGATTGAATGTAGATGTGTCTTTAATAATTCACCCCAAG	38	0.681588	ATTGAATGT	CSS_125	15	upstream	0.0686707	0.01942	0.6	-4.7	1
chr13:48654126-48654196(-)	CCAGCGAAAATGAGTATGTCAAATAACATATTAACACTTATTTTTTAAAATATGATTGAATTAAATGCAG	34	0.784509	ATTAACACT	CSS_126	15	upstream	0.0128016	0.03328	-7.1	-11.7	0.007321
chr1:47108988-47109058(-)	TTTCCTCTAGACTGTCTATTGCTTTGAAATTGCAGTTTGTTGTGATGGTACCTTATTGAGCCTTGATAAG	55	0.848191	CCTTATTGA	CSS_127	15	upstream	0.0690364	0.00192	1	-3.4	1
chr12:109923731-109923801(+)	AGGTACCCGCTGAAGGCTTGTTTTCTTTGTTTTCACTTTTTGATGGATTGTGGGAATGTATAACCCCCAG	43	0.747622	TTTGATGGA	CSS_128	15	upstream	0.0475436	0.01493	2.3	-3.2	1
chr6:26373039-26373109(+)	AGCTGAGCAGCTAAAGCTTGGGGTGCTGCAGGCTGGGGAGGCTGAGCGCACCAGCGCCCATGACCTACAG	50	0.464301	GCGCACCAG	CSS_129	15	upstream	0.0263516	0.04366	-3.3	-7.9	0.985421
chr1:151342439-151342509(-)	ATCAGCCCTCCTCCCACCCTCCCGGGGCCCTGCTGGACTGTCTGTCCACCTTCAGGTCATGTGTCTCCAG	48	0.651325	GTCCACCTT	CSS_130	15	downstream	0.475	0.0158	1	-3.3	1
chr7:148453989-148454059(+)	AATACAGTAGATGTTATTCACCGTTATTTTTAATTTATAATGTGACAAATTAGTCATCTTAAAGCTTTAG	20	0.775083	ATTCACCGT	CSS_131	15	upstream	0.0601131	0.03983	1.4	-3.1	1
chr17:45216272-45216342(-)	TGTGAAGATAATGACCAGGGCTTTCCCTGTGTATATATATAAATTGTATCAACTTGTTTTCTCTTACTAG	48	0.216698	TTGTATCAA	CSS_132	15	upstream	0.0666896	0.004766	1	-3.8	1
chr3:45046697-45046767(+)	GGGATTCCAACTCCTATTCTCAATCTTAAAAAGAAGTTATTTTTCCTCCTCCAAGTGGGAATTTTACTAG	28	0.810781	TCTTAAAAA	CSS_133	15	upstream	0.0817413	0.03966	1.3	-3.6	1
chr1:179835004-179835074(-)	CTGAATAATTTCCAAATGCATGTTTCTAATAATAATGTGAACAACTGCAAAACCCATGAGTCGTCTGAAG	29	0.49208	TCTAATAAT	CSS_136	15	upstream	0.136415	0.03031	-2.7	-7.5	0.987209
chr1:1233508-1233578(-)	TCCGGGTCTCCAAGGTGAAGCAGGAAGTGGGTGGTCGGGGCCGGGTGGTGGCTGAGGGCAGGGGCCACAG	55	0.737623	GCTGAGGGC	CSS_135	15	upstream	0.137558	0.03996	-2.7	-7.7	0.996313
chr22:50966161-50966231(-)	ACTCTTCACAGAAAAAAAAAAAAAAAAAAAAAAAGCTGCTAAGTCATTTACCATAAGTCACTGAGAACAG	50	0.570055	ATTTACCAT	CSS_137	15	upstream	0.122821	0.02635	0.1	-4.4	1
chrX:47315813-47315883(-)	AAAAGCATTAAAAACAACTTGCTATCTACCTTCTTCCATCCCCCAGTGCTGACCATGCTGCCTTGAACAG	52	0.476957	GCTGACCAT	CSS_138	16	upstream	0.690062	0.03315	-5.4	-10	0.142833
chr19:15565389-15565459(-)	TGGGAAGCTAGGGGTGGGGGGACCATGCTGGGAGTGTGGGGGTGGCAGGTGCCTGACCTGACCCACCCAG	56	0.614525	CCTGACCTG	CSS_139	16	upstream	0.0531862	0.03315	-3.3	-7.3	0.999918
chr6:49456233-49456303(+)	TTAAATTATGCAAAGATAACTTTCGAGTATAATATGATGAGAGAAATCAGCTTTTTGAAATAATCTGTAG	49	0.771827	AATCAGCTT	CSS_140	16	upstream	0.0506789	0.01687	-1.7	-5.9	1
chr3:52547091-52547161(+)	TCTGTAAGTTACACTAACCTGATTCCATGACCCCCCTAAACTGTGCCCTGTCAGGGCCCATTTTCTCCAG	17	0.388392	ACTAACCTG	CSS_141	16	downstream	0.352176	0.03315	-4.7	-9.3	0.338739
chr2:27460837-27460907(+)	TTCAGGGGAGCTCCTGGGGACTCTGGGCTCTGATGAGCACAGTCAGAGATTCTGCACACTCCTTCATCAG	45	0.507722	AGTCAGAGA	CSS_142	16	upstream	0.00478473	0.03315	1.7	-6.3	1
chr14:24707708-24707778(+)	CGGGGCTCAATGCTAGGGTCTGTGGAAAAGTCCCTGGGCTTAAGGAATCCAGAAGGAGAAGATAATAAAG	57	0.270414	AAGGAGAAG	CSS_143	16	upstream	0.047998	0.04668	2.5	-2.5	1
chr10:96306047-96306117(+)	GGGTGGGAGAAAGGCTGTTTCTTGTTGGAGTTGAGTAGTTGGTAATTTTTTTAAAACTGCAATTTGAAAG	45	0.746529	GGTAATTTT	CSS_154	16	upstream	0.347249	0.008285	0.5	-4.1	1
chr4:17825183-17825253(+)	GTAATTAAGTTTGCAGAGTAGGTGAATGTTAGAGATAAAACATGTTTTGTCATAATAATATTTAAATTAG	42	0.366683	AAACATGTT	CSS_145	16	upstream	0.0491409	0.03315	-1.8	-7.1	0.999855
chr12:109536907-109536977(+)	AATAACTTGCACTAGAAGCTTTCTTATTGAATTCTTATGGTTTCCAATGAGAATCTGATTTTAAGTCTAG	26	0.730047	TCTTATTGA	CSS_146	16	upstream	0.00725807	0.0217	1.3	-3.4	1
chr13:31711677-31711747(-)	ATAGTGGGTTGAGTATGTGGAGAAGCAGTTGAAAATGAACTGGATGGATCTGAGTTAATCTGATAACTAG	53	0.664668	TCTGAGTTA	CSS_147	16	upstream	0.0130031	0.03315	0	-7	0.999993
chr15:66821103-66821173(+)	TAATTTCTCAGAGCAGCATTTGAAGGCTTAAATTATTTCACTTAAAAAAAAAACTGAGTATTCTCTGAAG	44	0.307067	ACTTAAAAA	CSS_148	16	upstream	0.0563532	0.03315	-0.4	-5.3	1
chr18:21946946-21947016(-)	TAATTTTTTAAGGCCTTAATATATTTTGAAGGAATGATTTTCACCATTGTATATTTCTTGGTATTTAAAG	43	0.942783	TTTCACCAT	CSS_149	16	upstream	0.0302504	0.04552	0.1	-4.4	1
chr3:195799039-195799109(-)	CTTTCAAAACAATTTGTTTAATCCTTGACTTAAATGTTTATTTTAAAGTAAACTTAAGTTCATTTAAAAG	51	0.486379	AGTAAACTT	CSS_150	16	upstream	0.00854495	0.01903	-0.7	-5.6	1
chr7:26233330-26233400(-)	TGGAAAGCTGGAAATGGATGTGAGGAGACAGTTCAAAATGGTATTGAAAATATTAAGTGATTACTTAAAG	47	0.460028	ATTGAAAAT	CSS_151	16	upstream	0.00588882	0.03315	0.6	-4.7	1
chr12:55361692-55361762(-)	TATGAATATGTGTGAGTTTTTCCATGAAAAAGCTCCTTGGAAAATGTAGTAAGTGACTTCAACCTATAAG	52	0.657084	AGTAAGTGA	CSS_152	16	upstream	0.0129593	0.01069	1.1	-3.9	1
chr12:112457473-112457543(+)	ATTTCTTAAACAGGGGCCCCTTGGGAAGGGGAATTAGCCCCAAAAGTCCCTGGAACACCCACTTGCTCAG	43	0.326689	CCCAAAAGT	CSS_153	16	upstream	0.00722441	0.03042	0.7	-4	1
chr4:129886489-129886559(-)	AGCATGAGCTGTTTTCTTTATGCTGTATAATGGTGTATTGAATTTTCACATACTCAAAGTAAGCTTCTAG	27	0.529691	CTGTATAAT	CSS_155	16	upstream	0.319853	0.03315	0.3	-4.5	1
chr14:65392638-65392708(+)	TAAATAATATGCTGAGAATAGAAATTTTAATAGAAGTTTTAAGAAACTCTCTAAGACTTAATTACGTAAG	54	0.391906	TCTAAGACT	CSS_156	16	upstream	0.215122	4.71e-05	-4.1	-7.9	0.956432
chr7:138957956-138958026(+)	AAGCAATTCAGCAAGTATTTATGGAGCATATTATATAGGCAGTGTTGGGTTAAAAGTTTGTTTTGTAAAG	53	0.446506	GTTAAAAGT	CSS_157	16	upstream	0.193151	0.03354	1.8	-3.7	1
chr15:89870310-89870380(-)	GGGCAGGATCTAGGCAGGGGACTGGCAGGTGGGCGGCCTAGCCTTCGGCTTAGCCTTAGCCCTGCCCTAG	52	0.843516	GCTTAGCCT	CSS_158	16	upstream	0.130397	0.02757	-1.2	-5.8	1
chr10:102276734-102276804(-)	GCAGATGCTCCCTGGATCTGGCTGTTAAGTTTGCTGGTTTCTATTTTCAGTGGGCTGAGGGCCATGTCAG	28	0.709182	GTTAAGTTT	CSS_159	17	upstream	0.67965	0.006804	1.8	-5.3	1
chr2:17941108-17941178(+)	GAACTGGCTTATAATATATTGTTTGAATTCCTGTTATGAGCTTCTGTTTCTTTAACAATATTTTGTAAAG	39	0.718854	TATGAGCTT	CSS_160	17	upstream	0.5	0.01607	-1.1	-6	1
chr18:46623885-46623955(-)	TGAGAAAGGCGGCTACTAAAAATACATTTCATACCTCTTCTTGTTTAAAAAATAACACTTTACATTACAG	47	0.419238	GTTTAAAAA	CSS_161	17	upstream	0.5	0.01005	1.8	-3.7	1
chr19:58116966-58117036(+)	CTTAGACTCATTCTTTGACACACATTTTTGATGTAACTTCTCACACCATAGTAAATCTGTGTTTTCTCAG	43	0.870341	TCTCACACC	CSS_162	17	upstream	0.397045	0.04186	-2.6	-6.8	1
chr3:15614766-15614836(-)	CACAGTTCATTTATTCAATCGTAATTGCCTTCTTACATATTTTTCAGAATAAACATGGGTTGTTCTTTAG	46	0.671011	TTTCAGAAT	CSS_177	17	upstream	0.0772347	0.03331	1.7	-3.1	1
chr15:66792531-66792601(-)	CCCCAACCCTATACTATTGGTTGTTTCAAAAATTTGTATGTGTATAATGTTAAGTAAAATGTTGATACAG	46	0.431835	GTATAATGT	CSS_164	17	upstream	0.0020489	0.003293	-1.5	-6.8	0.999999
chr1:154317359-154317429(+)	GACTGGTCTCAAAGGGGACTGGGAGGAGCTGAGACTCCCAGGTGTCTCCTGGAAAGACTGGCTCTCTCAG	53	0.505451	CTGGAAAGA	CSS_165	17	upstream	0.0762014	0.04647	-0.6	-5.1	1
chr17:56082978-56083048(-)	GGTTTTAGTTACATTGTATTCATTCAGCATGTCTGAAGATAGATGAAAGCTTAGATCTTTCAATGGAAAG	53	0.391553	GCTTAGATC	CSS_166	17	upstream	0.0417406	0.04977	-0.7	-7	0.999989
chr9:79985718-79985788(+)	ACTCTGTATTTTTTGTGTAATCCAAACTTGGTTCTTCTAGGCATCATAAAAAAGTATTGTAAATTTTCAG	46	0.685366	CATCATAAA	CSS_167	17	upstream	0.0390909	0.01022	-0.3	-5.1	1
chr17:73617023-73617093(+)	TCTGGCTGGGGAGGGATGGGGCTGGGGCAGGACCCCTGGGACAGGGCACTGGACACTCAGGTGGCACCAG	53	0.493682	CTGGACACT	CSS_168	17	upstream	0.0592944	0.007645	-4.5	-9.1	0.464766
chr9:131398063-131398133(-)	CCTGTAGGTGGGCTGGGGCGGGTGTTTGGCCAGGAAGTCAGGCTGGGGGTGGGGCTGAGCCTCTGCCCAG	58	0.351356	GCTGAGCCT	CSS_169	17	upstream	0.0365966	0.005415	-2	-7.3	0.999926
chr7:150912185-150912255(-)	AGGAGTCAGGGAGAAATGAGGGAGAGATGAGCTGTGCTGTTTGGCGGGGATAATGCCAAGTTATATGTAG	53	0.806136	GATAATGCC	CSS_170	17	upstream	0.0446258	0.04711	-1.9	-6.8	1
chr16:58200605-58200675(-)	AGTCTTCTGATTCCTTGGTGCAGTGTCCTCACGGGCTCATGGTGTGTTCTGTGCTCAGTGATTTGGTCAG	31	0.858022	CCTCACGGG	CSS_171	17	upstream	0.0224758	0.01265	0.5	-4.3	1
chr7:56130288-56130358(+)	AATGAGTCATCAGTGATAAGCAAAGCTGCACACAATATTGTTGGTTCTTACTGACTGAACTTATTTTAAG	50	0.868569	TCTTACTGA	CSS_172	17	upstream	0.0102274	0.0003766	0	-4.8	1
chr10:32328376-32328446(-)	TTGACTATAAGTTGTAGATTGAAACTCTTTGTTTTTACTTCATATTTTATAATTTATTTAAGAAGTCTAG	37	0.578751	TTTTACTTC	CSS_173	17	upstream	0.0338259	0.006351	1.3	-3.1	1
chr11:206060-206130(-)	TGACTCACCCAGATGTGGTTGGAGTGAGAGGGGTCAGGGGCCGTGCTCACCGATGGATGCAACCCTTCAG	49	0.964961	GCTCACCGA	CSS_174	17	upstream	0.02251	0.04828	-0.7	-5.6	1
chr1:205240853-205240923(+)	GCACCTTCTCAGTGGGGTAGGTAGGTTTTCAGCCTAGGGGTCCTGCCCATCCTGAGCGCACACATGCCAG	55	0.565949	CCTGAGCGC	CSS_175	17	upstream	0.323719	0.04339	-2.9	-7.5	0.999452
chr11:94192764-94192834(-)	ACATATTTGGTAATTTTCCTTGCTCATCTATAATTATTTTGTAAGGAATAAAAACTATTTCTGCATCCAG	44	0.364613	TGTAAGGAA	CSS_176	17	upstream	0.0926893	0.03634	1.5	-3.7	1
chr19:15479150-15479220(-)	GCCAAGCTGCAGCCCCCCGACCAGGCCCTGGAGCTCAGCTCCTTTGCAGGCCACTCAGAGCGTCTCGAAG	57	0.685184	ACTCAGAGC	CSS_178	17	upstream	0.0396683	0.02174	-0.7	-6	1
chr14:31171414-31171484(+)	TCTTACTTTTTAATTAATCAAATGGCAACAAATAACATCTTTCTTGAAAGTAAAATTTTTTGTCATATAG	47	0.718832	CTTGAAAGT	CSS_179	17	upstream	0.0288552	0.04128	1.4	-3.9	1
chr6:134303618-134303688(+)	GTATTTGGACATTAATATGACTATATAGAACAGAACCTTATGTGAAAAATAATGCTTATGAGGTAATCAG	58	0.730749	GCTTATGAG	CSS_180	17	upstream	0.0265008	0.01697	-0.7	-5.6	1
chr2:36780339-36780409(-)	GTTTTTAAATGTACATGTAAAATGTATGTTTTGTGTAAATGTATACAAAATATACATTTGTAGCTAAAAG	38	0.416663	TGTAAATGT	CSS_181	17	upstream	0.0379271	0.03421	1.9	-3.4	1
chr1:219352401-219352471(+)	TCTGTGTGACATAAAAGTTTTAGACTGCTTTGAAATGCATTGTATTACTAAAATATTTATTTTAATCTAG	47	0.399482	TATTACTAA	CSS_182	17	upstream	0.0526616	0.04331	-0.3	-5.1	1
chr22:24209868-24209938(+)	GGAAAGGGAGAGGAGCTGAAGATTAAGGTCTATAAAAACTCTTGAATGACAAGATTTGATGAGCTTCCAG	49	0.489614	AATGACAAG	CSS_183	17	downstream	0.75	0.03672	-2.1	-7.7	0.974198
chr1:52293558-52293628(-)	AACTTAGTAAGTTTCTTAATTAAAATAATAGATGTTGATTGATGAAAGTGAACAAAAACGGAAATGCCAG	42	0.692957	ATTGATGAA	CSS_184	17	upstream	0.066594	0.008952	0.8	-4.5	1
chr15:85214030-85214100(-)	TATAGAAGATATTGATAATATTCAGTGAGTGACAACAGCTGCTTTACATCGGAAATTCTGTGATAATCAG	46	0.755759	CTTTACATC	CSS_185	17	upstream	0.00267717	0.03613	0.3	-4.3	1
chr1:186324917-186324987(-)	ATAATAGTGTATTTGCAAAGAAGCATTAGATTAAAGCTGATTTATGAAAGCCAACAAAGCATTTTATTAG	54	0.629792	GCCAACAAA	CSS_186	17	upstream	0.229674	0.001621	-2.9	-7.4	0.998394
chr2:24222454-24222524(+)	CCAGATACTTTTACCAGTTGTTGTTACTATAAATTAGGTAATTCAAATTTTCCTAAAATTATATTAATAG	45	0.604323	ATTCAAATT	CSS_187	17	upstream	0.216504	0.005474	0.9	-4.4	1
chr2:68274468-68274538(-)	ATGATATGACCTATTGATTTTTTTTTTTGGAAACTAAAGAACAAGCTCTGTCTCTAATATGAATTCAAAG	43	0.382652	GAACAAGCT	CSS_188	17	upstream	0.170879	0.01445	-1	-6.3	1
chr7:99752804-99752874(-)	AGGGGGCGTGGCATGGGACCGGGTAGAGGATGGGAGCAGCGAGGGTGCCGGGTCTGACCAGCGCCCACAG	57	0.907065	TCTGACCAG	CSS_189	17	upstream	0.170087	0.03727	-3.4	-7.5	0.998613
chr8:126051218-126051288(-)	GAAAAGATTACATCACTGCCCTATATTAACTCTTGTATAAATTCATTTACTCACTAATGTTTATCTCCAG	45	0.344289	ATTCATTTA	CSS_190	17	upstream	0.16435	0.04116	1.3	-3.1	1
chrX:118972031-118972101(-)	GCAGGGGCCAAATCAGAATCACAGTGTTCCTGCATTTGTGATTACAAGATCTTTCAGGGTTCTGTCTCAG	21	0.453646	AATCACAGT	CSS_191	17	upstream	0.121113	0.03427	0.7	-4	1
chr3:122152652-122152722(-)	CAAACTAGCTTAGAAATTATAATTAGTATCATGAATATTTTTATAAATCTCACAGTTTTTTCCATTTAAG	52	0.832982	TCTCACAGT	CSS_192	17	upstream	0.10961	0.04298	0.1	-4.8	1
chr1:100480770-100480840(+)	TGTAAAATTATTTGGAATGTCAGTGGAAAAAATATATCTCTTCAGACAAACTAAACGATATATCATGTAG	54	0.420664	ACTAAACGA	CSS_193	17	upstream	0.105302	0.04384	-2.7	-7.3	0.999464
chr3:37893001-37893071(-)	AACTAGCTAATCCTGAACCTGCTTACCCTGTTCCTTTTTGTAGAAACCACACTAAATGCCTTTGCCATAG	55	0.408002	ACTAAATGC	CSS_194	18	upstream	0.815374	0.02472	-2	-7.3	0.998917
chr21:43248655-43248725(-)	TCAAAATCGTTGTGTGTTTGTTTGCTCTCTGGACAGATGACAAGACGTTCCAATGTGAGATGTGTTTCAG	52	0.704432	TTCCAATGT	CSS_195	18	upstream	0.5	0.0416	-0.6	-5.1	1
chr5:149379897-149379967(-)	GCGCTGGGAAGCCTACAATACCACCCTCTCCTCAGCACGACGTTCAAGGCCTGACCTCAGCCTGTCTCAG	54	0.866113	CCTGACCTC	CSS_196	18	upstream	0.483333	0.0009666	-3.3	-7.3	0.999914
chr19:11493676-11493746(-)	AAGGGCGGAGGGAGGGGGTGGGGCAGAGCTCCCTGGAGGTCGTAGCCTCGTATGTCCCCTGCTGTTTGAG	44	0.762134	TCGTAGCCT	CSS_197	18	upstream	0.458333	0.0481	-0.5	-5.3	1
chr3:172480117-172480187(+)	TTGAAAATTACTGTAGGTTTGTAAATTGATATACCTAACACTTGAATTTAAGTTAAACTGGTTTTGGAAG	51	0.501928	TTTAAGTTA	CSS_198	18	upstream	0.431173	0.04713	1.8	-5.9	1
chr6:161519221-161519291(+)	TTGCCATATTTTATTTTTAATTGAAAACAATTTTCAAGTCCGTTCCCTCTTCTCACATGTGTTCCTGAAG	36	0.818062	TTTCAAGTC	CSS_199	18	upstream	0.344744	0.032	1	-4.9	1
chr5:54566333-54566403(-)	ATGGCATAGCACTGGAAATGTAAAACACATAAACCAGTATTGTGTGACATTTCTGATAATATGTATTTAG	47	0.799473	TGTGACATT	CSS_200	18	upstream	0.085795	0.03421	-2.8	-8.1	0.879559
chr2:44145290-44145360(-)	TTGTCAGTATAATTAGGTTATAGATTAGCCTACTTTTATATTGAAAAGATTACCAGTTTTTATTTAACAG	52	0.513904	GATTACCAG	CSS_201	18	upstream	0.0577117	0.00278	0.3	-5.1	1
chr17:62574712-62574782(-)	CCTATTAGTATATCATCTTAGTGTATATAACTGTCTTTGATCTGGACACTCTGAATGTTTTTGTTATCAG	46	0.592249	CTGGACACT	CSS_202	18	upstream	0.247988	0.03925	-4.5	-9.1	0.464766
chr5:177649599-177649669(-)	GCCAGGGTGCAAAGCCCCGAGACCTCCTGGGTCCTGATCTTATCCCTCTCAACCACAGCCCCCGTGTCAG	37	0.727641	CCTGATCTT	CSS_203	18	upstream	0.0561095	0.005749	-0.1	-4.8	1
chr9:140007930-140008000(-)	GAGGAAATGGGGTGTTGGGGGCAGCAGCCCTAACCCTGTGTCCCTCACCCAGTTATGGGGGGATGCTCAG	33	0.714757	CCTAACCCT	CSS_204	18	downstream	0.0149691	0.0001862	-3.3	-7.3	0.999905
chr9:131023063-131023133(-)	GGAGGGTTTTTTTGAGAATCCAGAGGCTTTTATTGTCTGCGTCCTTTCTCAGCTGAACCCCCGCCCCCAG	51	0.879603	TCTCAGCTG	CSS_205	18	downstream	0.0141773	0.01179	-2.4	-6.8	1
chr14:95595987-95596057(-)	ATTTTGATATGTTTTAATATGGCGATGTCTCTCTTGTTATAGCCTTGCAAAATGAAGTCTTTACTGTCAG	49	0.325342	TTGCAAAAT	CSS_206	18	upstream	0.0995016	0.02547	-2.5	-7.8	0.940885
chr16:28617575-28617645(-)	ATCGCCTCTGAGGTTAGAGAAGGGGACCCCTTTTACTTTTCCTGAATCAGTAATCCGAGCCTCCACTGAG	53	0.681644	AGTAATCCG	CSS_207	18	upstream	0.0178765	0.02589	0	-4.4	1
chr11:64002841-64002911(+)	ACTGATGCAAGGGCAAAGCCCCAGGGACGGTGACAGGGCCACACCCTCCTAAAGTGTACCTTGGGTACAG	52	0.716315	CCTAAAGTG	CSS_208	18	upstream	0.0742466	0.03315	-0.6	-5.3	1
chr16:69188207-69188277(+)	ATTTTTCCAAGGAGTAACTTTTTAGAAGAAAAATGTACAAATACTCTTTCTTTCATAAGAAAAATCTCAG	39	0.520129	GTACAAATA	CSS_209	18	upstream	0.0102401	0.04414	-2.1	-7.6	0.979196
chr14:105177185-105177255(+)	GCACTGGCAAGCAGGACCACACCCCACCGCCAGGGCATCTGGGGGCTCCGAACCAAGAGCCCCTCTCCAG	56	0.38555	ACCAAGAGC	CSS_210	18	upstream	0.0760211	0.01081	0.5	-4.1	1
chr8:146015873-146015943(-)	TATTGGGAAGGTGCATGACAGGAGATTGAGGGGAGGTGGGGGTGCTCTGACCGACTGGGGGTTCCCTGAG	50	0.863068	TCTGACCGA	CSS_211	18	upstream	0.000219606	0.04455	-3.4	-7.5	0.999012
chr17:58023823-58023893(+)	TTACCCCACTCCCTTTAAACGTAAAGGAAATATGTCTTGTTGAGATGACCCTTAAGCAAATGAATGATAG	54	0.459143	CCTTAAGCA	CSS_212	18	upstream	0.0310736	0.03826	-2.6	-5.8	1
chr5:44814926-44814996(+)	ATTTGATACCCTCTAATGTCTAATGTGATTGTTTTGTTTGGGTAAGATATATTCTATGTGTAAATTTCAG	47	0.447083	TAAGATATA	CSS_213	18	upstream	0.0227807	0.04648	-0.5	-5.3	1
chr1:32096315-32096385(-)	CTACTGCCCACGCTCTGCCAATCCTGCCATGCAGCTTGACCGCTTCATCCAGGTGTGCACCCAGCTGCAG	47	0.902623	CTTCATCCA	CSS_214	18	downstream	0.283113	0.01389	0.7	-4	1
chr16:74338112-74338182(+)	TTAAAGCAAAAGACTCAGGGTGCGAAAAGGAACACATGTCAGTTCGTTTGTGGAAAATAAATAATTATAG	41	0.839378	TGTCAGTTC	CSS_215	18	upstream	0.00498628	0.0444	1.7	-2.9	1
chr1:9642268-9642338(+)	GCCTAACCTTGACAGTTTTAAAGTTGTGTGCTGTGGATTCGTTCCCCATTTAATATGTGGCGTAAAGTAG	21	0.359872	TTTAAAGTT	CSS_216	18	upstream	0.0126928	0.0143	1.8	-3.7	1
chr21:38572444-38572514(+)	GATGTTTGAAGGCCACTTGAAGGAAGAACTCGTGTCATAAAAACAACTGTAGTTATTCTTTACTATTCAG	45	0.761615	AAACAACTG	CSS_217	18	upstream	0.0724806	0.04043	-4.1	-8.7	0.556019
chr5:177578012-177578082(-)	CTATCCCTAAGACCCAGCCCAGGGCAGCACTTAAAACTGAAAGAAGGAAGGAGCAAGCCAGAGATGACAG	55	0.392831	GAGCAAGCC	CSS_218	18	upstream	0.00336367	0.0112	-1.3	-6.6	1
chr1:145112284-145112354(+)	CGTGCCTGGCCAACTCAGAACTTTTAATTTCCTACCTCAGTACTTTGATGGCCATGAAAGAAATGGTCAG	17	0.537465	ACTCAGAAC	CSS_219	18	upstream	0.0117749	0.004264	-0.7	-6	1
chr4:39911976-39912046(-)	CGTATAAGTATTTTCATGTTAGATATACCTGATTTGAGAGTGATTATTTTGCCTTACAATTAATGTTTAG	43	0.532173	AGTGATTAT	CSS_220	18	upstream	0.0822401	0.006373	1	-4.3	1
chr1:67891986-67892056(-)	TGGAAGAGAAGCAGCTTTTGACAGTCCAGGCCTAAAGTTTTTGGATTGCAAAAATAATTTGCTTATGCAG	50	0.686865	TTGCAAAAA	CSS_221	18	upstream	0.00429639	0.0112	-2.5	-7.8	0.936102
chr9:113013760-113013830(-)	ATGTGCTTTGTGTCATTGTGTCGAGTCTTTCTTTTGAAGGTTTAATATTTAACTATTTATTTAATATAAG	45	0.558505	TTTAATATT	CSS_222	18	upstream	0.00527949	0.008837	-1.3	-6.6	1
chr3:101298545-101298615(+)	CTTATAACGATGCTTTTTGAGGTTGCTGCTCCCATCAATCTGCTCAGTAAAAATAGCTCATCTTGGTAAG	46	0.620566	GCTCAGTAA	CSS_223	18	upstream	0.0182339	0.03714	-0.8	-6.1	1
chr7:156549177-156549247(-)	AAAATAAATTGACCAAATAGCCTAAATGGTCTCATAAGCATTCGTTTTATAACGTTGAATTATTGAATAG	34	0.574082	TCTCATAAG	CSS_224	18	upstream	0.0141825	0.03644	-0.3	-5.1	1
chr2:170388018-170388088(-)	TATATGCATATATATTTCAAATATATCTTAAACTTTTATCTGTAAGACTTTACCTAATTCATACTACCAG	44	0.526552	CTGTAAGAC	CSS_225	18	upstream	0.217008	0.02406	-0.4	-4.9	1
chr17:44788240-44788310(+)	TTAGCATGTACGGATTATAACTCGTCTTTTATACTGTTAGTTTTTAACACTAAGGCTCAAAATGCTTTAG	19	0.434162	TTATAACTC	CSS_226	18	upstream	0.0286315	0.04037	-3.7	-8.3	0.730021
chr22:43555127-43555197(+)	GACAGGCCTTTCGGGGATGCTGGAGGAGACACGGGCCTGACCCCATGGCCTCAGGAATGCCCTCACCCAG	53	0.561749	CCTCAGGAA	CSS_227	18	upstream	0.00697001	0.006972	0.7	-4	1
chr22:24963863-24963933(+)	TTCTGGACTTCCCCCTCCCACCAGTCAAGGCCCTCCCCACCGCTGGTGCTGTTGACCGTTAACTTATTAG	55	0.552635	GTTGACCGT	CSS_228	18	upstream	0.00300553	0.04897	-1.3	-6.1	1
chr9:127652775-127652845(-)	CATGCCCTGTCTGCTGGGCTTCTTGCGTGGCATACAGCTAAAAAACTGTGAACTAAGTTTTGGGGCTCAG	51	0.363303	TGTGAACTA	CSS_229	18	upstream	0.207063	0.02495	-1.8	-6.9	0.999999
chr1:229422144-229422214(+)	TAAGATACTAAATTTGATGATCGTGATCTAAGAAGAAATTCACAGCACTATTTTGAAGTTATTTTCACAG	50	0.56537	CACTATTTT	CSS_230	18	upstream	0.0774612	0.03706	-2	-6.1	1
chr7:74133109-74133179(+)	CTTTTGGAGTATCAAATCAGTAAAATGTTGGAACATATGGAAACATGCTTAATAATGAATGTCATTTTAG	51	0.742581	GCTTAATAA	CSS_231	18	upstream	0.178414	0.001944	-0.9	-6.2	1
chr1:43917702-43917772(-)	GGAACAGGTGAGGGCCTTGACCAGTGACTGACTGATGGGGGACAAACTTGGGAAGGAGCTCTATTCACAG	31	0.472322	ACTGACTGA	CSS_232	18	upstream	0.173207	0.04003	-5.1	-9.7	0.206958
chrX:62736980-62737050(-)	GAATCATTGCAGGATTTGCCAATGTCAATATCCATGTCTTTAGTTACCACATATTAAGTTACAATATCAG	21	0.376665	TGCCAATGT	CSS_233	18	upstream	0.165499	0.02901	-0.9	-6.1	1
chr6:53381038-53381108(-)	GTCTTTGGCAGGTGCAGTGATGGCAAGACTGCACACAATTAATTCTTGAAAACAAATCCCATCTATTTAG	42	0.840506	ATTAATTCT	CSS_234	18	upstream	0.145587	0.03799	-1.3	-5.7	1
chr3:168810908-168810978(-)	ACTGATCAAATTCATAAGGAGTGAGTTTCCAAATAAGTTGCTAGATAAACAATAATCTTTGTCATAAAAG	45	0.420648	CTAGATAAA	CSS_235	18	upstream	0.115942	0.03621	-0.2	-5	1
chr15:75131104-75131174(-)	CTAACAATGCAAAGGGAGAACTTGGAGGTGGGTTCTGGCAAGGGTAGCTGGTGAGACAGCCCCTCCTCAG	56	0.601301	TGAGACAGC	CSS_236	18	upstream	0.104186	0.04506	-1.3	-6.6	1
chr10:123733615-123733685(-)	TTGGCTTTACTGTTGCAGGTGATAACCTTGTCAACTGCTTATTAGTGAATGCTGAACAAATTTCCCAAAG	41	0.753269	GCTTATTAG	CSS_239	19	upstream	0.407402	0.02347	-0.7	-5.6	1
chr12:51844570-51844640(+)	TTTTTTCTCTTAACTATGCTAGGCTTTTTGTTGTTGTTGTTTTTTAAAACTAAAGGAGTTCTCTCCACAG	53	0.788154	ACTAAAGGA	CSS_238	19	upstream	0.583333	0.01151	-2	-7.3	0.999508
chr13:96409808-96409878(+)	AGTATTTGGAATGGTTTACCCTTGTGTATATTACAGGTATCAGATTTAAGAGATTAAAAACTCTGCTTAG	48	0.62604	ATTTAAGAG	CSS_240	19	upstream	0.256124	0.002536	1.1	-4.1	1
chr21:45744946-45745016(+)	CCTCTCCCAGGCCTGGCCCAGCGGGGACTCAGGATCGGGGGGAGACCTGAACTCGTTCCCGCCGACTCAG	50	0.583433	CCTGAACTC	CSS_241	19	upstream	0.00166563	0.0005904	-0.9	-5.7	1
chr12:58329355-58329425(-)	GTCCTTCATATATGGATGAATACAATATAATTTTGGTATTAATATCATAGCAACAAAGAAGGCATTGAAG	24	0.528023	ATACAATAT	CSS_242	19	upstream	0.0116797	0.02839	-3.4	-8.8	0.433068
chr11:61077451-61077521(-)	CCTAAGCCACAGGCCTCAGAAATACGGGGTTATGTGTGCGTGCAGATATGGGTAACCTGTCATCACGTAG	48	0.473558	AGATATGGG	CSS_243	19	upstream	0.00392449	0.0473	0.1	-5.1	1
chr16:89971256-89971326(+)	CCCGTCTGCCCATCCATGGGGCTCTGCCAGCCTCGAGGCAGGCTGTGGTCTGAAGAGGGGTTCTGCTCAG	53	0.849058	TCTGAAGAG	CSS_244	19	upstream	0.00704361	0.04375	0	-4.8	1
chr11:34161857-34161927(+)	TGTGTGTTAGGGTGCCGCCTGGGGGCTGTGTGCTATCTCATGAGGGCGCCGGGTGACCTAACCTGTCTAG	40	0.653008	TCTCATGAG	CSS_245	19	upstream	0.0266919	0.03918	0	-4.8	1
chr5:6622232-6622302(-)	TAGAAATTGAAAAACTAGAATTGCTTTAAATTAAATGTAGAATATTTGGTTTTTTAAAAACATGAAACAG	34	0.770107	ATTAAATGT	CSS_246	19	upstream	0.0308495	0.01216	0.3	-5	1
chr12:54914388-54914458(+)	AACTCTATTTTTCTTTTCCTTTATTTTTCACTCACCACTTTACTAATAAGGACTAAATCTTGATTTAAAG	46	0.893329	ACTAATAAG	CSS_247	19	upstream	0.00759251	0.03114	-4.4	-9.7	0.139559
chr12:72316673-72316743(+)	ATCAATGTAGTCTTAAACAGAAGTGTTACTTTGTGGTTATTTTTCCTCTGTAGTGAAATATGGTTTTGAG	28	0.783125	TGTTACTTT	CSS_248	19	upstream	0.046857	0.0009447	1.3	-3.1	1
chr6:108225944-108226014(-)	ACTTTAATATTAGTTTTGGGCCACAGTGATAAAGATGCTTTAACTGTAAAATTAAAATGATCTGTTTCAG	42	0.528719	CTTTAACTG	CSS_249	19	upstream	0.0184692	0.01752	-1.9	-7	0.999976
chr8:68105609-68105679(+)	GTGATAGGCACCATGCCTGGCCCTGATTCACTGATTTGTGAACATATTTTGTGTTAATGACTTTCTGAAG	34	0.467877	ACTGATTTG	CSS_250	19	upstream	0.0736687	0.04899	-1.5	-6.8	1
chr14:58817701-58817771(+)	GCTATGAAGGTTAAAGGAAAAGATATTTTTTCCTGCTTTTTTCCCCTTTATAGTGATAGCTATTTTAAAG	52	0.483264	TTATAGTGA	CSS_251	19	upstream	0.0536614	0.02777	0.4	-4.8	1
chr1:226485533-226485603(-)	TATATGGCTGTTATGAAAAAAACAGTATTCATGGTATGAAATCCTTTGAACTAAGCCAAAATTCCATTAG	54	0.427411	ACTAAGCCA	CSS_252	19	upstream	0.0837759	0.01359	-3.3	-7.3	0.999757
chr9:117354742-117354812(+)	TTGGCTTATTGTTATAATATACCATCTTGTCTCTGCTTGCTTTTCTACTTTTAACCACTTCCTGATATAG	16	0.347628	TTATAATAT	CSS_253	19	upstream	0.00808599	0.02285	-1.9	-7	0.9998
chrX:100630321-100630391(-)	CCATTTGAAACTAGGTAGCTAGGCTGAGGGGGAACCAAGAGGGATGAGGATTAATGTCCTGGGTCCTCAG	44	0.417149	AGGGATGAG	CSS_254	19	upstream	0.062966	0.005779	1.5	-3.5	1
chr8:86021740-86021810(+)	TATTTAGTATCTACGTGCTGTTTGGTTAATTTTAGTTATTTGGTCATGCTTTTAAAATCTATTTTTATAG	46	0.776961	GGTCATGCT	CSS_255	19	upstream	0.139312	0.0492	-3.4	-7.5	0.998561
chr12:66718673-66718743(+)	GTTTGACCCAAAGATAGAATATCTTTGAACGTATTTGAACGTAGAACATATTTGAAGGTATGCAAAATAG	55	0.418872	TTTGAAGGT	CSS_256	19	upstream	0.1294	0.04116	2.1	-3.4	1
chr1:179319341-179319411(+)	GCCTTTGGCATATAATTTTACATCCTATATAATCCATGCTTGCTTTAAATTTTTAAAAATTACTTTGTAG	47	0.544795	CTTTAAATT	CSS_257	19	upstream	0.128554	0.003519	1.4	-3.7	1
chr2:201853163-201853233(-)	ATACATATTCGAAAATTATGGACACATGTAGTATAAACAAAAACTGCATATTGATTGTAAACTTGTATAG	54	0.621341	ATTGATTGT	CSS_258	19	upstream	0.109734	0.0004495	0.8	-4.5	1
chr14:24464151-24464221(+)	CTTGCCCAGAAGGAAGTTTTTATCAACATGGGTAAATGCACCTCCCTTACTTACTGCAGCCCTGGTCCAG	53	0.644031	ACTTACTGC	CSS_259	19	upstream	0.105209	0.00178	-2.2	-6.3	1
chr2:85850658-85850728(+)	TTTTGCGGATATTAACATGTTCCGGTAGAAAATAATGAAAGGAAAAGCAAACCTGATCTGTGTGTTCTAG	49	0.602746	AAGCAAACC	CSS_260	20	upstream	0.685062	0.01099	-1.3	-6.6	1
chr17:42929950-42930020(-)	AATGCATTTGGGGGACAGCAAATGCTGGATTGCTTCTTGGCTTTTGGCCTATGTTTGACTAGAGGCTCAG	58	0.782164	TTTGACTAG	CSS_261	20	upstream	0.4375	0.0003787	-2.8	-8.1	0.860635
chr1:155630724-155630794(-)	AGCTTGTCTCAGGTCCCTAAACTTAGAAAGTCCTATTCTTTTTCCCAAATTCTGACATGTGCTGGATCAG	25	0.836564	ACTTAGAAA	CSS_262	20	upstream	0.228542	0.02014	-0.4	-6.2	1
chr9:36351216-36351286(-)	TCCTTATAGCACTGGCCTCTGTCCTCCCTGTCCTGTTCATTGATTTAATGTACTAACATATCAATGCTAG	43	0.512883	ATTGATTTA	CSS_263	20	upstream	0.205277	0.0001152	0.8	-4.5	1
chr16:720645-720715(+)	CTGAGGGTGCTGAGCCAACATCCCCACAGTTGAGGCCCGCGTGCGCCCAGGCGCTGACGCGCATCTTCAG	57	0.590232	GCTGACGCG	CSS_264	20	downstream	0.398785	0.003205	-9.8	-14.4	0.00033
chr6:10709380-10709450(+)	CAGATAATTTCACTTTATTGACAGCTTGTGTTTATTTCATTCAAAGGGGAAAACAGTCTTTTTTTAAAAG	21	0.86377	ATTGACAGC	CSS_265	20	upstream	0.0270124	0.02376	-4	-9.3	0.297597
chr17:7150201-7150271(-)	CCTGGAGGAGGGAAGCAGATGGGTGGGGCGTTTTCTAGGCCTGGGTTGTGGTGGTCATGACATCCCCCAG	37	0.690245	TTCTAGGCC	CSS_266	20	upstream	0.00553788	0.006924	0	-4.8	1
chr1:154306888-154306958(+)	ACCCTGGTGTCCTGCAGTCTGGGGATCAGGGCAGAAGCCCAGAGGCAGATGTGTTATTTGGCTTTCCCAG	47	0.453619	AGGCAGATG	CSS_267	20	upstream	0.0519992	0.01175	-1	-6	1
chr7:75070413-75070483(-)	TTTGGCCTGTTGGTTAGCTTCTGATTTCCGTTTCTGATATGGCATGGGAATTAAAATATCTTACGGCTAG	37	0.668357	TCTGATATG	CSS_268	20	upstream	0.0388055	0.0002116	-1	-5.6	1
chr5:175816241-175816311(+)	GATCTTGGCTTTGGGGAAGCGAGACCCAAAGCGGGGAATGACCTGCGGGGCCCGACCTGCTGTTTCCCAG	41	0.915425	AATGACCTG	CSS_269	20	upstream	0.0329274	0.03921	-0.8	-5.4	1
chr5:139885218-139885288(+)	TTTTGCTAAAATACTAGAGAATTGTAAACAGTGGCTTTAAAATAAAATAAAAAACATAAATTTGTTTAAG	45	0.276418	AATAAAATA	CSS_270	20	upstream	0.0273535	0.03375	0.9	-4.4	1
chr1:155701644-155701714(+)	CAAGAAAGAAAAAAAAAATCTACAGATGATTAATGCAGTTTTCCATCCTTTTTAACTTTTTCCAGTTCAG	33	0.894249	ATTAATGCA	CSS_271	20	upstream	0.00512795	5.05e-05	-4.7	-9.3	0.246859
chr5:137537157-137537227(-)	CCTGTCTCTAGAAAAATAAATAAATAAATAAAATAAGAAAATGAAAACCAGCATCCTAACCTTAGAACAG	59	0.434549	CCTAACCTT	CSS_272	20	upstream	0.052986	0.01296	-3.3	-7.3	0.999709
chr13:53030567-53030637(+)	AGTAAACTCTTCATTTAGTCAACAAGATTTATTTGCCGTTATCGATGTTTTAACTAATATTGACTTGTAG	45	0.38399	ATCGATGTT	CSS_273	20	upstream	0.0546027	0.001369	1.7	-2.9	1
chr1:165620160-165620230(+)	TTGGAATATATTGTTTTTAAGGTTCATTTTAACTTTCAACACTGAATGCTCCTCTTGACCATCTGATCAG	45	0.67966	ACTGAATGC	CSS_274	20	upstream	0.0108739	0.02483	-1.7	-7	0.999995
chr12:79986493-79986563(-)	TGTATGAATTATTTTTAATGTGTATTAAGTGTTTTCATCTCTCCTCAAATATTTTTAAGTATTTTTAAAG	28	0.826726	ATTAAGTGT	CSS_275	20	upstream	0.0241227	0.0209	0.3	-5	1
chr4:103720677-103720747(-)	TGAGGATTGAGTTTTGTAATACACGGTTTAGAAAAATTTATTTATCCAAACTCCTGAAACTGGGTAACAG	44	0.713248	ATTTATCCA	CSS_276	20	upstream	0.00319412	0.04479	1.3	-3.2	1
chr5:118456575-118456645(+)	GGATATATGTAACTTCTGACAATCATTATATAACCTATACGTGTATGACTTTTGACAATATAGGTATTAG	33	0.397496	TATAACCTA	CSS_277	20	upstream	0.0716436	0.04377	-2.9	-7.5	0.993352
chr10:102286851-102286921(-)	GTCACTTTGTTTCTCATCTATAAGATGAGGAGACTCTGAATTGTCTGAGGCTGCTCACAGCCCTTTCCAG	57	0.746788	GCTCACAGC	CSS_278	20	upstream	0.0394191	0.001539	-1.9	-7.3	0.999867
chr6:34740657-34740727(+)	CGCTAATTGTTATAAATCACGTTATTGCCTATTATTTTTCTTGACTTGAGCTAAGTATGGTTACTAACAG	49	0.406184	CTTGAGCTA	CSS_279	20	downstream	0.5	0.04577	-2.1	-7.2	0.999883
chr12:64202364-64202434(+)	AAACTGATTTTATTAAAAGATAAGGTATTTTTGTTCACAAACTATATACTTAGTAAAGTGAAAACTACAG	52	0.891009	ACTTAGTAA	CSS_280	20	upstream	0.0680795	0.01515	-0.4	-5.3	1
chr2:11911407-11911477(+)	CTGAAGTGAATCCTGGAGGCCTCTGGCAAGGCCCTGCTTCTTATACCTGAATTAACGAGGCTCTTTTTAG	55	0.884552	ATTAACGAG	CSS_281	20	upstream	0.0428127	0.02277	-3.3	-8.6	0.626641
chr5:177576859-177576929(-)	CAGATTAGGCTGGTGGGTCATCAGTTGGTGACTTCCTGGCATACAGGTTGTACAGCTTTTTTCCAAACAG	54	0.491603	GTACAGCTT	CSS_282	20	upstream	0.0595322	0.01188	-4.8	-9.6	0.210795
chr1:150974779-150974849(-)	TTGGGACACTGCCTGAAGTAGAGACAATAAGGGCATGCTCCATGCCCCAGGAGCTTCCTCAGTCCCCCAG	29	0.326898	CAATAAGGG	CSS_283	20	downstream	0.550968	0.02238	0.9	-4.4	1
chr7:115582114-115582184(-)	TTATTTCATATTAATGTAAAAGATTTTGTAAGTTCTTATGAATTCTGCTGACATGCACAATTGTGAAAAG	51	0.404426	GCTGACATG	CSS_284	20	upstream	0.0391499	0.01879	-7.9	-13	0.001535
chr20:37638832-37638902(+)	CAAGATAGAGAAGAAAATTTGTCCCTTGGCATAGTGATTGCATTTGATTGTGACATTTGGTCCCAAACAG	42	0.551289	TTGCATTTG	CSS_285	20	upstream	0.153063	0.02858	-1.3	-6.1	1
chr15:41763279-41763349(+)	TGGTTAAGTTTTGAGGAGTTGATATTATTTTTCTGTCTTGTTCTGTTTTTATGATGAACATTTTTTCCAG	27	0.556903	TATTATTTT	CSS_286	20	upstream	0.130764	0.0497	1.1	-3.8	1
chr11:68367718-68367788(+)	TCTCTTTTGCTAATGTGTTTTTGATAAATACCTTGTGGTACATGAAACGACTGAAGTGTTTTCCAAATAG	50	0.661241	AACGACTGA	CSS_287	20	upstream	0.102815	0.02953	-3.7	-8.3	0.839161
chr4:3144401-3144471(+)	AATCTTTAATCTTAAACTTTTAAATGCCATTTGATCTTTAAAAATATATGTTTTAATAGTGTATTTTAAG	40	0.315942	CTTTAAAAA	CSS_288	21	upstream	0.298331	0.002803	1.4	-3.7	1
chr17:57148329-57148399(-)	TATAATCAGAATAATTTGTAATTTCTTAAGAATTTTGAGGTGGCAGTGAATAGTAATTTTGTTTGTTCAG	49	0.590825	AGTGAATAG	CSS_289	21	upstream	0.267357	0.006097	0.8	-4.5	1
chr4:41621113-41621183(+)	CAGATTGAACCACATCCCTAATGCATGCTTAACATTGGGAACTTTCTGCTAGCCTAACACACTTTCTCAG	51	0.279074	TGCTAGCCT	CSS_290	21	upstream	0.243056	0.001219	-5.3	-9.9	0.179666
chr11:62376298-62376368(-)	AAGAGTTGCCTTGCTGCTCTGCAAGCTTGGAGAAGGTGTCTTGGATGGTCTTGAGAGACCCTTTCCCTAG	54	0.871226	CTTGAGAGA	CSS_291	21	upstream	0.238218	0.03645	1.2	-3.9	1
chr2:24538114-24538184(-)	CAATGAACACTTGTGATTTCTATTTACATTTTAGAATTGTATTTTAAGCATTCTCATGTATACACTATAG	47	0.642008	TTTAAGCAT	CSS_292	21	upstream	0.173287	0.04116	-1.9	-7	0.999961
chr2:232319999-232320069(-)	TCAGACCCTGTGCCCTGTCACGGTTCCTAATCACTGGGGAGGAGGAGCTTTGTACCCATTCTTTTAACAG	46	0.428598	GAGGAGCTT	CSS_294	21	upstream	0.0012662	0.02498	-1.1	-6	1
chr4:39455866-39455936(-)	AGATTATTTAGAATAGTACAGAAAAAAGATTAGTACTTTCCTGGGCAAGTGTATTGATGGGGATTTACAG	57	0.359649	ATTGATGGG	CSS_295	21	upstream	0.00257955	0.002536	0.8	-4.5	1
chr5:145522668-145522738(-)	TTCCTAATCCATGTTTCGATTCAGGTACTGATTCTTCCAAAGAAATTACATATATATATATATAAAATAG	50	0.671039	TTACATATA	CSS_296	21	upstream	0.0299932	0.0001067	-4.6	-9.7	0.123269
chr19:14561616-14561686(+)	TGTGAGACTCAGCCTGGGGGTGGGGCCTAGGCCTGCACTTGGGAAGGGGCAAGCCTGGTCCCGCCCCCAG	44	0.234563	TGGGAAGGG	CSS_297	21	upstream	0.0124192	0.03315	1.8	-3.2	1
chr11:77090454-77090524(-)	GCTGCTAGCAAGTGTCAAAGTTAGCTCTGATGTTCTTTCAGGCTCCCCTGTGACTGTGCCTTCCTGTTAG	53	0.798948	TGTGACTGT	CSS_298	21	upstream	0.0338646	0.03315	-2.3	-7.6	0.994659
chr4:84379407-84379477(+)	ATCCTTTGAATGGATTTGAATGTAGAATAGTAACCTTTTAAAATTCAGAATTAACACATCCTATTATCAG	47	0.529779	ATTCAGAAT	CSS_299	21	upstream	0.0772333	0.002459	1.5	-3.7	1
chr12:69993551-69993621(+)	ATTAATAGGATTAATTTTTATTATAAATCATTAGAGATGTTTTGATACTTTAGTTAAAACTGCTTTTTAG	45	0.57814	TTTGATACT	CSS_300	21	upstream	0.0117006	0.04903	-0.9	-6	1
chr4:2950156-2950226(-)	CTGGGCAACAGAGCGAGACTCCATCTCAAAAATAAATATATATACATATATATAAATGTTAAATGTGCAG	46	0.441972	ATACATATA	CSS_301	21	upstream	0.0118985	0.002886	-4.7	-9.8	0.110502
chr2:203162010-203162080(+)	ATAGTTTTATAACTCCTGATTTTAAAACATCCAAGTTATTGAGGATTTTACATCTGAACATGGAATATAG	38	0.683515	AGTTATTGA	CSS_302	21	upstream	0.0208697	0.0008799	2.1	-3.4	1
chr18:47311742-47311812(-)	AGACTTAGCTGTTGATAGGACTGGACCATTCTCATTTAAAAATTAGTTTGTGAGTAAGGATTTTTGTTAG	53	0.804194	TGTGAGTAA	CSS_303	21	upstream	0.0426937	0.002536	1.1	-3.9	1
chr1:35873517-35873587(+)	GAGCACAGTAGTGTTCAATGTTTATTCAGTTAATCAATGCTACTATGTTTGTTAAAAGTTAATGTTTCAG	33	0.477087	GTTAATCAA	CSS_304	21	upstream	0.160891	0.0366	0.7	-4.4	1
chr2:105716036-105716106(+)	GACAACAGTACCTATAAATTTATGAACCTGCTTTTCTTCTGGGCAGCATGCATATTAATGGTTCCTAAAG	22	0.691255	ATTTATGAA	CSS_305	21	upstream	0.0476159	2.81e-05	1.9	-3.4	1
chr16:55583097-55583167(+)	CTGTCGTTTGGAACCAGTTAAAGCCTAGTGAAATATGATTACTTTTTTTTTTAAAAAAAATGAATTTTAG	41	0.434504	GATTACTTT	CSS_306	21	upstream	0.0997485	0.0112	1.3	-3.4	1
chr17:58022675-58022745(+)	TCATTGTGTAGGTATGTCAGACTGAACAACCCCATTCTCTTGAGATACATGACAAAATGCCATTCTGTAG	49	0.75777	ATACATGAC	CSS_307	21	upstream	0.0486097	0.03047	-2.6	-7.9	0.943525
chr14:97347422-97347492(+)	AATAACTATATTTAGGGATATTTATATTTCTGTTCTTTTGCTTTTGTAAATTATTGACTAGTGATTTCAG	24	0.781246	ATTTATATT	CSS_308	21	upstream	0.00956496	0.003917	0.7	-4.4	1
chr1:155287640-155287710(+)	AAAACTATATACAGATATAAAGTAGCAGCTCTGTTGCTGATAGAAGGAACAGTAATGAGGAGCCCTGCAG	54	0.443148	CAGTAATGA	CSS_309	21	upstream	0.0104765	0.003617	0.1	-5	1
chr8:117661186-117661256(-)	CAGTTCAAGTTCATATCTTAAAACTGTTTAGAGCAGTAGCAAAGCTATAATTTAAAGTAAGACTTGTCAG	54	0.492314	ATTTAAAGT	CSS_310	21	upstream	0.00134697	0.04611	1.8	-3.7	1
chr1:31819395-31819465(+)	AAAAACAAAAAACCAACATACAACCTTACCTTGTAGTATCTCTGGCCATATCTCTTAAGGGGGCCGGCAG	28	0.64797	CCTTACCTT	CSS_311	21	upstream	0.013606	0.02004	1	-3.3	1
chr1:43880661-43880731(+)	AGATGGAGCTATGGAGAATAAACAGAGCAGAAGTGTAGTGGTCTGTGCCACCCTGACCGTCCTGTCTCAG	37	0.392144	GTGTAGTGG	CSS_312	21	upstream	0.0943951	0.00619	2.5	-3	1
chr19:15491444-15491514(-)	GGGGTGGGGTCCCTCTAAGCTGGCAGGGTCGGGGCAGCAACTTGTAGGGCACTCAGAGCAGCCTCTCCAG	55	0.898583	ACTCAGAGC	CSS_313	21	upstream	0.0670139	0.04193	-0.7	-6	1
chr17:41247960-41248030(-)	GAAAGAGCTAAAATGTTTGATCTTGGTCATTTGACAGTTCTGCATACATGTAACTAGTGTTTCTTATTAG	53	0.70379	TGTAACTAG	CSS_314	21	upstream	0.121261	0.0407	-2.8	-8.1	0.881351
chr16:19498663-19498733(-)	CCTGAATTATAATAAAACCTACGTTTTAAAACACACACCCATCCACCCAGTCTCTAAAACCTCCCCCAAG	45	0.576213	ATCCACCCA	CSS_315	21	upstream	0.1105	0.005513	1.3	-3.2	1
chr4:56875808-56875878(+)	ATTCTAAGTATACTTAGACTATAAGTTTTCTTTTAAATGAACTACAGTTTTTAAAAGTTTTCTTTATTAG	46	0.388777	CTACAGTTT	CSS_316	22	upstream	0.700684	0.001717	-3.6	-8.4	0.726852
chr17:33321202-33321272(+)	TACCCTCACTAACCCAGTTGCAAGGTCTCTGGCTGTCGCTGCTTAGCAGCCCCTCATTGAAAGTCTCCAG	56	0.665714	CCTCATTGA	CSS_317	22	upstream	0.28097	0.007571	1	-3.3	1
chr7:148990375-148990445(+)	TCTCTTTGGTGTCATGGTCCCAACTGAGGCTGTGAGAGGAAAGATGTCCTATGACACCTGCTGCCCTCAG	51	0.603606	TCCTATGAC	CSS_318	22	upstream	0.17085	0.009327	0.5	-5.4	1
chr10:5497957-5498027(+)	TGAAATTAATAATGTCGAGTTATTTTAGCAATATATTTCAGTCACTTAAAAACACAAGTTTCCTATTTAG	48	0.742124	ACTTAAAAA	CSS_319	22	upstream	0.140131	0.04116	-0.4	-5.3	1
chr6:41757176-41757246(+)	TAAAACCCTTAACTATTCCTAGTTAAATGTGTTTTCAGATGTTGAAAGGGATTTAAGTATCTCTTACCAG	45	0.551546	GTTGAAAGG	CSS_320	22	upstream	0.0392138	0.01504	2.1	-3.4	1
chr3:184043546-184043616(+)	AGGATCTGAGGAAGGGAGGCTGGGGGTGGCCCAAGGGGAAGGGGCTGCTAGGATTTATTCATTATTCCAG	53	0.550607	TAGGATTTA	CSS_321	22	upstream	0.00650912	0.03315	1.7	-3.6	1
chr17:38324363-38324433(+)	TTCTGAGCCTGATTATACTGAGCAGTCCAGCCGGGCCATCCTGTGAAAATGATGTTACTTTATTTTTCAG	46	0.784078	TGTGAAAAT	CSS_322	22	upstream	0.0245879	0.01458	2.4	-3	1
chr6:7405058-7405128(+)	TACTTCCCTTGCTTTTAAGAGTAGAATTTATTTTAAACGAAAAACATAGTAAAGTAATACCATCCCACAG	51	0.454782	TAGTAAAGT	CSS_323	22	upstream	0.0558661	0.01768	1	-4	1
chr2:27428394-27428464(-)	CAAAACAAAATGGAGCAACAACAAAATAAGGCAGGTTGGACAAGCTGGGTTTAGAAGGCCTCTGTGGCAG	53	0.765518	GTTTAGAAG	CSS_324	22	upstream	0.0581119	0.02586	2.1	-3.4	1
chr11:34475255-34475325(+)	AGGGACTTTCTGGAAACTAAGGAATATCTTAAAAATCAAGGATGTTTTGATTTAAATGAAAACATTTTAG	50	0.621071	TTTGATTTA	CSS_325	22	upstream	0.00176708	0.03878	2.3	-3.2	1
chr12:56362469-56362539(+)	ATAAAGGCTTTAGTAGAGTTTTAGGGGCACAGAGCAAACCCAGTCTGCTCACTGTAATGGAGAAACACAG	56	0.704158	CTGTAATGG	CSS_326	22	upstream	0.0221589	0.005161	-0.9	-5.5	1
chr1:32374583-32374653(-)	ATTAGAAAGGCTTTAGGATGTAAATAATGCATTTCAGTGAATCAGACAGCTCTTTTTTTACATGATAAAG	44	0.70144	AATCAGACA	CSS_327	22	upstream	0.0018438	0.01304	-0.5	-5.6	1
chr1:179870344-179870414(+)	TTTAATGTTAAATTATTTGCTTGGTTTTTTTAAATTCAGATCTTCTGAGCATTAAAATAGACTATATTAG	55	0.255504	ATTAAAATA	CSS_328	22	upstream	0.0618629	0.02036	0.3	-5	1
chr15:35163145-35163215(-)	GAACAAGTTTTGCTTATCTAGATGAGATATTTTCTCTATAAAATTGAAACAAAAGCAAATGAATGCACAG	47	0.477342	ATTGAAACA	CSS_329	22	upstream	0.0498338	0.04766	-1.1	-5.9	1
chr11:85365014-85365084(+)	GTATTCCCAAAGTCCTATAACACATGTCAAGATCGGGAAAGCTCACACACACAATAATGCCAAAGAAAAG	45	0.825675	GCTCACACA	CSS_330	22	upstream	0.0319639	0.04959	-5.5	-10.2	0.113365
chr1:6246898-6246968(-)	ATGATTTTGAGTGCTGGGTTTTATAAATGTTAAAATGTTTTAGAATGCAAGCACCAACTGTCTAGTGGAG	23	0.413285	TTTTATAAA	CSS_331	22	upstream	0.000467376	0.04151	1.8	-3.7	1
chr8:66582015-66582085(+)	AAATGTTTTAGGCTTGCTCTGTGAGACATGTAGACAGTACAAATTCTAAATAATAATGATTTCATTTTAG	49	0.797192	TCTAAATAA	CSS_332	22	upstream	0.0512671	0.03099	-0.3	-5.1	1
chr4:25158619-25158689(-)	TGTTTTTTTGGTTATTACATTTGCATATTTGTACATTGTATTACTCGGAATGCTGAATGTATTTGTCCAG	43	0.709974	TATTACTCG	CSS_333	23	upstream	0.484375	0.0005307	0.6	-4.3	1
chr17:42272549-42272619(-)	CACCTTTGGGCCATCTCTGCTTGTGCTATCTAGCATTTATACAGAAAGAAACATCTAACATCTAGAGTAG	43	0.282641	ATACAGAAA	CSS_334	23	upstream	0.383929	0.01402	-2.4	-7	0.999973
chr15:91503516-91503586(+)	AGGGCTCAGTTGGTGTTCACATCATTATTATCATTCTGAAGCCACAGAACTGAATGAAGATGGTTCTCAG	53	0.779503	ACTGAATGA	CSS_335	23	downstream	0.48125	0.04616	-1.7	-7	0.999994
chr1:154192436-154192506(-)	ATCTGGGGATTTGGAATGAAGGCATGCTTTTTTAAAAAAAAAACAAAACAAAACTGACTTTTTATTAAAG	53	0.314066	CAAAACTGA	CSS_336	23	upstream	0.00676611	0.04204	-2	-7.3	0.999078
chr4:83377974-83378044(+)	GAAGTAATTGTGATTGTCATGTATTTCAGAGAAAGGCATGAGGGGCATGCAAGTGTATTTGTATTGCCAG	47	0.649775	GGGCATGCA	CSS_337	23	upstream	0.03372	0.04116	-6.4	-11.5	0.020793
chr4:84188950-84189020(-)	CAAAAAAACACTAAATCTGATACTTCAAAATGTGAATTTTATGGTGTGTGAACTAAATCTCAAAAAACAG	27	0.46189	CTTCAAAAT	CSS_338	23	upstream	0.0384643	0.0003836	0.2	-4.8	1
chr10:92660233-92660303(+)	GCTATTGCTGTAAGCCAAAGTAATATGTTAAACCACCTCATTTTAAATTATGTCTTAACTTCAAGCACAG	40	0.651234	CCTCATTTT	CSS_339	23	upstream	0.0329315	0.02822	1	-3.3	1
chr5:134724793-134724863(-)	TGTGCTGTCCCCAGCCACCCTGACCGGTGTGCCTCTCGCCTTCACAGTGTGCTCACTGATCCGCCTCCAG	44	0.866016	CTTCACAGT	CSS_340	23	downstream	0.00459789	0.0003471	0.7	-4	1
chr2:39285968-39286038(-)	CTTTTGGTATTCTTTGATTTTAAAAGTAAATTTTAAGTGAAGAGCACTATTTAATATATTTTTTGCTTAG	49	0.387184	CACTATTTA	CSS_341	23	upstream	0.102908	0.02605	-2	-6.1	1
chr3:9962080-9962150(+)	CAGTGAGCAGAGTGGTCCCTGCAGATGATCCCACAGCCCTTGGCCTGGATTCTGAGCCCTGCACCGCCAG	55	0.659167	TCTGAGCCC	CSS_342	24	upstream	0.327918	0.005249	0	-4.8	1
chr6:41046673-41046743(+)	AAATAAAGTACAGTGATAAATTATCCAGGTTAATTGTCTGGTAAGGCCTTTATTGACAATCTCACTTTAG	43	0.395089	TGGTAAGGC	CSS_343	24	upstream	0.276674	9.49e-05	-1.6	-5.6	1
chr12:101873265-101873335(+)	AATTGCATCTATAAGTGCATATATATACACACATATTTATATGCACAAATACAAACTTTGACTTTTTTAG	39	0.751966	ATTTATATG	CSS_344	24	upstream	0.253433	0.01309	0.4	-5	1
chr22:19044699-19044769(-)	GATGATCCTGTCTGACGCCATGGTCCCCTTGAGGACTGCACAGCTTGTCCTCTGATGTGATGTTGTCCAG	40	0.775424	CTGCACAGC	CSS_345	24	upstream	0.217787	0.0004302	-3.3	-7.4	0.999569
chr2:23977668-23977738(-)	GATTTGTGTGGTAGGTAAAAGAATTTATAACTGCTTAAGACTGGTTTTTCTTAACTTTTACTTGCTGCAG	37	0.522316	GCTTAAGAC	CSS_346	24	upstream	0.169954	0.01856	-1.1	-5.6	1
chr6:49416664-49416734(-)	ATATTAGTAATTATATAACACTCATAACAAATTTATATAGTTTACACACATTTTTAATATTCTCTTTTAG	44	0.716953	GTTTACACA	CSS_347	24	upstream	0.161999	0.006419	-2.6	-6.7	1
chr6:86386933-86387003(-)	ATAAGGACAATATTTTTTTTTAATACTTTTAATGCTTTTACATATGTTGTAATGTTTGTAGTCTTGTAAG	23	0.25976	TTTAATACT	CSS_348	24	upstream	0.000453487	0.03995	-3.7	-8.5	0.579808
chr11:46389457-46389527(+)	TCCCAGTGCACACAAAGGGCAGCTGTGCTGGGGCAGGCAGCCTCCGAGATAGACTTACCTGGTGCCTCAG	57	0.461267	ACTTACCTG	CSS_349	24	upstream	0.0286377	0.0002063	-0.4	-5.3	1
chr13:99127256-99127326(-)	GGTTCGCCACCCAGCCAGGGAGAAGACGCGCTTGTGGCAGTGCACGGAGTTGTAAGTCCGCACCGCCCAG	48	0.684702	ACGGAGTTG	CSS_350	24	upstream	0.0397597	0.03729	0	-5.3	1
chr1:182355046-182355116(-)	TTCAAGAGGGCAAGGCTTAAGGGCCTTCTGATCTCTGACTTTGGGATTCTCTGGATTTCTTGACTCTTAG	38	0.887464	TCTGACTTT	CSS_351	24	upstream	0.000851634	0.03211	-3.4	-7.5	0.995002
chr11:65388255-65388325(+)	CCAGGGCTCGCCCGTGGGGGGATCCTGATGGCTGCTGTTCTCACAGGGACCGACACTCGCATTCCTCCAG	43	0.934221	TCTCACAGG	CSS_352	24	downstream	0.0482532	0.01462	0.1	-4.8	1
chr22:36876908-36876978(-)	GCCTCTTCCTGAGCCCTGAGTACTCCCCAAATCTTTTTCTAGTGTGTCGACTTCCTTTTGTGTGCCCCAG	41	0.741765	TTCTAGTGT	CSS_353	24	upstream	0.0146462	0.03794	0.2	-4.6	1
chr17:71199092-71199162(+)	CAGAGGATCTGAGTGGCTTGTATGGATATCTGCCTTTTATTACCAGGTTTTGATTCATGGATTCACCCAG	42	0.492285	TATTACCAG	CSS_354	24	downstream	0.28513	0.0004451	0.1	-5.3	1
chr13:113917706-113917776(+)	TATAGTTACATACTTCATGCATATACCCCTTGTATGTAAATGTTTGTAAATTTAATGCCATTGTAATTAG	39	0.368377	TGTAAATGT	CSS_355	24	upstream	0.0466445	0.04945	1.9	-3.4	1
chr12:54059236-54059306(-)	TGAAGAGGGGGATTCTCCCTGAGCCCATCTTAGATATTTATCCTTTTCTTTGTGTGAACTAGAAATTCAG	32	0.761006	TCTTAGATA	CSS_356	24	upstream	0.00166951	0.005584	1.3	-5.1	1
chr17:73695768-73695838(+)	ACCTGATAACATTTTATGTGCTTATGTTTTTTTGTCCATGTCTGTCCCTTGTTCTAATCCCCACCTACAG	24	0.877066	GCTTATGTT	CSS_357	24	upstream	0.0354125	0.01696	-0.7	-5.6	1
chr12:29460496-29460566(+)	AAAGGTGGAAGTTTTGTTTGATTGTGTCTCACATTTTCCTTTTGGTTTATTGTCTAACATATGTTACTAG	31	0.849567	TCTCACATT	CSS_358	24	upstream	0.0574055	0.0002375	-0.6	-5.3	1
chr11:66053068-66053138(-)	CCTGTGAGCTCTTCTCCCAACCTCCCTAGGGCATATGTGGTGGTCCCCAGCTCACCCTCTGTTGCCCCAG	54	0.830492	GCTCACCCT	CSS_359	25	upstream	0.677083	9.59e-07	-0.7	-5.6	1
chr20:36323233-36323303(+)	GCTTGTCCAAAGTCACTCAGAAACAAGGAGCTGGAATTTGAGCTCAGGCGTACTGACTTCCACCCCAAAG	46	0.863661	GCTCAGGCG	CSS_360	25	upstream	0.518345	0.02024	-3.7	-7.5	0.999452
chr11:64676597-64676667(-)	GTGCCGGGGGCCCTGCAGGCCAGTAACAGGCCTGTGCCCCGGCAGGGTAGTGGTGACTGTGAACCCCCAG	26	0.261799	AGTAACAGG	CSS_361	25	downstream	0.122178	0.03315	-2.7	-7.7	0.988966
chr5:94988725-94988795(+)	TGTTTACCAATCTTGCATATTATGTTCCAGTCTTCTGGAACACATTCACCAAGACTTTTCTTTCCTTCAG	48	0.909992	ATTCACCAA	CSS_362	25	upstream	0.047719	0.01851	0.7	-4	1
chr15:48626518-48626588(+)	ACACTGAAAGTAATTTTGTATGCTTGGTCACAAAGAAAATATAAAAACAATTTTATAAATAGATTTGCAG	43	0.381042	ATATAAAAA	CSS_363	25	upstream	0.00340103	0.04	-0.2	-5.8	1
chr8:95800026-95800096(+)	TTGATGTATAGTTTCAATTTACTGAAGTTTTAAATGTCCTTTAAATTTTATTTTAATTATATTCTTTCAG	43	0.350279	CTTTAAATT	CSS_364	25	upstream	0.0572962	0.00221	1.4	-3.7	1
chr12:53691537-53691607(+)	TGGAAAAAGAGGGTCTTTGGAGGCCAAGCAGGCTGGCTGGCGGAATCATGGCTCATGCTGGGCTGGCTAG	55	0.492681	GCTCATGCT	CSS_365	26	upstream	0.695538	0.03838	-3.4	-7.5	0.998208
chr2:232209590-232209660(+)	ATTATAGAGTAGTTTATTCAGTGTATTCTGCTTGACTTCTAGGTCAGCTCTCTAATAGATATTTCTCCAG	55	0.613417	TCTAATAGA	CSS_366	26	upstream	0.425802	0.005647	-2.7	-7.5	0.993556
chr1:45478763-45478833(+)	CTGGAGGGCCTCAAGGCTGAGCCCTGTCTTCCCTCTGTATGCAGAGTTTAGGGAAACCCGGGCTGCCCAG	20	0.756462	GCTGAGCCC	CSS_367	26	downstream	0.0224985	0.01602	-2	-7.3	0.999953
chr1:25817804-25817874(+)	CAAGAATAGTGGGATTTAATTTGTGATTTCAGGCTAATTTATAGACATCGATGCCAAAACTACCTTGTAG	41	0.571339	ATTTATAGA	CSS_368	26	upstream	0.0531103	0.000886	1.7	-3.7	1
chr18:9584852-9584922(-)	TTTATGTTTCCTCAAATTATATACTTTTATTATTTAATTTAACTGAAAGAGGCTTACTTGATATTTTCAG	46	0.741436	ACTGAAAGA	CSS_369	26	upstream	0.0158917	0.0474	-1.7	-7	0.999993
chr11:64494862-64494932(-)	TGCTTCTGGGATGATGTGGATGCCTCCCGTGGAGAGGGGAAGGGTTGATGAAGTCCCAGGGACCTGGAAG	14	0.424043	GATGATGTG	CSS_370	27	upstream	0.585318	0.002536	1.8	-3.5	1
chr3:52448646-52448716(+)	GGTGTACTGACTGTTCTCTGTTACATTCATCCTCATATCCACAGCCTTGTTTTTTTATTTTTCTTAATAG	41	0.427847	ATCCACAGC	CSS_371	27	upstream	0.5	0.02489	0.7	-4.6	1
chr4:156723396-156723466(+)	TACAAACGACACTGATGCTGTGTGAAAAGGACAGCAGAAGCACTAAAGGCTTTCCCAGTATTTCTTACAG	46	0.662871	ACTAAAGGC	CSS_372	27	upstream	0.305612	0.01793	-2	-7.3	0.999568
chr8:145161893-145161963(+)	CCTTGAAGCCTGGAGTGGGTACAACAGGGTGGGGGCCTCCTCTACTTGGTCTAAGTGGTGGCTCCTGAAG	54	0.641459	TCTAAGTGG	CSS_373	27	upstream	0.012406	0.04276	-0.3	-5.1	1
chr7:27833898-27833968(+)	TAATTCATTGACTCATTTAACAACTTATTAACATTTTGAATAGGCTAATAATAATAATGTCTTCACAAAG	48	0.828618	GCTAATAAT	CSS_374	27	downstream	0.0101958	0.02707	-4.7	-10	0.082709
chr12:53668503-53668573(+)	CTCATGTGGTGTATGTACCTATTGCATGCATATCCCCTTCCACCATACACACTCACTGGTTCCTCTCCAG	55	0.558655	ACTCACTGG	CSS_375	27	upstream	0.0916165	0.03315	-0.4	-5.3	1
chr12:122717542-122717612(-)	ATCCAAATCAAATAATTTTGGATTACCCAAAAGGCCACAGTCAGGTAGCTCTAAGTCTCTGTATCTATAG	47	0.663994	AGGTAGCTC	CSS_376	27	upstream	0.059205	0.03736	-1.8	-6.1	1
chr19:2247494-2247564(+)	GAGTCCGGGCTGGGGAGGCTAGTGCCTCGGGCTCCCTGCCTGATGGTCGCCCTGAGGTCACAGGGACCAG	60	0.57288	GGTCACAGG	CSS_377	28	upstream	0.0750808	0.01886	0.7	-5.4	1
chr10:124754267-124754337(-)	TTTTTGATCAATTTCCAGTTGTCCAATGAATGGACAAGCAAAACTTTCCATAAATGAACTACTCTTGTAG	50	0.301673	TTCCATAAA	CSS_378	28	upstream	0.0792122	0.03671	-0.6	-5.3	1
chr5:109183258-109183328(+)	TAGAGCAATACATCATGACTGCTACTTAAGTGATGCTCAATGAATGTCAGTATTAAATTATTCTGGTCAG	49	0.572727	TGTCAGTAT	CSS_379	29	upstream	0.1112	0.008258	1.4	-3.9	1
chr17:4862967-4863037(-)	CTGGGGGTGGCTGGGAGAGGAGCATAGGATGCGGCAGGAGGGCAGTGGAGGCTGAGGTACGGATTTCTAG	55	0.581268	GCTGAGGTA	CSS_380	29	upstream	0.00983209	0.001442	-2.5	-7.5	0.998507
chr22:40708806-40708876(+)	CCTCCATTCTATTGAAGTTTAAACAAAATACTCTCAAGGTTTCACTGGTTATACTGACATTTATCTTCAG	44	0.799211	TTTCACTGG	CSS_381	29	upstream	0.0511443	0.04116	-0.3	-5	1
chr1:156714391-156714461(-)	GGCAGGACGAGGCGGGAGGGTGGGGGGCGGGGGTTGGCGGGGAAAGGGTCCTAGCTCCCTTTGGGAGAAG	53	0.690336	TCCTAGCTC	CSS_382	29	upstream	0.0404576	0.03315	-3.7	-7.7	0.992359
chr5:175811255-175811325(-)	TCGGAGTAAGATCAACGTCTATAAACGCTTTTACCCAGCAGAGTGGCAAGACTTCCTCGATTCTTTGCAG	48	0.830119	TGGCAAGAC	CSS_383	29	downstream	0.047909	0.02381	-1.4	-6.7	1
chr11:62484690-62484760(-)	AGGCATAGAAAGTCATATGCTTCTTGTAGAGTTTTCATAATGAGTTCTTACCCATCTATGCACTTTTCAG	50	0.562814	TCTTACCCA	CSS_384	29	upstream	0.00445511	0.02565	1.3	-3.2	1
chr12:56504925-56504995(+)	AGGAACTTTTTATCAAAACACATCTTCATTTTTGCCATAGGTGAATTTGTTGCCCAGTTTAAATTTACAG	15	0.357941	TATCAAAAC	CSS_385	30	downstream	0.00816507	0.04813	1	-3.8	1
chr10:99219232-99219302(-)	CTTGCCCATTGCCCCTTAGCTTCTTTCCTTGCTGCTGGAGGCCCTGTCCTGCCCTGACTGTGTGGTGCAG	18	0.618578	CCTTAGCTT	CSS_386	30	downstream	0.974021	0.01377	-1.5	-6.1	1
chr7:100210716-100210786(+)	GTGGACTGGGAAAGTCATGTCCAGCCTCCGGGGCAGAAGGCAGAGGGGACTTAAATGACCCACATGGCAG	53	0.618833	ACTTAAATG	CSS_387	30	upstream	0.0215458	0.002294	-1.1	-5.3	1
chr1:153912310-153912380(-)	GGTCTGCCAGAGGCTGGAGGTGGAGATGGAGGCATGAGAGCAGAGTTGAGGGTAACACTATGGGAGCCAG	49	0.434107	GTTGAGGGT	CSS_388	30	upstream	0.0187576	0.0038	1.4	-3.8	1
chr2:190445318-190445388(-)	TTGGAAAGAAGGAAAAAAGAAAATCCCTGGGCCCCTTTTCTTTTGTTCTTTGCCAAAGTCGTCGTTGTAG	23	0.174825	GAAAATCCC	CSS_389	30	upstream	0.0593681	0.03656	2	-2.8	1
chr22:41240943-41241013(-)	TTAATTGTAGTAGTCATAGTATGTCAGTTTTTAATAATCTTGGGAGTGGCTACTATATTGTACGGTGCAG	37	0.479237	AATAATCTT	CSS_390	30	upstream	0.0018891	0.02298	0.2	-4.9	1
chr16:56403209-56403279(-)	AGTGAACGTTTCTGTGGACTCTGTATTTGTATTCCTGTAGGCTCATCAGATTCAAGAGATGTTTCCCCAG	54	0.753522	ATTCAAGAG	CSS_391	30	downstream	0.0204289	0.0378	0.9	-4.4	1
chr7:4827125-4827195(+)	AAAAGCGGGAGGAGGCAAAGGTAGAAGCCCTCCTGGGGACTGCAGGTCTGGGACAGCTGTGGGGCCCTAG	53	0.399017	TGGGACAGC	CSS_392	31	upstream	0.595843	0.02849	-2.1	-6.7	1
chr2:220044818-220044888(+)	CATGTCTCCCCAGTGAGGGTGCGGGGTCAGGCGCCCGGCCGCACCTGCTGAGTGTGCCCGAGTTGTGCAG	51	0.475966	GCTGAGTGT	CSS_393	31	upstream	0.48099	0.04568	-2	-7.3	0.999832
chr17:46628252-46628322(+)	GGTCCTTCTTGTACTTCATGCGCCGGTTCTGGAACCAGATCTTGATCTGCCGCTCGCTGAGGTTCAGCAG	45	0.683035	CTTGATCTG	CSS_394	32	downstream	0.274678	0.03661	0.6	-4	1
chr1:26609460-26609530(-)	TGGTCTCATCTGTCCCTGGTCAAGGAAGTGTCCCTCTAAGGTTTGTGGGGATGACTCAAATGGGGCCTAG	39	0.502781	TCTAAGGTT	CSS_395	32	upstream	0.017567	0.04155	-0.8	-5.3	1
chr9:140167196-140167266(+)	ATGCGCCTCGCCTGCCCCATGGTGTGGTTCCCCGCAGAGCGGAGAGGCAGTGAAGGAGCTTTACTCCCAG	53	0.595942	AGTGAAGGA	CSS_396	33	downstream	0.0065588	0.04432	1.9	-3.1	1
chr10:103360856-103360926(+)	GAGAAGAGCTGAGGGTCTTGTTGTGCCCCGGGGTAGCGCTCTGATGAGGGTGGAGCCTTCCCTTCCCCAG	44	0.896446	TCTGATGAG	CSS_397	33	upstream	0.055059	0.008959	0.2	-4.6	1
chr17:43317805-43317875(+)	ACCAGGCCTCACCCCACTCCTTCCATCTGGGGGACAGAGGCTTCGGCTCACCGAGAGTGACAAGCTGCAG	11	0.539993	CCTCACCCC	CSS_398	33	downstream	0.140975	0.0004625	1	-3.3	1
chr11:88027643-88027713(-)	CTACTAAGGGGTAACCATGTGTGTTATTCATCTTCAGGCTGTGAAGGCGGCTTCCCATACCTTATTGCAG	44	0.56298	TGTGAAGGC	CSS_399	33	downstream	0.00392281	0.01454	0.3	-4	1
chr8:19703103-19703173(+)	TTTTTAGTGGGATGGCAATGGGCAAGTTACTCAACTGCCGAGACCCCATTTCCTCATCAGAGAAAACTAG	56	0.85386	CCTCATCAG	CSS_400	34	upstream	0.625	0.0001962	0.3	-4.5	1
chr3:63820933-63821003(-)	TAAGGTATTCGCATATATATTTAGCCTTCATGATCTGTCTATCTGTCTGTCTATATATCTATATATACAG	30	0.688789	CTTCATGAT	CSS_401	34	upstream	0.0052952	0.002529	0	-4.8	1
chr13:28196907-28196977(+)	TAGATTAATAATAATGTGTTGCAATGTGATATAGTAAATGAGAAAAAGCTAGTTACAAAACAATATTCAG	51	0.310487	AGCTAGTTA	CSS_402	34	upstream	0.0121914	0.04758	-2.1	-7.4	0.998065
chr15:28519558-28519628(-)	GTGGGGGGGCTCCTCTGACGCGTGTGTGCGCCCAGGCGAGGATGCGGACCTCTGCAGTGAGCTGTTGCAG	18	0.579951	TCTGACGCG	CSS_403	35	downstream	0.0616431	0.04137	-7.8	-11.9	0.01182
chr19:2247487-2247557(+)	CAGGGTAGAGTCCGGGCTGGGGAGGCTAGTGCCTCGGGCTCCCTGCCTGATGGTCGCCCTGAGGTCACAG	50	0.405461	CCTGATGGT	CSS_404	35	upstream	0.0106101	0.04993	-0.1	-4.8	1
chr6:90347566-90347636(-)	CAGTAGTAATTGCTATTTACTCCTCCCTTTTACAGTTCGTAAGAAGGCAACAAGTTCTTCTCCTCTACAG	49	0.659228	AGGCAACAA	CSS_405	35	downstream	0.0232273	0.03889	-5	-9.6	0.230421
chr9:114125974-114126044(-)	CTAGAGTTGTAATTTCTGGACATCTTTCTTTCAGCAACACAAATTTAATCTTGGAGGTTGTGTTTTTCAG	48	0.678937	TTTAATCTT	CSS_406	35	upstream	0.00473487	0.0008402	0.7	-4.4	1
chr21:47681290-47681360(-)	CTGATTTTGAATGCTATCCCCTTTGCTCCGTTTAGTGTTTCTAATGCTGCTATGGAGGATTTGTTAACAG	44	0.370431	TCTAATGCT	CSS_407	35	downstream	0.0825832	0.002536	-4.8	-8.9	0.480328
chr17:7249603-7249673(+)	AGAAGTACAAGGTGAGTGGACCTGGGTCCTGGATGCCTGGGCCCCAGGGAGACTCAGCTCTTGCCTGCAG	56	0.517972	ACTCAGCTC	CSS_408	36	upstream	0.0232377	0.03087	-4.1	-8.7	0.672922
chr19:45573173-45573243(+)	CCTTGGTTTACTGTCTTCCTCGGAGTAGGGTGTTGGAAGCACCTGCCCTCCCTGAGTTCAGTGTGTCCAG	55	0.81056	CCTGAGTTC	CSS_409	36	upstream	0.0275095	0.01858	-0.3	-6.6	1
chr20:35390915-35390985(-)	TTTATTTTATGACACGTAAATTTGTGCTGTCTAGCATCTTCTCTTTCTGAAGAATTGAAACATTTTGCAG	50	0.739821	TCTGAAGAA	CSS_410	36	downstream	0.0161537	0.03315	0	-4.8	1
chr17:3518868-3518938(-)	TGACCTCTGAGTTAACCCGACAGGCCACCCCCTCTCACTGCCAAACTGTGACTTGTGACCTCTGAGTTAG	37	0.855364	TCTCACTGC	CSS_411	37	upstream	0.25808	0.02613	-2.5	-6.5	1
chr19:45667542-45667612(-)	GGCCTTCCCAACCTCAGCCCAATCTAAGACCTGGGTTCCTGCTTACCCTCCCTGCGCTTCAAATGTACAG	45	0.715476	GCTTACCCT	CSS_412	37	upstream	0.0105056	0.01153	-0.7	-5.6	1
chr16:84213648-84213718(-)	CAGGGCCTCAGCTGTCTGTCCTTCCTCAGGAGAAGGGGCGTCGGTGCCCCGCCTGGCAGGCCCCCCCCAG	10	0.420898	CCTCAGCTG	CSS_413	38	downstream	0.46875	0.01374	-2.7	-6.8	1
chr6:35260207-35260277(+)	AGGTCTCAGTCCCTCTCCCTCCCTCTGGCTCTCCCTTCACCAACCCTGTCCCTCACCCCTGTCCCCTTAG	39	0.815735	CTTCACCAA	CSS_414	39	upstream	0.429688	8.76e-05	0.7	-4	1
chr11:62363618-62363688(-)	CTCAGTGATTGGGGGTGGGCAGGAGGTAGGGGCACACTGAGAGTGGAAATTGATTCTTTTCCTTGACCAG	40	0.510415	ACTGAGAGT	CSS_415	39	upstream	0.00375726	0.03315	-2.4	-7.4	0.999423
chr14:24771139-24771209(+)	AAGCCGCTTTATTTCTGCCCTCTCTCCACAGTGTTTATCACTGATAAGATCTCCAGCTTCTGTCTTCAAG	49	0.561211	TAAGATCTC	CSS_416	39	downstream	0.0138927	0.0422	1.3	-6.1	1
chr16:3335649-3335719(+)	CCATTCTCATTATAATTTCTGTCACCTTCAGCATTATCTGCTCCCTGGCTTTCTCTTTTTCCTCCTGAAG	44	0.522673	GCTCCCTGG	CSS_417	39	downstream	0.430556	0.01625	-0.7	-5.6	1
chr4:156723384-156723454(+)	AGGCCTTTAAAGTACAAACGACACTGATGCTGTGTGAAAAGGACAGCAGAAGCACTAAAGGCTTTCCCAG	54	0.469687	AAGCACTAA	CSS_418	39	upstream	0.0566355	0.03724	-0.6	-5.3	1
chr21:33727266-33727336(-)	ATGCTTTCTATTTGGCTCTTTAATGCCCAGATTTTATTGACATTGGTGGCGAATCCCTATTCATACACAG	40	0.898259	ATTGACATT	CSS_419	40	downstream	0.0328062	0.01799	-4.7	-9.8	0.119484
chr2:232321795-232321865(-)	GTCTTAGGAATGTGGCATCTCTATTTGCAGGTGAATCAAAAACTCTGGTTTTAAGCAACCTCTCCTACAG	54	0.682455	TTTAAGCAA	CSS_420	40	downstream	0.000585437	0.0112	-1.3	-6.6	1
chr16:685022-685092(-)	GGCCTTGGCTGACTCCCTCTTGGGGACAGGGAGGGGGTGCCCTTTCATTCTCCAAACCCCAGCCTGCAAG	40	0.475963	GGTGCCCTT	CSS_421	41	downstream	0.0924135	0.04274	-1.1	-5.4	1
chr12:54063773-54063843(-)	GGCCATGAGAGGAAAGAAAATCTTGTCTGATGATGTAACAACGTGGCATAGTTCTGAAACTCCTCTCCAG	48	0.64812	TGGCATAGT	CSS_422	41	upstream	0.00344231	0.04994	-2.7	-8	0.94698
chr5:149767435-149767505(+)	GGGGGGGTGTTTTGTTTTTGTTTTTCAAGGTGATTAAACCCCCTCTGATTTTTGTCGACCCTAATCGTAG	37	0.517749	ATTAAACCC	CSS_423	41	downstream	0.434601	0.03315	0.3	-5	1
chr21:46226998-46227068(-)	GTGATGTCGCTAGTGTCAGGGAACACTCATGCCAGTGAGGATCTTCCCACTCTCTGATGAAAACTAACAG	34	0.479981	TGCCAGTGA	CSS_424	43	upstream	0.0027742	0.03485	-0.9	-5.5	1
chr16:29822300-29822370(+)	TGTCCCCCTCCCCTCTTCCACCCCAGCTCCAGCCCTGGTCTTGTCTTTTCATCCCTCTTCCCCACGACAG	31	0.728932	CTCCAGCCC	CSS_425	44	downstream	0.183242	0.01713	-2.1	-6.3	1
chr3:52398823-52398893(+)	AAGGCTCAGCCGGCACCTGCTGCAGGAGCTGATCTGCCTCCGGGCCATCCGTGATGTGAACGTGCCCAAG	32	0.522125	GCTGATCTG	CSS_426	45	downstream	0.29581	0.02393	-1.8	-7.1	0.999986
chr8:144644013-144644083(+)	ACCGCCCCGGGGACCTTTGGTGGGCTCTCCTGCCCCCTGGGGTCTGCCTGTCCTGACCGAGGCTTTCCAG	56	0.856737	CCTGACCGA	CSS_427	45	upstream	0.0163864	0.03685	-3.7	-7.7	0.996072
chr2:15770088-15770158(+)	TGGAAATTTTCTCTCCATTACTTAGTTACTATCTGAGATAGAAGAACACCTGAACTGTACCATTTCTCAG	48	0.426073	GAACACCTG	CSS_428	45	downstream	0.00408147	0.001846	0.3	-4.2	1
chr19:44273758-44273828(-)	GAAGCAGGAGTCCAGGCGCCCCTGCTTCCCCTAGGACCCAAGAGTCCCAGCCCTAGCCCTGCCTTCCCAG	49	0.725701	TCCCAGCCC	CSS_429	46	upstream	0.0129436	0.03823	-1.6	-5.6	1
chr6:133136086-133136156(+)	TGGTTCTGATGTGTCGCGTTTAAGCATTGCTGCTGGAGGTGTAATGGACGTTAATACTGCTTTACAAGAG	44	0.657566	TGTAATGGA	CSS_430	46	downstream	0.000198639	0.04075	0.8	-4.6	1
chr9:95068158-95068228(-)	CTTCTTCTTGCTGCAAAATTAGAATCTTCCTAGTGCTGAATTATAATTTGCTACTTACTTTTTGTATTAG	46	0.487506	TATAATTTG	CSS_431	46	upstream	0.00878048	0.003622	-0.9	-6	1
chr20:33533854-33533924(-)	CCATTCTCTCTTCTTGATCACAGGTGGTGAGCTATGCCCCATTCACGCTCTTCCCCTCACTGGTCCCCAG	45	0.907951	ATTCACGCT	CSS_432	47	downstream	0.011036	0.03315	-2	-6.7	1
chr14:21968776-21968846(-)	GACCAAATACCACTTTATGCAGTGGATCTGTTGTGATATCCGCTACCTGGACGTCAGTATCTTGGGCAAG	17	0.568152	CTTTATGCA	CSS_433	48	downstream	0.0425238	0.04512	-1.9	-7.2	0.999566
chr4:666356-666426(-)	AGCGAGACTCCGTCTCAAAACAAAAAAAAAAAAAAAAAAAATAACTGGGAAGCTGAAGTGGTCTTTTTAG	56	0.482921	GCTGAAGTG	CSS_434	48	upstream	0.00234222	0.01459	-2	-7.3	0.999746
chr6:144183122-144183192(+)	TATGTGCATTTAAAACATTGGTTTTTCCACAGCTAAAAATTGCAGTTTTAGTGACATAGTATAATAATAG	54	0.899031	AGTGACATA	CSS_435	48	upstream	0.00783812	0.04224	-4	-8.8	0.527494
chr11:114318429-114318499(+)	CAACTTGAGAATCATGACTCAAATGCCATTTTCAATGTTAATGGATTACTTGAAGGAGGTAATTGTTCAG	53	0.437715	CTTGAAGGA	CSS_436	48	upstream	0.0545214	0.0117	1.4	-3.9	1
chr1:151234614-151234684(+)	TCCTTCAACCCTAATCTGACAGTGTGGACAACAGTGAGTATATGCGGAATGGAGACTTCTTACCCACCAG	42	0.359181	GTATATGCG	CSS_437	48	downstream	0.00414896	0.005393	-3.9	-8.7	0.573574
chr19:36557039-36557109(+)	AGCAGATGGGGGAGGTGGCTTTTGGGCACATCCTGTGGCAATGCCATCTTCGGCCTTGACAACCCTCTAG	40	0.601956	TGGCAATGC	CSS_438	49	upstream	0.0534801	0.04243	-2.7	-7.8	0.981313
chr13:31722568-31722638(-)	ATTTTTTTTTTTTTTTTTAAGTGTGCAATACTTTCCCCGGCATTTAAAGTTAGAGAATTTTCCGTCACAG	46	0.682091	ATTTAAAGT	CSS_439	49	downstream	0.00624516	0.04994	1.8	-3.7	1
chr13:21750930-21751000(+)	CTCTGGAGGGGAGGCGGTGCGGGAACTCCCGTAGGCGTGAGCTGGAGCGCGCGCCCGCTGCTCTCTCCAG	46	0.859587	CTGGAGCGC	CSS_440	50	upstream	0.023308	0.03627	-4.5	-8.3	0.907517
chr19:16265088-16265158(+)	GTGGCCTAGGTACTAAGAAACTGCTATTCAAGGGATGGTCCCTGAGACCTGCCTTCCAGGGTCCGTGCAG	45	0.716689	CCTGAGACC	CSS_441	50	upstream	0.0410601	0.03623	-3.7	-7.4	0.999765
chr11:65650666-65650736(+)	CGGCCCCCACCCCCTGCAGCTATACCGGAAAGGTGTGATCAAGGCCACACCCACCACCTGTGACCCCCAG	38	0.654744	TGTGATCAA	CSS_442	51	downstream	0.00737411	0.03315	1	-3.8	1
chr3:48638222-48638292(-)	CCACCTATCCCCCTGGCAGCACCTGTCCAGCCCACTGGCTTCAGGTGCTGTGGCCAACAAGCTATGCCAG	43	0.223911	CTTCAGGTG	CSS_443	51	downstream	0.037586	0.007087	0.9	-4.1	1
chr16:685012-685082(-)	GACTCCCTCTTGGGGACAGGGAGGGGGTGCCCTTTCATTCTCCAAACCCCAGCCTGCAAGTCTGTCCCAG	51	0.463727	CCCCAGCCT	CSS_444	51	downstream	0.0926089	0.04107	-1.6	-5.6	1
chr16:58573811-58573881(-)	TTTCCTTCTGTAAAACAGCAAGCTTGGGCAACAGATGATGTAGCTCAGATTTATGATAAGTGTATTACAG	53	0.908695	ATTTATGAT	CSS_445	52	downstream	0.113194	0.00256	1.9	-3.4	1
chr5:159849592-159849662(+)	CCATGCCACTACCAAAAGTGGGGGGTGGGTTTGGGGGTGAGAGGTCAAGTTTATATACACAGTATTTAAG	55	0.375646	TTATATACA	CSS_446	53	upstream	0.0100324	0.01487	-4.2	-9.3	0.212227
chr3:53263399-53263469(-)	GTCCCACCTGCCCCCAGGTGAGCATCGCGGTGGGCTGTGCCACCCGCAACAGGACGGTGCCCTTCTGCAG	48	0.507477	CCGCAACAG	CSS_447	53	downstream	0.000791381	0.02736	-4.7	-9.5	0.314795
chr14:75555291-75555361(-)	CTTTCTCATATACATAGGAGCTGGAAAATGCAGAATTTATCCCCATGCCTGACAGCCCATCTCCTCTCAG	52	0.877653	CCTGACAGC	CSS_448	53	downstream	0.0304054	0.04837	-4.9	-9.6	0.264727
chr16:27710730-27710800(+)	TGAACTTTATATCTATGGTAGCTTGAGAAGGTCCCTGCCCTTTTCTGTGCCCTCATCTTTCTGTGAACAG	38	0.635269	CCTGCCCTT	CSS_449	54	upstream	0.154491	0.04522	-3.3	-7.3	0.999847
chr11:126164551-126164621(-)	GTCATGATAGGGAGAAGTGAGAGGGGGGCACAAAAGTACACATTGGAGGAAATAATGAAATTCATTTCAG	40	0.417493	GTACACATT	CSS_450	54	upstream	0.4375	0.03711	-0.9	-5.7	1
chr2:27884310-27884380(-)	TAGACCTCGTATTTTTCACTACAGAAGCCTATAATCTAAAGTTGCCAGGATTTAAACACATTACTTTTAG	50	0.231504	CAGGATTTA	CSS_451	55	upstream	0.020354	0.01051	1.1	-3.7	1
chr19:2246624-2246694(+)	GGTTGCCAGAGCTGCAGGGCCTCCCCCGGGGTCCCGCTCTCGTTCAGTGGGTGGCATTAGCCTGCCCCAG	56	0.483693	TGGCATTAG	CSS_452	57	upstream	0.0148458	0.02841	-1.1	-6	1
chr16:1411616-1411686(+)	CCTGGGTGACAGAGTGAGACTCCATCTCAAAAAAAAAGAAAACTGGTCCTTTGAAAACAGACTCTGCCAG	54	0.580837	TTTGAAAAC	CSS_453	57	upstream	0.0807644	0.02016	1.2	-3.4	1
chr16:67226899-67226969(+)	CCCTGGGCTCAGGGGTGTGGGGCCTGGCTGCAATACCCGGGAGATTGCTGACAAACTGATTGAGCTCAAG	59	0.634003	ACTGATTGA	CSS_454	58	downstream	0.0330307	0.03315	-1.5	-6.8	1
chr7:100238909-100238979(-)	TGCCCCTCCCCCACGCCCCCACCACCATGCTCATTTGACACCCCCAAGTCACTGACCTCATTATTGCCAG	51	0.924749	AGTCACTGA	CSS_455	58	upstream	0.0141871	0.04522	-0.3	-5.4	1
chr6:30670713-30670783(-)	CAGGGGCATTGGTGAGCCAGAAGCCTGCATTGATTTAAAAGACATTTTGTGAGCTCTCTCTAAATGCTAG	52	0.640252	TGTGAGCTC	CSS_456	59	upstream	0.0165675	0.0008191	-1.1	-6	1
chr7:100225054-100225124(-)	GTCCTGGCAGGACGACCAGGCCTACCCATTCCTGCACACAAAGGAGGACACTTATGAGAACCTGCATAAG	54	0.910129	ACTTATGAG	CSS_457	60	downstream	0.0102884	0.0316	-0.4	-5.3	1
chr3:48638213-48638283(-)	CCCCTGGCAGCACCTGTCCAGCCCACTGGCTTCAGGTGCTGTGGCCAACAAGCTATGCCAGAGTTTCCAG	55	0.471778	AGCTATGCC	CSS_458	60	downstream	0.0100582	0.01539	-1.5	-6.1	1
chr7:100229508-100229578(-)	TTCCCTGCAGGTGCACCTGGGAACTGGAGACCCCTACACACCTGGCTTCCCTTCCTTCAATCAAACCCAG	38	0.635882	CTACACACC	CSS_459	60	downstream	0.00465634	0.02591	-3.4	-7.5	0.998334
chr14:105715846-105715916(+)	GGTCCGTTTTAGGCGGCCTCCGGAGGCTTCTGAAGGGAAGCACACAGGAGCTGATGGACTCCTCTCCCAG	54	0.687995	GCTGATGGA	CSS_460	60	upstream	0.0221688	0.03924	-1.8	-7.1	0.999991
chrX:48382300-48382370(+)	CTGTTGTCAGGTCGTGCTGCGGTTGTCCCATTGGGGACTTGGCGGCGACTGTCCCTGTGCTGGTTTGCAG	48	0.786411	GGCGACTGT	CSS_461	60	downstream	0.244912	0.02995	-4.1	-8.7	0.707659
chr21:46702313-46702383(-)	GTTTTCCAGAGGATGGTTTTGGGGTTATGAGGAGACCAGGGGTCTAAACGTCTCCTGTCTGTCCGTCCAG	47	0.889519	TCTAAACGT	CSS_462	61	downstream	0.425	0.001847	-1	-5.4	1
chr11:68664245-68664315(-)	TGCCTGCAGGGGGTGGAGCAGGGGCTGGGCCGCCAGCAGTGAGGTGCTCACAAGGGGTGCTGGCTGTCAG	50	0.948509	GCTCACAAG	CSS_463	61	downstream	0.534091	0.005464	-1.9	-7.3	0.999734
chr19:16265077-16265147(+)	GCTTAGTGGGCGTGGCCTAGGTACTAAGAAACTGCTATTCAAGGGATGGTCCCTGAGACCTGCCTTCCAG	56	0.508759	CCTGAGACC	CSS_464	61	upstream	0.155313	0.03532	-3.7	-7.4	0.999765
chr4:39083574-39083644(+)	TCATTAAGGCCGCCTTGAATTAAAAGAAGATAATATTGAGTGCCTGTTATCTACAGCTTGCCTTCTTCAG	55	0.434637	CTACAGCTT	CSS_465	62	downstream	0.086127	0.04259	-7.2	-11.3	0.018609
chr6:133135970-133136040(+)	GTGGGGCTAGAGCTGGCGGAACAGGACTGGGTCAAACGGGTCGCCGTAAGCGCGTCTGTTGTACACTTAG	49	0.796642	CGTAAGCGC	CSS_466	70	upstream	0.000147977	0.003999	-2.8	-7.4	0.999551
chr1:11083249-11083319(+)	TTCATCTCATTTCAAATGTTTATGGAAGAAGCACTTCATTGAAAGTAGTGCTGTAAATATTCTGCCATAG	42	0.806287	ATTGAAAGT	CSS_467	70	downstream	0.696691	0.01488	0.6	-4.7	1
chr2:241515985-241516055(+)	CCCGCCGCTGGCTGAGCCGGACCTGTCTCAGGGATCCAGCCTGACCCGGCCCGTGGAGGCCCTTTTCCAG	44	0.534411	CCTGACCCG	CSS_468	71	downstream	0.742362	0.003174	-3.6	-7.8	0.994143
chr10:75264302-75264372(+)	GGTTCTGACCCAATCAGCAGCCTTTGCTTCTCAGATTCCTCTCAAGGCTTTATGACTCTTCTCACCCCAG	44	0.92336	TCTCAAGGC	CSS_469	72	downstream	0.625	0.03316	0.3	-4.5	1
chr5:137284800-137284870(-)	CAAAACACAAAAATTCTGATGGAGAATTTGTACCTCAGACACGTCCACGTAGTAACACACTTCCAAAAAG	55	0.412642	AGTAACACA	CSS_470	73	downstream	0.075817	0.005588	-6.3	-10.6	0.049799
chr18:43572023-43572093(-)	AAAACTGGACAGATTCCACCAGGTGAATGGGGCAGTGGGGTGGGGAGTGTTATTTACACAATTCTATTAG	56	0.55417	ATTTACACA	CSS_471	74	upstream	0.604167	0.01237	-2.9	-7.7	0.970263
chr3:183961709-183961779(-)	GCTGGGGCTGCCCTTCCTGCTGGAGAACCCCAGCGGCTACCTGTCCCGCTCCTTTGACCTTGGCCGCCAG	40	0.668303	GCTACCTGT	CSS_472	75	downstream	0.0284317	0.003794	-5.4	-10	0.124723
chr2:73491571-73491641(-)	CCGAGGGAGGCAGTGGGCGGGGTCGGCGAGCAGAGAGGGTCAGCCCCTCACGCTCCAATGAGGTCATCAG	42	0.641713	GGTCAGCCC	CSS_473	76	downstream	0.23655	0.008962	-1.3	-6.3	1
chr22:39711637-39711707(-)	TTCCTCTTGGTGAGGTTCAGTGACTTGTTCAGAGTTACTGGCTTTTTGCCGTGTGCTTGACATCAATCAG	37	0.690722	AGTTACTGG	CSS_474	77	upstream	0.000869382	0.01887	0	-4.8	1
chr14:24620347-24620417(+)	AGCCGCAGGTGCCTGTCCAGAGGAGATCTTCTCGGCTCTGCAGTACTCGGGCACTGAGGTGCCTCTGCAG	57	0.51418	ACTGAGGTG	CSS_475	78	downstream	0.0449647	0.03511	-2.2	-7.2	0.999974
chr11:57100545-57100615(-)	CTTTCCTTTGACATTGGTGACCAGCCAGTCTTTGAGATACCCCTCAGCAATGTGTCCCAGTGCACCACAG	20	0.480126	GGTGACCAG	CSS_476	78	downstream	0.0724627	0.01803	-1.5	-5.8	1
chr1:156020228-156020298(-)	TGCCAACTTCATGGAGCTGCAGCAGCAGATGCAGCGGCAGCTGATGTCCAATCCTGAGATGCTGTCACAG	50	0.326429	GTCCAATCC	CSS_477	78	upstream	0.4375	0.01834	0	-4.5	1
chr22:39381824-39381894(+)	CAAGCCTCAGTACCACGCAGAAATGTGCTTCCTCTCTTGGTTCTGTGGCAACCAGCTGCCTGCTTACAAG	50	0.615852	TGGCAACCA	CSS_478	78	downstream	0.0168041	1.36e-05	-4.1	-8.7	0.694477
chr1:43140967-43141037(+)	GGAGCCTGCCCACAGCTGTGGCTAACATCAGGTGTGAATCCATTGCTGATCCCTCCACCTCCTCTTCCAG	49	0.643435	GCTGATCCC	CSS_479	79	downstream	0.399	0.03315	-1.8	-7.1	0.999996
chr20:62192547-62192617(-)	GTCTTGTGGGAGGCTCGGAAGTTCGAGCTGGACCGGCATGAGGTCATCCTCTGCACCTGCTCCTGTGCAG	46	0.861705	GGTCATCCT	CSS_480	80	downstream	0.100106	0.001945	1.3	-5.8	1
chr2:61764803-61764873(-)	CTGAAATAGTAAATATTATTGAGCTCTTTTTGCCCTTTTCCTGTCCGTTTTTTTAATTTCCTTTTTTGAG	22	0.350145	ATTGAGCTC	CSS_481	81	upstream	0.4375	0.02021	-1.1	-6	1
chr11:17317497-17317567(+)	ATTTCAGAAATATAGCTTTTCACTTTGTTGAAACTATCAAAGTAAATATGTCTTAATGCCATTTTGCTAG	45	0.512403	AGTAAATAT	CSS_482	83	upstream	0.0453784	0.04536	0.3	-4.8	1
chr2:198266159-198266229(-)	GACAGATGGTGTAGAAGCAAACTACATTAAAACAGAGATTCTTCCTCCCTTTTTTAAACACTTCTGGCAG	44	0.662458	TCTTCCTCC	CSS_483	90	downstream	0.00210304	0.009312	1.3	-3.3	1
chr7:889398-889468(+)	AGAAGCTCATAGCCACCAGATCGCATTTGCTTTGATTGTTGACTGTCTCGTGTGTAATTGAGTTTCCCAG	42	0.878736	GTTGACTGT	CSS_484	91	upstream	0.261445	0.03776	-2.3	-7.6	0.992072
chr1:62166037-62166107(-)	TTCCTTCTGGCTGTAATCACATTTACTATAGTTACTAATGCTTATGAAAACTATTTACATTTTATGATAG	44	0.790038	GCTTATGAA	CSS_485	91	upstream	0.5	0.006553	-0.7	-5.6	1
chr16:46728689-46728759(+)	ATGTTACCTTGGAAATATTAGTAATTGTTGATAATCTTTGTCTAAAGTTATCTTATTTTTATCTTGCCAG	45	0.796031	TCTAAAGTT	CSS_486	91	upstream	0.588636	0.006845	-0.3	-5.1	1
chr9:131767604-131767674(+)	CTCAGCTGTTGCCCAGCGAGTCCAGAGGCCACCGTCTGCTGCTTCTGCTGCCCCCTCCTCCTCAAAGCAG	45	0.487897	GCTTCTGCT	CSS_487	93	downstream	0.00745415	0.03315	-2.5	-7.1	0.999951
chr11:93470010-93470080(-)	GCTTGGCACACCGTTCATCTAGAATTCTCCAGAACACAAAATTCTCAAATTTTGTGTTTCCTTTGACTAG	47	0.920309	TCTCAAATT	CSS_488	93	upstream	0.00625862	0.03315	0.3	-4.5	1
chr6:36945560-36945630(-)	GGGACTGGGGAGTGGGCAACAGGTGGAGCCATCCTTGGCAGACCGACCCCATGTGCAGTCCCTGGGACAG	51	0.674043	CCCCATGTG	CSS_489	93	upstream	0.00579843	0.03101	-0.1	-4.8	1
chr5:179228372-179228442(-)	CGTGCGGCGCGAGGTGCACTCGTACCTGACTGACACTCTGCACTCGCTCATCTCCGAGCTGAGCCCGCAG	33	0.824904	ACTGACACT	CSS_490	95	downstream	0.00696273	0.03764	-9.4	-14	0.000383
chr12:6748046-6748116(-)	AGCACCCCTGCCCTGCCCCTCCTTCTCCCAGCACCCCCTCAATCAGTCACCATAACTGGTCTATTCTGAG	49	0.70327	AGTCACCAT	CSS_491	95	upstream	0.405594	0.04977	0.1	-5.4	1
chr20:42302277-42302347(+)	AATAAAAATAAGTGAAGCAGAAGTGCCTATGTCTTAAAAAGAAGAAAAAGTAAGAGCCTCTCTCCCCCAG	53	0.668423	AGTAAGAGC	CSS_492	98	upstream	0.0607764	0.03895	0.9	-3.8	1
chrX:133930286-133930356(-)	CTTAGCCCCCGCCCCCAGCTGCCAGTCCCCAGCAGCTCAGTCCTGCAGTGAGAGTCTTGGGAGTCCATAG	47	0.653909	CTGCAGTGA	CSS_493	99	downstream	0.51944	0.006702	-3.6	-8.4	0.822056
chr1:63284710-63284780(+)	TCAGACTCTGAATCATGGACTTCCCACACTGTCAAAAAATTTACTGCATCATTTGAAGCATCACTTTCAG	48	0.570488	CTGCATCAT	CSS_494	105	downstream	0.0294898	0.003808	-3.9	-8.6	0.674968
chr3:155628515-155628585(+)	CAGTTCCACCCTGAAGTTGGCCTTACAGAAAATGGAAAAGTAATACTGAAGAATTTCCTTTATGATATAG	49	0.383529	ACTGAAGAA	CSS_495	105	downstream	0.00283769	0.01669	-1.7	-7	0.999993
chr12:57032980-57033050(-)	GGATGAACTTTCTGAGGAAGACAAGTTGACCGTGTCCCGTGCACGGAAAATACAGCGTTTCTTGTCTCAG	54	0.721202	ATACAGCGT	CSS_496	111	downstream	0.0227283	0.01595	-5.3	-10.2	0.104255
chr17:2279246-2279316(+)	GGGGTGGAAGGCGGGGCGCCCTGACTGCCCTGGAAGGGAGTTCTGAGCCCATTTCTCAGCATCCCCACAG	46	0.474718	TCTGAGCCC	CSS_497	114	upstream	0.0186537	0.02311	0	-4.8	1
chr4:152024069-152024139(+)	GCTTCGTCTGTTCTGTGTTGGTTTTACTAAAAAACGCAACAATCAGATACGGAAGACCTCTTATGCTCAG	45	0.465148	AATCAGATA	CSS_498	117	downstream	9.05e-05	0.002658	1.4	-3.7	1
chr12:57032971-57033041(-)	TTCTGAGGAAGACAAGTTGACCGTGTCCCGTGCACGGAAAATACAGCGTTTCTTGTCTCAGCCATTCCAG	45	0.784201	ATACAGCGT	CSS_499	120	downstream	0.00243185	0.03887	-5.3	-10.2	0.104255
chr11:68838633-68838703(+)	CACCCCACACTTTCTGTTCTGTCCCCACCATTGACCTCGTCATCCTCCCACCTGTGACTGCGCTGGCCAG	34	0.908694	ATTGACCTC	CSS_500	120	upstream	0.0557232	0.003641	-2.4	-7	0.999995
chr1:168205879-168205949(+)	TTTTTCTTAACCATTTTGGCTTTTGCCCCTTGTCTCACACTCTCCTATAACCATATTATTATTTTTCCAG	37	0.700655	TCTCACACT	CSS_501	123	downstream	0.0312806	0.0001842	-3	-7.2	0.999956
chr9:139266422-139266492(-)	CCTGGAGGGCTTCCGGGTGACGCTCACCTCGGTCATCGACCCCTCACGCATCACACCTTACCTGCGGCAG	46	0.905172	CCTCACGCA	CSS_502	124	downstream	0.137572	0.03421	-3.4	-7.5	0.999382
chr22:41735874-41735944(+)	TGATACCCGTGTTCCCCGGCGGGACCCCACTGCTACCACCTGTGGTGGGTGGCTCCATCCCTGTCTCCAG	36	0.737974	GCTACCACC	CSS_503	125	downstream	0.0325281	0.03634	-9.3	-13.9	0.000431
chr1:223010068-223010138(+)	CAAGAAATTAAAAAGAATATATATATATATATATATACACACACACACACACACACCTATTGTTATTTAG	47	0.382785	ACACACACA	CSS_504	126	upstream	0.46875	0.02483	-3.4	-8	0.949967
chr22:19950111-19950181(+)	GCTGCTGCTGCTTCTGAGGCACTGGGGCTGGGGCCTGTGCCTTATCGGCTGGAACGAGTTCATCCTGCAG	53	0.75936	CTGGAACGA	CSS_505	132	downstream	0.13138	0.03315	-4.2	-8	0.96222
chr3:48298264-48298334(+)	GCTGTGATACGGCCTTCAATTATAGTTGTCTTTCCTTCTTGGATTTCCACCACTTCCCTGAAACCACGAG	22	0.497073	AATTATAGT	CSS_506	134	downstream	0.625	0.001087	1.6	-3.7	1
chr7:150779545-150779615(-)	CGTCCTTTTCTCGGTGCTTGCCTGCCTTCTGGTGCTGGCCCTTGCCTGGGTCTCAACGCACACCGCTGAG	55	0.365135	TCTCAACGC	CSS_507	135	downstream	0.020505	0.03315	-3.3	-7.4	0.999446
chr1:153949251-153949321(-)	GTTGGATGGGCAGAGCCTGGGAGAAATGTTTTCTGAATGGCCTGGGGCTGGCATTTATCTTTCCTTTCAG	36	0.586731	TCTGAATGG	CSS_508	147	downstream	0.583333	0.03231	0	-4.8	1
chr15:91489924-91489994(+)	CGCTGGCAACCGGGCCTTGGAGCTGAGCGGTGTCATGGAGAGTGTGATTGCTCTGTGTGCCTCTGAGCAG	47	0.815483	TGTGATTGC	CSS_509	151	downstream	0.0114839	0.007679	-0.1	-4.9	1
chr17:4844301-4844371(+)	ACGGATGGGGAAAGGGCGCTGAAAGGAAGGGTTGCAGGCTGAAGGGGAACATCGCCTTTTTTGTCCGCAG	42	0.70966	GCTGAAGGG	CSS_510	154	downstream	0.0954757	0.02635	-2	-7.3	0.999914
chr6:38654906-38654976(-)	TTATCGACCATTGGTTGAAGGTCATTCCTGCAGTGGAAACTTTCTGACACTTTGGACTTGCATCACACAG	47	0.924153	TCTGACACT	CSS_511	156	upstream	0.00617922	0.04499	-7.7	-11.8	0.010103
chr7:86783473-86783543(+)	TAACGTTACAAAAATTGTCATGCTGAGAGAATCCAATTTGGTGTGAGAATAATTTTTTTCTTCCATACAG	46	0.603629	TGTGAGAAT	CSS_512	162	upstream	0.4375	0.04993	1.8	-3.4	1
chr9:140108751-140108821(+)	GTCAGAGTCGAAGCCCTTCCTAGCACCCATGATCTCCAACCAGAGAGTCACCGGCCCCTCCCACTTCCAG	50	0.953185	AGTCACCGG	CSS_513	166	downstream	0.0295794	0.03577	1.4	-5.4	1
chr6:31765659-31765729(-)	AAGCAGGAGGCCCCTGGGTGGTTAGAGGACATTTTTAAGGGTGTTTTCATATTTGTCCATCTTTGTCTAG	38	0.646328	TTTAAGGGT	CSS_514	167	downstream	0.00401174	0.02852	1.1	-4.1	1
chr1:1337805-1337875(-)	GGACTGGAGTCCAGCCTCCCTGCAGATTCCACAGGTGCTTCCCTCACCCGTGTCCACATTTATCCTTCAG	46	0.902015	CCTCACCCG	CSS_515	169	upstream	0.00641615	0.001301	1	-3.3	1
chr17:74622000-74622070(-)	GTGACACGTAGCCCAGGTCCCTGTTATCCTTGCAGCCTCCTGACAGTTGGGGGTTTGGGGCATTTCACAG	43	0.912839	CCTGACAGT	CSS_516	177	downstream	0.3875	0.02673	-4.9	-9.6	0.258826
chr19:48626394-48626464(-)	CAGATCGCCGAGTTCCTGGAGCAGTCAGTGAAAGGTGAGGGTGCTCACTTTTCTCTCCTGAGGTCTGCAG	38	0.578921	GGTGAGGGT	CSS_517	181	downstream	0.0138872	0.01389	1.2	-3.5	1
chr3:170584504-170584574(-)	TTGCTTAAATAATTTGGCTGTAGCAGTTTGACAAGAGAATGCTACCCTAACAATCTTGAACAATATATAG	50	0.755549	CCTAACAAT	CSS_518	191	upstream	0.00135491	0.01158	-4.9	-9.6	0.192216
chr4:80828818-80828888(-)	TTTTAGATAATAGTAACATTCTATTTCCATAATTGTTTTTCCATATTAATTATACCATACCATCTCATAG	49	0.785707	ATTAATTAT	CSS_519	197	upstream	0.0416807	0.01808	-1.3	-6.4	1
chr12:51450062-51450132(+)	TCACCATGTTTCAGGTGTTTGCTTGAGCTCATACTATTTGCCTTTCCCCTCCTATGTGGTTGTGTTACAG	31	0.836021	GCTCATACT	CSS_520	200	downstream	0.728448	0.01834	-3.4	-8	0.936031
chr3:127396448-127396518(+)	CTGAGCCCCCGTCTAGCTCCTCAGGAGACAGACCCTGGCCCTCACACTTCCTGAGCCCGGCCTCCCCCAG	50	0.778989	ACTTCCTGA	CSS_521	211	downstream	0.0354245	0.0009862	-0.4	-5.3	1
chr12:53689932-53690002(+)	TGTCTGTGGGTGCTGTGCCCTGTTGGAACTCTCTTTAACGTCTTACGTTGGAGCCGCTAACCTTCCCCAG	45	0.79573	TCTTACGTT	CSS_522	211	upstream	0.875	0.03042	1	-4	1
chr11:9455259-9455329(+)	TCTTTTAGAATTCTATGAGGAGATCTTCTCTTTAGCGCACAGTTTGACATGTCAACAAGTGTCTCCACAG	47	0.667187	TTTGACATG	CSS_523	213	downstream	0.0339138	0.04865	-3.8	-9.1	0.338052
chr3:9860383-9860453(+)	AGAGTCAGAAAAGGTAGAGTCAGGTTCTGGATCCAAAATGGGGCAAGTCATGATCAGGTTCTGGAACCAG	53	0.845393	CATGATCAG	CSS_524	215	downstream	0.5	0.03396	-0.2	-4.8	1
chr3:183899629-183899699(+)	TAGTGCTGCTGGCAGACTGGGGAGAGGAAGTGGGTCAGCTCTTTGGTAACCTTGCTTCCCATCCCTTAAG	49	0.854676	GGTAACCTT	CSS_525	216	downstream	0.00632365	0.03315	-1.1	-5.4	1
chr8:144696623-144696693(-)	AGAGGCCAGCGGCAGCCTGGGGTGGGATCGCGGGCCCAGGACGAGGGCAGGAGACGCTGTGCCTCCGCAG	52	0.543512	CAGGAGACG	CSS_526	218	downstream	0.475	0.03628	-1.1	-5.4	1
chr5:44787274-44787344(-)	GATAGTGGCTATCCTAAGACTTTTTATCATCCACAGACAATTGATGTTTTGTTTTAATCTTCTTCAAAAG	44	0.794355	ATTGATGTT	CSS_527	220	upstream	0.5	0.002999	0.8	-4.5	1
chr15:40348804-40348874(+)	GGACCCTTCACCAAGACTGAAATAACTCTGTTATTGAGGTGGGAATCTTTCTATTAATGCATTTATTTAG	37	0.807526	ATTGAGGTG	CSS_528	221	downstream	0.638158	0.01753	0.1	-4.9	1
chr1:223010490-223010560(+)	TTCTTAAAGAAAAAGCCATTTGTCCTGGATGCCCTCTTTTCTTTTTTCTCTTTGGCTGGGAAATGACAAG	29	0.5105	CTGGATGCC	CSS_529	223	downstream	0.0492877	0.03315	-1.5	-5.8	1
chr1:115273043-115273113(-)	GAAAAGTTGGGAGGTGTTTCTTGATGCTTTCTTTTTCAATTGAAAGTTAATTTTGTTTTATCATTTTTAG	50	0.745369	GTTAATTTT	CSS_530	226	downstream	0.000685462	0.002619	0.7	-4.4	1
chrX:48324480-48324550(-)	CTGGGCTGGGGAAGACGGGGTGGGGGCATGAAGAGAATCCTTCTGCTTACACCTCCCCCACCTGCACCAG	49	0.91682	GCTTACACC	CSS_531	229	downstream	0.00774004	0.01554	-4.6	-9.4	0.295351
chr20:26001442-26001512(+)	GAAAACCATTCCTGCGCATTTCTGCGCTGGAACGCCTACCTTTAGTGCCGTTTCCTGCGCTTTCTTGCAG	44	0.884411	CTTTAGTGC	CSS_532	241	downstream	0.220865	0.03801	0.3	-4.5	1
chr3:49847861-49847931(-)	CCACACTCCTGCATCCCAGACCGTCCTCCCATACAGCTTCCCACCCAACATCTTCCTGCCTTCTTCCCAG	47	0.395339	ACCCAACAT	CSS_533	244	downstream	0.0197653	0.0495	-2.9	-6.9	1
chr11:117167925-117167995(-)	TCTCTTTGACTTCCTATATTTTTTTGACTCCCTTGCATATTAGTTCTTCTACTAATCTGCCTTTTTTCAG	37	0.354586	TTGCATATT	CSS_534	248	upstream	0.205943	0.03261	-3.9	-8.8	0.455704
chr17:35821838-35821908(+)	AGATTAACTTTATGACATGGACAGAGATTCCTTTCGGTTTCATCTTAAGTGACAGACATGTGTTTTTCAG	52	0.742535	AGTGACAGA	CSS_535	273	upstream	0.02047	0.03315	-2.7	-7.7	0.989559
chr20:34144297-34144367(+)	CTCACTGTTCTCTGTGGTCTGCCTGGGCTGGGGGTTAGGCAAGGCAAGTCTCTGTGTACCCGCTCCCAAG	41	0.531322	AGGCAAGGC	CSS_536	280	upstream	0.625	0.003457	-1.4	-6.7	1
chr12:124101952-124102022(+)	GTGTTGATGATTACTCCTGAGGTTATTGGTCATTTTCATTTTATTCTTTGTATTTTTCATTGTTTCCCAG	38	0.720699	TTTCATTTT	CSS_537	282	upstream	0.0161694	0.01882	1.3	-3.1	1
chr19:17973362-17973432(+)	CTGCCAGGGTCTGTGAGACCCCCACACCTCCCTGATTGCACCTAAACCCAAGAATCACTGTTTCTTATAG	45	0.580041	CCTAAACCC	CSS_538	294	upstream	0.000158502	0.0281	-0.6	-5.3	1
chr2:58275891-58275961(+)	AAGTGTATTTTAAGAGTTTTGTTTGTTTGTTTTTCTTTTTACCCATTTATCTCACCCCTTCTGCCAACAG	45	0.318165	ACCCATTTA	CSS_539	300	downstream	0.5	0.01504	0.7	-3.9	1
chr19:2222204-2222274(+)	GGTGGGGCCGCCCAGGGCCCGTTGCCCGAGGCCAGCAAGGGAGACCTGCCCTCCGATTCCGGCTTCTCAG	42	0.46434	AGGGAGACC	CSS_540	300	downstream	0.0205988	0.01314	-0.2	-4.5	1
chr19:19102261-19102331(-)	CACTGACCGCCCCCCACCTCCTGCCGCTCCTCCAAGTTTGAGCTGAGATGGTTCTGTGAGTCCTTGGCAG	46	0.593207	GCTGAGATG	CSS_541	303	upstream	0.103857	0.04644	-4	-8.8	0.590611
chr17:36932560-36932630(-)	TAAATACTAATTCCCAATTCCCCCTCCCTAACCCCTGGCAATCAGTGTTCAATTTTCTGCCCCTATGAAG	44	0.731593	AATCAGTGT	CSS_542	318	downstream	0.440092	0.01323	1.7	-2.9	1
chr1:153906023-153906093(-)	ACTCCTTCCCGCCACTCCCCTGCCTCCCGCATTCCCCCACCTGAGCTGCCTCCTGACCTGCCACCCCCAG	44	0.678935	CCTGAGCTG	CSS_543	324	downstream	0.0226397	0.01851	-1.8	-6.9	1
chr14:100607121-100607191(+)	CCCCAAGCTCAACCTGGAGCATGAGCTCCCACCCTGAGGAGGAGGCTGTCAATACTGTGTTTCTTTCCAG	51	0.594696	TGTCAATAC	CSS_544	325	upstream	0.00501098	0.03289	-0.8	-5.6	1
chr17:2275848-2275918(+)	GGTAAAATGTGCCAGTGGGTGCGGTTGACAGGCCAGGGCCGATGCCACGGAGTGACCAGGGTCCCGGCAG	55	0.853396	AGTGACCAG	CSS_545	328	upstream	0.201645	0.0302	-1.5	-5.8	1
chr5:88243554-88243624(+)	AATAAGATCTGGACTGAAGGTCATGACAGTGAGAAAGGAGATCAGGGGATAAGCTTAAGAACTTTTTCAG	52	0.768377	GATAAGCTT	CSS_546	328	upstream	0.4375	0.03526	-1	-5.9	1
chr3:113679496-113679566(+)	CAAAGAGACCAAAATAATTTGGGAGAATTAGGAATGATGACAATTTTTTTTAACAACTTACCTCTAATAG	42	0.346927	TGACAATTT	CSS_547	332	upstream	0.5	0.02312	-1.8	-6.9	0.999995
chr14:104172379-104172449(-)	TGGAGGGTGAGGGGTCTCCTGAGAGCCCAGCTGGGGTCTGCTCACGCCACAGGCATTTTTGTCCCTGCAG	44	0.891666	GCTCACGCC	CSS_548	333	downstream	0.427083	0.03315	-4.2	-8.9	0.631556
chr6:13787926-13787996(-)	TCTAGCTAGCAACCTATGTCTAGCACATGGGTAACTAACCATAGCGAGATCCTGAACACATATCCTCTAG	38	0.428952	ACTAACCAT	CSS_549	339	upstream	0.5	0.03315	-5.1	-9.7	0.185719
chr1:150939338-150939408(-)	TGGAGTGTACATATGAATGTACTCGAGGGAGTCAGGAGCCCATGATGATGGATGGGGGCTCTCTATGCAG	48	0.815021	GATGATGGA	CSS_550	340	downstream	0.00329206	0.03385	1.8	-3.5	1
chr3:791470-791540(+)	TTTATAGGAGCAATAGGCTTGCTCGGAAGTGGGGTGCCTGCAGTATCTTTACCCTGTTTACTTGTTCCAG	51	0.711951	CTTTACCCT	CSS_551	357	upstream	0.375	0.03315	1.3	-3.2	1
chr22:29688055-29688125(+)	GTGTTTGTAAGGTTTGTAGCTTGCAAGACGTGCACTAATAATATTTTATATGATCTTTCCTGGTTGGCAG	38	0.880311	ACTAATAAT	CSS_552	363	upstream	0.5	0.03083	-4.4	-9.7	0.125684
chr19:11558183-11558253(+)	CTGTGGTGTGAGCCTGAGGGTGTGGGTGGACCCTGAGTCCACAACACCGACCGCACTGCTCACCCGCCAG	50	0.761419	ACCGACCGC	CSS_553	365	downstream	0.00163037	0.03315	-1.6	-6.7	1
chr17:48560996-48561066(+)	AGTGTAGAATTTGGAGAATGGGAGGAGCACAGGCCTCCTCTCTAAGACTCCTTGGTGATTTTTCTTTGAG	45	0.882209	TCTAAGACT	CSS_554	366	downstream	0.709135	0.02316	-4.1	-7.9	0.956432
chr17:80399982-80400052(+)	GTACTGACCATGGGGCTGAGGGCAAGTCCCAAGTGTGCAGACTGTGCGTTCATGGCGCCCTCACCTGCAG	52	0.925925	GTTCATGGC	CSS_555	377	downstream	0.028419	0.0112	0	-4.8	1
chr8:101730116-101730186(-)	TGTCTCTCAACACTGAACAAATGTTAAATCAATAGCAAATAAAGAAAAATGGGTATATGTTTTTCCCTAG	45	0.238389	AAAGAAAAA	CSS_556	392	downstream	0.000362036	0.03363	2.6	-2.4	1
chr19:17691038-17691108(+)	CCTTCTCTTCTGTAAGTGGGCTGGTTTGTCCTCTCCCTTCCTCCATCTCTTTTTTCCCTTCCATGTGCAG	45	0.681587	CTCCATCTC	CSS_557	399	upstream	0.00976796	0.03315	1	-3.5	1
chr2:242029459-242029529(-)	TAAAAAGTAAAAATTAAAAATGTATAAAGTAAAAAAGTTACAGTAAGCTAAGGTTAATTTCTTATTGCAG	51	0.661579	GCTAAGGTT	CSS_558	405	downstream	0.5	0.03757	-2.8	-7.8	0.973842
chrX:54470778-54470848(+)	GAAAAGCTGGAGCAGAGCCTGGGTCTCCAGTGGTCAGTGTATTCAGCTCTCTTTTAAATCTCCCCTCCAG	45	0.948186	ATTCAGCTC	CSS_559	408	downstream	0.0161363	0.004421	-1.8	-6.4	1
chr6:37250173-37250243(+)	TTTGGGTGACTGGAATTCTCAGAGACCTGGAAGCTACTGCTCTTTATTCTTCCTTCTTTTACTTTTCTAG	46	0.761402	CTTTATTCT	CSS_560	414	upstream	0.0642559	0.03982	1.4	-3	1
chr4:153885566-153885636(+)	CCATGTGGCGAAGCCTCCTGGGTCAGTCATTGCTTCCTTCCCACTTGCCTTCCTCTCACCTCCTGAACAG	29	0.471634	AGTCATTGC	CSS_561	420	upstream	0.249179	0.04116	-0.3	-5.8	1
chr19:41246913-41246983(-)	TCCCCCATCCCAGCCAGGGCTTGGAGCAGCCTTGCTCACCACTGTGTCCCCTGCATTGTAACACATCCAG	38	0.970618	GCTCACCAC	CSS_562	431	downstream	0.5	0.03225	-2	-6.6	1
chr11:72535276-72535346(+)	CTGCCTGTGAGTCTGTTGGGCCTTGGAGACAGGAGCCAGGTGAATGGCCTCAGCCCCGGCCCCGGTTCAG	52	0.572096	CCTCAGCCC	CSS_563	432	upstream	0.0282337	0.03569	-2.3	-6.3	1
chr12:21809709-21809779(-)	ACAGCAGTGAGGAGACATAAGGGACCAAGACTCAGAGATTTTTACCGTTTGTCGTTCTTGTTCCTTACAG	44	0.922464	TTTTACCGT	CSS_564	439	downstream	0.5	0.003892	1.4	-3.1	1
chr3:52014338-52014408(+)	CACTGTGGTGGGCAGGAAGTCCTGTGCCCCTTCCCAGTGCCCCTCAGCTGGTACCTGCTGCTGTTCCTAG	46	0.938822	CCTCAGCTG	CSS_565	443	upstream	0.421429	0.04552	-2.7	-6.8	1
chr1:146675295-146675365(+)	GTTTATCCCTTGTAAGAACTTTGAAAGTATTAACACCATCATCTACTGCCCTTTCTATGTCATCCATCAG	33	0.713776	ATTAACACC	CSS_566	467	downstream	0.5	0.0008731	-6.7	-11.3	0.015163
chr11:102220538-102220608(+)	AATTTCATGTGAATGTTTTAGCTATCAAACAGTACTGTCACCTACTCATGCACAAAACTGCCTCCCAAAG	48	0.934659	ACTCATGCA	CSS_567	468	upstream	0.5	0.01144	-4	-8.6	0.696911
chrX:64741167-64741237(-)	TCTAGGCACCAAACAGGCCTCAGTAAATGTCGTTGAATTGAACCGTGCTCTGCTCTCTCATTCCCAGCAG	41	0.679853	ATTGAACCG	CSS_568	470	upstream	0.501389	0.02384	0.1	-4.7	1
chr4:376813-376883(+)	TGCACTGGCACAGGGTGCCAGTTTGGGGCCCAGGTTTAAAGGTCCTAAATGCTTCTGTTATCTTTTTCAG	48	0.779754	CCTAAATGC	CSS_569	474	downstream	0.484375	0.04369	-0.6	-5.3	1
chr15:78582917-78582987(-)	GAATTTGGGTCTAATGAATGTAGGGAAAATAGACACTTAGTTTCTACCTATCTTGAAAATATGCATGGAG	39	0.839008	ACTTAGTTT	CSS_570	476	upstream	0.0104514	0.004365	-0.4	-5.3	1
chrX:47059738-47059808(+)	TTGTTAATTAAAAAGTCCAGGCCGGAAAGAGGTGCTCTGGAAGCTGAGAGTTGTCCCTGGAGTATCCCAG	47	0.802211	GCTGAGAGT	CSS_571	484	upstream	0.174106	0.03315	-2.7	-7.7	0.992359
chr15:76226510-76226580(+)	GTCCTTAAAATGGCATGACCATTTATTTGCCCCTTTCTCCATCCTGTTGCTTGGAATGTGGATCTGGTAG	25	0.731892	ATTTATTTG	CSS_572	498	downstream	0.590517	0.0306	1.9	-3	1
chr20:58440920-58440990(-)	AAAGTTTAACTGGATTTTATTTTAGGACTAAAATATTTAGGACTAAATAAAATTTTATTAATTAATTTAG	46	0.759921	ACTAAATAA	CSS_573	527	downstream	0.0975988	0.004072	-2	-7.3	0.997076
chr11:47193884-47193954(-)	ATGGTGTATACTGAGCTACTGCCTCTGAGCTGCCTTTGTCTTAGCTCATGCCTACCCGTTTCTCACGCAG	48	0.7238	GCTCATGCC	CSS_574	533	upstream	0.5	0.04927	-3	-7.1	0.999994
chr19:15510778-15510848(-)	GCTAGTAAAAGTGTGGGGAACCCCAGGCACGCCCCCTGCCCTCGGTCCCTCAGTAACGCGCAGTTCCAAG	56	0.647093	AGTAACGCG	CSS_575	557	upstream	0.0441046	0.03802	-5.9	-10.2	0.115464
chrY:21751898-21751968(+)	ACTATGGCTCAGGAAATATTTATTTAATATCTACTGTATGCCAAGCATTGTTCTTTTTTCCATCTTCCAG	44	0.414898	GCCAAGCAT	CSS_576	562	downstream	0.070753	0.02352	-1.9	-7	0.999998
chr7:99948232-99948302(+)	ATGATGAGTCTTTGACACAGGGGCAAACCAGGACCCAGAGAGGTGACTTGGGACAGGGCTGTCTCTTCAG	46	0.78215	GGTGACTTG	CSS_577	572	upstream	0.0381183	0.0112	-1.5	-6.1	1
chr19:16689069-16689139(-)	ATCCCAGACCCCAGCATTTGGGAGGGCAGAACGGGGGGCAGGGGATGGTACCAACCAGGTCCTTCCGCAG	53	0.70883	TACCAACCA	CSS_578	576	upstream	0.209544	0.04473	-2	-6	1
chr11:68697131-68697201(+)	TTTGATGGTAGAGTGCCGTGAGAGCCTTGGGCTGGGCTAACTGGCCTCTGGGTGGATGTGGGTTCTTTAG	40	0.930592	GCTAACTGG	CSS_579	589	upstream	0.625	0.006233	-5.4	-10	0.139075
chr5:179306197-179306267(-)	CGCGGTGGCCTAGGCCTCGGCACTCAGATGCGCTTCGGCCCCCAGGCTCCCTGATGCGCTTTTCCCTCAG	50	0.652917	GCTCCCTGA	CSS_580	592	downstream	0.0308189	0.0005985	-0.7	-5.6	1
chr5:43376990-43377060(-)	TTAACTGCTCTATAGATAACAGCTTGAACATTATGAAATGCTAAGTTTTCCCTTCGAGACATTCTTTCAG	37	0.411663	ATGAAATGC	CSS_581	596	downstream	0.75	0.04431	0	-4.6	1
chr22:41626072-41626142(+)	CAGCTCCTCCGCCCCCACCCCTCCCAGAGTTATTTACTCGCCCACCCACCCGCCTCCCCTCCCTCTTCAG	48	0.55758	ACCCACCCG	CSS_582	599	downstream	0.0233529	0.0112	0.7	-4.2	1
chr11:65405935-65406005(+)	ACCCCCTCCCCCTCAACACTGCAAGTGTGTGCGGGGCTCCCCCTTATTCTGAGGCTCCTCTTCTTCTTAG	46	0.846599	CCTTATTCT	CSS_583	601	upstream	0.75	0.03315	1	-3.3	1
chr2:55463956-55464026(-)	CACATAATGTAGTATTTAGTAGGTACTTATCATTTATTGAATATACTAACCTTAAATTATCTTTTTTAAG	49	0.802295	ACTAACCTT	CSS_584	608	downstream	0.0189749	0.04815	-4.7	-9.3	0.308777
chr6:44201083-44201153(+)	CTTCCACCCAGAGGCTCTGGGCTGGGGTACAGCCATTCTGAGGTAGCCTTGCCCTTCCTTCCCCGCTTAG	41	0.902224	TCTGAGGTA	CSS_585	610	downstream	0.0128421	0.03156	-0.5	-5	1
chr14:24608514-24608584(+)	GAGACCCAGGAGCCTTGGGCTTCTAAGAAGAGGTAGAGGGAGTGGGGTACTCACAAGTTCTTATCCTTAG	53	0.949098	ACTCACAAG	CSS_586	640	downstream	0.0872875	0.03486	-1.6	-7	0.999997
chr2:190444606-190444676(-)	ATAAGCATTCTGCCCTCAGCTCATTAAGTGACTACCATCGCTTTTTGTCACCCCGCCTGTGTCTTTGCAG	50	0.529085	TGTCACCCC	CSS_587	644	downstream	0.552083	0.009083	2.1	-2.6	1
chr22:36701799-36701869(-)	GTCCTCCATCCATGTAGAACTGAGTCTGGCCAGCTCTTCCCCACCTCCTTCTCTTTTCCACCCTTTGCAG	39	0.694214	TCTTCCCCA	CSS_588	651	upstream	0.00270177	0.00318	1.3	-3.2	1
chr8:101147247-101147317(-)	GTAACTTTTTCCCTCCAGTTAATAATTGCATAGTTTTTTCTCTCTCTTTTATTTATTTATTTTTGCTTAG	30	0.576092	TTGCATAGT	CSS_589	655	upstream	0.680655	0.002457	-2.8	-8.1	0.883126
chr15:65032527-65032597(-)	TCCTGCCTTCTCGGATGGGCCAACAGTCGTAAGAAAGCCCTCTCTGCCCGTTCTGTTCACCTCTCCACAG	47	0.690938	TCTGCCCGT	CSS_590	672	downstream	0.11452	0.03729	-3.4	-7.5	0.999012
chr1:28898308-28898378(+)	ATATAAGCCACTGTGGTCCTGGGCCAGGATTTCACCATGCCCCTAACCCACATCTCTGGTCTCTTGGCAG	46	0.865448	CCTAACCCA	CSS_591	691	downstream	0.0240112	0.01611	-3.6	-7.8	0.987909
chr1:11139879-11139949(-)	TTCTTATCTGGAAGCCTTTAAGGGCTGCGTTTCTGAGTGACAAGTTGAGTGTGTTCTTACTTGTCTTCAG	48	0.790187	GTTGAGTGT	CSS_592	692	downstream	0.625	0.01996	1.6	-3.4	1
chr9:131095058-131095128(+)	CCTGCTGTGAGCACCACTGGCCTTTCCTTCAGATAGCTTGTTCACCTCCCAACACATCCCTCACCCACAG	44	0.848162	GTTCACCTC	CSS_593	697	downstream	0.0590094	0.02626	1	-3.3	1
chr8:95999807-95999877(+)	GAAAAATGCACTGGAAGAGCAGCCATTATTGACAGAGACGGTCCTGGCTAATAGATCTGCCTAGTTTTAG	51	0.786717	GCTAATAGA	CSS_594	708	upstream	0.243371	0.02925	-4.7	-10	0.104175
chr8:95999801-95999871(+)	CACACTGAAAAATGCACTGGAAGAGCAGCCATTATTGACAGAGACGGTCCTGGCTAATAGATCTGCCTAG	57	0.521897	GCTAATAGA	CSS_595	714	upstream	0.444287	0.04348	-4.7	-10	0.104175
chr19:18886380-18886450(+)	CAAGGGCTTGGGGTGGCCAGCTGGGCAGGCCCGCGGTGGCCCTCACAGCCTGGTGTGCCTCCCTTCCCAG	45	0.927916	CCTCACAGC	CSS_596	741	downstream	0.0752951	0.009033	-0.2	-5	1
chr2:202013655-202013725(+)	CTCAGCCAGTGTAGGGGTGGACTTAGCTCTCCTTCAGCTTTGTAAATGGTTTCTCTCTCTCATCCCCCAG	45	0.548476	TGTAAATGG	CSS_597	751	upstream	0.625	0.001857	1.9	-3.4	1
chr22:19343811-19343881(-)	GAGCAGCCAAGGCACACTCTGATGTGTTTACCTGGGTTGGTGAGTAAACTGTTCCCTGTCTCCCTCCTAG	43	0.518865	GGTGAGTAA	CSS_598	763	downstream	0.0281099	0.02945	1.1	-3.9	1
chr3:53276028-53276098(-)	ACTAGGGTCACACGGGCCCTGGAATGGTGAGTGGTCTTTGAGGAGACCTGGCTGGGCCCACCTCTCCCAG	41	0.674767	TTTGAGGAG	CSS_599	767	upstream	0.00156862	0.03332	1.4	-3.8	1
chr14:65569081-65569151(-)	GGACTCGGCTTGTTGTTGTCGGTGACTTCCCCCTCCCCTTCACCCCTTCCCCTCCCCGCCGCCGCTGCAG	42	0.778079	CTTCACCCC	CSS_600	791	upstream	0.5	0.03315	1.4	-3	1
chr11:67815483-67815553(+)	GAGTGGGGGCTGGGGCTCCCCTCGGTTCAGCCGTCCTGCAGCGCTGTCGCTGAGCACTCCTGTGTGCCAG	53	0.65642	GCTGAGCAC	CSS_601	792	upstream	0.0305481	0.03315	-4.7	-9.3	0.372314
chr1:43831294-43831364(-)	GTGTCTTATCTCTGTGGGATGGGGGTGTGCAGTGGGATCTGTCTGACATCCGCCCTCTGTACCTCCCCAG	46	0.901261	TCTGACATC	CSS_602	793	downstream	0.5	0.04773	-5.3	-9.9	0.143482
chr19:12100120-12100190(+)	GTGCCTTCGGTCTCTTGCCTTGGCACCTGGGTGGCTTGCCGCCGACATCTCCCCCGTTTTTATTGACTAG	45	0.626431	GCCGACATC	CSS_603	793	upstream	0.458333	0.002867	-3	-8.2	0.906086
chr19:17525938-17526008(+)	ACCCTATTTTAACCTTGTTTTTACTAACCCTATTTTTAAATTTTCCCTTTTTGTCTCCTTAATTACCTAG	27	0.556998	ACTAACCCT	CSS_604	809	downstream	0.402273	0.04853	-4.7	-9.3	0.365014
chr9:135980757-135980827(-)	CAGATTTGGAGGCCCCATGTGGCTTCCCTACCCTGCCCCGAGAAGAGACACTGACCAGAGAACCCTGTAG	54	0.916325	ACTGACCAG	CSS_605	819	upstream	0.75	0.004847	-5.1	-9.7	0.227822
chr3:50326368-50326438(-)	GGGCAGTGCCCTGTTCAGAGCCAGCAGAGCTCAAGCATCTACCACACACCCTCCAATGCTCCCATTGCAG	46	0.715428	CCACACACC	CSS_606	825	downstream	0.0143336	0.002128	-2	-6	1
chr11:117076226-117076296(-)	GGTAGAGGCTGGGAGGAGCCCCTGGACATGCCTGTCCTGAAAGCGGCTGCCTCCATTATCCATTCCCAAG	40	0.84949	CCTGAAAGC	CSS_607	846	downstream	0.0116907	0.0162	-0.3	-5	1
chr9:116159554-116159624(-)	AGACTATGGGGAGAAGGGCAGCCAGTTCCTAGGCAGCCCTGCCCCACTGTTTCTGATAAGCAGGAGGCAG	56	0.539519	TCTGATAAG	CSS_608	850	downstream	0.4375	0.02377	0.2	-4.6	1
chr1:177954197-177954267(-)	AAGGGCTGTGTGAGGTCTGGGCTGGAAGAGGATTTTACATTGTCTCTTTTGCGTGGCTTGTCTTTTCCAG	39	0.798902	TTACATTGT	CSS_609	867	downstream	0.443182	0.03869	-1.3	-6.1	1
chr12:7087851-7087921(-)	AAGGAAGAGTGCTGAGAGAAACTGCCTAGTCATGTGATATCCCTAATGCACTGTGCTTTCTTCCCTCAAG	46	0.83008	CCTAATGCA	CSS_610	890	downstream	0.652083	0.002028	-5.6	-9.6	0.219588
chr1:231405538-231405608(+)	ACTAATCCATAACTAAGAGTATCTGTTCAGTGTCACTACAGTTCTGTTCCTTTTTTCTTTTTTTATGCAG	40	0.790877	CTACAGTTC	CSS_611	895	upstream	0.00522437	0.008675	-3.6	-8.4	0.758381
chr16:88695904-88695974(+)	GCAAAATATATTTTCCAAAACAAATGAGCAGGAATGGCATTGGTTTTTCCATTTTTGCAAATCTCTTCAG	39	0.907642	TGGCATTGG	CSS_612	918	upstream	0.023257	0.0244	-1.1	-6.1	1
chr4:187118023-187118093(+)	GATGTTACTTTTCTCTTTCTCTCTCTCTCTCTGTAGATATATTTTTTGTAACCACATATTTTATTTCTAG	51	0.622758	TGTAACCAC	CSS_613	937	downstream	0.0888332	0.01197	-1.2	-5.7	1
chr3:48672023-48672093(-)	CTGGTGAAAGCTTCCCCAACAGGCTAGAGTTTTCCCCCAGGTAAGATCCTTCTGTGAGATCTATTCCCAG	44	0.285743	GGTAAGATC	CSS_614	955	upstream	0.244568	0.01168	0.2	-4.3	1
chr10:51363787-51363857(-)	TGGAGGTATGATTGGATAAGTGACTTGTTTGTATTATAAGTTGTTTTTAGTTCCTTCTGTTCTCTTGTAG	49	0.655248	TTTTAGTTC	CSS_615	984	downstream	0.544643	0.03315	2.3	-3.2	1
chr9:116019322-116019392(+)	CTTCTTTGCCCCAAATTCTCATTTAGAATTTTCATTCATCTCTAACTGACTTGTTTTGGTTTTCTGGCAG	45	0.678072	TCTAACTGA	CSS_616	999	downstream	0.0110395	0.02037	-3.4	-7.7	0.984765
chr3:47469157-47469227(-)	TCCCCTAAGTACAGCAGGTCTGCCCTGTGGTGGCAGACACAGCAGGTGCCTTGTCCTGTCTCCTGTGCAG	44	0.798571	CAGCAGGTG	CSS_617	1003	downstream	0.025728	0.01665	-0.6	-5.9	1
chr5:132095705-132095775(-)	ACAGGGGCTCTGTGGGTTCTTTTGGGGAGAAGAGCTGCCCCTCAAGTAGAGGCTGGAGTTGTTCCTGCAG	44	0.526996	CCTCAAGTA	CSS_618	1006	upstream	0.5	0.03315	0	-4.7	1
chr7:1489465-1489535(-)	GGCTGTGGATGGGTCCCAGTGGGCCTGCTGCCACTCCCACCACATGGGACCTGCCTTCCGGCCCTGCCAG	44	0.726321	CCACATGGG	CSS_619	1068	upstream	0.104226	0.01212	-2.4	-7.3	0.999939
chr21:38524122-38524192(+)	GAAGATGGTTTCTACGATAGTCAAAGGAAAACAGTTCATTGAGTTGTCACTAATTGTAAATGTTTATCAG	53	0.653541	ACTAATTGT	CSS_620	1073	downstream	0.0139851	0.04397	-3.1	-8	0.896462
chr17:47007974-47008044(-)	GTTGCTTACCTACCCTTTGTCTATGGAACCTCCCTGTTCTCAAACTGCTCTTCTTCCCTTTTCCCTCCAG	42	0.935181	TCTCAAACT	CSS_621	1102	downstream	0.525	0.02079	-0.4	-5.5	1
chr7:99515508-99515578(-)	TTCAGCCATACTGGCTTTCTTGCTTTTGTTTCAAGTCTGTTCTCTTTCTCTACCCACATCTATCCTTTAG	33	0.874252	TTTCAAGTC	CSS_622	1106	upstream	0.5	0.03641	1	-4.9	1
chr16:74340577-74340647(-)	AGAGGAAATTTAATATCCGTGACTACTGTATGTCAAATGATTTAGTGCCTTATTTAATTTGTTCCTCTAG	44	0.8893	ATTTAGTGC	CSS_623	1108	upstream	0.5	0.002536	0.3	-4.5	1
chr1:26883074-26883144(+)	GCTTGGTGGGCAGGGTAATATCTGGGACTTGTGCCAGCCAGGGACAGACCCTTCATTTGGGCTCTTTCAG	48	0.422526	ACAGACCCT	CSS_624	1117	downstream	0.0197871	0.04114	-0.7	-6	1
chr1:6510433-6510503(+)	GCTGTCCCAGTCTCATCCTGCCCCCCCTCCCTCCTAACTCCGCTGTCACTTCTCTCCTCTTGGTCCCTAG	37	0.728401	CCTAACTCC	CSS_625	1159	upstream	0.443681	0.03354	-3.7	-8	0.954654
chr5:54719301-54719371(+)	GGAGCAGAATGGGCAGTGAGTAGAGGAGTAGGGGTTGAAGTGAGAAAGGAAATGATTCCATAGTTCCCAG	43	0.636256	AGTGAGAAA	CSS_626	1176	upstream	0.0120491	0.03315	1.2	-3.5	1
chr22:17629450-17629520(-)	CACCTGTCTCATTATTTCCCTCAACAGTTCTGTCTTCCTCTGCCCTCCCCTGTCTTGGCTGTCCCTACAG	23	0.681231	CCTCAACAG	CSS_627	1185	downstream	0.10003	0.02404	-3.6	-7.6	0.996237
chr17:27279121-27279191(+)	CGCTTTTGGAGGCGTGTGGGATGACTGTGGTTCCTAATTCTCTCCCGCTCCTGACAGATAATTTTATCAG	54	0.48878	CCTGACAGA	CSS_628	1190	upstream	0.5	0.02172	-4.9	-9.6	0.258826
chr19:30503121-30503191(+)	ATTTTCAAAAAGTTGTTCTCAGTTTTATGAGTTACGTATAGTGAATGCATATGTGTTTTGAATATCACAG	44	0.70375	AGTGAATGC	CSS_629	1191	downstream	0.00576253	0.03885	-0.1	-4.7	1
chr10:49986585-49986655(+)	TAGTGAATCTGAACATGCATGCTCAGCAGGGCAGAACAAAGCCTGAGGGCATGCCTGTGTTCCCACCCAG	46	0.876363	CCTGAGGGC	CSS_630	1192	downstream	0.0482776	0.004443	-1	-5.4	1
chr17:39990156-39990226(-)	ATCTTGTAATGTTCCTGAGAATCATGCATGTATTAAAATTCTTTACTTGGTCAATTCTCATTTTTACTAG	45	0.620503	CTTTACTTG	CSS_631	1201	upstream	0.5	0.03315	1.3	-3.1	1
chr1:3758631-3758701(-)	CCAGCCTGGGCGACAAGAGCGAGACTCCGTCTCAAAAAATAAAAATAAAAAAATAACACCAGCTTCTCAG	56	0.524304	AATAACACC	CSS_632	1256	downstream	0.5	0.03315	-4.8	-9.7	0.162998
chr2:44001471-44001541(+)	GTTCCCTAGGTAGAAAAGTGAGAGATTTGGAAAGATCAGCAACTCCACCCATTCAATGATTGAATAAAAG	41	0.58604	CAGCAACTC	CSS_633	1306	upstream	0.75	0.04078	-4.4	-9	0.482035
chr16:57493406-57493476(+)	CCCATGGCCTTGGGTAGGAACTGCCTCAGACTTGCACCAGCCCACAGCGGTAGTGTGGGTTTCTTTACAG	46	0.690804	CCACAGCGG	CSS_634	1319	downstream	0.0097337	0.04116	-4	-8.8	0.705095
chr17:76160576-76160646(+)	GGAGGCAACCATGCCCACCCTGGCCCCTGCCTAAAGGAAGCCCAACCCAGCTGCCTCCGCCCCCTCCCAG	49	0.568716	ACCCAGCTG	CSS_635	1323	upstream	0.75235	0.01169	-2	-6.8	1
chr19:36816789-36816859(-)	TATCTTGCCTAAGCTAAGAGATGCCCAATTGGCAAAAATATCACAAACTAATTTATTACAGTACCTACAG	43	0.40341	TATCACAAA	CSS_636	1338	downstream	0.138859	0.02614	0.6	-4.1	1
chr20:31969985-31970055(-)	TGTATTTTACTTAGTTTTATATCCTACTTTTTAATAAACTTTTTGTTTTGGAATGACTTTACATTTACAG	34	0.636737	TTTAATAAA	CSS_637	1342	downstream	0.5	0.03315	-0.6	-6.1	1
chrX:21875896-21875966(+)	AAAGGTAAACCTTGACATAAGATAATAGTGCTAAGATGCCATAGCTTGTTCTGTAACTATTTTTGTAAAG	43	0.714083	CCATAGCTT	CSS_638	1348	downstream	0.625	0.03887	-1.3	-6.2	1
chr20:34067160-34067230(-)	CAGCGAGGTCCTGCCGGTCACGCTCCACGGCCTGCAGCCGCACCTCTAGAGCCGCTTTCTCTCGTACTAG	50	0.701803	CTAGAGCCG	CSS_639	1390	upstream	0.5	0.02982	-3.9	-7.7	0.994965
chr8:95417920-95417990(-)	CCTTTTTGCTTGGGCAGTATGTGATTTTTCACCTCTATCTTCTCTTTTTCCTTGTTGTCCTTTTTAAAAG	31	0.790066	TTTCACCTC	CSS_640	1453	upstream	0.045101	0.04948	1	-3.3	1
chr19:11257106-11257176(-)	AGTCACCGCGCCTGGCCTTTTTTTTTTTTTTTTTTACTGGATTTCTTTTTCTCCTGATTTTCGGCCTCAG	36	0.834157	TTTTACTGG	CSS_641	1464	downstream	0.0453729	0.01412	0	-4.8	1
chr9:91994544-91994614(-)	TATTTTAAAGAAGTTGTTAAATAGCAAATGGGGATTGTTGACGCTGTGCACGTTTATTTTGATGTTCCAG	41	0.874679	GTTGACGCT	CSS_642	1469	downstream	0.0154636	0.03315	-5.2	-10	0.137838
chr10:13688544-13688614(+)	ATCGTCTTTCTGGGTCACCCTGTAACTCAAGTCCCCTTTCCCGTTCTCTCCCAACGCTACTTATCCGCAG	25	0.585311	TGTAACTCA	CSS_643	1470	upstream	0.5	0.04004	-1.6	-6.9	0.999999
chr8:120807184-120807254(-)	AAACATCAGTTGTATTTTACTTAGCACATTGTGGTCATATACATAAACATTTTAATCATATCATGCTTAG	43	0.412339	ATACATAAA	CSS_644	1493	upstream	0.189867	0.00242	-2.9	-8.2	0.752535
chr6:2770358-2770428(+)	TTTCCTTCCTCACGTGGAATGTGGGACGATCACTCTGATTGGGGCAACCACTGAAAACCCTTCCTTCCAG	38	0.445293	TCTGATTGG	CSS_645	1504	downstream	0.0121688	0.02272	0.2	-4.6	1
chr1:156015521-156015591(-)	CAAAACAAACAAAACTGTAGAGGAAAGTATGGACTTGTTTTACATTTTTGTAGTTCTCTTTGATGTCTAG	44	0.836797	TTACATTTT	CSS_646	1507	upstream	0.0176898	0.0167	-1.3	-6.1	1
chrX:118975741-118975811(-)	GAATGTCAGAAAATGGAATCGTTTCTAGGGGTTGATAAGTATGATTAATAATCTGTTTACATTTATGTAG	48	0.771193	ATTAATAAT	CSS_647	1523	downstream	0.00958115	0.03473	-2.1	-7.4	0.987683
chr9:86590420-86590490(-)	ATACTTGACAACTTCTGATTGAATGCCCATGCCCAATGCCAACATCCACGAACGCCAATGACCAATGCAG	42	0.406259	GCCAACATC	CSS_648	1546	downstream	0.000553643	0.03991	-2.9	-7.9	0.964688
chr22:25853155-25853225(+)	AGCATGGGGTGGGAAGGCCAACCCTGGGCCCCCTCACCCATACTCACTTCCCCCCATCCTCTGCCAATAG	46	0.88347	ACTCACTTC	CSS_649	1547	downstream	0.147498	0.004561	-0.4	-5.3	1
chr22:42398593-42398663(+)	AAACAAAACAAAGTAAAAAAACTCAGTCTATCTACAGTGAAGATCAGTACTGTTTTCCCTCATTTCACAG	46	0.769185	GATCAGTAC	CSS_650	1560	downstream	0.5	0.04116	0.3	-4.5	1
chr15:50925189-50925259(-)	CCTGTACTTCATATTGATCCTACAAATAATGGAAGATGAAATCAGTGAATTATGTTTCCTTTTATTCCAG	44	0.6561	AATCAGTGA	CSS_651	1564	downstream	0.0729002	0.003614	1.7	-3	1
chr17:33682658-33682728(-)	ATCATTACTGTTATGTGGAATATCAAAGAAATGAAAGAAGCACTTCTTATCTTCCTATAATTTCCTTCAG	49	0.870161	TCTTATCTT	CSS_652	1580	upstream	0.0255831	0.03603	1.3	-3.1	1
chr16:15221246-15221316(-)	GCTGGGGACCGGGGAGTACTGGGAATGGAGCCTGGGCCTCGGCACCATGCCCAGAGCCGCCACTTTCCAG	53	0.522661	GCCCAGAGC	CSS_653	1582	upstream	0.625	5.21e-05	0.3	-4.5	1
chr2:122518914-122518984(+)	ATGGCTGTATTAAACCCATCTTTCTGAAGGTCCCTAACCTTGGAGGCTAAATGTGCTTATTTTCATGCAG	50	0.81768	GCTAAATGT	CSS_654	1596	upstream	0.637687	0.01019	-2.3	-7.6	0.986378
chr9:66467137-66467207(+)	GAGCCAGCACTTTCCCTCTCCATCACATGGCATACTTGCCATTATTTGTTGTGTAAAATATTGTCCTTAG	41	0.509202	TGCCATTAT	CSS_655	1616	downstream	0.393789	0.03315	-0.5	-5.1	1
chr1:231127901-231127971(+)	GCTGAAGTCTTTACAGTGGGCCTTGTACTGGAATCTGCCCCTCCCACTGCGTCTCTCATTTTATCCACAG	44	0.623302	CCTCCCACT	CSS_656	1626	downstream	0.5	0.03315	-3.3	-7.4	0.999652
chr10:121600472-121600542(-)	ATTCTTCGCTATTTGATAGAAATCAGGAAGTCACTTCAGCATCTTATTGATTGATTTCTTTCTTTTCTAG	46	0.799126	TCTTATTGA	CSS_657	1635	downstream	0.0372888	0.03315	1.3	-3.4	1
chr5:10262522-10262592(+)	GTGCCAGATACTTGGCTCTAAATTGACTAGATCTTGATCACATTAATTCAGGCAAAGCTGTTTTCCTTAG	50	0.859556	ATTCAGGCA	CSS_658	1689	downstream	0.000963876	0.007348	-1.1	-5.9	1
chr15:31214367-31214437(+)	GGCTTGTAAATATCATTGCAGCTGGATTTTTTGTGAATCTAATGAGGTTTCTTTGTTATTGTTGCAATAG	42	0.930304	TCTAATGAG	CSS_659	1690	downstream	0.0202479	0.01838	-1.7	-6.4	1
chr19:47730011-47730081(-)	GGAGCAGGCCGAGACACCTCGAGGCCTGGAGGGGTGGTGGGTGCTGACCGCGCCCCTCTGCCTCTCCAAG	47	0.777566	GCTGACCGC	CSS_660	1692	downstream	0.516667	0.04569	-5.4	-10	0.173933
chr13:48655867-48655937(-)	GATAGATACATTTCTAAACTTGTATGTTTGTTAGACTACAGGTTATACTGTCCTCTTAAAACTCTTTCAG	47	0.693778	TTATACTGT	CSS_661	1697	downstream	0.00931883	0.0112	0.2	-4.6	1
chr12:121855593-121855663(+)	TTCTAGCTTTTTTACACGTTCGTTTTTTTCAAACTATACAGCCCCCTCTGCTACTATGTCTTCGTTTCAG	38	0.452371	CTATACAGC	CSS_662	1702	downstream	0.0379203	0.0127	-1.3	-5.7	1
chr4:17843862-17843932(+)	CCTAGAAACTAGATTAAAAACAAAAAGCAACTGATAATAAATCCTGATAATGAATTATACTATCTTCAAG	47	0.693936	CCTGATAAT	CSS_663	1703	downstream	0.0193545	0.04913	-0.1	-4.8	1
chr14:100539044-100539114(+)	CATGTGGCAAATGTTAACCATGGGCAGGTTTAGTGAAAGGTAAAAGAGTGTCCCTTACATGTTCCTGTAG	43	0.472367	GGTAAAAGA	CSS_664	1725	upstream	0.625	0.02235	1.6	-3.4	1
chr19:14823742-14823812(+)	CCCCCCAAATTCATGTCCTTTCCACATGCAAAATACACTCACGTGGTCCCAAAGTTTTAATCCATTCCAG	41	0.348796	ACTCACGTG	CSS_665	1737	upstream	0.5	0.03559	-0.7	-6.1	1
chr19:36564173-36564243(+)	CTGTCACTAGAGGTGGCTGTCACTACTCAGTGACATTGATGGTGATTGATTACCCATGTGGCCTTGTTAG	45	0.710168	GGTGATTGA	CSS_666	1786	downstream	0.335299	0.008522	2.1	-3.4	1
chr5:10423776-10423846(+)	ATACAGCCTCTCTGCTGTGTTTATTGTTAAAAAACAACAGAAATATGTTAAATGGTTTTTAATTCCCTAG	45	0.623472	AAATATGTT	CSS_667	1804	downstream	0.5	0.03248	0.5	-4.8	1
chr5:44814944-44815014(+)	TCTAATGTGATTGTTTTGTTTGGGTAAGATATATTCTATGTGTAAATTTCAGCATAACTTTCTTCTACAG	51	0.684267	TTTCAGCAT	CSS_668	1807	downstream	0.0111548	0.001127	-2.2	-7	0.999988
chr1:201934490-201934560(+)	CTTCTTTACTATCTCTTACAGTAAACTAGATTTCTGTAAAAAATAATCTCTTTGTTATTAATGTCTTCAG	38	0.533227	CTGTAAAAA	CSS_669	1817	downstream	0.00620172	0.01069	0.3	-4.5	1
chr16:57207781-57207851(-)	TTTCTCTTTAGAATTTTAATTGCAGTTCTCACTTGAAATGATTTTTTTTGTTTTTGTTTTTGTTTTGTAG	41	0.655232	AATGATTTT	CSS_670	1831	downstream	0.5	0.03188	1.9	-3.4	1
chr10:17656099-17656169(-)	GTGCCCAGCCAGTGAACATTTTGAAATATCTGCCTTGTGTTAACTGGGTGTCTGTCCTTTCTCTTTTCAG	43	0.905548	GTTAACTGG	CSS_671	1864	downstream	0.4375	0.0112	-2.5	-7.8	0.970644
chr6:32055768-32055838(-)	GGCTGCCGCGGGAAGGAGTGCCGGGAGGGAGCTGCCACTGACCTGTTCTCCCCTTTTTTGCCCCTGGCAG	41	0.916635	ACTGACCTG	CSS_672	1873	upstream	0.526042	0.02723	-4.7	-9.3	0.372314
chr17:49369305-49369375(+)	TCACCCCTTGTAGCAAATGTTTTTTTCCTGATCATCTGCTTTCCTGATGCTTTGGATCATCTGTTCATAG	47	0.802133	CCTGATGCT	CSS_673	1888	upstream	0.0123168	0.01671	-2.1	-6.1	1
chr10:43890136-43890206(-)	AGTTCTGATCCCAGAGCCAGTGCCTAGGATCTGAGACCACACAGCCAATATCGCTCTGTTTTTTTTTTAG	48	0.591115	GCCAATATC	CSS_674	1902	downstream	0.00834216	0.01615	-0.8	-6	1
chr5:79797540-79797610(+)	TGAAAGTGATTTTAAAAATTTTACCCTATAAAAAACAATATCACTTTTCATGTAAACACTGTTATTTTAG	50	0.628716	TTTCATGTA	CSS_675	1907	downstream	0.5	0.04677	0.2	-4.6	1
chr3:197243208-197243278(-)	CACTTTCACAGGTCATGTTTCATTAAACTTTTTTGGATAGTAGCGTCAAATGTCATTGTTTTATTTTTAG	48	0.557334	CGTCAAATG	CSS_676	1921	upstream	0.0219257	0.04459	1	-3.8	1
chr8:101151846-101151916(-)	TTGAGGGTGGGAACTAAGGTTACAAAGACTAAAATGAGACTCTGTTCATGCCAATTTGGGGGAGTTACAG	32	0.580286	ACTAAAATG	CSS_677	1951	upstream	0.261266	0.02298	-2	-7.3	0.998055
chr16:8992496-8992566(-)	GCTCACTCACAGATATTTGTTTTTAGGCAAATAAACAAGTCATTTATTTATATGCTGTTTTCTTGTGTAG	46	0.794744	ATTTATTTA	CSS_678	1991	downstream	0.00852279	0.04821	1.9	-3	1
chr2:242619734-242619804(-)	GGATAATTTAAGCTTGACAGTTCAAGGCCTATGAAACAGGACCAGGGCTCAGGAGCATCCTCTTTTTCAG	51	0.952778	GCTCAGGAG	CSS_679	2014	downstream	0.5	0.01267	-1	-6.3	1
chr19:28294412-28294482(+)	GATTCCTCTTCATCATTAAGATTACCATGTTGCACTTATAGTAATATAAAAAATGCCCTTTTCTTCCAAG	44	0.662651	AGTAATATA	CSS_680	2030	upstream	0.5	0.005793	-2.1	-6.9	0.999989
chr3:46003884-46003954(-)	GGGTGAGCTTAGAGCCCTGGGAAAGCTGGAAGTCCTGGCTAATCAAGAAAACTTACCACTCCTCCCCCAG	42	0.90198	GCTAATCAA	CSS_681	2062	downstream	0.11261	0.03892	-3.4	-8.3	0.767186
chr2:85268482-85268552(+)	AATTATCTATCTTATTAGGACATTCTTTGTACGTTTGATGTCTCTGCTTCCCATTCTGTTTTCCTTCTAG	50	0.571344	GCTTCCCAT	CSS_682	2134	upstream	0.0105359	0.006219	-1.5	-6.7	1
chr1:171308294-171308364(+)	TCACAATTCACACCAATAAAAAAATTTAGGTACATATGATGCTTTCTGGTCATGTTCATTCATTCAACAG	34	0.488289	GTACATATG	CSS_683	2187	upstream	0.0739677	0.009275	-4.2	-9.4	0.232127
chr15:66204538-66204608(-)	ATTAGTACTGGGGGTATCTCATGCCAGGGGCAGGGGTATGATGGTATGTGGCACCTTGTTCTCTTCCCAG	41	0.92618	TATGATGGT	CSS_684	2214	upstream	0.5	0.01063	0.8	-4.4	1
chr20:62887832-62887902(+)	TATCCACGCCCTCTTTATCCACCCCCTCTTTACTCGTGTGACTAGAATAGTTTTCATTTTTCTTCTCAAG	46	0.701375	CTAGAATAG	CSS_685	2217	upstream	0.5	3.36e-11	-2.2	-6.5	1
chr16:69189703-69189773(+)	CGTCATGTCCCAGTGCACCTTGTTATGTGAAGTTTAATTGCACATTCATCTTGATTCCTGATATTGCCAG	48	0.419922	ATTCATCTT	CSS_686	2287	downstream	0.0108638	0.02277	1.3	-3.2	1
chr10:32664067-32664137(-)	TATAGACCTGAAATTGTCTGTTTCCAATTCTACCCACTTCTCATGCATATTTACCTCTGTTATTTGCTAG	43	0.958442	TCTCATGCA	CSS_687	2296	downstream	0.5	0.02167	-4	-8.6	0.696911
chr5:42804875-42804945(-)	CAGACTGTATTTGAGTAGGATCGTGATACAGAAAATATTATAGTGACATTGTATTTGTCCTTTTTCTTAG	46	0.735132	AGTGACATT	CSS_688	2335	downstream	0.432692	0.0378	-3.4	-8.2	0.84163
chr1:235316080-235316150(-)	AATTCCTTTTTGTAGCACTTATTTGATGTTCTGAAGGTCAGCTAATGTGTATTTTTTTTTTTAATTTTAG	45	0.864591	GCTAATGTG	CSS_689	2347	downstream	0.317708	0.03478	-3.7	-8.9	0.474708
chr6:24718921-24718991(-)	AAAATGACTTGTTTCTGTTGTACTTGAGTCTTAAGAAAAAGTGCCCATAGTTTAGTGACAATTTCCAAAG	47	0.531761	GCCCATAGT	CSS_690	2369	upstream	0.689323	0.01789	-0.6	-5.3	1
chrX:24092384-24092454(+)	GTTTTTCTTATCATTCGGAAGCCTAACATTAGATTCAGTTATATATTCTTAACTTAAATACACCGTGAAG	51	0.426782	TCTTAACTT	CSS_691	2384	upstream	0.031939	0.006969	-1.5	-6.1	1
chr10:91159581-91159651(+)	TTAATCCAACAGAGCTGGTGTCCTTAGACACCAAAGCTCACTCTCTCTCTCTCTGTGCCACTGAGGAAAG	40	0.954361	GCTCACTCT	CSS_692	2386	upstream	0.0439909	0.016	-0.8	-6.1	1
chr12:27109405-27109475(+)	ATATATCATATATATATATATATATATATTTGCAGGTATTTTCATCCCACATGTTTTTCTCCCCCATTAG	44	0.885209	TTTCATCCC	CSS_693	2398	downstream	0.00434113	0.02789	1.3	-3.1	1
chr2:223511689-223511759(-)	ATGTGTGTAAGAAGCATAATCAGGTTTTGACTTTCTTCTCTCAGAAAGACCTAGAGCTTTTATGTCCAAG	49	0.524121	AAAGACCTA	CSS_694	2405	upstream	0.5	0.04764	0	-4.5	1
chr8:143755218-143755288(-)	CCCCCAATTACTCCTGCAAGTAACATCACTATTGTGATCCTAAGATTGGCCTTGTGAGATGTCGTTTCAG	43	0.300255	CCTAAGATT	CSS_695	2408	downstream	0.625	0.00296	-2	-6.2	1
chr1:70650597-70650667(-)	AGAAATGTCTTTGATAAATATTTATTGTATTGCCACTAAATTATTCATCATTTATTTTATCAACCAATAG	47	0.65682	ATTCATCAT	CSS_696	2424	downstream	0.050446	0.02841	-0.3	-4.9	1
chr14:92587757-92587827(-)	TTCTTCGGGTGGAGGATGGGATTTCCGGGCCGGAGCTTTTGGAAAGGGTTTTCTGAGGCTGTCATAACAG	56	0.68114	TCTGAGGCT	CSS_697	2447	upstream	0.732143	0.04142	-4.1	-7.9	0.979957
chr1:110944205-110944275(-)	CAACATCTTTAATCTTGCAGTGAAGTCCCACTGATTACGTTTTACTGAATATTTTCTTCCTGCATTTCAG	48	0.657319	ACTGAATAT	CSS_698	2453	downstream	0.00274261	0.01364	-1.7	-7	0.999982
chr11:77815499-77815569(-)	ATGCAGTTTATTTAAGCTATTTGCAAGTGTAATAACAGTTGTTGTTTTAAGAAATTATTTTTATTTTTAG	49	0.607711	TTTTAAGAA	CSS_699	2459	downstream	0.525	0.01711	1.1	-4.1	1
chr7:107207424-107207494(+)	TGAAATTGTTAGAATGGAATTAATATAGTGAAAACATATTTTCTCTATACAAGCTTATTGTCTTTTTCAG	47	0.540963	CTCTATACA	CSS_700	2462	downstream	0.546267	0.01477	-2.1	-7.1	0.99994
chr11:134020478-134020548(-)	TAAAAAAAAAAAATAGCATTGGGGGCCCTATTTTGTGAGCCATCCATAACCAAAAAGAGGTCTGTTACAG	49	0.729813	CATAACCAA	CSS_701	2469	downstream	0.0115609	0.0274	-1.6	-6.4	1
chrY:16019981-16020051(+)	GCTCTCTGTGCATTGTGCATTGTCTCTGAAAGGTTGTCGGTGAGCATCCTCTTTCATATTGTCCCCTTAG	46	0.674928	GAGCATCCT	CSS_702	2491	downstream	0.5	0.02217	-1	-5.9	1
chr2:25179006-25179076(-)	ATAAAGAGTTGTTCTTAATTATTGAGTGGGATTGTACTTAATCTTTTATGCTGAATTTCCTTCTCACAAG	40	0.77625	ACTTAATCT	CSS_703	2502	upstream	0.625	0.04604	-0.4	-5.3	1
chr15:64365227-64365297(-)	AATAAAAATACTGTCTGGTGCTGTATATTGACACAGTTCTTCTGCTAACTTTTGTCTGTGTATTTTTCAG	48	0.677027	GCTAACTTT	CSS_704	2509	downstream	0.00909123	0.03122	-5.4	-10	0.098224
chr15:68504201-68504271(-)	GGGGAAGCAGAGGGTGTCACATACTGTGACAGAGGTGGGGTCATGCTGCCAACCCCACTCTGAACCCCAG	43	0.554044	GGTCATGCT	CSS_705	2525	downstream	0.019699	0.0112	-3.4	-7.5	0.998561
chr3:52731950-52732020(-)	TTTCCATGTCTTGGACTCTATATCAAAAGCCCATGAGATTGTAATCACAGTGCCTTCCTTGTGTTTTCAG	47	0.633917	AATCACAGT	CSS_706	2562	downstream	0.0362372	0.0384	0.7	-4	1
chr14:54894559-54894629(-)	TCTCTCATGCTCTGAGTTTTTTTTTAATAATTAGTAATGTTCAAATTAACATCTTTTTTCTTCTTTTCAG	49	0.623457	ATTAACATC	CSS_707	2563	downstream	0.0726548	0.02997	-4.7	-9.8	0.117192
chr10:6470324-6470394(-)	AAAAGTGAAGATCATGAACTTAATGGCTGATTTTTCTTCTCTTTCTTTCTTCCCTTAAACTCTGACTAAG	30	0.48985	GCTGATTTT	CSS_708	2576	downstream	0.0371172	0.001229	-1.8	-7.1	0.999876
chr11:93467826-93467896(-)	TCCTCAGCAGTATTAATTTTGCATTCCAATTTCATGTTGATGATATACACAATGGCTTTTTGTTTTAAAG	47	0.467584	ATATACACA	CSS_709	2579	downstream	0.444444	0.03315	-2.6	-6.8	1
chr2:209357918-209357988(+)	ACATCTTTGTAACAAGGCTGCAGGGTCTCCTTTAGGATTTCTCATGCACAGCATGTTTCTCGTGGCTTAG	44	0.904663	TCTCATGCA	CSS_710	2625	downstream	0.302565	0.003536	-4	-8.6	0.696911
chr19:55913130-55913200(-)	CCCTCTTGTGGAGGCCTGGGGGTCCCTGTAGGTTGCCCGACCCACTGTGACCCTGAGCCTCTTCCCACAG	50	0.899696	TGTGACCCT	CSS_711	2639	downstream	0.5	0.03315	-0.5	-5.3	1
chr9:132630213-132630283(+)	GCCACAGGGCGCTGGAGACTGGTTCCTCCTGCCTCCAGGGGAGCCCTGTTGATGCAGCCCCTGGTTCTAG	52	0.913585	GTTGATGCA	CSS_712	2702	downstream	0.0580757	0.0423	-1.5	-6.8	1
chr16:89593095-89593165(+)	CAAGGATACCAGCACCTGAGGATGCCTAAGCCCCTGGTGTAGGATGCTGAAGTCTAAGCCCCTGATGTAG	50	0.523519	GCTGAAGTC	CSS_713	2719	upstream	0.0123691	0.003935	-2	-7.3	0.999734
chr1:245287925-245287995(+)	GGCTTTTGTTTAAAATAGATGGGATCTCTGACATTAGAATCATAAGATTTTTGTTTAAGACTTGCTTAAG	42	0.715553	AATCATAAG	CSS_714	2774	downstream	0.122697	0.007951	-0.3	-5.1	1
chr21:27855726-27855796(-)	CTGTCAAATTCTGGCTTGCAAACTAAACTTCCAAGTAGCTACTTCAAGCTTTTTTTTTTTTTTTTGATAG	46	0.840767	CTTCAAGCT	CSS_715	2978	upstream	0.0655643	0.01686	-0.7	-5.8	1
chrY:7240702-7240772(+)	GTGATGTGTCTATTCATTGACATAGCTTGTTTTTCCCATTTTGATTTCCATTCCCGTAATTTTCCTGTAG	44	0.764856	TTTGATTTC	CSS_716	2980	upstream	0.13325	0.03071	2.3	-3.2	1
chr20:35396445-35396515(-)	TTTTTCAGTTTTGTTAGTTGCTAACTATGTAACTATCCAGCTCCTTAAATGTGGCTATGTTTTATGTTAG	47	0.571852	CCTTAAATG	CSS_717	2982	downstream	0.5	0.02571	0.3	-3.6	1
chr2:170669034-170669104(-)	TCTTAGTTTTTGTTGTTGTTGTTGTTTAGTCAAGGGTGGTAAACGCTTGGAAATACAATTTTATCCTTAG	42	0.673229	GGTAAACGC	CSS_718	3004	downstream	0.0113443	0.02503	-2.5	-7.1	0.999981
chr7:106794336-106794406(+)	ATTTTTAATAGATTCTGTAATTTTTGTATCACAGCCTTATACTGTTTTGTGCTCTTTATCTGAAATGCAG	39	0.885871	CCTTATACT	CSS_719	3022	upstream	0.0033328	0.02515	-1.8	-6.1	1
chrX:44383521-44383591(-)	GCATAATGTTTTCAAGGTTCATCCCTGTTGTAGCATAATTAAGAGTATTTTTGTTTAAACTTTGTTTCAG	42	0.768162	ATTAAGAGT	CSS_720	3090	downstream	0.0226126	0.04669	-0.4	-5.4	1
chr9:15727796-15727866(+)	TAGTATTATGTATTTTACTTCTTACAATGTTTATATACAGCAATTAATTTTTCTTTTTTTTTTCCTGCAG	47	0.765001	ATTAATTTT	CSS_721	3093	downstream	0.26158	0.04303	-0.8	-5.7	1
chr2:127448268-127448338(+)	CTCCACCGTCTCCCTCATCCCACATTATTTTCTTCCCTGGGTCCATGACCCCCAACCCTCCATCCTCAAG	48	0.535389	CATGACCCC	CSS_722	3101	upstream	0.00282211	0.02075	-0.6	-5.4	1
chr1:22973649-22973719(+)	AAGACACCCTCAGGGTCCCTCCTCCCTGTCCCCCACCCTATCACTTTCTCTCTGCCTTCTCCATCTCCAG	40	0.521187	CCCTATCAC	CSS_723	3216	downstream	0.0244234	0.005632	-2.1	-6.3	1
chr1:183518272-183518342(+)	AGTATGGTAAGATTAATATTAAGAAAATAGAAGGTATAACTTAATTACCTTTTTTTCTGGGACTGTGAAG	38	0.684645	GTATAACTT	CSS_724	3242	downstream	0.0137791	0.03315	-3.3	-8.1	0.833321
chr10:102006692-102006762(-)	GTAAAATAGGTTGATTACAGTTGGGTAAATAGTATTTCCCCTAATGTCATTATGTTCTTTTTCTCTAAAG	44	0.800878	CCTAATGTC	CSS_725	3243	downstream	0.607143	0.04949	-2	-6.6	1
chr3:38287495-38287565(+)	AACTTGCTGTCAGCAGACCTGCCTCCCTTTCCACACAACTTAAGCAACACTGTGTGTGTTTTTGTTACAG	42	0.689234	ACTTAAGCA	CSS_726	3332	downstream	0.0643979	0.04543	-4	-7.2	0.999792
chr15:83664136-83664206(-)	TTTCATCCTGCAAATGTTTAAATCTGAGGGGTATTATCCACAGCTCATCTCCACTTTTCTAATCTGACAG	47	0.931746	GCTCATCTC	CSS_727	3338	upstream	0.388764	0.0341	-0.7	-5.8	1
chr17:57089807-57089877(-)	GTTCAAAAAGAAAATATAGATTATTGTGTCACTAGTTATAGAGAAATATCAAGTTGTTTTCTTCTTTGAG	48	0.72221	AAATATCAA	CSS_728	3353	downstream	0.0183926	0.0114	0.6	-4.7	1
chrX:47705433-47705503(+)	TGGTTCCCCCAGGAGATGTCTGTGTAGTAAGTGCTATCTGCCTCTGATCATATGGACACTGTCTTTCCAG	47	0.909292	TCTGATCAT	CSS_729	3455	downstream	0.625	0.01804	-1.4	-6	1
chr3:145791139-145791209(-)	GCATATGCTTTATACTTTTCAGTGAAGTATTTATAAAGATATTTGTTTTAATATGTACTTCTTTTTATAG	51	0.591691	TTTAATATG	CSS_730	3543	downstream	0.0366604	0.02424	-1.9	-7.2	0.998394
chr12:132601348-132601418(+)	AGAGATGCGTGACCGCCACCCCCTGCCTTTGCCCGGACCGGCTCCCGACTGCTCCCTTCTCTTTATTCAG	48	0.660048	CCCGACTGC	CSS_731	3546	upstream	0.0929126	0.02249	-4.3	-9.1	0.529886
chr1:185063582-185063652(+)	TTTTAAATCTCTTTTACACATCCTGTATTCCAGTCCGTAAATAAACAAATATTTTTTGCTTTCTCCATAG	44	0.333403	AATAAACAA	CSS_732	3551	upstream	0.0225767	0.04386	-1	-6.3	1
chr2:176800518-176800588(-)	TTCTGCTAAGGTCAAGATAGATAGTTAGCAAACAACACCCAGCTATACCTATCCTTCTCATCTAATCTAG	47	0.655018	CTATACCTA	CSS_733	3628	upstream	0.5	0.0266	-1.3	-5.7	1
chr2:242618064-242618134(-)	TGTTTTTACGACTTTCGAAACAAAAACCTAGACTACACTAAGCTTTAACTGTTGGGTTCTTTCTTGGCAG	47	0.424227	CTTTAACTG	CSS_734	3684	downstream	0.625	0.03467	-1.9	-7	0.999976
chr8:126040949-126041019(-)	TCAGGATTCTGACCAAAAGGGCTTATGATGTGCAAAGCAGTTAATTGATCTAAACTGTTCTCTATCACAG	44	0.546036	GTTAATTGA	CSS_735	3687	downstream	0.0243609	0.0254	-0.2	-5.5	1
chr17:28499489-28499559(+)	AGGGGACGCTCGTACTGGAAAAGAAATTTTAAATTTGTTTAAAAAGTGACAATATATTTCTGTTTTACAG	49	0.776975	AGTGACAAT	CSS_736	3728	downstream	0.625	0.0105	-2.7	-7.7	0.980795
chr16:226857-226927(+)	CCCACAGGCCACCCTCAACCGTCCTGGCCCCGGACCCAAACCCCACCCCTCACTCTGCTTCTCCCCGCAG	52	0.880358	CCTCACTCT	CSS_737	3804	downstream	0.536231	0.004191	0.9	-3.8	1
chr10:89110416-89110486(+)	CACATGTATAACTTAAGTATCATAAAAAGAAAGAAATGTTTTCATTAATAATATTTCTCACCTTTTCTAG	44	0.657695	TTTCATTAA	CSS_738	3890	upstream	0.209758	0.0008781	1.3	-3.6	1
chr20:35387020-35387090(-)	ATTTATAAGCGATTATATTAAAGCAAATATTTCTTGAAAGATTTATGTCATAATCCTATCTGTTTTCCAG	45	0.789559	ATTTATGTC	CSS_739	3931	downstream	0.0218709	0.03315	1.9	-3.2	1
chr6:69344616-69344686(-)	GAGGATGGGAAGGCGACTCTGAAGGGTGGGAAGTGAATGCTGGACTTGATCGTCTTTCTCTTTCTTTCAG	49	0.805081	CTTGATCGT	CSS_740	4074	upstream	0.5	0.02617	1.2	-3.3	1
chr20:34313077-34313147(-)	GAAATAAAAAAGATAAAAATTATTTTAAAATCTGTTATGAAATTAATTTTATATGTTTTACTCCTATTAG	46	0.711468	ATTAATTTT	CSS_741	4207	downstream	0.425	0.0112	-0.8	-5.7	1
chr8:95752184-95752254(+)	AGATTGGAAAGATTACCCTGTGGGCCTGGTCTAATCACGTGAGCCCTTAAAACCAAAGTGCTTTCTCTAG	49	0.515583	CCTTAAAAC	CSS_742	4316	upstream	0.6	0.0112	1	-3.6	1
chr1:229657382-229657452(-)	GTTTATCATAAAAGCCTATTACTAAGATTTTTTGTTGAGGCCTTCTTTTTTTAAATGTTGTCTTTGTCAG	38	0.85092	GTTGAGGCC	CSS_743	4481	downstream	0.00613035	0.04157	-1.6	-6.1	1
chr2:85545363-85545433(-)	ATGCACCAGACTTCATGTTTGATAAATGATTAATGGTTGAAATTGTTTCTCTTCTTTTGTGTTTTCCCAG	33	0.754345	ATTAATGGT	CSS_744	4501	downstream	0.0126547	0.0112	-1.1	-6.3	1
chr4:38995618-38995688(-)	TTTGAATTGTATGTGTTTTCTTGCTATGTATTAATATTTTGCAAATAACATTTTCTTAATCACTTTCTAG	34	0.366518	ATTAATATT	CSS_745	4542	downstream	0.75	0.0131	-2.8	-7.9	0.858159
chr12:51207722-51207792(+)	CTTTTTGCCACTCCTTTGAATTAGTGTATTATATAACCTTACAATAGCTATTTTCTCTTTTTGATTAAAG	41	0.666356	CCTTACAAT	CSS_746	4554	downstream	0.0219251	0.03927	-0.2	-5.1	1
chr16:2616286-2616356(+)	AAATTTAGAGTACGTAATAATGTTGCTGTTTTAAGTATTTCTTCTCAAATGTGAAAATCTGCTTTTACAG	47	0.766808	TCTCAAATG	CSS_747	4585	downstream	0.123265	0.02248	0.3	-4.5	1
chr17:58128338-58128408(-)	GTAGGCTTAGCTCCAAGTTGGTTCCCCTGTTATGTCTTGGGCTGCAGCTTTTACTTTGCCTCCGTTCCAG	46	0.952546	CTGCAGCTT	CSS_748	4624	downstream	0.0340882	0.009024	-7.2	-11.3	0.021902
chr12:133157954-133158024(+)	GAACAGAGCTGCAGATGGGAGGCCCTGGTGCTCTCTCCTGGCTTCTGTCAAACCTGGCTGCCCCCCCCAG	50	0.624142	TGTCAAACC	CSS_749	4640	downstream	0.0112413	0.04689	0.4	-4.2	1
chr16:454885-454955(+)	CCAAAGTGCTGGGAGCCACCGGCCCGGCCCAATAGGGCTCTTTTAAAAGAGCCTCCTTTTTTATTCTCAG	46	0.485644	TTTAAAAGA	CSS_750	4737	downstream	0.000920969	0.04258	1.8	-3.7	1
chrX:131202172-131202242(+)	CCAATTTTGAATTTTATGTTTCCAAACTTTTACACATATGTGTATGTGTGTGTGTGTTTTTCCCCTTAAG	44	0.546874	GTGTATGTG	CSS_751	4782	downstream	0.0181007	0.04773	2.3	-3.2	1
chr8:6532590-6532660(-)	GGTTTAAGAACATTCATATGGGAACAACTAAATGTACTACACTGATTTAAATCCTCCCATTTTCCCTCAG	41	0.475194	CTACACTGA	CSS_752	4829	upstream	0.446652	0.04116	-2.9	-7	0.999997
chr3:13389640-13389710(-)	AGTTTCCCCAGGAGACCTTTAAACCCCTCTTGAATCCTAAAATGCTGCAATTCTAGGAGTGCCTCTGCAG	55	0.2497	TTCTAGGAG	CSS_753	4837	upstream	0.0420655	0.009345	-0.7	-5.2	1
chr14:35032381-35032451(-)	GTATTTTCAGTAGGAGTCTTCTGAATTGTTTGAAATAAAATTTGTAATTTATTTTTTCTTCCTTTTTTAG	47	0.556191	TGTAATTTA	CSS_754	4838	downstream	0.00819913	0.04206	1.1	-4	1
chr14:50069017-50069087(+)	CTAGTTGTAATAAATGTTACTGAGTAACAATAATTAGTTTTCTTCTTTTTTTTCTATTGGTTTTATGCAG	36	0.393106	AATTAGTTT	CSS_755	5030	upstream	0.625	0.0002116	0.5	-4.8	1
chr4:88952166-88952236(+)	TGGTGATGTGAAAGTGATACACATTCTATAGAAACCACACTTTCAATTTTGAATTTTGGTCTTTTTCCAG	45	0.821223	TTTCAATTT	CSS_756	5051	upstream	0.5	0.02394	0.3	-4.3	1
chr12:111152952-111153022(-)	ATATTTGGTGCAACTCTTGAAACAATTCTAAAATGTCACTTAAAAGTGCGTATTCCTTTTTTTTTTCTAG	42	0.867665	ACTTAAAAG	CSS_757	5057	downstream	0.10521	0.01184	-0.4	-5.3	1
chr1:165854308-165854378(+)	TGGGACAAAACAGTATTATATTTCTCATCAGTTCCCTCCCTGTCTCCCTTCCCCTGTCATTGTTTTCCAG	27	0.949691	TCTCATCAG	CSS_758	5062	upstream	0.0129408	0.03485	0.3	-4.5	1
chr8:124238872-124238942(-)	CCTCGCGGCTTTCCTTTATCTGGAAGCGTTGGGACTTTTCGCCACGCATTGAGACTTTTCGGTTTTTCAG	52	0.793783	ATTGAGACT	CSS_759	5125	downstream	0.0518932	0.02909	-3.2	-7.5	0.996403
chr14:63851289-63851359(-)	AAAGATTTATAATTTTGTTTTATCTTTGTCTTTTTCTCTCTCTTAACATTTTATTTTTCTTTTCCCAAAG	46	0.574851	CTTAACATT	CSS_760	5160	downstream	0.0257223	0.03915	-3.4	-8.4	0.670616
chr9:88281135-88281205(-)	AAAACTGTTAATCTAGAAGGAAGCAACTCAGGAGGTTATTTTAACTGTATCTTTTTGAGTTTCCCCATAG	44	0.859574	TTTAACTGT	CSS_761	5247	upstream	0.0456776	0.04333	-2.3	-7.6	0.983546
chr14:104158625-104158695(+)	TTGTGCTTCCTGTTGCTGGTTGACCGATGTGCTGATCGTTTGTCCTTGCATGTCCGTGTCCGGGTTGCAG	35	0.753948	GCTGATCGT	CSS_762	5278	downstream	0.0642552	0.002555	-1.9	-7.2	0.999958
chr2:179413011-179413081(+)	GGCTGTTCTGTGGCTACAATTGGTTCTGGCATTTCATAGGGCTCACCAACACCATACTCATTTACTGCAG	45	0.884102	GCTCACCAA	CSS_763	5539	downstream	0.475	0.006209	-0.7	-5.6	1
chr11:60162348-60162418(+)	TGAATAAAATAAAATAAAAAAGAATATTCAGTCGTTGGCACATAAACTATGTTCTCTTCTGTCATTTCAG	49	0.656463	AACTATGTT	CSS_764	5556	downstream	0.260826	0.03315	-0.7	-5.6	1
chr20:31973576-31973646(-)	GAGTCCTGCTCCTTGGGTCATACCAGCACACCCTGCTACTGTTACTAAGTTCTGGTACTTTCTTCTCCAG	48	0.68219	ACTAAGTTC	CSS_765	6079	upstream	0.5	0.008662	-2	-8.9	0.457908
chr13:45517809-45517879(-)	TTGCTTTTGAAAGGTCTACCTGTTTTGTTTTGTTTTGTTTATTTTTGTGTTTGTTTTTCATCACACTTAG	41	0.903571	GTTTATTTT	CSS_766	6164	downstream	0.0253784	0.04342	3.4	-1.7	1
chr1:155188678-155188748(-)	CTTGTTTTTGTTTAGTGGATCCTCTATCCTTCAGAGACTCTGGAACCCCTGTGCTCTTCTCCTCATCTAG	44	0.563324	CTGGAACCC	CSS_767	6172	downstream	0.475	0.03287	-3.3	-7.1	0.999997
chr8:124232537-124232607(-)	AGTTGATAACTAGCATTCCATGTCTCTGCCTCTTTTATTGGGACAGTTTTTTTTTTTCCTCCTGTTATAG	37	0.385515	TTTTATTGG	CSS_768	6335	downstream	0.0542583	0.04605	2.1	-3.4	1
chr10:119256063-119256133(+)	GGTCTCTGTTTTGTTCACTAAATCATTCCAAGTGCCTAGGACTCTGGCTGACACATATTTCCTGCTCCAG	51	0.820978	GCTGACACA	CSS_769	6461	downstream	0.331142	0.03332	-10.2	-14.8	0.000118
chr4:129792698-129792768(-)	GGGACCACCATCCCCTCCCTTCTACCACACAGGTCTGGCTGCTTCAGCAGGGTTTTGCCTTCACTTCCAG	46	0.95599	CTTCAGCAG	CSS_770	6552	upstream	0.5	0.02793	-3	-7.3	0.999746
chr13:73312029-73312099(+)	GAAAAACACAGGTACCGTCTCACATTTTGGGTGGAATTTATGCCTAATTGTATGACTTTAATTTTCCTAG	47	0.704098	CCTAATTGT	CSS_771	6681	downstream	0.5	0.02512	-1.7	-6	1
chr3:169710311-169710381(+)	TTTATTAACAAATACTCCCTTCTGAGGCAGTGTTTGAATTACTCAATTAGAGAAATTTTTCTCCCCACAG	45	0.904936	ACTCAATTA	CSS_772	6789	downstream	0.00604451	0.04595	-2.1	-7.2	0.999603
chr1:18061-18131(-)	CTCTCCTGCCAAGCAATCCTAGCCCTCTGAGCCTCTTGGGGCCCCCTCAGACTTGTCCCTGTGTCCACAG	49	0.812372	CCTCAGACT	CSS_773	6830	downstream	0.483553	0.03516	-1.5	-5.6	1
chr6:10756629-10756699(+)	AGTTCCTTAAAAACATAGTTGCCTGTTCTATCCTTTACCTGATGTTTTCTATCTTACTTGTTTTAAACAG	42	0.492908	CCTGATGTT	CSS_774	6845	downstream	0.5	0.04745	-0.1	-4.8	1
chr15:74317856-74317926(+)	TGTAACAAAGCAGACTGTCTCAGGGTTCAAGGTATCCATGTCCCATCTAATGCTGGCATTCCTTCTGCAG	50	0.885259	TCTAATGCT	CSS_775	6986	upstream	0.0221355	0.04587	-4.8	-8.9	0.480328
chr1:235109070-235109140(-)	AATGGTGTAGACCATGAAGGAGGGAGAATTCCCCTGAAGTGACCAAAAAATGACTAAGGTGCATTTCCAG	53	0.903841	AATGACTAA	CSS_776	7020	downstream	0.5	0.03974	-2.9	-8.2	0.78883
chr1:234566047-234566117(-)	TGGCAACTGAGGTCATTACTGATTAAGACTTGTGCATATTAAATAAAACATTGTCACATTTCCTTTTCAG	42	0.66498	ATTAAATAA	CSS_777	7071	downstream	0.01182	0.00322	0.3	-5	1
chr6:52810263-52810333(-)	GTTAAGTATTTAGCCATGCAAAATGGTTTTTACTCTCATTTGATATTCTTTATTATTTTTCTTTCTGTAG	43	0.762389	TTTGATATT	CSS_778	7109	downstream	0.5	0.004222	1.1	-4	1
chr8:21916813-21916883(+)	CCCTGCCCACCGACGCCAGCCTGCTTGGATGACTTGCCTCGTTTCATAATTCACTTACTGTCTGCACCAG	46	0.639489	TTTCATAAT	CSS_779	7332	upstream	0.0184172	0.0271	-0.3	-5.1	1
chr10:73111248-73111318(+)	GGCTCACCAGCCCCAGCCCACACAGGAGCCCCGAAGGGGTGTCTAACTGCTTCTGGCATCCTCGCCCCAG	46	0.950968	TCTAACTGC	CSS_780	7353	downstream	0.122491	0.03315	-4.6	-9.2	0.359005
chr9:111835718-111835788(-)	GTAGAAAAATAAATGTTAAATTGGGTTTATTTTTTACTGAGATTCTTTTCTTTCTTTATCTGTAATACAG	40	0.641993	ACTGAGATT	CSS_781	7505	downstream	0.0464137	0.04789	-3.1	-7.9	0.95368
chr8:100016923-100016993(-)	GCACTCCAGCCTGGGCAACAGAGCGAGACTCCATCTCAAAAAAAAAAAATTGAGAGGAGTGTTATCCTAG	53	0.864332	ATTGAGAGG	CSS_782	7729	upstream	0.500901	0.04812	-0.1	-5.1	1
chr19:45430142-45430212(+)	AGATGAGGGGATCGTGGGAGGGAGGGAGGAGGGTGCCACTGATCCCCTGAACCCCTGCCTCCGCCTCCAG	42	0.785937	ACTGATCCC	CSS_783	7783	downstream	0.00201395	0.03315	-1.5	-6.8	1
chr6:135331897-135331967(-)	GGTAGTTCAACTCCCCCATTATTATTCTTAGTTTATTTTATTGGTCATTCTTTTACATTTACTCTTCCAG	40	0.583107	TTTTATTGG	CSS_784	7917	upstream	0.0151405	0.01773	2.1	-3.4	1
chr11:125769168-125769238(+)	GATAAGGGAATGAGCAATTTATGAGCTGGGAATTTATTATCAGAAAACTGACCAATGTTATCTCTTGCAG	51	0.883899	ACTGACCAA	CSS_785	7921	downstream	0.472222	0.03908	-5.1	-9.7	0.20193
chr6:30272049-30272119(-)	GATTTTAGAGCAGCTCTACCTTGATTGTGGGGTTGACCTAATTTTTTTTGCTGTCTTCTTTCTTCTCCAG	41	0.640734	CCTAATTTT	CSS_786	8035	upstream	0.0987488	0.01761	-1.7	-6	1
chr22:42063076-42063146(-)	AGGGGAAAGGCTGAGAGGTAAAAGGCTCATCTTCCCAAGTAACCGCAGTTTTCGTTGAGTGTCATTCCAG	42	0.76047	AGTAACCGC	CSS_787	8123	downstream	0.00918732	0.02109	-1.5	-5.8	1
chr16:11146426-11146496(+)	CCACAAGCCTCACCGCAGGACCCACCCTGTCCGGCCCACTGACGCCTTCCTTCCATGTCCTCCCTGCCAG	42	0.944492	ACTGACGCC	CSS_788	8262	upstream	0.118928	0.0466	-8.6	-13.2	0.001774
chr2:55582887-55582957(-)	GTGGATCATGTTGATGTGTTTAGTTTGCTAATATGTAGAATACTGAAAGTGATTCTGTGTGTATTTCTAG	46	0.815643	ACTGAAAGT	CSS_789	8282	downstream	0.0556157	0.03315	-1.7	-7	0.999993
chr7:22908563-22908633(+)	AGTTAACACCTTGTGTGATCAAATAACTCTTGTATCCCCACTGTCTAAGACAGTTCTGGTCACATAACAG	48	0.848626	TCTAAGACA	CSS_790	8468	downstream	0.256121	0.04525	-4.6	-8.4	0.76597
chr11:22906570-22906640(+)	ATAATGACACAGTGGTAACTTCTCTGTTCTCTTTTGGTTTTTGTTTCCTTCATATATCCCAAACTTGTAG	18	0.866015	GGTAACTTC	CSS_791	8595	downstream	0.875	0.02936	-1.5	-6.1	1
chr1:207812671-207812741(+)	GCCTGTAAATTCTGGGTAGTTCAGTTGTCTACCATGCTGTTAATTAAATGAAAACATCCTGTTATTTCAG	43	0.650746	GTTAATTAA	CSS_792	8880	downstream	0.0720519	0.02094	-0.5	-5.8	1
chr5:125952871-125952941(+)	CTGTTAAAAGATGCCTTGACCATTTATGGGAAGAGTATATGCAGTTTACCTTTTCTGTTCCTTTTTGTAG	48	0.494512	GTTTACCTT	CSS_793	8886	downstream	0.0148416	0.02255	1	-3.3	1
chr7:129374812-129374882(+)	CCTGGGGAAAGGGTCAGGGGCGTGTTCATTTTTGCCTGGAGCGAGTTTATTGGCTTATTTGTTTCCCCAG	49	0.843122	GTTTATTGG	CSS_794	9130	upstream	0.625	0.04984	2.1	-3.4	1
chr10:17636382-17636452(-)	AATAGACCTGCAATGTAAAGTCTAATAATTATTGTAGAAAAATAATTCTCTGAGGTTTTTCTTTCTCCAG	45	0.604674	AATAATTCT	CSS_795	9361	downstream	0.0190499	0.02857	0.2	-4.9	1
chr8:390270-390340(+)	TCCATCATAGGAAGCTCTTGGAACAGTCTGTACTCTGTGTTAGCCACTATTTTGATTTTCTTTTGAGGAG	42	0.673023	TGTTAGCCA	CSS_796	9649	upstream	0.0206231	0.04681	-1.3	-6.1	1
chr5:133686118-133686188(-)	TATAATTTTTGAGAGATTCTGGATAATGAAATCTCATTTTAATGTATTTTGTATTCTGTTTGTTTTTTAG	42	0.668842	TTTAATGTA	CSS_797	9664	downstream	0.489583	0.001835	0.4	-5	1
chr5:179981749-179981819(+)	CATATACTGACTGCCAGAATTAACAGTGAATACTTTATCATTTTTGTGTATAATTTTTTTAATGCAAAAG	37	0.691502	CTTTATCAT	CSS_798	9669	upstream	0.0233842	0.03964	0.4	-4.6	1
chr9:115015068-115015138(-)	TTGTATTTATAAAGATACATCAGTTTAATACTTTTCTTTTACATTTAACCTAATGTGAACTGTTTTCCAG	48	0.379185	TTTAACCTA	CSS_799	9811	downstream	0.00622674	0.03573	-0.9	-5.7	1
chr15:43132216-43132286(-)	CTTGCCCCTTCCACCCTTCATTACCTTAGGGGTTCCAGTTTTCCATTTGTATTCTAAAGTATTGTCTTAG	37	0.320384	TTCCAGTTT	CSS_800	9940	upstream	0.227398	0.008654	1.4	-3.1	1
chr18:14972279-14972349(+)	AATTCTGTTTGGAGACTTGGAACCAAAGCCCCAATTAATAATAAAATGTTGCTTTGCTTTCCTTTGCCAG	38	0.678346	ATTAATAAT	CSS_801	10281	downstream	0.421875	0.009243	-2.1	-7.4	0.987683
chr4:90833638-90833708(+)	ACATACAAGGTATGTCATGAATAATTCTCTCTTTTTCAAAATTCTAATGGAGCTATTTTTTTTTTTTCAG	47	0.913938	TCTAATGGA	CSS_802	10610	upstream	0.0183909	0.03457	-1.7	-6.4	1
chr15:55731779-55731849(-)	AAAATCTAAAAGGAAATGTTAATTAAAAAAAGACCTTTTTATTCTTCATAAGACTTCTTTCTCATTCTAG	48	0.849163	CTTCATAAG	CSS_803	10786	downstream	0.5	0.04651	-0.3	-5.1	1
chr2:231325906-231325976(+)	GGAGTTATTAATGATAGTGAAGGAGGTTCACTGGGGACACAAATGAAAATTCTTCATTTATTACAATTAG	47	0.338343	ATGAAAATT	CSS_804	11090	downstream	0.0197009	0.03315	1.9	-3.2	1
chr13:48616414-48616484(-)	TTTCCTATTTACACCTACAGATGACATTGCTATTGTAAAACCTAAGACTAGTGTTTGAGATATTTTTCAG	45	0.563028	CCTAAGACT	CSS_836	35033	downstream	0.0393353	0.02443	-4.4	-8.1	0.919063
chr2:131824844-131824914(-)	TCTTAGCCCTCTTCCAATTGTGATATAAGAGGATTCCGAGACCCTTGTGATGAGATGTCTTTTGCTGAAG	50	0.84365	TGTGATGAG	CSS_806	11576	upstream	0.0227792	0.0112	2.5	-3	1
chr2:136479423-136479493(+)	CTAGGATTACAGGCATGAACCACCGTGCCCGGCCTCTGGCAATAAAATAAAATATTTTATTGACTTTCAG	44	0.63329	CAATAAAAT	CSS_807	11865	downstream	0.013242	0.04173	0.9	-4.4	1
chr14:68145140-68145210(-)	TCCTTATCCCTGGCAGATGGCAGACTTCATTCTTAACACTGTGCTTCATACCTTTCTCTTTACCTTCCAG	48	0.775476	CTTCATACC	CSS_808	11998	downstream	0.5	0.0003685	-3	-7.1	0.999967
chr20:1353651-1353721(+)	ATTTCCATCCTTTGACTTATCTCTGCTTTTGGTCTCCATGTGTATGTTCCCGACTTTCCAACTCCACCAG	38	0.464511	CTCCATGTG	CSS_809	12021	downstream	0.45	0.0316	-0.1	-4.8	1
chr5:64838675-64838745(-)	AAAATTAAATTCTTGATTTTTGAGAATTAACTAAATATATGTGTAACTTTGTTTTGTTTTGTTTTTGTAG	46	0.791129	TGTAACTTT	CSS_810	12050	downstream	0.386905	0.03748	-1.2	-6.1	1
chr2:175462601-175462671(-)	AGGAGAAACATTTAATTTTTTTTAATTTAGGTTTTTTTTCTTGCTTGCTTCTTAAGCAAAACCAATCTAG	25	0.689479	TTTAATTTA	CSS_811	12262	upstream	0.023806	0.03475	0.7	-4.4	1
chr8:41604255-41604325(-)	GCTGAACTGCATTTCAGAGTCCCATTCTCTCATTAACTCGAGCTCACACTTCCTCCTCCACCTTCCCCAG	46	0.914962	GCTCACACT	CSS_812	12668	upstream	0.0274069	0.01606	-5	-9.7	0.226038
chr10:126383654-126383724(-)	CCTCAGAGTCTCCCTTGCCTTTCCTTCTCGGTCCTCCCTCCATGTGCGGTGTTTTGTTTTTCTTCTTCAG	42	0.865649	CTCCATGTG	CSS_813	12706	upstream	0.0123744	0.01356	-0.1	-4.8	1
chr19:58400376-58400446(-)	TGACAATGGGTCCGGACTTCCGGCGCCCTCTGGTGGCGGCCATTTTGATTGGTGTTGGATTTATTTGTAG	48	0.941813	TTTGATTGG	CSS_814	12707	downstream	0.5	0.03147	2.1	-3.4	1
chr5:176385155-176385225(-)	TTTTTAAAAAAGGAAGAGAAGCCAGTTCACCTGTGCCTGTATATTTAAGATACTACGTATTTCTTTGCAG	47	0.883949	ATTTAAGAT	CSS_815	12712	downstream	0.015312	0.02733	0.5	-4.5	1
chr19:10490455-10490525(-)	ATGAAACTAATAACAATTATGTTATTCTTGTTTTGGTCATATTTGTTCTTTTTGTGTGTGCCTGAATCAG	39	0.651794	GGTCATATT	CSS_816	13199	upstream	0.5	0.01368	-1.4	-5.8	1
chr21:46627141-46627211(+)	TATTTGAAATATCTTATTTTTGGTAAATGCTTTATTTTGGAAATGGGTTTTTGTTGTTGTTTCCCTGAAG	34	0.76064	CTTTATTTT	CSS_817	13539	upstream	0.124406	0.04152	1.4	-3	1
chr4:25176816-25176886(+)	AATGACAAGAGAAAAATCTATATGGGTTCAGTACAGTCTCAATTTTTTCCTGAGTATTTTCTATCTGCAG	53	0.401612	CCTGAGTAT	CSS_818	13847	downstream	0.394805	0.03717	-0.3	-5	1
chr21:45457986-45458056(+)	GGTGTGGGTCTAGGCTTTGTTGAGCCAGCTGTAATTTTTCAAATTTACTTTTTAACATACTCTGTTATAG	47	0.487339	ATTTACTTT	CSS_819	14104	upstream	0.0377007	0.03315	1.3	-3.1	1
chr16:19471511-19471581(-)	ATAAGGGATGCGATTAACTTCTGTCCTATGAAAGAAATTAATGGAATTTAATTTCTTTTTTCTTTAACAG	41	0.852032	ATTAATGGA	CSS_820	16891	downstream	0.875	0.03315	-1.1	-6.3	1
chr2:209328830-209328900(+)	CTTCATAATCGAGAAATCGATATTTACATTTTGAAAAAGTTATTAAGCTCTCACTTTTGTAATTTTCCAG	46	0.821428	ATTAAGCTC	CSS_821	16894	upstream	0.403125	0.03705	-1	-5.9	1
chr19:21910791-21910861(-)	ATTAGAGGTTAGATTTGTAAACTATCTGTGTCTAGTAAGTAAAGTAATTTGTTATTTTTATTTCTTTCAG	47	0.45965	AGTAATTTG	CSS_822	17078	downstream	0.0820026	0.002536	0.5	-4.1	1
chr17:17229430-17229500(+)	AGTACAGTGCTTGCCATTCATTTGACACCTTTGATACGCCAGGCAATGTCCCTTTATTCTCACTTTTGAG	45	0.602852	AGGCAATGT	CSS_823	18607	upstream	0.0123985	0.02778	-2.7	-7.8	0.980846
chr3:194877310-194877380(-)	ATTTTCTGTCCGTGGCCGAGCCTCCCAGGAGGTGTACCTGTGTCTCATTGTCCTTTTCTCTTTCCCGCAG	47	0.977226	TCTCATTGT	CSS_824	19272	downstream	0.4375	0.03771	1.3	-3.1	1
chr10:45980381-45980451(-)	TATCCCAAACCATCTAGCACCCAGTAGCCAGTAAGTAGAATTCCTAATGCTTCTCTTTTCAATTCTTCAG	47	0.865209	CCTAATGCT	CSS_825	20606	upstream	0.0194238	0.03688	-5.1	-9.1	0.414187
chr1:184062688-184062758(+)	TTTTTTTGTAGGTAGGTACTTTGTGGCATTAATATATCAAATGCAACCATATCTTTAATTTTATTTCCAG	45	0.519112	ATGCAACCA	CSS_826	20798	downstream	0.0808622	0.0112	-4.8	-9.7	0.205273
chr8:95444884-95444954(-)	AATTATGCTATAAATATACACTTTTTCTTCATTTGATTTACATATTATAATGCTTTTTTGTGTGCTATAG	40	0.800324	ATTTACATA	CSS_827	21341	upstream	0.625	0.04307	-0.6	-5.9	1
chr9:114235280-114235350(-)	TTTTTTTCTTAAAATTGTAGCTATGCATATACATCTGTTAATTGTATTTTTTTGGTGTTCTAAATAATAG	41	0.895677	GTTAATTGT	CSS_828	21445	upstream	0.151074	0.03315	0	-5.3	1
chr4:103611928-103611998(-)	AGAAATGCAGTGATAATGCTTAGCATATTATATATATATATATATATTTCTTTTTCTTTTTATATTTTAG	36	0.220379	ATATATATA	CSS_829	23790	downstream	0.0518397	0.03231	-2.4	-7.5	0.977395
chr3:45462592-45462662(+)	TATAATGTATTTAAGCTATCTCTTATTATACATTTAGATAGATTCTAATGTTTCTCTATTATAAATGCAG	48	0.770654	TCTAATGTT	CSS_830	25720	upstream	0.0828902	0.03075	-1.7	-6.4	1
chr7:7222986-7223056(+)	AGGTGCCTGGAGCTTGCTTGGGTCTAGCTTGGATCATCAGGTTTGTCTGTAGCTGATTTATTTCTTTAAG	51	0.856919	CTGTAGCTG	CSS_831	26001	upstream	0.625	0.04156	-1.9	-7	0.999998
chr8:129108693-129108763(+)	TGCGAGTGGGCCACTGTCCTGCTACCATTTTATAGTCAGCGGATCTTTTTTTTTTTCTCTTTCTCTCCAG	38	0.837073	AGTCAGCGG	CSS_832	26358	downstream	0.425	0.03957	-2.2	-6.3	1
chr12:57735228-57735298(-)	GCCTTGGCTTCTAAAGAGTGCAGAGATGGGATTCCCTCTACCTCCAGTGACGTAGTGATTTTGTTTGCAG	50	0.908633	AGTGACGTA	CSS_833	30982	upstream	0.0527722	0.01422	-1.8	-6.8	1
chr19:38742969-38743039(+)	CAGGAGTCCCTAAAACCCCCAACCAAGAACAAAACAAAACAGTAAATGACTAACACCTACTCCCCTCCAG	53	0.451588	ACTAACACC	CSS_834	31227	upstream	0.575521	0.01708	-9	-13.6	0.000644
chr18:13525338-13525408(+)	ATCCCCACGCCCTGAGTCCATTCTGCAAATCTCACATTTAAACACGCTAAAGTCAACCTCTGCCTTTCAG	50	0.767462	GCTAAAGTC	CSS_835	34178	downstream	0.5	0.0002116	-2.3	-7.6	0.989701
chr15:91221845-91221915(-)	TTTCCTTTATGAAAAAAAAAAAGTGGTGCTTCCATTACCTCTTAAACCCAGATGTTCTCATTTCCTTTAG	44	0.694005	TCTTAAACC	CSS_837	37356	upstream	0.377976	0.01261	-0.8	-4.2	1
chr9:95013041-95013111(-)	CTACACACCTTTTCTCACTGAATTGATGTACCAGAATCTAAAGGTGCTGATTGACCCTGTTTCTGTTCAG	50	0.624807	GCTGATTGA	CSS_838	38667	downstream	0.0351279	0.03315	-1.8	-7.1	0.999967
chrX:67790755-67790825(+)	TATTCTACTCATTCCCACCATTGCATGTTGGGTGTATCCGTGGCCGATATCTTTTCTCTTTGGTTCACAG	47	0.458636	GCCGATATC	CSS_839	39103	downstream	0.0315804	0.001045	0.2	-4.9	1
chr5:176338390-176338460(-)	TTTGTCTTTTATATTCAGAGTCTACTGGCAGCTAACTATGTGTATATATATATATTTTTTATATTAAAAG	35	0.570722	GCTAACTAT	CSS_840	40188	downstream	0.0135584	0.04784	-5.4	-10	0.104175
chr5:64313915-64313985(+)	AGTAGAGTATAGAATTTCTACTGTAAGTTCCCATGCAAGAAATCACTGAACCATCTCTCTCCCTATTTAG	45	0.575862	AATCACTGA	CSS_841	41024	downstream	0.020333	0.04853	-0.3	-5	1
chr2:174946792-174946862(-)	TTGATAATAATGAATGTGGTACAGTCATGCATGCACTACAAGATAATGTTGTGCCCTTTTTTGTCTACAG	40	0.741603	CTACAAGAT	CSS_842	41611	downstream	0.00113764	0.04086	-4.5	-9.3	0.293181
chr14:73833689-73833759(-)	ATTTCAGCGCAATGCAGCAATAATTATGTTACAACAATTTTGTGAGATGTTTATTATTCTCATTTTACAG	45	0.721163	TGTGAGATG	CSS_843	43087	downstream	0.03763	0.03315	0.5	-4.5	1
chrX:55102396-55102466(+)	GCCATGGAATGTTCATATATATAGCTAAGTTCTTATACACTTTTTCCAAATAACAGTATTCTATTTTCAG	49	0.262923	TCCAAATAA	CSS_844	43464	downstream	0.5	0.04745	0.7	-4.4	1
chr15:67805746-67805816(-)	CCCATAGATGGGATTTCTGACTTCAGAATCGTAAGGCTTTTCTTTAAGAATTGCTTAAGATGTTTTTCAG	57	0.404271	GCTTAAGAT	CSS_845	46697	upstream	0.5	0.04518	-0.7	-5.6	1
chr1:163218496-163218566(-)	GAAGCTTTGTATTTTGTTTTACTGAACAGCCATCAATAAAGCTGACTCTTTCTTCCTTTTATCTTTCTAG	45	0.783031	GCTGACTCT	CSS_846	51985	downstream	0.5	0.0112	-5.5	-10.7	0.053651
chr2:209345724-209345794(+)	ATTTATGTAAATGTTTATAAAAATCTTGAAGACTAACAATAATTCTTTGTAATCTTACCTTCTTTTTCAG	42	0.605584	AATAATTCT	CSS_847	58531	upstream	0.625	0.02962	0.2	-4.9	1
chr3:72488443-72488513(-)	GTTTGTTGTATAGGTTGATACAAGTTACTTATTAATAGTTGTTTGCCCCCCTCCCTTTCACTATCTTTAG	31	0.754251	ACTTATTAA	CSS_848	59865	upstream	0.034118	0.002532	-0.4	-5.3	1
chr16:22926194-22926264(+)	TGATGTAGCTGGGCCTGAGGCCTGGCCCCAGGGAAACCTATTTGATGATGTATTCCTTCTGCCCACACAG	45	0.887421	TTTGATGAT	CSS_849	60280	downstream	0.543831	0.03496	2.3	-3.2	1
chr15:31191615-31191685(+)	GCCATTTCAGAATGGTAATGATGTATTTTTCTATTCCTAATTAATAGTTTAAAAAATCTTTTTATTTCAG	44	0.799417	ATTAATAGT	CSS_850	61906	downstream	0.75	0.0112	-2.1	-7.4	0.99394
chr10:126727724-126727794(-)	TCCCCAGTGAGCTGTTGTCCTGTGCCCAGAGGGTCTCCAGAGAGTAAGGATTCTTTTCTCCTTGTTTCAG	47	0.792744	AGTAAGGAT	CSS_851	71938	downstream	0.0937586	0.01567	0.9	-3.8	1
chr10:126206559-126206629(+)	AACATGGTTACCTGGAGGTACTTGGATTTGGGGTGGGGGCAGTTACATTTGTCCTGAGAGATCTGCTTAG	57	0.741961	CCTGAGAGA	CSS_852	95203	upstream	0.0258296	0.04135	-1	-5.4	1
chr3:152132659-152132729(+)	TTATATTTTTTTCATAATTTGCTGATTTTATTCTTTTCTAAGATGATGTTTGCTGCTTTTGTTTCTCTAG	41	0.790769	TCTAAGATG	CSS_853	115536	downstream	0.0628929	0.04726	-2.3	-6.6	1
chr14:106091404-106091474(-)	GTGCGTGGTGGTGGACGTGAGCCAGGAAGACCCCGAGGTCCAGTTCAACTGGTACGTGGATGGCGTGGAG	47	0.745185	GTTCAACTG	CSS_854	116892	downstream	0.5	0.04575	-2.1	-6.5	1
chr14:106050190-106050260(-)	GCCAGGGCTGAGACAGAGGGCGTTGGCAAGGATGCTGCTCCTTCAGGCTGTGACCCCTCTGTCTTTGCAG	45	0.899035	CTTCAGGCT	CSS_855	120233	downstream	0.447304	0.04178	-0.8	-5.9	1
chr18:36968491-36968561(-)	CTTTACATGATATTCAGTATCCTAGTAATCACCTTTTTCATATATTTTGTCCATTTTTTGGTTATTTCAG	40	0.794915	TTTCATATA	CSS_856	179738	upstream	0.555769	0.04794	-2.1	-6.7	1
chr6:73515613-73515683(+)	TTAATTCCTAGGTGTTTTATTTTATTTGTAGCTGTTGTAAATGGGATCACTTCCATGATTTCTTTTTCAG	49	0.540116	GATCACTTC	CSS_857	197947	upstream	0.114517	0.01343	1	-3.3	1
chr16:85667449-85667519(+)	GCCGACCCTGCTCTGGTGCTGGGCGCTCCTGCTCTCTGGGTGACCTCTGGTTCTTCTTTTCCTGTTTCAG	43	0.903722	GGTGACCTC	CSS_858	274572	downstream	0.5	0.04696	-1.1	-5.4	1
