# Supplementary material for: Degenerate minigene library analysis enables identification of altered branch point utilization by mutant splicing factor 3B1 (SF3B1)
Source: Nucleic Acids Res. 2018 Nov 20;47(2):970–80. doi: 10.1093/nar/gky1161 (PMC6344872; doi:10.1093/nar/gky1161)
Supplement: Supplementary Data [file gky1161_supplemental_files.zip › Supplementary_File_4.xlsx]

## Sheet: Distance
chr	3SS_start	3SS_end	Cryptic_3SS	strand	chr	Ref_3SS_start	Ref_3SS_end	Ref_3SS	strand	Distance
chr1	5078640	5078641	chr1:5074645-5078640	+	chr1	5079089	5079090	chr1-5074645:5079089	+	449
chr1	10025179	10025180	chr1:10025179-10027750	-	chr1	10025245	10025246	chr1-10025245:10027750	-	-66
chr1	12832711	12832712	chr1:12831590-12832711	+	chr1	12832729	12832730	chr1-12831590:12832729	+	18
chr1	16476247	16476248	chr1:16476247-16499422	-	chr1	16476232	16476233	chr1-16476232:16477695	-	15
chr1	16476247	16476248	chr1:16476247-16499422	-	chr1	16476232	16476233	chr1-16476232:16499422	-	15
chr1	16637135	16637136	chr1:16637135-16638035	-	chr1	16638089	16638090	chr1-16638089:16646902	-	-954
chr1	34860496	34860497	chr1:34860496-34885611	-	chr1	34874250	34874251	chr1-34874250:34874841	-	-13754
chr1	36657408	36657409	chr1:36657408-36657711	-	chr1	36657430	36657431	chr1-36657430:36657711	-	-22
chr1	36758169	36758170	chr1:36758169-36758265	-	chr1	36758154	36758155	chr1-36758154:36758265	-	15
chr1	36871263	36871264	chr1:36871263-36872299	-	chr1	36872367	36872368	chr1-36872367:36872731	-	-1104
chr1	39424965	39424966	chr1:39424780-39424965	+	chr1	39424993	39424994	chr1-39424780:39424993	+	28
chr1	42956197	42956198	chr1:42955454-42956197	+	chr1	42956285	42956286	chr1-42955454:42956285	+	88
chr1	54791904	54791905	chr1:54791904-54793073	-	chr1	54791958	54791959	chr1-54791958:54793073	-	-54
chr1	59759632	59759633	chr1:59757794-59759632	+	chr1	59759656	59759657	chr1-59757794:59759656	+	24
chr1	74306138	74306139	chr1:74302626-74306138	+	chr1	74309032	74309033	chr1-74302626:74309032	+	2894
chr1	74440353	74440354	chr1:74440001-74440353	+	chr1	74440370	74440371	chr1-74440001:74440370	+	17
chr1	75140934	75140935	chr1:75140528-75140934	+	chr1	75140877	75140878	chr1-75140528:75140877	+	-57
chr1	75254054	75254055	chr1:75254054-75254519	-	chr1	75254000	75254001	chr1-75254000:75254519	-	54
chr1	82723782	82723783	chr1:82721660-82723782	+	chr1	82723802	82723803	chr1-82721660:82723802	+	20
chr1	87691935	87691936	chr1:87690397-87691935	+	chr1	87691931	87691932	chr1-87691125:87691931	+	-4
chr1	89672778	89672779	chr1:89672435-89672778	+	chr1	89672331	89672332	chr1-89670807:89672331	+	-447
chr1	89672778	89672779	chr1:89672435-89672778	+	chr1	89672331	89672332	chr1-89671445:89672331	+	-447
chr1	89672778	89672779	chr1:89672435-89672778	+	chr1	89672331	89672332	chr1-89671704:89672331	+	-447
chr1	94815542	94815543	chr1:94814704-94815542	+	chr1	94815449	94815450	chr1-94814704:94815449	+	-93
chr1	94815553	94815554	chr1:94814704-94815553	+	chr1	94815449	94815450	chr1-94814704:94815449	+	-104
chr1	95583057	95583058	chr1:95582432-95583057	+	chr1	95582994	95582995	chr1-95582432:95582994	+	-63
chr1	95696176	95696177	chr1:95696176-95697378	-	chr1	95695048	95695049	chr1-95695048:95695352	-	1128
chr1	95696176	95696177	chr1:95696176-95697378	-	chr1	95695048	95695049	chr1-95695048:95697378	-	1128
chr1	120552924	120552925	chr1:120550400-120552924	+	chr1	120552944	120552945	chr1-120550400:120552944	+	20
chr1	120573950	120573951	chr1:120572204-120573950	+	chr1	120573964	120573965	chr1-120572204:120573964	+	14
chr1	129169383	129169384	chr1:129146417-129169383	+	chr1	129146366	129146367	chr1-129102005:129146366	+	-23017
chr1	129693425	129693426	chr1:129691895-129693425	+	chr1	129694417	129694418	chr1-129691895:129694417	+	992
chr1	129693425	129693426	chr1:129691895-129693425	+	chr1	129694417	129694418	chr1-129694297:129694417	+	992
chr1	133188268	133188269	chr1:133188268-133189097	-	chr1	133189423	133189424	chr1-133189423:133192896	-	-1155
chr1	135542446	135542447	chr1:135542446-135543912	-	chr1	135542424	135542425	chr1-135542424:135543912	-	22
chr1	136200979	136200980	chr1:136200979-136206152	-	chr1	136200962	136200963	chr1-136200962:136206152	-	17
chr1	136249034	136249035	chr1:136249034-136251237	-	chr1	136249013	136249014	chr1-136249013:136251237	-	21
chr1	145534667	145534668	chr1:145534667-145538404	-	chr1	145533142	145533143	chr1-145533142:145538404	-	1525
chr1	155253755	155253756	chr1:155253755-155254731	-	chr1	155253732	155253733	chr1-155253732:155254731	-	23
chr1	161238523	161238524	chr1:161236848-161238523	+	chr1	161238540	161238541	chr1-161236848:161238540	+	17
chr1	164614406	164614407	chr1:164614406-164618246	-	chr1	164614388	164614389	chr1-164614388:164618246	-	18
chr1	167297637	167297638	chr1:167297637-167318788	-	chr1	167287678	167287679	chr1-167287678:167318788	-	9959
chr1	169303502	169303503	chr1:169303502-169303923	-	chr1	169303997	169303998	chr1-169303997:169305582	-	-495
chr1	173176350	173176351	chr1:173176350-173177124	-	chr1	173176329	173176330	chr1-173176329:173177124	-	21
chr1	173208343	173208344	chr1:173208343-173209253	-	chr1	173208327	173208328	chr1-173208327:173209253	-	16
chr1	174001678	174001679	chr1:174001678-174002251	-	chr1	174001701	174001702	chr1-174001701:174002251	-	-23
chr1	174059321	174059322	chr1:174058872-174059321	+	chr1	174059285	174059286	chr1-174058872:174059285	+	-36
chr1	174435933	174435934	chr1:174435459-174435933	+	chr1	174435891	174435892	chr1-174435459:174435891	+	-42
chr1	182580853	182580854	chr1:182578465-182580853	+	chr1	182580872	182580873	chr1-182578465:182580872	+	19
chr1	183116215	183116216	chr1:183116215-183117736	-	chr1	183116199	183116200	chr1-183116199:183117736	-	16
chr1	187106201	187106202	chr1:187105620-187106201	+	chr1	187106176	187106177	chr1-187105620:187106176	+	-25
chr1	193182948	193182949	chr1:193182948-193186127	-	chr1	193182935	193182936	chr1-193182935:193186127	-	13
chr1	193436875	193436876	chr1:193435944-193436875	+	chr1	193436893	193436894	chr1-193435944:193436893	+	18
chr1	193718472	193718473	chr1:193718472-193724558	-	chr1	193721008	193721009	chr1-193721008:193722151	-	-2536
chr1	194940082	194940083	chr1:194940082-194940798	-	chr1	194940197	194940198	chr1-194940197:194940798	-	-115
chr1	194940175	194940176	chr1:194940175-194940798	-	chr1	194940197	194940198	chr1-194940197:194940798	-	-22
chr10	22431793	22431794	chr10:22431793-22450921	-	chr10	22431898	22431899	chr10-22431898:22450921	-	-105
chr10	22431793	22431794	chr10:22431793-22450921	-	chr10	22431898	22431899	chr10-22431898:22451588	-	-105
chr10	38854777	38854778	chr10:38854086-38854777	+	chr10	38854793	38854794	chr10-38854086:38854793	+	16
chr10	43246461	43246462	chr10:43246461-43250403	-	chr10	43245216	43245217	chr10-43245216:43250403	-	1245
chr10	53327581	53327582	chr10:53326092-53327581	+	chr10	53327470	53327471	chr10-53326092:53327470	+	-111
chr10	72120306	72120307	chr10:72120137-72120306	+	chr10	72120013	72120014	chr10-72119402:72120013	+	-293
chr10	72120306	72120307	chr10:72120137-72120306	+	chr10	72120013	72120014	chr10-72119934:72120013	+	-293
chr10	79440548	79440549	chr10:79440548-79440707	-	chr10	79440599	79440600	chr10-79440599:79440707	-	-51
chr10	79543770	79543771	chr10:79543770-79545359	-	chr10	79545472	79545473	chr10-79545472:79546985	-	-1702
chr10	79875768	79875769	chr10:79875768-79875949	-	chr10	79875808	79875809	chr10-79875808:79875949	-	-40
chr10	80251556	80251557	chr10:80250709-80251556	+	chr10	80251592	80251593	chr10-80251589:80251592	+	36
chr10	80619878	80619879	chr10:80619878-80619971	-	chr10	80619863	80619864	chr10-80619863:80619971	-	15
chr10	80830993	80830994	chr10:80830993-80831267	-	chr10	80830981	80830982	chr10-80830981:80831267	-	12
chr10	94183424	94183425	chr10:94182488-94183424	+	chr10	94182336	94182337	chr10-94181865:94182336	+	-1088
chr10	105282424	105282425	chr10:105279905-105282424	+	chr10	105282405	105282406	chr10-105279905:105282405	+	-19
chr10	116374728	116374729	chr10:116374728-116376256	-	chr10	116374712	116374713	chr10-116374712:116376256	-	16
chr10	116789704	116789705	chr10:116789704-116792990	-	chr10	116786524	116786525	chr10-116786524:116792990	-	3180
chr10	126775238	126775239	chr10:126775238-126775476	-	chr10	126775221	126775222	chr10-126775221:126775476	-	17
chr10	127481902	127481903	chr10:127473617-127481902	+	chr10	127483223	127483224	chr10-127473617:127483223	+	1321
chr10	127481902	127481903	chr10:127473617-127481902	+	chr10	127483223	127483224	chr10-127482143:127483223	+	1321
chr10	127549594	127549595	chr10:127548405-127549594	+	chr10	127549637	127549638	chr10-127548405:127549637	+	43
chr10	127997812	127997813	chr10:127997812-127997974	-	chr10	127997794	127997795	chr10-127997794:127997974	-	18
chr11	3550362	3550363	chr11:3550150-3550362	+	chr11	3550310	3550311	chr11-3550150:3550310	+	-52
chr11	6338072	6338073	chr11:6338072-6339378	-	chr11	6339457	6339458	chr11-6339457:6344336	-	-1385
chr11	6338072	6338073	chr11:6338072-6339378	-	chr11	6339457	6339458	chr11-6339457:6344339	-	-1385
chr11	29440594	29440595	chr11:29440273-29440594	+	chr11	29440608	29440609	chr11-29440273:29440608	+	14
chr11	29446048	29446049	chr11:29446048-29446290	-	chr11	29446030	29446031	chr11-29446030:29446290	-	18
chr11	33061659	33061660	chr11:33061659-33062921	-	chr11	33061628	33061629	chr11-33061628:33062921	-	31
chr11	44365250	44365251	chr11:44362502-44365250	+	chr11	44365145	44365146	chr11-44362502:44365145	+	-105
chr11	49616641	49616642	chr11:49607746-49616641	+	chr11	49618453	49618454	chr11-49607746:49618453	+	1812
chr11	51448246	51448247	chr11:51448246-51449091	-	chr11	51443164	51443165	chr11-51443164:51449091	-	5082
chr11	57863261	57863262	chr11:57861649-57863261	+	chr11	57863198	57863199	chr11-57861649:57863198	+	-63
chr11	57929547	57929548	chr11:57928878-57929547	+	chr11	57928766	57928767	chr11-57927597:57928766	+	-781
chr11	58747770	58747771	chr11:58747770-58750641	-	chr11	58747734	58747735	chr11-58747734:58750641	-	36
chr11	59026960	59026961	chr11:59026960-59041674	-	chr11	59027026	59027027	chr11-59027026:59041377	-	-66
chr11	59026960	59026961	chr11:59026960-59041674	-	chr11	59027026	59027027	chr11-59027026:59041674	-	-66
chr11	60662581	60662582	chr11:60657846-60662581	+	chr11	60662602	60662603	chr11-60657846:60662602	+	21
chr11	62151218	62151219	chr11:62151218-62151600	-	chr11	62151197	62151198	chr11-62151197:62151600	-	21
chr11	62344725	62344726	chr11:62344725-62347386	-	chr11	62347457	62347458	chr11-62347457:62347547	-	-2732
chr11	62344725	62344726	chr11:62344725-62347386	-	chr11	62347457	62347458	chr11-62347457:62349783	-	-2732
chr11	66867273	66867274	chr11:66866419-66867273	+	chr11	66867276	66867277	chr11-66866419:66867276	+	3
chr11	68789912	68789913	chr11:68785306-68789912	+	chr11	68785451	68785452	chr11-68785306:68785451	+	-4461
chr11	68849506	68849507	chr11:68849396-68849506	+	chr11	68849529	68849530	chr11-68849396:68849529	+	23
chr11	69494128	69494129	chr11:69494128-69495164	-	chr11	69494353	69494354	chr11-69494353:69495164	-	-225
chr11	69494128	69494129	chr11:69494128-69495164	-	chr11	69494353	69494354	chr11-69494353:69495490	-	-225
chr11	69553995	69553996	chr11:69553995-69554500	-	chr11	69553984	69553985	chr11-69553984:69554500	-	11
chr11	70042075	70042076	chr11:70042075-70042482	-	chr11	70042212	70042213	chr11-70042212:70042482	-	-137
chr11	70252167	70252168	chr11:70251894-70252167	+	chr11	70252149	70252150	chr11-70251894:70252149	+	-18
chr11	70465745	70465746	chr11:70465745-70466288	-	chr11	70465724	70465725	chr11-70465724:70466288	-	21
chr11	70770940	70770941	chr11:70770940-70771767	-	chr11	70771942	70771943	chr11-70771942:70775083	-	-1002
chr11	70779351	70779352	chr11:70779351-70781349	-	chr11	70779335	70779336	chr11-70779335:70781349	-	16
chr11	70788495	70788496	chr11:70787635-70788495	+	chr11	70788401	70788402	chr11-70787635:70788401	+	-94
chr11	70793629	70793630	chr11:70793629-70795671	-	chr11	70793606	70793607	chr11-70793606:70795671	-	23
chr11	74478794	74478795	chr11:74478572-74478794	+	chr11	74478683	74478684	chr11-74478572:74478683	+	-111
chr11	74744073	74744074	chr11:74739506-74744073	+	chr11	74745078	74745079	chr11-74744251:74745078	+	1005
chr11	75116280	75116281	chr11:75116280-75119609	-	chr11	75116257	75116258	chr11-75116257:75119609	-	23
chr11	75215604	75215605	chr11:75213948-75215604	+	chr11	75215619	75215620	chr11-75213948:75215619	+	15
chr11	78099233	78099234	chr11:78099096-78099233	+	chr11	78099176	78099177	chr11-78099096:78099176	+	-57
chr11	78100024	78100025	chr11:78099299-78100024	+	chr11	78100014	78100015	chr11-78099299:78100014	+	-10
chr11	86315400	86315401	chr11:86315400-86317767	-	chr11	86316465	86316466	chr11-86316465:86317767	-	-1065
chr11	88916850	88916851	chr11:88916850-88921244	-	chr11	88916832	88916833	chr11-88916832:88921244	-	18
chr11	94919672	94919673	chr11:94919672-94920637	-	chr11	94919594	94919595	chr11-94919594:94920637	-	78
chr11	95540987	95540988	chr11:95539461-95540987	+	chr11	95541007	95541008	chr11-95539461:95541007	+	20
chr11	96662809	96662810	chr11:96662262-96662809	+	chr11	96662742	96662743	chr11-96662262:96662742	+	-67
chr11	96769734	96769735	chr11:96769734-96770027	-	chr11	96769716	96769717	chr11-96769716:96770027	-	18
chr11	97189428	97189429	chr11:97188246-97189428	+	chr11	97189399	97189400	chr11-97188246:97189399	+	-29
chr11	97394524	97394525	chr11:97394524-97394778	-	chr11	97394527	97394528	chr11-97394527:97394778	-	-3
chr11	97534806	97534807	chr11:97533907-97534806	+	chr11	97534773	97534774	chr11-97533907:97534773	+	-33
chr11	97534806	97534807	chr11:97533907-97534806	+	chr11	97534773	97534774	chr11-97533997:97534773	+	-33
chr11	98016221	98016222	chr11:98016221-98019642	-	chr11	98014440	98014441	chr11-98014440:98019642	-	1781
chr11	98856654	98856655	chr11:98856654-98856994	-	chr11	98856690	98856691	chr11-98856690:98856994	-	-36
chr11	100182049	100182050	chr11:100181475-100182049	+	chr11	100181979	100181980	chr11-100181475:100181979	+	-70
chr11	100182049	100182050	chr11:100181475-100182049	+	chr11	100181979	100181980	chr11-100181820:100181979	+	-70
chr11	101294762	101294763	chr11:101293513-101294762	+	chr11	101294765	101294766	chr11-101293513:101294765	+	3
chr11	101492110	101492111	chr11:101491675-101492110	+	chr11	101492133	101492134	chr11-101491675:101492133	+	23
chr11	102116356	102116357	chr11:102112044-102116356	+	chr11	102116267	102116268	chr11-102112044:102116267	+	-89
chr11	104160273	104160274	chr11:104156239-104160273	+	chr11	104159859	104159860	chr11-104156239:104159859	+	-414
chr11	115447169	115447170	chr11:115447169-115447399	-	chr11	115447155	115447156	chr11-115447155:115447399	-	14
chr11	115453895	115453896	chr11:115453895-115456019	-	chr11	115453845	115453846	chr11-115453845:115456019	-	50
chr11	115478946	115478947	chr11:115478946-115482190	-	chr11	115479016	115479017	chr11-115479016:115482190	-	-70
chr11	115485282	115485283	chr11:115485282-115485512	-	chr11	115485342	115485343	chr11-115485342:115485512	-	-60
chr11	115485282	115485283	chr11:115485282-115485512	-	chr11	115485342	115485343	chr11-115485342:115489378	-	-60
chr11	115711296	115711297	chr11:115711193-115711296	+	chr11	115711309	115711310	chr11-115711193:115711309	+	13
chr11	115757513	115757514	chr11:115757513-115758089	-	chr11	115757450	115757451	chr11-115757450:115758089	-	63
chr11	118129281	118129282	chr11:118129281-118129857	-	chr11	118129247	118129248	chr11-118129247:118129857	-	34
chr11	119119572	119119573	chr11:119115777-119119572	+	chr11	119121168	119121169	chr11-119115777:119121168	+	1596
chr11	119119572	119119573	chr11:119115777-119119572	+	chr11	119121168	119121169	chr11-119120584:119121168	+	1596
chr11	119363588	119363589	chr11:119362018-119363588	+	chr11	119363606	119363607	chr11-119362018:119363606	+	18
chr11	120425039	120425040	chr11:120425039-120425129	-	chr11	120425043	120425044	chr11-120425043:120425129	-	-4
chr11	120567345	120567346	chr11:120565439-120567345	+	chr11	120565385	120565386	chr11-120563865:120565385	+	-1960
chr11	120567345	120567346	chr11:120565439-120567345	+	chr11	120565385	120565386	chr11-120564980:120565385	+	-1960
chr11	120647603	120647604	chr11:120647196-120647603	+	chr11	120647615	120647616	chr11-120647196:120647615	+	12
chr11	120672359	120672360	chr11:120672359-120672604	-	chr11	120672428	120672429	chr11-120672428:120672604	-	-69
chr12	8756378	8756379	chr12:8755760-8756378	+	chr12	8756394	8756395	chr12-8755760:8756394	+	16
chr12	9044887	9044888	chr12:9041895-9044887	+	chr12	9042567	9042568	chr12-9041895:9042567	+	-2320
chr12	25266198	25266199	chr12:25262956-25266198	+	chr12	25266192	25266193	chr12-25262956:25266192	+	-6
chr12	25266198	25266199	chr12:25262956-25266198	+	chr12	25266192	25266193	chr12-25265646:25266192	+	-6
chr12	41166178	41166179	chr12:41166178-41172252	-	chr12	41137541	41137542	chr12-41137541:41172252	-	28637
chr12	60151386	60151387	chr12:60151386-60152627	-	chr12	60151373	60151374	chr12-60151373:60152627	-	13
chr12	81736868	81736869	chr12:81736868-81738476	-	chr12	81735515	81735516	chr12-81735515:81738476	-	1353
chr12	82694935	82694936	chr12:82694935-82695926	-	chr12	82692401	82692402	chr12-82692401:82694867	-	2534
chr12	82694935	82694936	chr12:82694935-82695926	-	chr12	82692401	82692402	chr12-82692401:82695926	-	2534
chr12	83341609	83341610	chr12:83335516-83341609	+	chr12	83335449	83335450	chr12-83271064:83335449	+	-6160
chr12	83341609	83341610	chr12:83335516-83341609	+	chr12	83335449	83335450	chr12-83271398:83335449	+	-6160
chr12	85017017	85017018	chr12:85016269-85017017	+	chr12	85017031	85017032	chr12-85016269:85017031	+	14
chr12	85638939	85638940	chr12:85636286-85638939	+	chr12	85638960	85638961	chr12-85636286:85638960	+	21
chr12	85638939	85638940	chr12:85636286-85638939	+	chr12	85638960	85638961	chr12-85637307:85638960	+	21
chr12	103811830	103811831	chr12:103811830-103812131	-	chr12	103812295	103812296	chr12-103812295:103817314	-	-465
chr12	104074643	104074644	chr12:104074643-104075827	-	chr12	104076908	104076909	chr12-104076908:104078309	-	-2265
chr12	113061950	113061951	chr12:113061504-113061950	+	chr12	113061965	113061966	chr12-113061504:113061965	+	15
chr12	114261352	114261353	chr12:114252894-114261352	+	chr12	114282436	114282437	chr12-114252894:114282436	+	21084
chr12	114365788	114365789	chr12:114365089-114365788	+	chr12	114365825	114365826	chr12-114365089:114365825	+	37
chr12	117286254	117286255	chr12:117286078-117286254	+	chr12	117293189	117293190	chr12-117280571:117293189	+	6935
chr12	117286254	117286255	chr12:117286078-117286254	+	chr12	117293189	117293190	chr12-117286078:117293189	+	6935
chr13	12526438	12526439	chr13:12526319-12526438	+	chr13	12526453	12526454	chr13-12526319:12526453	+	15
chr13	45009001	45009002	chr13:45008656-45009001	+	chr13	45009019	45009020	chr13-45008656:45009019	+	18
chr13	46876034	46876035	chr13:46876034-46880614	-	chr13	46874363	46874364	chr13-46874363:46880614	-	1671
chr13	49300738	49300739	chr13:49300738-49303372	-	chr13	49300715	49300716	chr13-49300715:49303372	-	23
chr13	54781995	54781996	chr13:54781995-54783294	-	chr13	54783173	54783174	chr13-54783173:54783294	-	-1178
chr13	55607738	55607739	chr13:55607738-55608690	-	chr13	55607729	55607730	chr13-55607729:55608690	-	9
chr13	59883722	59883723	chr13:59883722-59886125	-	chr13	59883705	59883706	chr13-59883705:59886125	-	17
chr13	63402429	63402430	chr13:63400165-63402429	+	chr13	63403086	63403087	chr13-63400165:63403086	+	657
chr13	73783668	73783669	chr13:73781886-73783668	+	chr13	73783628	73783629	chr13-73781886:73783628	+	-40
chr13	73785774	73785775	chr13:73785520-73785774	+	chr13	73785735	73785736	chr13-73785520:73785735	+	-39
chr13	74345040	74345041	chr13:74345040-74346105	-	chr13	74344546	74344547	chr13-74344546:74346105	-	494
chr13	99030889	99030890	chr13:99030889-99032829	-	chr13	99030926	99030927	chr13-99030926:99032829	-	-37
chr14	27247827	27247828	chr14:27247827-27249273	-	chr14	27247803	27247804	chr14-27247803:27249273	-	24
chr14	27247827	27247828	chr14:27247827-27249273	-	chr14	27247803	27247804	chr14-27247803:27258164	-	24
chr14	31336445	31336446	chr14:31336133-31336445	+	chr14	31336411	31336412	chr14-31336133:31336411	+	-34
chr14	32070811	32070812	chr14:32069978-32070811	+	chr14	32071066	32071067	chr14-32070954:32071066	+	255
chr14	33355100	33355101	chr14:33354541-33355100	+	chr14	33354411	33354412	chr14-33340065:33354411	+	-689
chr14	45998633	45998634	chr14:45998633-46000611	-	chr14	45998162	45998163	chr14-45998162:46000611	-	471
chr14	52915882	52915883	chr14:52915882-52916190	-	chr14	52915862	52915863	chr14-52915862:52916190	-	20
chr14	52915882	52915883	chr14:52915882-52916190	-	chr14	52915862	52915863	chr14-52915862:52916338	-	20
chr14	55084385	55084386	chr14:55083786-55084385	+	chr14	55084410	55084411	chr14-55083786:55084410	+	25
chr14	55170561	55170562	chr14:55170561-55170973	-	chr14	55171048	55171049	chr14-55171048:55173011	-	-487
chr14	55262703	55262704	chr14:55262703-55262777	-	chr14	55262662	55262663	chr14-55262662:55262777	-	41
chr14	55515774	55515775	chr14:55514761-55515774	+	chr14	55515788	55515789	chr14-55514761:55515788	+	14
chr14	56327883	56327884	chr14:56327883-56328230	-	chr14	56327859	56327860	chr14-56327859:56328230	-	24
chr14	56369862	56369863	chr14:56368971-56369862	+	chr14	56369889	56369890	chr14-56368971:56369889	+	27
chr14	64119150	64119151	chr14:64119150-64127546	-	chr14	64119158	64119159	chr14-64119158:64127546	-	-8
chr14	64511559	64511560	chr14:64497026-64511559	+	chr14	64496948	64496949	chr14-64491232:64496948	+	-14611
chr14	66463330	66463331	chr14:66459333-66463330	+	chr14	66465132	66465133	chr14-66459333:66465132	+	1802
chr14	73762972	73762973	chr14:73762972-73764348	-	chr14	73762951	73762952	chr14-73762951:73764348	-	21
chr14	76837472	76837473	chr14:76818817-76837472	+	chr14	76817042	76817043	chr14-76816797:76817042	+	-20430
chr14	77907946	77907947	chr14:77906755-77907946	+	chr14	77907943	77907944	chr14-77906755:77907943	+	-3
chr14	99497034	99497035	chr14:99497034-99497901	-	chr14	99496998	99496999	chr14-99496998:99497901	-	36
chr15	6737649	6737650	chr15:6737382-6737649	+	chr15	6736672	6736673	chr15-6736672:6736672	+	-977
chr15	10409073	10409074	chr15:10409073-10409335	-	chr15	10409054	10409055	chr15-10409054:10409335	-	19
chr15	11314017	11314018	chr15:11314017-11314838	-	chr15	11313915	11313916	chr15-11313915:11314838	-	102
chr15	36529062	36529063	chr15:36529062-36530347	-	chr15	36529233	36529234	chr15-36529233:36530347	-	-171
chr15	36934931	36934932	chr15:36934931-36936882	-	chr15	36933578	36933579	chr15-36933578:36936882	-	1353
chr15	38929744	38929745	chr15:38929744-38931418	-	chr15	38929789	38929790	chr15-38929789:38931418	-	-45
chr15	65685467	65685468	chr15:65685169-65685467	+	chr15	65685092	65685093	chr15-65684696:65685092	+	-375
chr15	74457466	74457467	chr15:74457466-74458040	-	chr15	74456831	74456832	chr15-74456831:74458040	-	635
chr15	75733431	75733432	chr15:75733431-75739674	-	chr15	75734239	75734240	chr15-75734239:75735765	-	-808
chr15	75733431	75733432	chr15:75733431-75739674	-	chr15	75734239	75734240	chr15-75734239:75736315	-	-808
chr15	75733431	75733432	chr15:75733431-75739674	-	chr15	75734239	75734240	chr15-75734239:75739674	-	-808
chr15	75894209	75894210	chr15:75894209-75894905	-	chr15	75894186	75894187	chr15-75894186:75894905	-	23
chr15	76277670	76277671	chr15:76277112-76277670	+	chr15	76277598	76277599	chr15-76277112:76277598	+	-72
chr15	76367812	76367813	chr15:76367812-76368152	-	chr15	76367851	76367852	chr15-76367851:76368152	-	-39
chr15	76369817	76369818	chr15:76369626-76369817	+	chr15	76369812	76369813	chr15-76369626:76369812	+	-5
chr15	76479561	76479562	chr15:76479561-76486789	-	chr15	76479610	76479611	chr15-76479610:76486789	-	-49
chr15	76479561	76479562	chr15:76479561-76486789	-	chr15	76479610	76479611	chr15-76479610:76489648	-	-49
chr15	76534844	76534845	chr15:76534844-76535163	-	chr15	76534827	76534828	chr15-76534827:76534905	-	17
chr15	76913738	76913739	chr15:76913738-76916007	-	chr15	76914637	76914638	chr15-76914637:76916007	-	-899
chr15	78791375	78791376	chr15:78790505-78791375	+	chr15	78791378	78791379	chr15-78790505:78791378	+	3
chr15	79078435	79078436	chr15:79077746-79078435	+	chr15	79078580	79078581	chr15-79077746:79078580	+	145
chr15	79749268	79749269	chr15:79749268-79751801	-	chr15	79749256	79749257	chr15-79749256:79751801	-	12
chr15	81226605	81226606	chr15:81226605-81229914	-	chr15	81230118	81230119	chr15-81230118:81230218	-	-3513
chr15	81450408	81450409	chr15:81447294-81450408	+	chr15	81450429	81450430	chr15-81447294:81450429	+	21
chr15	81783228	81783229	chr15:81783228-81786078	-	chr15	81783231	81783232	chr15-81783231:81786078	-	-3
chr15	82010818	82010819	chr15:82009978-82010818	+	chr15	82009795	82009796	chr15-82009340:82009795	+	-1023
chr15	84127056	84127057	chr15:84126046-84127056	+	chr15	84125986	84125987	chr15-84123328:84125986	+	-1070
chr15	85071031	85071032	chr15:85069850-85071031	+	chr15	85071049	85071050	chr15-85069850:85071049	+	18
chr15	85891887	85891888	chr15:85889392-85891887	+	chr15	85921742	85921743	chr15-85888262:85921742	+	29855
chr15	85891887	85891888	chr15:85889392-85891887	+	chr15	85921742	85921743	chr15-85889392:85921742	+	29855
chr15	85891887	85891888	chr15:85889392-85891887	+	chr15	85921742	85921743	chr15-85905415:85921742	+	29855
chr15	89017429	89017430	chr15:89017429-89017577	-	chr15	89017481	89017482	chr15-89017481:89017577	-	-52
chr15	89200022	89200023	chr15:89199887-89200022	+	chr15	89200046	89200047	chr15-89199887:89200046	+	24
chr15	96247639	96247640	chr15:96247639-96248502	-	chr15	96247621	96247622	chr15-96247621:96248502	-	18
chr15	99041433	99041434	chr15:99039367-99041433	+	chr15	99041312	99041313	chr15-99039367:99041312	+	-121
chr15	99139475	99139476	chr15:99138773-99139475	+	chr15	99139493	99139494	chr15-99138773:99139493	+	18
chr15	99534005	99534006	chr15:99533725-99534005	+	chr15	99534021	99534022	chr15-99533725:99534021	+	16
chr15	99538330	99538331	chr15:99538233-99538330	+	chr15	99538315	99538316	chr15-99538233:99538315	+	-15
chr15	100245923	100245924	chr15:100245923-100253392	-	chr15	100242694	100242695	chr15-100242694:100253392	-	3229
chr15	100245923	100245924	chr15:100245923-100253392	-	chr15	100242694	100242695	chr15-100242694:100254326	-	3229
chr15	100245923	100245924	chr15:100245923-100253392	-	chr15	100242694	100242695	chr15-100242694:100254534	-	3229
chr15	100245923	100245924	chr15:100245923-100253392	-	chr15	100242694	100242695	chr15-100242694:100255342	-	3229
chr15	102176960	102176961	chr15:102176960-102177108	-	chr15	102176965	102176966	chr15-102176965:102177108	-	-5
chr15	103052232	103052233	chr15:103052232-103070163	-	chr15	103045557	103045558	chr15-103045557:103045698	-	6675
chr16	15860864	15860865	chr16:15860864-15862490	-	chr16	15862637	15862638	chr16-15862637:15862840	-	-1773
chr16	16879345	16879346	chr16:16879182-16879345	+	chr16	16879411	16879412	chr16-16879182:16879411	+	66
chr16	17123605	17123606	chr16:17123605-17125082	-	chr16	17123748	17123749	chr16-17123748:17125082	-	-143
chr16	17857034	17857035	chr16:17857034-17857350	-	chr16	17857022	17857023	chr16-17857022:17857350	-	12
chr16	18256876	18256877	chr16:18256876-18258286	-	chr16	18256879	18256880	chr16-18256879:18258286	-	-3
chr16	18400141	18400142	chr16:18399867-18400141	+	chr16	18400177	18400178	chr16-18399867:18400177	+	36
chr16	20280178	20280179	chr16:20280178-20282795	-	chr16	20280159	20280160	chr16-20280159:20282795	-	19
chr16	20392996	20392997	chr16:20392996-20396087	-	chr16	20393001	20393002	chr16-20393001:20396087	-	-5
chr16	20401148	20401149	chr16:20401148-20402332	-	chr16	20401145	20401146	chr16-20401145:20402332	-	3
chr16	20606964	20606965	chr16:20606964-20607836	-	chr16	20607039	20607040	chr16-20607039:20607836	-	-75
chr16	20694840	20694841	chr16:20693546-20694840	+	chr16	20695811	20695812	chr16-20695251:20695811	+	971
chr16	20708284	20708285	chr16:20708284-20708366	-	chr16	20708265	20708266	chr16-20708265:20708366	-	19
chr16	20741994	20741995	chr16:20741669-20741994	+	chr16	20741997	20741998	chr16-20741669:20741997	+	3
chr16	31857961	31857962	chr16:31857735-31857961	+	chr16	31857977	31857978	chr16-31857735:31857977	+	16
chr16	57147830	57147831	chr16:57146260-57147830	+	chr16	57147845	57147846	chr16-57146260:57147845	+	15
chr16	73030561	73030562	chr16:73028155-73030561	+	chr16	73028001	73028002	chr16-73024784:73028001	+	-2560
chr16	84828820	84828821	chr16:84828820-84831573	-	chr16	84828795	84828796	chr16-84828795:84831573	-	25
chr16	90250659	90250660	chr16:90250659-90252119	-	chr16	90250683	90250684	chr16-90250683:90252119	-	-24
chr16	90793091	90793092	chr16:90793091-90795605	-	chr16	90793127	90793128	chr16-90793127:90795605	-	-36
chr16	90927454	90927455	chr16:90927454-90927594	-	chr16	90927475	90927476	chr16-90927475:90927594	-	-21
chr16	94906827	94906828	chr16:94899200-94906827	+	chr16	94906641	94906642	chr16-94899200:94906641	+	-186
chr17	13087440	13087441	chr17:13087440-13088377	-	chr17	13087387	13087388	chr17-13087387:13088426	-	53
chr17	13117110	13117111	chr17:13116560-13117110	+	chr17	13117125	13117126	chr17-13116560:13117125	+	15
chr17	15374238	15374239	chr17:15374238-15377233	-	chr17	15377326	15377327	chr17-15377326:15377664	-	-3088
chr17	24651707	24651708	chr17:24651707-24653449	-	chr17	24651775	24651776	chr17-24651775:24653449	-	-68
chr17	24814337	24814338	chr17:24814131-24814337	+	chr17	24814354	24814355	chr17-24814131:24814354	+	17
chr17	24832295	24832296	chr17:24832295-24832775	-	chr17	24832396	24832397	chr17-24832396:24832775	-	-101
chr17	24839593	24839594	chr17:24839593-24840182	-	chr17	24839569	24839570	chr17-24839569:24840182	-	24
chr17	25225458	25225459	chr17:25225009-25225458	+	chr17	25225473	25225474	chr17-25225009:25225473	+	15
chr17	25376763	25376764	chr17:25376763-25376858	-	chr17	25376788	25376789	chr17-25376788:25376858	-	-25
chr17	25969313	25969314	chr17:25969313-25969636	-	chr17	25969190	25969191	chr17-25969190:25969636	-	123
chr17	25977877	25977878	chr17:25977877-25977996	-	chr17	25977924	25977925	chr17-25977924:25977996	-	-47
chr17	26831423	26831424	chr17:26819671-26831423	+	chr17	26832299	26832300	chr17-26819671:26832299	+	876
chr17	26920170	26920171	chr17:26918122-26920170	+	chr17	26920389	26920390	chr17-26918122:26920389	+	219
chr17	26920170	26920171	chr17:26918122-26920170	+	chr17	26920389	26920390	chr17-26919577:26920389	+	219
chr17	27330173	27330174	chr17:27330173-27330782	-	chr17	27330150	27330151	chr17-27330150:27330782	-	23
chr17	28467513	28467514	chr17:28466468-28467513	+	chr17	28467469	28467470	chr17-28466468:28467469	+	-44
chr17	28878717	28878718	chr17:28874036-28878717	+	chr17	28878732	28878733	chr17-28874036:28878732	+	15
chr17	28878717	28878718	chr17:28874036-28878717	+	chr17	28878732	28878733	chr17-28877705:28878732	+	15
chr17	29175418	29175419	chr17:29173394-29175418	+	chr17	29175434	29175435	chr17-29173394:29175434	+	16
chr17	29707504	29707505	chr17:29705645-29707504	+	chr17	29707531	29707532	chr17-29705645:29707531	+	27
chr17	33971976	33971977	chr17:33966762-33971976	+	chr17	33975043	33975044	chr17-33966762:33975043	+	3067
chr17	33984984	33984985	chr17:33984671-33984984	+	chr17	33984961	33984962	chr17-33984671:33984961	+	-23
chr17	33984993	33984994	chr17:33984671-33984993	+	chr17	33984961	33984962	chr17-33984671:33984961	+	-32
chr17	34749208	34749209	chr17:34748812-34749208	+	chr17	34749197	34749198	chr17-34748812:34749197	+	-11
chr17	35049319	35049320	chr17:35048611-35049319	+	chr17	35049333	35049334	chr17-35048611:35049333	+	14
chr17	35275297	35275298	chr17:35273181-35275297	+	chr17	35275316	35275317	chr17-35273181:35275316	+	19
chr17	35279906	35279907	chr17:35279785-35279906	+	chr17	35279870	35279871	chr17-35279785:35279870	+	-36
chr17	35389924	35389925	chr17:35389802-35389924	+	chr17	35389908	35389909	chr17-35389802:35389908	+	-16
chr17	35796276	35796277	chr17:35796276-35796419	-	chr17	35796335	35796336	chr17-35796335:35796419	-	-59
chr17	36001038	36001039	chr17:36000581-36001038	+	chr17	36001056	36001057	chr17-35998463:36001056	+	18
chr17	36001038	36001039	chr17:36000581-36001038	+	chr17	36001056	36001057	chr17-36000581:36001056	+	18
chr17	37143040	37143041	chr17:37141849-37143040	+	chr17	37143003	37143004	chr17-37141849:37143003	+	-37
chr17	45646219	45646220	chr17:45645982-45646219	+	chr17	45646344	45646345	chr17-45645982:45646344	+	125
chr17	45723320	45723321	chr17:45723320-45724176	-	chr17	45723255	45723256	chr17-45723255:45724176	-	65
chr17	45832375	45832376	chr17:45823377-45832375	+	chr17	45832430	45832431	chr17-45823377:45832430	+	55
chr17	46359621	46359622	chr17:46358431-46359621	+	chr17	46359609	46359610	chr17-46358431:46359609	+	-12
chr17	46388247	46388248	chr17:46388177-46388247	+	chr17	46388312	46388313	chr17-46388177:46388312	+	65
chr17	46417494	46417495	chr17:46417494-46419294	-	chr17	46419389	46419390	chr17-46419389:46419908	-	-1895
chr17	46635019	46635020	chr17:46633922-46635019	+	chr17	46635373	46635374	chr17-46633922:46635373	+	354
chr17	46636448	46636449	chr17:46635703-46636448	+	chr17	46635825	46635826	chr17-46635703:46635825	+	-623
chr17	46716390	46716391	chr17:46716390-46716515	-	chr17	46716378	46716379	chr17-46716378:46716515	-	12
chr17	46819650	46819651	chr17:46819061-46819650	+	chr17	46819667	46819668	chr17-46819061:46819667	+	17
chr17	53622544	53622545	chr17:53618934-53622544	+	chr17	53623145	53623146	chr17-53618934:53623145	+	601
chr17	56748472	56748473	chr17:56748472-56749062	-	chr17	56748447	56748448	chr17-56748447:56749062	-	25
chr17	57149201	57149202	chr17:57149201-57150398	-	chr17	57149184	57149185	chr17-57149184:57150398	-	17
chr17	66496932	66496933	chr17:66493631-66496932	+	chr17	66497007	66497008	chr17-66493631:66497007	+	75
chr17	80638283	80638284	chr17:80638283-80641291	-	chr17	80638271	80638272	chr17-80638271:80641291	-	12
chr17	84828566	84828567	chr17:84828566-84831518	-	chr17	84828545	84828546	chr17-84828545:84831518	-	21
chr17	84828566	84828567	chr17:84828566-84831518	-	chr17	84828545	84828546	chr17-84828545:84831522	-	21
chr17	85170271	85170272	chr17:85170271-85170763	-	chr17	85170328	85170329	chr17-85170328:85170763	-	-57
chr17	88116773	88116774	chr17:88112067-88116773	+	chr17	88116794	88116795	chr17-88112067:88116794	+	21
chr18	3434817	3434818	chr18:3434109-3434817	+	chr18	3434841	3434842	chr18-3431584:3434841	+	24
chr18	3434817	3434818	chr18:3434109-3434817	+	chr18	3434841	3434842	chr18-3434109:3434841	+	24
chr18	20851027	20851028	chr18:20851027-20859239	-	chr18	20851081	20851082	chr18-20851081:20859239	-	-54
chr18	31954908	31954909	chr18:31951675-31954908	+	chr18	31954941	31954942	chr18-31951675:31954941	+	33
chr18	32424184	32424185	chr18:32421053-32424184	+	chr18	32424201	32424202	chr18-32417047:32424201	+	17
chr18	32424184	32424185	chr18:32421053-32424184	+	chr18	32424201	32424202	chr18-32421053:32424201	+	17
chr18	34611002	34611003	chr18:34611002-34613687	-	chr18	34611092	34611093	chr18-34611092:34613687	-	-90
chr18	34654348	34654349	chr18:34654348-34656987	-	chr18	34654431	34654432	chr18-34654431:34656987	-	-83
chr18	38101089	38101090	chr18:38101089-38101361	-	chr18	38101113	38101114	chr18-38101113:38101361	-	-24
chr18	38494468	38494469	chr18:38494468-38494669	-	chr18	38494772	38494773	chr18-38494772:38497744	-	-304
chr18	38753265	38753266	chr18:38753265-38760823	-	chr18	38750410	38750411	chr18-38750410:38760823	-	2855
chr18	53845702	53845703	chr18:53845702-53857248	-	chr18	53845683	53845684	chr18-53845683:53857248	-	19
chr18	70742054	70742055	chr18:70740467-70742054	+	chr18	70742070	70742071	chr18-70740467:70742070	+	16
chr18	73932947	73932948	chr18:73932947-73935032	-	chr18	73932883	73932884	chr18-73932883:73935032	-	64
chr19	4037472	4037473	chr19:4037472-4037584	-	chr19	4037397	4037398	chr19-4037397:4037584	-	75
chr19	4193004	4193005	chr19:4192877-4193004	+	chr19	4193021	4193022	chr19-4192877:4193021	+	17
chr19	4200986	4200987	chr19:4200986-4201328	-	chr19	4201058	4201059	chr19-4201058:4201328	-	-72
chr19	4927195	4927196	chr19:4927195-4928219	-	chr19	4927060	4927061	chr19-4927060:4928219	-	135
chr19	5382834	5382835	chr19:5382834-5382939	-	chr19	5382858	5382859	chr19-5382858:5382939	-	-24
chr19	5462510	5462511	chr19:5461517-5462510	+	chr19	5462531	5462532	chr19-5461517:5462531	+	21
chr19	5602200	5602201	chr19:5602081-5602200	+	chr19	5602192	5602193	chr19-5602081:5602192	+	-8
chr19	5607988	5607989	chr19:5607988-5608254	-	chr19	5607965	5607966	chr19-5607965:5608254	-	23
chr19	5645498	5645499	chr19:5645406-5645498	+	chr19	5645512	5645513	chr19-5645406:5645512	+	14
chr19	8893194	8893195	chr19:8893194-8893510	-	chr19	8893175	8893176	chr19-8893175:8893510	-	19
chr19	9020795	9020796	chr19:9020560-9020795	+	chr19	9020756	9020757	chr19-9020560:9020756	+	-39
chr19	10059309	10059310	chr19:10059176-10059309	+	chr19	10059270	10059271	chr19-10059176:10059270	+	-39
chr19	10607515	10607516	chr19:10607414-10607515	+	chr19	10607309	10607310	chr19-10606490:10607309	+	-206
chr19	10681317	10681318	chr19:10680257-10681317	+	chr19	10681334	10681335	chr19-10680257:10681334	+	17
chr19	12853610	12853611	chr19:12853610-12864749	-	chr19	12853590	12853591	chr19-12853590:12864749	-	20
chr19	14670239	14670240	chr19:14670239-14671246	-	chr19	14670144	14670145	chr19-14670144:14671246	-	95
chr19	24995189	24995190	chr19:24995189-24995510	-	chr19	24995193	24995194	chr19-24995193:24995510	-	-4
chr19	46107751	46107752	chr19:46107751-46108521	-	chr19	46107832	46107833	chr19-46107832:46108521	-	-81
chr19	46107751	46107752	chr19:46107751-46108521	-	chr19	46107832	46107833	chr19-46107832:46108527	-	-81
chr19	47150469	47150470	chr19:47150390-47150469	+	chr19	47150486	47150487	chr19-47150390:47150486	+	17
chr19	47201447	47201448	chr19:47200919-47201447	+	chr19	47201364	47201365	chr19-47200919:47201364	+	-83
chr19	56666916	56666917	chr19:56666298-56666916	+	chr19	56666882	56666883	chr19-56666298:56666882	+	-34
chr2	24824382	24824383	chr2:24822195-24824382	+	chr2	24824404	24824405	chr2-24821175:24824404	+	22
chr2	24824382	24824383	chr2:24822195-24824382	+	chr2	24824404	24824405	chr2-24822195:24824404	+	22
chr2	25477276	25477277	chr2:25477276-25477453	-	chr2	25477195	25477196	chr2-25477195:25477453	-	81
chr2	26252431	26252432	chr2:26252431-26254075	-	chr2	26252418	26252419	chr2-26252418:26254075	-	13
chr2	26784360	26784361	chr2:26784360-26788794	-	chr2	26782476	26782477	chr2-26782476:26788794	-	1884
chr2	26784360	26784361	chr2:26784360-26788794	-	chr2	26782476	26782477	chr2-26782476:26789221	-	1884
chr2	27380980	27380981	chr2:27380682-27380980	+	chr2	27380625	27380626	chr2-27376432:27380625	+	-355
chr2	29555187	29555188	chr2:29554606-29555187	+	chr2	29555205	29555206	chr2-29554606:29555205	+	18
chr2	29802095	29802096	chr2:29799579-29802095	+	chr2	29804409	29804410	chr2-29799579:29804409	+	2314
chr2	32072700	32072701	chr2:32072278-32072700	+	chr2	32072716	32072717	chr2-32072278:32072716	+	16
chr2	35586106	35586107	chr2:35583649-35586106	+	chr2	35585943	35585944	chr2-35583649:35585943	+	-163
chr2	35989774	35989775	chr2:35989774-35992001	-	chr2	35989784	35989785	chr2-35989784:35992001	-	-10
chr2	70517467	70517468	chr2:70516672-70517467	+	chr2	70517488	70517489	chr2-70516672:70517488	+	21
chr2	73663461	73663462	chr2:73663461-73666528	-	chr2	73661364	73661365	chr2-73661364:73665843	-	2097
chr2	73663461	73663462	chr2:73663461-73666528	-	chr2	73661364	73661365	chr2-73661364:73666528	-	2097
chr2	78710616	78710617	chr2:78709563-78710616	+	chr2	78710613	78710614	chr2-78708560:78710613	+	-3
chr2	78710616	78710617	chr2:78709563-78710616	+	chr2	78710613	78710614	chr2-78708755:78710613	+	-3
chr2	78710616	78710617	chr2:78709563-78710616	+	chr2	78710613	78710614	chr2-78709563:78710613	+	-3
chr2	78710616	78710617	chr2:78709563-78710616	+	chr2	78710613	78710614	chr2-78710176:78710613	+	-3
chr2	80492152	80492153	chr2:80486621-80492152	+	chr2	80493010	80493011	chr2-80486621:80493010	+	858
chr2	84880489	84880490	chr2:84880137-84880489	+	chr2	84880421	84880422	chr2-84880137:84880421	+	-68
chr2	84880727	84880728	chr2:84880613-84880727	+	chr2	84880715	84880716	chr2-84880613:84880715	+	-12
chr2	90891377	90891378	chr2:90891377-90894009	-	chr2	90885976	90885977	chr2-90885976:90894009	-	5401
chr2	91088622	91088623	chr2:91077559-91088622	+	chr2	91096458	91096459	chr2-91096348:91096458	+	7836
chr2	91528957	91528958	chr2:91528957-91529947	-	chr2	91528939	91528940	chr2-91528939:91529947	-	18
chr2	105804395	105804396	chr2:105777276-105804395	+	chr2	105804336	105804337	chr2-105777276:105804336	+	-59
chr2	118456731	118456732	chr2:118455902-118456731	+	chr2	118456680	118456681	chr2-118455902:118456680	+	-51
chr2	118657452	118657453	chr2:118657364-118657452	+	chr2	118657288	118657289	chr2-118649523:118657288	+	-164
chr2	118657452	118657453	chr2:118657364-118657452	+	chr2	118657288	118657289	chr2-118654751:118657288	+	-164
chr2	118657452	118657453	chr2:118657364-118657452	+	chr2	118657288	118657289	chr2-118656706:118657288	+	-164
chr2	120230708	120230709	chr2:120230006-120230708	+	chr2	120232001	120232002	chr2-120230006:120232001	+	1293
chr2	120230708	120230709	chr2:120230006-120230708	+	chr2	120232001	120232002	chr2-120230381:120232001	+	1293
chr2	120230708	120230709	chr2:120230006-120230708	+	chr2	120232001	120232002	chr2-120230396:120232001	+	1293
chr2	120230708	120230709	chr2:120230006-120230708	+	chr2	120232001	120232002	chr2-120230796:120232001	+	1293
chr2	120230708	120230709	chr2:120230006-120230708	+	chr2	120232001	120232002	chr2-120231145:120232001	+	1293
chr2	120238281	120238282	chr2:120237280-120238281	+	chr2	120237170	120237171	chr2-120232065:120237170	+	-1111
chr2	127643173	127643174	chr2:127643173-127644948	-	chr2	127643215	127643216	chr2-127643215:127644948	-	-42
chr2	129033722	129033723	chr2:129033613-129033722	+	chr2	129033727	129033728	chr2-129033613:129033727	+	5
chr2	130101376	130101377	chr2:130100883-130101376	+	chr2	130101398	130101399	chr2-130100883:130101398	+	22
chr2	144392613	144392614	chr2:144390389-144392613	+	chr2	144392498	144392499	chr2-144390389:144392498	+	-115
chr2	144392613	144392614	chr2:144390389-144392613	+	chr2	144392498	144392499	chr2-144390740:144392498	+	-115
chr2	154687551	154687552	chr2:154685487-154687551	+	chr2	154687575	154687576	chr2-154685487:154687575	+	24
chr2	154687551	154687552	chr2:154685487-154687551	+	chr2	154687575	154687576	chr2-154685695:154687575	+	24
chr2	154893159	154893160	chr2:154893159-154894563	-	chr2	154893135	154893136	chr2-154893135:154894563	-	24
chr2	156659449	156659450	chr2:156659449-156663558	-	chr2	156659163	156659164	chr2-156659163:156663558	-	286
chr2	157375262	157375263	chr2:157375262-157391983	-	chr2	157370169	157370170	chr2-157370169:157370908	-	5093
chr2	162894270	162894271	chr2:162894052-162894270	+	chr2	162893891	162893892	chr2-162890237:162893891	+	-379
chr2	162898339	162898340	chr2:162894052-162898339	+	chr2	162898359	162898360	chr2-162894052:162898359	+	20
chr2	164579618	164579619	chr2:164573060-164579618	+	chr2	164579609	164579610	chr2-164573060:164579609	+	-9
chr2	165106383	165106384	chr2:165106383-165106807	-	chr2	165106392	165106393	chr2-165106392:165106807	-	-9
chr2	165106383	165106384	chr2:165106383-165106807	-	chr2	165106392	165106393	chr2-165106392:165107580	-	-9
chr2	170342030	170342031	chr2:170341347-170342030	+	chr2	170342049	170342050	chr2-170341347:170342049	+	19
chr2	177795347	177795348	chr2:177795347-177804527	-	chr2	177803106	177803107	chr2-177803106:177804259	-	-7759
chr2	177795347	177795348	chr2:177795347-177804527	-	chr2	177803106	177803107	chr2-177803106:177804527	-	-7759
chr2	179909981	179909982	chr2:179909652-179909981	+	chr2	179909947	179909948	chr2-179909652:179909947	+	-34
chr2	179910759	179910760	chr2:179910662-179910759	+	chr2	179910778	179910779	chr2-179910662:179910778	+	19
chr2	179926369	179926370	chr2:179926369-179926798	-	chr2	179926461	179926462	chr2-179926461:179926798	-	-92
chr2	181089752	181089753	chr2:181089148-181089752	+	chr2	181089713	181089714	chr2-181089148:181089713	+	-39
chr2	181090848	181090849	chr2:181090518-181090848	+	chr2	181090862	181090863	chr2-181090665:181090862	+	14
chr2	181090848	181090849	chr2:181090518-181090848	+	chr2	181090862	181090863	chr2-181090785:181090862	+	14
chr2	181321084	181321085	chr2:181321084-181321423	-	chr2	181321067	181321068	chr2-181321067:181321423	-	17
chr3	27047824	27047825	chr3:27047824-27047914	-	chr3	27047810	27047811	chr3-27047810:27047914	-	14
chr3	32831532	32831533	chr3:32830665-32831532	+	chr3	32832061	32832062	chr3-32830665:32832061	+	529
chr3	66904879	66904880	chr3:66886632-66904879	+	chr3	66886457	66886458	chr3-66798635:66886457	+	-18422
chr3	66904879	66904880	chr3:66886632-66904879	+	chr3	66886457	66886458	chr3-66800513:66886457	+	-18422
chr3	68410730	68410731	chr3:68400191-68410730	+	chr3	68420361	68420362	chr3-68400191:68420361	+	9631
chr3	68888092	68888093	chr3:68888092-68889608	-	chr3	68888077	68888078	chr3-68888077:68889608	-	15
chr3	79401666	79401667	chr3:79399231-79401666	+	chr3	79401606	79401607	chr3-79399231:79401606	+	-60
chr3	79401666	79401667	chr3:79399231-79401666	+	chr3	79401606	79401607	chr3-79400121:79401606	+	-60
chr3	86889487	86889488	chr3:86889487-86890303	-	chr3	86889112	86889113	chr3-86889112:86890303	-	375
chr3	87725770	87725771	chr3:87723751-87725770	+	chr3	87725738	87725739	chr3-87723574:87725738	+	-32
chr3	87725770	87725771	chr3:87723751-87725770	+	chr3	87725738	87725739	chr3-87723628:87725738	+	-32
chr3	87725770	87725771	chr3:87723751-87725770	+	chr3	87725738	87725739	chr3-87723751:87725738	+	-32
chr3	87742579	87742580	chr3:87736198-87742579	+	chr3	87742495	87742496	chr3-87736198:87742495	+	-84
chr3	87855063	87855064	chr3:87847102-87855063	+	chr3	87855083	87855084	chr3-87847102:87855083	+	20
chr3	87855063	87855064	chr3:87847102-87855063	+	chr3	87855083	87855084	chr3-87847524:87855083	+	20
chr3	87855063	87855064	chr3:87847524-87855063	+	chr3	87855083	87855084	chr3-87847102:87855083	+	20
chr3	87855063	87855064	chr3:87847524-87855063	+	chr3	87855083	87855084	chr3-87847524:87855083	+	20
chr3	88122188	88122189	chr3:88117560-88122188	+	chr3	88122267	88122268	chr3-88117560:88122267	+	79
chr3	88985778	88985779	chr3:88985199-88985778	+	chr3	88985847	88985848	chr3-88984811:88985847	+	69
chr3	88985778	88985779	chr3:88985199-88985778	+	chr3	88985847	88985848	chr3-88985199:88985847	+	69
chr3	89813268	89813269	chr3:89813268-89814354	-	chr3	89813250	89813251	chr3-89813250:89814354	-	18
chr3	95072263	95072264	chr3:95072263-95085506	-	chr3	95072246	95072247	chr3-95072246:95072648	-	17
chr3	95072263	95072264	chr3:95072263-95085506	-	chr3	95072246	95072247	chr3-95072246:95085506	-	17
chr3	95294950	95294951	chr3:95294578-95294950	+	chr3	95294944	95294945	chr3-95294578:95294944	+	-6
chr3	95464152	95464153	chr3:95463932-95464152	+	chr3	95463683	95463684	chr3-95463411:95463683	+	-469
chr3	95555481	95555482	chr3:95555481-95556929	-	chr3	95555554	95555555	chr3-95555554:95556929	-	-73
chr3	95978278	95978279	chr3:95978007-95978278	+	chr3	95978245	95978246	chr3-95978007:95978245	+	-33
chr3	96506336	96506337	chr3:96506171-96506336	+	chr3	96506279	96506280	chr3-96506171:96506279	+	-57
chr3	121959589	121959590	chr3:121958529-121959589	+	chr3	121959593	121959594	chr3-121958529:121959593	+	4
chr3	132340333	132340334	chr3:132340333-132346756	-	chr3	132340103	132340104	chr3-132340103:132346756	-	230
chr3	132359033	132359034	chr3:132357420-132359033	+	chr3	132357346	132357347	chr3-132349957:132357346	+	-1687
chr3	134980022	134980023	chr3:134970746-134980022	+	chr3	134980017	134980018	chr3-134970746:134980017	+	-5
chr3	134980022	134980023	chr3:134970746-134980022	+	chr3	134980017	134980018	chr3-134973052:134980017	+	-5
chr3	134980022	134980023	chr3:134970746-134980022	+	chr3	134980017	134980018	chr3-134978915:134980017	+	-5
chr3	135128139	135128140	chr3:135126008-135128139	+	chr3	135128158	135128159	chr3-135126008:135128158	+	19
chr3	137591528	137591529	chr3:137590375-137591528	+	chr3	137590910	137590911	chr3-137590375:137590910	+	-618
chr3	138136965	138136966	chr3:138136965-138137950	-	chr3	138136952	138136953	chr3-138136952:138137950	-	13
chr3	151876919	151876920	chr3:151873665-151876919	+	chr3	151876940	151876941	chr3-151873665:151876940	+	21
chr4	11092440	11092441	chr4:11091717-11092440	+	chr4	11092236	11092237	chr4-11091717:11092236	+	-204
chr4	24429877	24429878	chr4:24427234-24429877	+	chr4	24429894	24429895	chr4-24427234:24429894	+	17
chr4	32837316	32837317	chr4:32837011-32837316	+	chr4	32837224	32837225	chr4-32837011:32837224	+	-92
chr4	32839066	32839067	chr4:32838369-32839066	+	chr4	32839005	32839006	chr4-32838369:32839005	+	-61
chr4	34577701	34577702	chr4:34572734-34577701	+	chr4	34577721	34577722	chr4-34570763:34577721	+	20
chr4	34577701	34577702	chr4:34572734-34577701	+	chr4	34577721	34577722	chr4-34572734:34577721	+	20
chr4	41200714	41200715	chr4:41200714-41222072	-	chr4	41198705	41198706	chr4-41198705:41222072	-	2009
chr4	43036383	43036384	chr4:43036383-43036543	-	chr4	43036366	43036367	chr4-43036366:43036543	-	17
chr4	43042791	43042792	chr4:43042791-43042920	-	chr4	43042777	43042778	chr4-43042777:43042920	-	14
chr4	43667634	43667635	chr4:43667634-43667777	-	chr4	43667663	43667664	chr4-43667663:43667777	-	-29
chr4	46400628	46400629	chr4:46400628-46402189	-	chr4	46400615	46400616	chr4-46400615:46402189	-	13
chr4	46400628	46400629	chr4:46400628-46402189	-	chr4	46400615	46400616	chr4-46400615:46402193	-	13
chr4	49657364	49657365	chr4:49655057-49657364	+	chr4	49657355	49657356	chr4-49650946:49657355	+	-9
chr4	49657364	49657365	chr4:49655057-49657364	+	chr4	49657355	49657356	chr4-49655057:49657355	+	-9
chr4	62781434	62781435	chr4:62779664-62781434	+	chr4	62782364	62782365	chr4-62779664:62782364	+	930
chr4	62781434	62781435	chr4:62779664-62781434	+	chr4	62782364	62782365	chr4-62781480:62782364	+	930
chr4	69940634	69940635	chr4:69940634-69942123	-	chr4	69942557	69942558	chr4-69942557:69950878	-	-1923
chr4	85035089	85035090	chr4:85033579-85035089	+	chr4	85033474	85033475	chr4-85031825:85033474	+	-1615
chr4	86314626	86314627	chr4:86314626-86315848	-	chr4	86314610	86314611	chr4-86314610:86315349	-	16
chr4	86314626	86314627	chr4:86314626-86315848	-	chr4	86314610	86314611	chr4-86314610:86315604	-	16
chr4	86314626	86314627	chr4:86314626-86315848	-	chr4	86314610	86314611	chr4-86314610:86315848	-	16
chr4	86502731	86502732	chr4:86502731-86503224	-	chr4	86502764	86502765	chr4-86502764:86503224	-	-33
chr4	106040655	106040656	chr4:106035341-106040655	+	chr4	106040631	106040632	chr4-106035341:106040631	+	-24
chr4	107041343	107041344	chr4:107040754-107041343	+	chr4	107041361	107041362	chr4-107040754:107041361	+	18
chr4	115472907	115472908	chr4:115470667-115472907	+	chr4	115472922	115472923	chr4-115470667:115472922	+	15
chr4	116365470	116365471	chr4:116364535-116365470	+	chr4	116365487	116365488	chr4-116364535:116365487	+	17
chr4	116777314	116777315	chr4:116769645-116777314	+	chr4	116777337	116777338	chr4-116769645:116777337	+	23
chr4	118046137	118046138	chr4:118046137-118046348	-	chr4	118046160	118046161	chr4-118046160:118047595	-	-23
chr4	118108756	118108757	chr4:118108756-118108864	-	chr4	118108771	118108772	chr4-118108771:118108864	-	-15
chr4	118804711	118804712	chr4:118793092-118804711	+	chr4	118804727	118804728	chr4-118793092:118804727	+	16
chr4	124767103	124767104	chr4:124763505-124767103	+	chr4	124767118	124767119	chr4-124763505:124767118	+	15
chr4	125948469	125948470	chr4:125939782-125948469	+	chr4	125949921	125949922	chr4-125939782:125949921	+	1452
chr4	126270172	126270173	chr4:126270046-126270172	+	chr4	126270286	126270287	chr4-126270046:126270286	+	114
chr4	129272427	129272428	chr4:129272427-129272507	-	chr4	129272431	129272432	chr4-129272431:129272507	-	-4
chr4	129272427	129272428	chr4:129272427-129272507	-	chr4	129272431	129272432	chr4-129272431:129272557	-	-4
chr4	129272571	129272572	chr4:129272571-129274117	-	chr4	129272658	129272659	chr4-129272658:129274117	-	-87
chr4	129272571	129272572	chr4:129272571-129274117	-	chr4	129272658	129272659	chr4-129272658:129277652	-	-87
chr4	129386861	129386862	chr4:129386861-129389347	-	chr4	129389429	129389430	chr4-129389429:129390632	-	-2568
chr4	132971415	132971416	chr4:132968213-132971415	+	chr4	132971215	132971216	chr4-132968213:132971215	+	-200
chr4	133092368	133092369	chr4:133092368-133097053	-	chr4	133091787	133091788	chr4-133091787:133097053	-	581
chr4	134903142	134903143	chr4:134903142-134909011	-	chr4	134903120	134903121	chr4-134903120:134909011	-	22
chr4	137614541	137614542	chr4:137613993-137614541	+	chr4	137613863	137613864	chr4-137601334:137613863	+	-678
chr4	147425501	147425502	chr4:147422376-147425501	+	chr4	147425480	147425481	chr4-147422376:147425480	+	-21
chr4	147640519	147640520	chr4:147640519-147644485	-	chr4	147644706	147644707	chr4-147644706:147645549	-	-4187
chr4	148506512	148506513	chr4:148506512-148511584	-	chr4	148506492	148506493	chr4-148506492:148506697	-	20
chr4	148506512	148506513	chr4:148506512-148511584	-	chr4	148506492	148506493	chr4-148506492:148511584	-	20
chr4	149108462	149108463	chr4:149108462-149111943	-	chr4	149106066	149106067	chr4-149106066:149111658	-	2396
chr4	149108462	149108463	chr4:149108462-149111943	-	chr4	149106066	149106067	chr4-149106066:149111943	-	2396
chr4	153392451	153392452	chr4:153391644-153392451	+	chr4	153392478	153392479	chr4-153391644:153392478	+	27
chr4	155041076	155041077	chr4:155041076-155042682	-	chr4	155041279	155041280	chr4-155041279:155042682	-	-203
chr4	155187607	155187608	chr4:155187352-155187607	+	chr4	155187567	155187568	chr4-155187352:155187567	+	-40
chr4	155265027	155265028	chr4:155265027-155265160	-	chr4	155265012	155265013	chr4-155265012:155265160	-	15
chr4	155275762	155275763	chr4:155275125-155275762	+	chr4	155275783	155275784	chr4-155274471:155275783	+	21
chr4	155275762	155275763	chr4:155275125-155275762	+	chr4	155275783	155275784	chr4-155275125:155275783	+	21
chr4	155493975	155493976	chr4:155493349-155493975	+	chr4	155493272	155493273	chr4-155491213:155493272	+	-703
chr4	155553398	155553399	chr4:155553398-155553501	-	chr4	155553432	155553433	chr4-155553432:155553501	-	-34
chr4	155606070	155606071	chr4:155606070-155606295	-	chr4	155606056	155606057	chr4-155606056:155606295	-	14
chr5	23249361	23249362	chr5:23249361-23252243	-	chr5	23249365	23249366	chr5-23249365:23252243	-	-4
chr5	23914174	23914175	chr5:23914174-23925417	-	chr5	23925281	23925282	chr5-23925281:23925417	-	-11107
chr5	24208245	24208246	chr5:24207352-24208245	+	chr5	24208194	24208195	chr5-24207352:24208194	+	-51
chr5	34978194	34978195	chr5:34978194-34978257	-	chr5	34978181	34978182	chr5-34978181:34978257	-	13
chr5	37773567	37773568	chr5:37771825-37773567	+	chr5	37774316	37774317	chr5-37771825:37774316	+	749
chr5	38507311	38507312	chr5:38498132-38507311	+	chr5	38507323	38507324	chr5-38498132:38507323	+	12
chr5	52541969	52541970	chr5:52541969-52543048	-	chr5	52542018	52542019	chr5-52542018:52543048	-	-49
chr5	64504773	64504774	chr5:64503437-64504773	+	chr5	64503246	64503247	chr5-64501885:64503246	+	-1527
chr5	104271222	104271223	chr5:104270173-104271222	+	chr5	104271245	104271246	chr5-104270173:104271245	+	23
chr5	110679704	110679705	chr5:110678520-110679704	+	chr5	110679719	110679720	chr5-110678520:110679719	+	15
chr5	110688124	110688125	chr5:110688124-110694530	-	chr5	110689457	110689458	chr5-110689457:110694530	-	-1333
chr5	110689478	110689479	chr5:110689478-110694530	-	chr5	110689457	110689458	chr5-110689457:110694530	-	21
chr5	110763424	110763425	chr5:110763312-110763424	+	chr5	110763441	110763442	chr5-110763312:110763441	+	17
chr5	111767317	111767318	chr5:111764546-111767317	+	chr5	111767302	111767303	chr5-111764546:111767302	+	-15
chr5	114527735	114527736	chr5:114527735-114541160	-	chr5	114515963	114515964	chr5-114515963:114541160	-	11772
chr5	114840365	114840366	chr5:114839179-114840365	+	chr5	114840398	114840399	chr5-114839179:114840398	+	33
chr5	116010792	116010793	chr5:116009898-116010792	+	chr5	116010749	116010750	chr5-116009898:116010749	+	-43
chr5	116044471	116044472	chr5:116044224-116044471	+	chr5	116044041	116044042	chr5-116043742:116044041	+	-430
chr5	121884933	121884934	chr5:121881595-121884933	+	chr5	121884834	121884835	chr5-121881595:121884834	+	-99
chr5	121989255	121989256	chr5:121989255-121990510	-	chr5	121989257	121989258	chr5-121989257:121990510	-	-2
chr5	122022212	122022213	chr5:122022212-122022684	-	chr5	122022191	122022192	chr5-122022191:122022684	-	21
chr5	122890115	122890116	chr5:122889525-122890115	+	chr5	122890094	122890095	chr5-122889525:122890094	+	-21
chr5	134748475	134748476	chr5:134748475-134750408	-	chr5	134748457	134748458	chr5-134748457:134750408	-	18
chr5	134748475	134748476	chr5:134748475-134750408	-	chr5	134748457	134748458	chr5-134748457:134755306	-	18
chr5	135851477	135851478	chr5:135851356-135851477	+	chr5	135851424	135851425	chr5-135851356:135851424	+	-53
chr5	135867671	135867672	chr5:135867671-135868179	-	chr5	135867651	135867652	chr5-135867651:135868179	-	20
chr5	136264110	136264111	chr5:136263489-136264110	+	chr5	136263410	136263411	chr5-136262229:136263410	+	-700
chr5	138041739	138041740	chr5:138041739-138042218	-	chr5	138041772	138041773	chr5-138041772:138041895	-	-33
chr5	138041739	138041740	chr5:138041739-138042218	-	chr5	138041772	138041773	chr5-138041772:138041969	-	-33
chr5	138041739	138041740	chr5:138041739-138042218	-	chr5	138041772	138041773	chr5-138041772:138042218	-	-33
chr5	138220906	138220907	chr5:138220774-138220906	+	chr5	138220853	138220854	chr5-138220774:138220853	+	-53
chr5	138259001	138259002	chr5:138258753-138259001	+	chr5	138259025	138259026	chr5-138258753:138259025	+	24
chr5	138740319	138740320	chr5:138740140-138740319	+	chr5	138740358	138740359	chr5-138740140:138740358	+	39
chr5	140808355	140808356	chr5:140807910-140808355	+	chr5	140808376	140808377	chr5-140807910:140808376	+	21
chr5	140808355	140808356	chr5:140807910-140808355	+	chr5	140808376	140808377	chr5-140807941:140808376	+	21
chr5	140820408	140820409	chr5:140820408-140820662	-	chr5	140820390	140820391	chr5-140820390:140820662	-	18
chr5	140914079	140914080	chr5:140913362-140914079	+	chr5	140914269	140914270	chr5-140913362:140914269	+	190
chr5	142950312	142950313	chr5:142950005-142950312	+	chr5	142950327	142950328	chr5-142950005:142950327	+	15
chr6	4705705	4705706	chr6:4697579-4705705	+	chr6	4705332	4705333	chr6-4705331:4705332	+	-373
chr6	8206198	8206199	chr6:8206198-8206694	-	chr6	8206248	8206249	chr6-8206248:8206694	-	-50
chr6	8704733	8704734	chr6:8704733-8708365	-	chr6	8704752	8704753	chr6-8704752:8708365	-	-19
chr6	29102346	29102347	chr6:29102346-29104753	-	chr6	29102355	29102356	chr6-29102355:29104753	-	-9
chr6	34265684	34265685	chr6:34265684-34267339	-	chr6	34266650	34266651	chr6-34266650:34267339	-	-966
chr6	34974211	34974212	chr6:34974211-35001061	-	chr6	34974341	34974342	chr6-34974341:35001061	-	-130
chr6	35175810	35175811	chr6:35175265-35175810	+	chr6	35175789	35175790	chr6-35175265:35175789	+	-21
chr6	47997686	47997687	chr6:47997686-47997984	-	chr6	47994701	47994702	chr6-47994701:47997630	-	2985
chr6	47997686	47997687	chr6:47997686-47997984	-	chr6	47994701	47994702	chr6-47994701:47997984	-	2985
chr6	47997686	47997687	chr6:47997686-47997984	-	chr6	47994701	47994702	chr6-47994701:47998691	-	2985
chr6	51412564	51412565	chr6:51412564-51413409	-	chr6	51413254	51413255	chr6-51413254:51413409	-	-690
chr6	51519792	51519793	chr6:51512064-51519792	+	chr6	51525901	51525902	chr6-51512064:51525901	+	6109
chr6	72307946	72307947	chr6:72307131-72307946	+	chr6	72307942	72307943	chr6-72307131:72307942	+	-4
chr6	72379531	72379532	chr6:72379275-72379531	+	chr6	72379437	72379438	chr6-72379275:72379437	+	-94
chr6	86725009	86725010	chr6:86725009-86743502	-	chr6	86725043	86725044	chr6-86725043:86743502	-	-34
chr6	89279902	89279903	chr6:89279902-89280329	-	chr6	89279809	89279810	chr6-89279809:89280329	-	93
chr6	100587135	100587136	chr6:100587135-100598157	-	chr6	100587117	100587118	chr6-100587117:100598157	-	18
chr6	113565755	113565756	chr6:113554891-113565755	+	chr6	113565769	113565770	chr6-113554891:113565769	+	14
chr6	117857166	117857167	chr6:117856858-117857166	+	chr6	117867487	117867488	chr6-117850525:117867487	+	10321
chr6	117857166	117857167	chr6:117856858-117857166	+	chr6	117867487	117867488	chr6-117856858:117867487	+	10321
chr6	117857166	117857167	chr6:117856858-117857166	+	chr6	117867487	117867488	chr6-117857227:117867487	+	10321
chr6	117857166	117857167	chr6:117856858-117857166	+	chr6	117867487	117867488	chr6-117857937:117867487	+	10321
chr6	119856403	119856404	chr6:119852854-119856403	+	chr6	119861065	119861066	chr6-119852854:119861065	+	4662
chr6	120716412	120716413	chr6:120715402-120716412	+	chr6	120716429	120716430	chr6-120715402:120716429	+	17
chr6	122660863	122660864	chr6:122657952-122660863	+	chr6	122661555	122661556	chr6-122657952:122661555	+	692
chr6	122831459	122831460	chr6:122830781-122831459	+	chr6	122831518	122831519	chr6-122830781:122831518	+	59
chr6	125121127	125121128	chr6:125121127-125121415	-	chr6	125121112	125121113	chr6-125121112:125121415	-	15
chr6	125125300	125125301	chr6:125125300-125126160	-	chr6	125124377	125124378	chr6-125124377:125126160	-	923
chr6	144981384	144981385	chr6:144981384-144983060	-	chr6	144981423	144981424	chr6-144981423:144983060	-	-39
chr6	145699011	145699012	chr6:145695487-145699011	+	chr6	145756903	145756904	chr6-145695487:145756903	+	57892
chr6	145699011	145699012	chr6:145695487-145699011	+	chr6	145756903	145756904	chr6-145699203:145756903	+	57892
chr7	3341281	3341282	chr7:3339127-3341281	+	chr7	3338985	3338986	chr7-3338632:3338985	+	-2296
chr7	4096852	4096853	chr7:4096787-4096852	+	chr7	4096867	4096868	chr7-4096787:4096867	+	15
chr7	4591646	4591647	chr7:4591646-4591910	-	chr7	4591581	4591582	chr7-4591581:4591674	-	65
chr7	4648310	4648311	chr7:4646417-4648310	+	chr7	4650301	4650302	chr7-4646417:4650301	+	1991
chr7	4980571	4980572	chr7:4972258-4980571	+	chr7	4980592	4980593	chr7-4972258:4980592	+	21
chr7	13567471	13567472	chr7:13567277-13567471	+	chr7	13567467	13567468	chr7-13567277:13567467	+	-4
chr7	16898999	16899000	chr7:16897764-16898999	+	chr7	16898975	16898976	chr7-16897764:16898975	+	-24
chr7	17184284	17184285	chr7:17184284-17199820	-	chr7	17199951	17199952	chr7-17199951:17200257	-	-15667
chr7	17416694	17416695	chr7:17416488-17416694	+	chr7	17416813	17416814	chr7-17416488:17416813	+	119
chr7	19489198	19489199	chr7:19489198-19495481	-	chr7	19489289	19489290	chr7-19489289:19495481	-	-91
chr7	19489198	19489199	chr7:19489198-19495481	-	chr7	19489289	19489290	chr7-19489289:19495691	-	-91
chr7	19489198	19489199	chr7:19489198-19495481	-	chr7	19489289	19489290	chr7-19489289:19495702	-	-91
chr7	20094701	20094702	chr7:20094182-20094701	+	chr7	20099549	20099550	chr7-20094182:20099549	+	4848
chr7	20118050	20118051	chr7:20118050-20118266	-	chr7	20118163	20118164	chr7-20118163:20118266	-	-113
chr7	25351385	25351386	chr7:25351313-25351385	+	chr7	25351407	25351408	chr7-25351313:25351407	+	22
chr7	26072180	26072181	chr7:26071083-26072180	+	chr7	26072119	26072120	chr7-26072029:26072119	+	-61
chr7	28356530	28356531	chr7:28350748-28356530	+	chr7	28356582	28356583	chr7-28350748:28356582	+	52
chr7	30736910	30736911	chr7:30736910-30738873	-	chr7	30736913	30736914	chr7-30736913:30738873	-	-3
chr7	31368818	31368819	chr7:31368818-31368935	-	chr7	31368775	31368776	chr7-31368775:31368935	-	43
chr7	36069854	36069855	chr7:36069854-36072141	-	chr7	36069843	36069844	chr7-36069843:36072141	-	11
chr7	51503604	51503605	chr7:51502787-51503604	+	chr7	51503621	51503622	chr7-51502179:51503621	+	17
chr7	51503604	51503605	chr7:51502787-51503604	+	chr7	51503621	51503622	chr7-51502194:51503621	+	17
chr7	51503604	51503605	chr7:51502787-51503604	+	chr7	51503621	51503622	chr7-51502787:51503621	+	17
chr7	51503604	51503605	chr7:51502787-51503604	+	chr7	51503621	51503622	chr7-51503430:51503621	+	17
chr7	51806290	51806291	chr7:51806290-51806687	-	chr7	51806215	51806216	chr7-51806215:51806687	-	75
chr7	52216409	52216410	chr7:52216409-52216888	-	chr7	52216281	52216282	chr7-52216281:52216888	-	128
chr7	52269111	52269112	chr7:52269111-52271449	-	chr7	52268964	52268965	chr7-52268964:52269574	-	147
chr7	52269111	52269112	chr7:52269111-52271449	-	chr7	52268964	52268965	chr7-52268964:52271449	-	147
chr7	52269120	52269121	chr7:52269120-52271449	-	chr7	52268964	52268965	chr7-52268964:52269574	-	156
chr7	52269120	52269121	chr7:52269120-52271449	-	chr7	52268964	52268965	chr7-52268964:52271449	-	156
chr7	52447239	52447240	chr7:52447239-52448545	-	chr7	52448597	52448598	chr7-52448597:52448828	-	-1358
chr7	52713689	52713690	chr7:52713689-52713904	-	chr7	52713654	52713655	chr7-52713654:52713904	-	35
chr7	52940116	52940117	chr7:52940116-52940635	-	chr7	52939662	52939663	chr7-52939662:52940635	-	454
chr7	71548840	71548841	chr7:71545393-71548840	+	chr7	71545054	71545055	chr7-71537730:71545054	+	-3786
chr7	82870856	82870857	chr7:82870299-82870856	+	chr7	82870853	82870854	chr7-82870299:82870853	+	-3
chr7	86596934	86596935	chr7:86596934-86596992	-	chr7	86596915	86596916	chr7-86596915:86596992	-	19
chr7	87465219	87465220	chr7:87465219-87465747	-	chr7	87465100	87465101	chr7-87465100:87465187	-	119
chr7	87638541	87638542	chr7:87638541-87638987	-	chr7	87639137	87639138	chr7-87639137:87639318	-	-596
chr7	89434480	89434481	chr7:89433641-89434480	+	chr7	89433530	89433531	chr7-89432669:89433530	+	-950
chr7	89822914	89822915	chr7:89821458-89822914	+	chr7	89822877	89822878	chr7-89821458:89822877	+	-37
chr7	97314010	97314011	chr7:97309846-97314010	+	chr7	97314023	97314024	chr7-97309846:97314023	+	13
chr7	97601478	97601479	chr7:97601478-97603933	-	chr7	97601411	97601412	chr7-97601411:97603933	-	67
chr7	104718462	104718463	chr7:104718462-104724097	-	chr7	104718285	104718286	chr7-104718285:104724097	-	177
chr7	108913661	108913662	chr7:108912210-108913661	+	chr7	108912094	108912095	chr7-108899846:108912094	+	-1567
chr7	112786857	112786858	chr7:112786857-112787522	-	chr7	112786859	112786860	chr7-112786859:112787522	-	-2
chr7	114442480	114442481	chr7:114441260-114442480	+	chr7	114442463	114442464	chr7-114441260:114442463	+	-17
chr7	114537151	114537152	chr7:114514662-114537151	+	chr7	114568560	114568561	chr7-114514662:114568560	+	31409
chr7	114662214	114662215	chr7:114650133-114662214	+	chr7	114650007	114650008	chr7-114647848:114650007	+	-12207
chr7	116663960	116663961	chr7:116663508-116663960	+	chr7	116663981	116663982	chr7-116663508:116663981	+	21
chr7	120362921	120362922	chr7:120351159-120362921	+	chr7	120378137	120378138	chr7-120351159:120378137	+	15216
chr7	123288538	123288539	chr7:123288538-123288683	-	chr7	123288511	123288512	chr7-123288511:123288683	-	27
chr7	128086015	128086016	chr7:128084340-128086015	+	chr7	128086003	128086004	chr7-128084340:128086003	+	-12
chr7	129133333	129133334	chr7:129133333-129133937	-	chr7	129133316	129133317	chr7-129133316:129133937	-	17
chr7	133727139	133727140	chr7:133727139-133727687	-	chr7	133726962	133726963	chr7-133726962:133727687	-	177
chr7	133810429	133810430	chr7:133808503-133810429	+	chr7	133808429	133808430	chr7-133807519:133808429	+	-2000
chr7	134018756	134018757	chr7:134018756-134019366	-	chr7	134018739	134018740	chr7-134018739:134019366	-	17
chr7	134736085	134736086	chr7:134735352-134736085	+	chr7	134736102	134736103	chr7-134735352:134736102	+	17
chr7	135078154	135078155	chr7:135078154-135078916	-	chr7	135078142	135078143	chr7-135078142:135078916	-	12
chr7	135078154	135078155	chr7:135078154-135078916	-	chr7	135078142	135078143	chr7-135078142:135078960	-	12
chr7	135078154	135078155	chr7:135078154-135078916	-	chr7	135078142	135078143	chr7-135078142:135079015	-	12
chr7	146062058	146062059	chr7:146061539-146062058	+	chr7	146062072	146062073	chr7-146060191:146062072	+	14
chr7	146062058	146062059	chr7:146061539-146062058	+	chr7	146062072	146062073	chr7-146061539:146062072	+	14
chr7	147293935	147293936	chr7:147293935-147295885	-	chr7	147294051	147294052	chr7-147294051:147295885	-	-116
chr7	148083494	148083495	chr7:148083397-148083494	+	chr7	148083506	148083507	chr7-148075376:148083506	+	12
chr7	148083494	148083495	chr7:148083397-148083494	+	chr7	148083506	148083507	chr7-148080443:148083506	+	12
chr7	148083494	148083495	chr7:148083397-148083494	+	chr7	148083506	148083507	chr7-148083397:148083506	+	12
chr7	148442674	148442675	chr7:148442579-148442674	+	chr7	148442701	148442702	chr7-148442579:148442701	+	27
chr7	148585239	148585240	chr7:148584502-148585239	+	chr7	148584393	148584394	chr7-148582072:148584393	+	-846
chr7	148628352	148628353	chr7:148628352-148628866	-	chr7	148628464	148628465	chr7-148628464:148628866	-	-112
chr7	148628991	148628992	chr7:148628991-148629867	-	chr7	148629134	148629135	chr7-148629134:148629867	-	-143
chr7	150247564	150247565	chr7:150238972-150247564	+	chr7	150248397	150248398	chr7-150238972:150248397	+	833
chr7	150247564	150247565	chr7:150238972-150247564	+	chr7	150248397	150248398	chr7-150244556:150248397	+	833
chr8	3425294	3425295	chr8:3393103-3425294	+	chr8	3427348	3427349	chr8-3393103:3427348	+	2054
chr8	3425294	3425295	chr8:3393103-3425294	+	chr8	3427348	3427349	chr8-3393225:3427348	+	2054
chr8	3426497	3426498	chr8:3393103-3426497	+	chr8	3427348	3427349	chr8-3393103:3427348	+	851
chr8	3426497	3426498	chr8:3393103-3426497	+	chr8	3427348	3427349	chr8-3393225:3427348	+	851
chr8	4295472	4295473	chr8:4295472-4301684	-	chr8	4295562	4295563	chr8-4295562:4301684	-	-90
chr8	13178918	13178919	chr8:13178918-13179322	-	chr8	13178948	13178949	chr8-13178948:13179322	-	-30
chr8	13179780	13179781	chr8:13179780-13186882	-	chr8	13179756	13179757	chr8-13179756:13186882	-	24
chr8	23348913	23348914	chr8:23337902-23348913	+	chr8	23348926	23348927	chr8-23337902:23348926	+	13
chr8	23592353	23592354	chr8:23587398-23592353	+	chr8	23593257	23593258	chr8-23592527:23593257	+	904
chr8	24291439	24291440	chr8:24291439-24292244	-	chr8	24291422	24291423	chr8-24291422:24292244	-	17
chr8	26941838	26941839	chr8:26941838-26943111	-	chr8	26941821	26941822	chr8-26941821:26943111	-	17
chr8	28163518	28163519	chr8:28162807-28163518	+	chr8	28163757	28163758	chr8-28162807:28163757	+	239
chr8	41637287	41637288	chr8:41637287-41639624	-	chr8	41637268	41637269	chr8-41637268:41639624	-	19
chr8	67209662	67209663	chr8:67209662-67212304	-	chr8	67208433	67208434	chr8-67208433:67212304	-	1229
chr8	72321137	72321138	chr8:72321051-72321137	+	chr8	72321123	72321124	chr8-72321051:72321123	+	-14
chr8	72322459	72322460	chr8:72321896-72322459	+	chr8	72322482	72322483	chr8-72322413:72322482	+	23
chr8	73294840	73294841	chr8:73294840-73294952	-	chr8	73294845	73294846	chr8-73294845:73294952	-	-5
chr8	73893407	73893408	chr8:73893203-73893407	+	chr8	73893425	73893426	chr8-73893203:73893425	+	18
chr8	73931545	73931546	chr8:73930873-73931545	+	chr8	73931769	73931770	chr8-73931649:73931769	+	224
chr8	74136794	74136795	chr8:74136094-74136794	+	chr8	74136808	74136809	chr8-74136094:74136808	+	14
chr8	74910375	74910376	chr8:74910375-74910759	-	chr8	74910988	74910989	chr8-74910988:74913306	-	-613
chr8	74990401	74990402	chr8:74990401-74991661	-	chr8	74990458	74990459	chr8-74990458:74991661	-	-57
chr8	75094040	75094041	chr8:75094040-75094772	-	chr8	75093918	75093919	chr8-75093918:75094772	-	122
chr8	81334464	81334465	chr8:81334464-81336874	-	chr8	81333960	81333961	chr8-81333960:81336874	-	504
chr8	87121378	87121379	chr8:87118120-87121378	+	chr8	87118035	87118036	chr8-87112759:87118035	+	-3343
chr8	87396564	87396565	chr8:87396153-87396564	+	chr8	87396600	87396601	chr8-87396153:87396600	+	36
chr8	87411012	87411013	chr8:87410023-87411012	+	chr8	87411033	87411034	chr8-87410023:87411033	+	21
chr8	87542187	87542188	chr8:87542187-87542420	-	chr8	87542155	87542156	chr8-87542155:87542420	-	32
chr8	97194234	97194235	chr8:97191559-97194234	+	chr8	97194220	97194221	chr8-97191559:97194220	+	-14
chr8	98260304	98260305	chr8:98260304-98263707	-	chr8	98260346	98260347	chr8-98260346:98263707	-	-42
chr8	107702528	107702529	chr8:107695293-107702528	+	chr8	107702492	107702493	chr8-107695293:107702492	+	-36
chr8	107822413	107822414	chr8:107822291-107822413	+	chr8	107822434	107822435	chr8-107822291:107822434	+	21
chr8	108224014	108224015	chr8:108224014-108224181	-	chr8	108223954	108223955	chr8-108223954:108223957	-	60
chr8	108226633	108226634	chr8:108226297-108226633	+	chr8	108226507	108226508	chr8-108226297:108226507	+	-126
chr8	108390337	108390338	chr8:108384606-108390337	+	chr8	108399433	108399434	chr8-108384606:108399433	+	9096
chr8	108417880	108417881	chr8:108417568-108417880	+	chr8	108418265	108418266	chr8-108417568:108418265	+	385
chr8	108576876	108576877	chr8:108575790-108576876	+	chr8	108576905	108576906	chr8-108575790:108576905	+	29
chr8	108685108	108685109	chr8:108684580-108685108	+	chr8	108684983	108684984	chr8-108684580:108684983	+	-125
chr8	108942896	108942897	chr8:108939671-108942896	+	chr8	108942970	108942971	chr8-108939671:108942970	+	74
chr8	112079206	112079207	chr8:112079206-112079539	-	chr8	112079131	112079132	chr8-112079131:112079539	-	75
chr8	112117327	112117328	chr8:112117327-112117830	-	chr8	112117331	112117332	chr8-112117331:112117830	-	-4
chr8	112236351	112236352	chr8:112233428-112236351	+	chr8	112233310	112233311	chr8-112232045:112233310	+	-3041
chr8	113272302	113272303	chr8:113272302-113272562	-	chr8	113272305	113272306	chr8-113272305:113272562	-	-3
chr8	113557617	113557618	chr8:113557442-113557617	+	chr8	113557539	113557540	chr8-113557442:113557539	+	-78
chr8	113649571	113649572	chr8:113648513-113649571	+	chr8	113649504	113649505	chr8-113648513:113649504	+	-67
chr8	114451700	114451701	chr8:114451700-114457259	-	chr8	114457430	114457431	chr8-114457430:114457527	-	-5730
chr8	117017743	117017744	chr8:117012905-117017743	+	chr8	117012797	117012798	chr8-116972239:117012797	+	-4946
chr8	122055106	122055107	chr8:122055106-122057220	-	chr8	122055111	122055112	chr8-122055111:122057220	-	-5
chr8	122480076	122480077	chr8:122478834-122480076	+	chr8	122480097	122480098	chr8-122477246:122480097	+	21
chr8	122480076	122480077	chr8:122478834-122480076	+	chr8	122480097	122480098	chr8-122478834:122480097	+	21
chr8	123625074	123625075	chr8:123625074-123625323	-	chr8	123625145	123625146	chr8-123625145:123625323	-	-71
chr8	124901585	124901586	chr8:124900701-124901585	+	chr8	124907299	124907300	chr8-124900701:124907299	+	5714
chr8	125006604	125006605	chr8:125006604-125006768	-	chr8	125006629	125006630	chr8-125006629:125006768	-	-25
chr8	125008864	125008865	chr8:125008864-125009156	-	chr8	125008777	125008778	chr8-125008777:125008861	-	87
chr8	125771716	125771717	chr8:125771716-125771866	-	chr8	125771700	125771701	chr8-125771700:125771866	-	16
chr8	125973122	125973123	chr8:125971813-125973122	+	chr8	125973200	125973201	chr8-125971813:125973200	+	78
chr8	127067891	127067892	chr8:127066851-127067891	+	chr8	127067909	127067910	chr8-127066851:127067909	+	18
chr9	14314617	14314618	chr9:14312414-14314617	+	chr9	14314643	14314644	chr9-14312414:14314643	+	26
chr9	15145441	15145442	chr9:15145441-15145884	-	chr9	15145426	15145427	chr9-15145426:15145884	-	15
chr9	20450934	20450935	chr9:20450138-20450934	+	chr9	20450973	20450974	chr9-20450138:20450973	+	39
chr9	20467623	20467624	chr9:20466853-20467623	+	chr9	20467618	20467619	chr9-20466853:20467618	+	-5
chr9	21439966	21439967	chr9:21439327-21439966	+	chr9	21439979	21439980	chr9-21439327:21439979	+	13
chr9	21441788	21441789	chr9:21440726-21441788	+	chr9	21441722	21441723	chr9-21440726:21441722	+	-66
chr9	43944609	43944610	chr9:43942840-43944609	+	chr9	43944600	43944601	chr9-43942840:43944600	+	-9
chr9	43944609	43944610	chr9:43942840-43944609	+	chr9	43944600	43944601	chr9-43943359:43944600	+	-9
chr9	44592398	44592399	chr9:44591889-44592398	+	chr9	44592414	44592415	chr9-44591889:44592414	+	16
chr9	44592398	44592399	chr9:44591889-44592398	+	chr9	44592414	44592415	chr9-44592137:44592414	+	16
chr9	44644320	44644321	chr9:44644320-44644633	-	chr9	44644323	44644324	chr9-44644323:44644633	-	-3
chr9	45576443	45576444	chr9:45576443-45576603	-	chr9	45576447	45576448	chr9-45576447:45576603	-	-4
chr9	57430714	57430715	chr9:57429457-57430714	+	chr9	57430658	57430659	chr9-57429457:57430658	+	-56
chr9	57441751	57441752	chr9:57441661-57441751	+	chr9	57441788	57441789	chr9-57441661:57441788	+	37
chr9	57478139	57478140	chr9:57478139-57478486	-	chr9	57478195	57478196	chr9-57478195:57478486	-	-56
chr9	58384420	58384421	chr9:58384420-58385075	-	chr9	58383560	58383561	chr9-58383560:58385075	-	860
chr9	59253676	59253677	chr9:59253676-59255682	-	chr9	59253663	59253664	chr9-59253663:59255682	-	13
chr9	59253676	59253677	chr9:59253676-59255682	-	chr9	59253663	59253664	chr9-59253663:59260231	-	13
chr9	64922749	64922750	chr9:64922393-64922749	+	chr9	64922245	64922246	chr9-64914304:64922245	+	-504
chr9	65400901	65400902	chr9:65400901-65406425	-	chr9	65404887	65404888	chr9-65404887:65406425	-	-3986
chr9	69846884	69846885	chr9:69845065-69846884	+	chr9	69846900	69846901	chr9-69845065:69846900	+	16
chr9	69846884	69846885	chr9:69845065-69846884	+	chr9	69846900	69846901	chr9-69846114:69846900	+	16
chr9	69846884	69846885	chr9:69845065-69846884	+	chr9	69846900	69846901	chr9-69846141:69846900	+	16
chr9	78215924	78215925	chr9:78215924-78225781	-	chr9	78215711	78215712	chr9-78215711:78215791	-	213
chr9	78225584	78225585	chr9:78225584-78225781	-	chr9	78225499	78225500	chr9-78225499:78225781	-	85
chr9	86464430	86464431	chr9:86464430-86465336	-	chr9	86464015	86464016	chr9-86464015:86465336	-	415
chr9	95375735	95375736	chr9:95375735-95376525	-	chr9	95375717	95375718	chr9-95375717:95376525	-	18
chr9	102531831	102531832	chr9:102528677-102531831	+	chr9	102532092	102532093	chr9-102528677:102532092	+	261
chr9	103238123	103238124	chr9:103236510-103238123	+	chr9	103238141	103238142	chr9-103236510:103238141	+	18
chr9	106106240	106106241	chr9:106105616-106106240	+	chr9	106109219	106109220	chr9-106105616:106109219	+	2979
chr9	106228614	106228615	chr9:106210365-106228614	+	chr9	106232203	106232204	chr9-106210365:106232203	+	3589
chr9	106365559	106365560	chr9:106365009-106365559	+	chr9	106365461	106365462	chr9-106365009:106365461	+	-98
chr9	107485174	107485175	chr9:107483267-107485174	+	chr9	107485147	107485148	chr9-107481302:107485147	+	-27
chr9	107485174	107485175	chr9:107483267-107485174	+	chr9	107485147	107485148	chr9-107481717:107485147	+	-27
chr9	107485174	107485175	chr9:107483267-107485174	+	chr9	107485147	107485148	chr9-107483267:107485147	+	-27
chr9	107865637	107865638	chr9:107865252-107865637	+	chr9	107865659	107865660	chr9-107865252:107865659	+	22
chr9	108195672	108195673	chr9:108192994-108195672	+	chr9	108195666	108195667	chr9-108192994:108195666	+	-6
chr9	108713152	108713153	chr9:108710986-108713152	+	chr9	108713376	108713377	chr9-108710986:108713376	+	224
chr9	108963023	108963024	chr9:108963023-108963142	-	chr9	108963027	108963028	chr9-108963027:108963142	-	-4
chr9	108963023	108963024	chr9:108963023-108963142	-	chr9	108963027	108963028	chr9-108963027:108963623	-	-4
chr9	109847387	109847388	chr9:109834445-109847387	+	chr9	109881353	109881354	chr9-109834445:109881353	+	33966
chr9	109937170	109937171	chr9:109934738-109937170	+	chr9	109936876	109936877	chr9-109934738:109936876	+	-294
chr9	110289755	110289756	chr9:110289755-110291244	-	chr9	110289143	110289144	chr9-110289143:110289234	-	612
chr9	110294608	110294609	chr9:110294608-110294988	-	chr9	110294567	110294568	chr9-110294567:110294988	-	41
chr9	119837110	119837111	chr9:119837110-119837344	-	chr9	119837155	119837156	chr9-119837155:119837344	-	-45
chr9	120037634	120037635	chr9:120036949-120037634	+	chr9	120037574	120037575	chr9-120036949:120037574	+	-60
chr9	122918861	122918862	chr9:122918537-122918861	+	chr9	122918877	122918878	chr9-122918537:122918877	+	16
chrX	7519063	7519064	chrX:7519063-7519158	-	chrX	7519039	7519040	chrX-7519039:7519158	-	24
chrX	35961460	35961461	chrX:35959250-35961460	+	chrX	35959115	35959116	chrX-35955851:35959115	+	-2345
chrX	70887390	70887391	chrX:70887142-70887390	+	chrX	70887422	70887423	chrX-70887142:70887422	+	32
chrX	71171741	71171742	chrX:71171741-71173151	-	chrX	71171687	71171688	chrX-71171687:71173151	-	54
chrX	71325924	71325925	chrX:71325924-71330848	-	chrX	71325372	71325373	chrX-71325372:71330848	-	552
chrX	98278263	98278264	chrX:98278263-98278486	-	chrX	98278308	98278309	chrX-98278308:98278486	-	-45
chrX	98279638	98279639	chrX:98279638-98280610	-	chrX	98279614	98279615	chrX-98279614:98280159	-	24
chrX	98279638	98279639	chrX:98279638-98280610	-	chrX	98279614	98279615	chrX-98279614:98280610	-	24
chrX	98991308	98991309	chrX:98990106-98991308	+	chrX	98991092	98991093	chrX-98990524:98991092	+	-216
chrX	98992030	98992031	chrX:98991428-98992030	+	chrX	98992016	98992017	chrX-98991428:98992016	+	-14
chrX	147080044	147080045	chrX:147080044-147080236	-	chrX	147080065	147080066	chrX-147080065:147080236	-	-21
chrX	147080044	147080045	chrX:147080044-147080236	-	chrX	147080065	147080066	chrX-147080065:147084090	-	-21
chrX	147080044	147080045	chrX:147080044-147080236	-	chrX	147080065	147080066	chrX-147080065:147084976	-	-21
chrX	148468217	148468218	chrX:148463942-148468217	+	chrX	148468241	148468242	chrX-148463942:148468241	+	24
chrX	150166990	150166991	chrX:150163483-150166990	+	chrX	150163404	150163405	chrX-150160385:150163404	+	-3586
chrX	160396411	160396412	chrX:160396411-160396519	-	chrX	160396352	160396353	chrX-160396352:160396458	-	59
chrX	160396411	160396412	chrX:160396411-160396519	-	chrX	160396352	160396353	chrX-160396352:160396519	-	59
