# Supplementary material for: Degenerate minigene library analysis enables identification of altered branch point utilization by mutant splicing factor 3B1 (SF3B1)
Source: Nucleic Acids Res. 2018 Nov 20;47(2):970–80. doi: 10.1093/nar/gky1161 (PMC6344872; doi:10.1093/nar/gky1161)
Supplement: Supplementary Data [file gky1161_supplemental_files.zip › Supplementary_File_5.xlsx]

## Sheet: Sheet1
motif	Positive_minigenes	Splice_site_positive_minigenes	Splice_site_negative_minigenes	Splice_site_in_WT	WT_odd	Splice_site_in_MT	MT_odd	Negative_minigenes	Splice_site_positive_minigenes	Splice_site_negative_minigenes	Splice_site_in_WT	WT_odd	Splice_site_in_MT	MT_odd	WT_odds_ration	MT_odds_ratio	log2_Wt	log2_Mt	log2_ratio
CCCTGC	234	9	225	5	0.0218341	5	0.0218341	155746	9631	146115	2859	0.0187001	5817	0.0387984	1.16759	0.562757	0.223536	-0.829415	-1.05295
CTCCCC	177	9	168	5	0.0290698	5	0.0290698	155803	9631	146172	2859	0.0186931	5817	0.0387836	1.55511	0.749537	0.637012	-0.415928	-1.05294
GCCCCC	226	7	219	4	0.018018	4	0.018018	155754	9633	146121	2860	0.0187058	5818	0.0388032	0.963233	0.464343	-0.054043	-1.10674	-1.05269
CGACGC	301	6	295	3	0.0100671	3	0.0100671	155679	9634	146045	2861	0.0187216	5819	0.0388296	0.537727	0.259264	-0.895055	-1.94751	-1.05245
CGCCCG	297	8	289	3	0.0102041	3	0.0102041	155683	9632	146051	2861	0.0187211	5819	0.0388285	0.545057	0.262799	-0.875521	-1.92797	-1.05245
ACCGCC	213	5	208	3	0.0142857	3	0.0142857	155767	9635	146132	2861	0.0187108	5819	0.0388068	0.763499	0.368124	-0.389301	-1.44174	-1.05243
GACCCC	197	7	190	3	0.0154639	3	0.0154639	155783	9633	146150	2861	0.0187089	5819	0.0388026	0.826555	0.398527	-0.274818	-1.32725	-1.05243
CCCCCT	175	10	165	3	0.0174419	3	0.0174419	155805	9630	146175	2861	0.0187062	5819	0.038797	0.932411	0.449568	-0.100962	-1.15339	-1.05243
ACGACG	390	7	383	2	0.00515464	2	0.00515464	155590	9633	145957	2862	0.0187392	5820	0.0388596	0.275073	0.132648	-1.86212	-2.91433	-1.05221
ACCCCG	221	4	217	2	0.00913242	2	0.00913242	155759	9636	146123	2862	0.0187185	5820	0.0388158	0.487882	0.235276	-1.03539	-2.08757	-1.05218
CACCAG	375	10	365	1	0.0026738	1	0.0026738	155605	9630	145975	2863	0.018744	5821	0.0388626	0.142648	0.0688012	-2.80947	-3.86142	-1.05195
CGACCC	202	5	197	1	0.00497512	1	0.00497512	155778	9635	146143	2863	0.0187228	5821	0.0388178	0.265725	0.128166	-1.91199	-2.96391	-1.05192
CCCCGC	192	2	190	1	0.0052356	1	0.0052356	155788	9638	146150	2863	0.0187216	5821	0.0388152	0.279656	0.134885	-1.83828	-2.89019	-1.05192
AGCATC	466	20	446	10	0.0219298	11	0.0241758	155514	9620	145894	2854	0.0186951	5811	0.0388169	1.17302	0.622818	0.230231	-0.683118	-0.913349
CCAACT	275	19	256	10	0.0377358	11	0.0416667	155705	9621	146084	2854	0.0186718	5811	0.0387674	2.02101	1.07479	1.01508	0.10405	-0.911027
GGCCCC	406	14	392	8	0.0201005	9	0.02267	155574	9626	145948	2856	0.0187011	5813	0.0388152	1.07483	0.584051	0.104106	-0.775835	-0.879941
CCTTCT	276	26	250	8	0.0298507	9	0.0337079	155704	9614	146090	2856	0.0186852	5813	0.0387815	1.59756	0.869174	0.675869	-0.202284	-0.878153
GACATC	425	26	399	7	0.0167464	8	0.0191847	155555	9614	145941	2857	0.0187101	5814	0.038827	0.895045	0.494105	-0.159968	-1.01711	-0.857141
GTCTAC	471	28	443	14	0.0306346	16	0.0351648	155509	9612	145897	2850	0.0186691	5806	0.0387835	1.64093	0.906697	0.714511	-0.141308	-0.855819
ACTCTG	460	42	418	14	0.0313901	16	0.036036	155520	9598	145922	2850	0.0186677	5806	0.0387806	1.68152	0.929228	0.749766	-0.105895	-0.855661
ACCTTC	239	21	218	7	0.0301724	8	0.034632	155741	9619	146122	2857	0.0186874	5814	0.0387789	1.61459	0.893065	0.691167	-0.163164	-0.85433
CCCCTA	280	18	262	6	0.0218978	7	0.025641	155700	9622	146078	2858	0.018699	5815	0.0387964	1.17107	0.660912	0.227822	-0.597469	-0.825291
AGAAGC	622	11	611	5	0.00810373	6	0.00974026	155358	9629	145729	2859	0.0187477	5816	0.0388921	0.432253	0.250443	-1.21005	-1.99744	-0.787391
CCGGGC	691	22	669	10	0.0146843	12	0.017673	155289	9618	145671	2854	0.0187227	5810	0.0388683	0.784303	0.45469	-0.350518	-1.13704	-0.786527
CTCGCG	402	9	393	5	0.0125945	6	0.0151515	155578	9631	145947	2859	0.0187207	5816	0.038835	0.672757	0.390152	-0.571842	-1.35789	-0.786052
CGTCCA	362	14	348	5	0.0140056	6	0.0168539	155618	9626	145992	2859	0.0187158	5816	0.0388246	0.748332	0.434105	-0.418249	-1.20389	-0.785636
TCCCAA	358	17	341	5	0.0141643	6	0.0170455	155622	9623	145999	2859	0.0187153	5816	0.0388235	0.756832	0.439049	-0.401956	-1.18754	-0.785589
TCCGTC	319	12	307	5	0.0159236	6	0.0191693	155661	9628	146033	2859	0.0187105	5816	0.0388134	0.85105	0.493884	-0.232684	-1.01776	-0.785073
CAGCCC	303	10	293	5	0.0167785	6	0.020202	155677	9630	146047	2859	0.0187085	5816	0.0388093	0.896838	0.520546	-0.15708	-0.941903	-0.784822
CCCTCG	271	9	262	5	0.018797	6	0.0226415	155709	9631	146078	2859	0.0187046	5816	0.038801	1.00494	0.583529	0.00710778	-0.777124	-0.784232
CGCCCT	263	13	250	5	0.0193798	6	0.0233463	155717	9627	146090	2859	0.0187036	5816	0.0387989	1.03615	0.601725	0.0512385	-0.732823	-0.784062
CGCCTC	263	9	254	5	0.0193798	6	0.0233463	155717	9631	146086	2859	0.0187036	5816	0.0387989	1.03615	0.601725	0.0512385	-0.732823	-0.784062
TACCGC	357	18	339	10	0.0288184	12	0.0347826	155623	9622	146001	2854	0.0186818	5810	0.0387817	1.54259	0.896882	0.625359	-0.157009	-0.782368
TCAACC	325	25	300	10	0.031746	12	0.0383387	155655	9615	146040	2854	0.0186779	5810	0.0387734	1.69966	0.988788	0.765245	-0.0162674	-0.781512
TCTACA	380	27	353	14	0.0382514	17	0.046832	155600	9613	145987	2850	0.0186579	5805	0.038753	2.05014	1.20847	1.03572	0.273187	-0.762535
CTCTCG	365	20	345	9	0.0252809	11	0.0310734	155615	9620	145995	2855	0.0186894	5811	0.0387907	1.35268	0.801054	0.435824	-0.320028	-0.755852
ACCTGA	428	21	407	13	0.0313253	16	0.038835	155552	9619	145933	2851	0.0186705	5806	0.0387723	1.6778	1.00162	0.74657	0.00232856	-0.744241
CTCGGC	415	12	403	4	0.00973236	5	0.0121951	155565	9628	145937	2860	0.0187289	5817	0.0388453	0.519643	0.313941	-0.944406	-1.67143	-0.727028
CCGGAG	632	27	605	8	0.0128205	10	0.0160772	155348	9613	145735	2856	0.0187289	5812	0.0388669	0.684533	0.413647	-0.546808	-1.27353	-0.72672
GGCTGA	1119	55	1064	24	0.0219178	30	0.0275482	154861	9585	145276	2840	0.0186816	5792	0.0388545	1.17323	0.70901	0.230483	-0.496123	-0.726606
ACCAGC	346	14	332	4	0.0116959	5	0.0146628	155634	9626	146008	2860	0.0187205	5817	0.0388274	0.624766	0.37764	-0.678612	-1.40492	-0.726305
GCCCCA	312	9	303	4	0.012987	5	0.0162866	155668	9631	146037	2860	0.0187163	5817	0.0388186	0.693888	0.419558	-0.527225	-1.25306	-0.725832
TCCTCC	245	12	233	4	0.0165975	5	0.0208333	155735	9628	146107	2860	0.0187081	5817	0.0388012	0.887183	0.536925	-0.172696	-0.897208	-0.724512
CCCCGT	238	10	228	4	0.017094	5	0.0214592	155742	9630	146112	2860	0.0187072	5817	0.0387994	0.913765	0.553081	-0.130105	-0.854436	-0.724331
ACGCCC	217	9	208	4	0.0187793	5	0.0235849	155763	9631	146132	2860	0.0187047	5817	0.038794	1.00399	0.607953	0.00574814	-0.717968	-0.723717
ACCTCC	181	7	174	4	0.0225989	5	0.0284091	155799	9633	146166	2860	0.0187003	5817	0.0387847	1.20848	0.732483	0.273192	-0.449133	-0.722325
ACATCC	301	18	283	8	0.0273038	10	0.0343643	155679	9622	146057	2856	0.0186883	5812	0.0387811	1.46101	0.88611	0.546965	-0.174443	-0.721408
CTCCTT	353	29	324	12	0.0351906	15	0.0443787	155627	9611	146016	2852	0.018668	5807	0.0387598	1.88508	1.14497	0.914625	0.195305	-0.719321
AAACTT	562	68	494	28	0.0524345	35	0.0664137	155418	9572	145846	2836	0.0185867	5787	0.0386751	2.82107	1.71722	1.49624	0.780074	-0.716169
TTCCAG	593	28	565	15	0.0259516	19	0.033101	155387	9612	145775	2849	0.0186773	5803	0.0387943	1.38947	0.853246	0.474534	-0.228966	-0.7035
CATGAC	477	39	438	22	0.0483516	28	0.0623608	155503	9601	145902	2842	0.0186164	5794	0.0387017	2.59726	1.61132	1.37699	0.688241	-0.688749
TCCCCT	263	20	243	11	0.0436508	14	0.0562249	155717	9620	146097	2853	0.0186636	5808	0.0387435	2.33881	1.45121	1.22578	0.537255	-0.688522
CACACG	392	23	369	7	0.0181818	9	0.0234987	155588	9617	145971	2857	0.0187061	5813	0.0388116	0.971973	0.605456	-0.0410116	-0.723905	-0.682894
CAGCAC	388	15	373	7	0.0183727	9	0.0237467	155592	9625	145967	2857	0.0187056	5813	0.0388105	0.982203	0.611863	-0.0259064	-0.70872	-0.682814
GACTTC	378	19	359	7	0.0188679	9	0.0243902	155602	9621	145981	2857	0.0187044	5813	0.0388079	1.00874	0.628486	0.0125599	-0.670047	-0.682607
CAGCTG	571	31	540	14	0.0251346	18	0.0325497	155409	9609	145800	2850	0.0186813	5804	0.0387955	1.34544	0.839008	0.428083	-0.253244	-0.681327
TACAGA	649	29	620	10	0.0156495	13	0.0204403	155331	9611	145720	2854	0.0187176	5809	0.0388505	0.836083	0.526126	-0.258282	-0.926519	-0.668238
TCGCGG	628	21	607	10	0.0161812	13	0.0211382	155352	9619	145733	2854	0.018715	5809	0.038845	0.864613	0.544168	-0.209874	-0.877876	-0.668002
TACACC	340	24	316	10	0.030303	13	0.0397554	155640	9616	146024	2854	0.0186797	5809	0.0387703	1.62224	1.02541	0.697989	0.0361954	-0.661794
CTCATC	313	25	288	10	0.0330033	13	0.0433333	155667	9615	146052	2854	0.0186764	5809	0.0387634	1.76711	1.11789	0.821392	0.160783	-0.660609
GTCGCA	568	27	541	13	0.0234234	17	0.030853	155412	9613	145799	2851	0.0186876	5805	0.0388017	1.25342	0.795146	0.32587	-0.330708	-0.656578
AAAATC	558	38	520	16	0.0295203	21	0.0391061	155422	9602	145820	2848	0.0186664	5801	0.0387713	1.58147	1.00864	0.661267	0.0124064	-0.648861
AAGACA	550	16	534	3	0.00548446	4	0.00732601	155430	9624	145806	2861	0.0187522	5818	0.0388873	0.292471	0.188391	-1.77364	-2.4082	-0.634562
GGCACG	838	13	825	6	0.00721154	8	0.00963855	155142	9627	145515	2858	0.0187676	5814	0.0389344	0.384255	0.247559	-1.37986	-2.01416	-0.634295
GCACCG	482	14	468	3	0.00626305	4	0.0083682	155498	9626	145872	2861	0.0187438	5818	0.0388696	0.334139	0.215289	-1.58148	-2.21565	-0.634175
CGGGAC	744	24	720	6	0.00813008	8	0.0108696	155236	9616	145620	2858	0.018756	5814	0.0389099	0.433466	0.279352	-1.20601	-1.83984	-0.633835
CCGATC	362	11	351	3	0.00835655	4	0.0111732	155618	9629	145989	2861	0.0187291	5818	0.0388385	0.44618	0.287684	-1.1643	-1.79745	-0.633143
CTCCTG	352	8	344	3	0.00859599	4	0.0114943	155628	9632	145996	2861	0.0187279	5818	0.0388359	0.458995	0.29597	-1.12345	-1.75648	-0.633026
CAGATC	585	9	576	6	0.0103627	8	0.0138648	155395	9631	145764	2858	0.0187364	5814	0.0388686	0.553077	0.35671	-0.854448	-1.48718	-0.632728
CCGCGA	276	7	269	3	0.010989	4	0.0147059	155704	9633	146071	2861	0.0187186	5818	0.0388162	0.587065	0.37886	-0.768407	-1.40026	-0.631857
GTCCGG	825	27	798	12	0.0147601	16	0.0197775	155155	9613	145542	2852	0.0187258	5806	0.0388754	0.788224	0.508741	-0.343322	-0.974997	-0.631674
TCCCCG	259	9	250	3	0.0117188	4	0.0156863	155721	9631	146090	2861	0.0187165	5818	0.0388118	0.62612	0.404163	-0.67549	-1.30699	-0.631501
CCGGCA	465	14	451	6	0.0130719	8	0.0175055	155515	9626	145889	2858	0.0187217	5814	0.0388374	0.698221	0.450737	-0.518244	-1.14964	-0.631398
ATCCGG	634	25	609	9	0.0144	12	0.0192926	155346	9615	145731	2855	0.0187224	5810	0.0388535	0.769131	0.496547	-0.378698	-1.01	-0.6313
GAATCC	456	18	438	6	0.0133333	8	0.0178571	155524	9622	145902	2858	0.0187206	5814	0.0388351	0.712228	0.45982	-0.48959	-1.12086	-0.63127
CCGCCG	236	6	230	3	0.0128755	4	0.0172414	155744	9634	146110	2861	0.0187137	5818	0.0388058	0.688029	0.444299	-0.539459	-1.1704	-0.630939
CCCCGA	234	6	228	3	0.012987	4	0.0173913	155746	9634	146112	2861	0.0187134	5818	0.0388053	0.693995	0.448168	-0.527003	-1.15789	-0.630884
ACAGAC	421	21	400	6	0.0144578	8	0.0193705	155559	9619	145940	2858	0.0187163	5814	0.038826	0.772472	0.498904	-0.372445	-1.00317	-0.63072
TGTCCC	406	22	384	6	0.015	8	0.0201005	155574	9618	145956	2858	0.0187145	5814	0.0388221	0.801519	0.517759	-0.319192	-0.949647	-0.630455
ACAGAT	653	32	621	12	0.0187207	16	0.0251177	155327	9608	145719	2852	0.0187047	5806	0.0388307	1.00086	0.646853	0.00123688	-0.62849	-0.629727
TCAGCC	365	15	350	6	0.0167131	8	0.022409	155615	9625	145990	2858	0.0187095	5814	0.0388115	0.893297	0.57738	-0.162789	-0.792408	-0.629619
ACGGAA	634	28	606	12	0.0192926	16	0.02589	155346	9612	145734	2852	0.0187024	5806	0.0388257	1.03156	0.666825	0.0448264	-0.58462	-0.629446
AGACCA	463	16	447	9	0.0198238	12	0.0266075	155517	9624	145893	2855	0.0187014	5810	0.0388091	1.06001	0.6856	0.084083	-0.544561	-0.628644
CGGCCC	307	9	298	6	0.0199336	8	0.0267559	155673	9631	146042	2858	0.0187024	5814	0.0387965	1.06583	0.689647	0.0919793	-0.536071	-0.62805
AAACTA	570	56	514	31	0.0575139	41	0.0775047	155410	9584	145826	2833	0.0185677	5781	0.0386356	3.09753	2.00605	1.63112	1.00436	-0.626763
CGTCGA	383	17	366	9	0.0240642	12	0.032345	155597	9623	145974	2855	0.0186916	5810	0.0387884	1.28743	0.833883	0.364493	-0.262082	-0.626575
GCCGAC	341	20	321	9	0.0271084	12	0.0364742	155639	9620	146019	2855	0.0186865	5810	0.0387775	1.4507	0.9406	0.536744	-0.0883464	-0.625091
GCTCTA	550	40	510	18	0.0338346	24	0.0456274	155430	9600	145830	2846	0.018652	5798	0.0387484	1.81399	1.17753	0.859167	0.235763	-0.623404
CTTACT	465	66	399	31	0.0714286	41	0.0966981	155515	9574	145941	2833	0.0185549	5781	0.0386085	3.84958	2.50458	1.9447	1.32457	-0.62013
GCCGGG	1022	32	990	14	0.0138889	19	0.0189432	154958	9608	145350	2850	0.0187367	5803	0.0389058	0.741267	0.486898	-0.431935	-1.03831	-0.606374
CTCGGG	978	32	946	14	0.0145228	19	0.0198123	155002	9608	145394	2850	0.0187313	5803	0.0388944	0.775325	0.509388	-0.367127	-0.973164	-0.606038
ACCTGT	504	43	461	20	0.0413223	27	0.0566038	155476	9597	145879	2844	0.0186331	5795	0.0387157	2.21769	1.46204	1.14906	0.547981	-0.601076
CAAAAT	598	37	561	14	0.0239726	19	0.0328152	155382	9603	145779	2850	0.0186846	5803	0.0387956	1.28301	0.845849	0.359537	-0.241527	-0.601064
CATCTT	436	36	400	14	0.0331754	19	0.0455635	155544	9604	145940	2850	0.0186648	5803	0.0387536	1.77743	1.17572	0.829793	0.23355	-0.596243
GCCAAT	577	26	551	11	0.0194346	15	0.0266904	155403	9614	145789	2853	0.0187021	5807	0.0388179	1.03917	0.68758	0.055432	-0.540401	-0.595833
TCCAGT	553	27	526	11	0.0202952	15	0.027881	155427	9613	145814	2853	0.0186991	5807	0.0388117	1.08536	0.718368	0.118168	-0.477206	-0.595374
GAGACA	733	26	707	8	0.0110345	11	0.0152355	155247	9614	145633	2856	0.0187413	5811	0.0388862	0.58878	0.391796	-0.764199	-1.35183	-0.587627
CAGCAT	541	21	520	8	0.0150094	11	0.0207547	155439	9619	145820	2856	0.0187177	5811	0.0388363	0.801882	0.534415	-0.318537	-0.903967	-0.58543
CAGTAT	853	48	805	16	0.0191159	22	0.0264741	155127	9592	145535	2848	0.0187025	5800	0.0388409	1.0221	0.681604	0.0315402	-0.552995	-0.584535
CGATCG	474	18	456	8	0.0171674	11	0.0237581	155506	9622	145884	2856	0.0187095	5811	0.0388189	0.917577	0.612024	-0.124098	-0.708341	-0.584243
ACGTCG	393	19	374	8	0.0207792	11	0.0287958	155587	9621	145966	2856	0.0186995	5811	0.0387979	1.11122	0.7422	0.152138	-0.430121	-0.58226
ACAAGT	684	37	647	16	0.0239521	22	0.0332326	155296	9603	145693	2848	0.0186818	5800	0.038797	1.28211	0.856577	0.35852	-0.223346	-0.581866
CGCGCC	378	11	367	8	0.0216216	11	0.0299728	155602	9629	145973	2856	0.0186977	5811	0.0387941	1.15638	0.772612	0.209613	-0.372184	-0.581797
ATTTCA	655	66	589	30	0.048	41	0.0667752	155325	9574	145751	2834	0.0185847	5781	0.0386575	2.58277	1.72735	1.36892	0.788564	-0.580354
ATTCCC	330	20	310	8	0.0248447	11	0.0344828	155650	9620	146030	2856	0.0186918	5811	0.0387816	1.32918	0.889152	0.410531	-0.169498	-0.580029
AGAATC	598	34	564	16	0.0274914	22	0.0381944	155382	9606	145776	2848	0.0186712	5800	0.0387747	1.47239	0.985035	0.558163	-0.0217535	-0.579916
TTCTCC	305	20	285	8	0.026936	11	0.037415	155675	9620	146055	2856	0.0186888	5811	0.0387752	1.44129	0.964921	0.527365	-0.0515171	-0.578882
GAGTAC	748	45	703	21	0.0288858	29	0.0403338	155232	9595	145637	2843	0.0186562	5793	0.038765	1.54832	1.04047	0.630707	0.0572353	-0.573471
AACGGA	674	32	642	13	0.0196672	18	0.027439	155306	9608	145698	2851	0.0187006	5804	0.0388222	1.05169	0.706787	0.0727049	-0.500654	-0.573358
CTTTGA	598	55	543	24	0.0418118	33	0.0584071	155382	9585	145797	2840	0.0186178	5789	0.0386983	2.2458	1.50929	1.16723	0.593872	-0.573356
GTCCTT	602	34	568	13	0.0220713	18	0.0308219	155378	9606	145772	2851	0.0186918	5804	0.0388035	1.1808	0.794307	0.239769	-0.332231	-0.572
CGTTGG	901	37	864	18	0.0203851	25	0.0285388	155079	9603	145476	2846	0.018695	5797	0.0388325	1.0904	0.73492	0.124857	-0.444341	-0.569198
TCGGGA	1050	24	1026	5	0.00478469	7	0.00671141	154930	9616	145314	2859	0.0188004	5815	0.0389967	0.254499	0.172102	-1.97427	-2.53867	-0.564398
TGGACA	610	20	590	5	0.00826446	7	0.0116086	155370	9620	145750	2859	0.0187462	5815	0.038882	0.440861	0.29856	-1.1816	-1.74391	-0.562302
ATCAAA	565	42	523	18	0.0329068	25	0.0462963	155415	9598	145817	2846	0.0186539	5797	0.0387453	1.76407	1.19489	0.81891	0.256874	-0.562036
CACAAG	538	15	523	5	0.00938086	7	0.0131827	155442	9625	145817	2859	0.0187373	5815	0.0388633	0.500651	0.339206	-0.998124	-1.55977	-0.561642
TCCGGA	521	21	500	5	0.00968992	7	0.0136187	155459	9619	145840	2859	0.0187353	5815	0.0388589	0.517203	0.350465	-0.951199	-1.51266	-0.56146
GCCTCG	461	13	448	5	0.0109649	7	0.0154185	155519	9627	145892	2859	0.0187279	5815	0.0388433	0.585486	0.396941	-0.772294	-1.333	-0.56071
ACCGGG	929	31	898	15	0.0164114	21	0.0231278	155051	9609	145442	2849	0.0187185	5801	0.0388677	0.876744	0.595038	-0.189772	-0.748946	-0.559174
ATTCCA	488	40	448	18	0.0382979	25	0.0539957	155492	9600	145892	2846	0.0186444	5797	0.0387254	2.05412	1.39432	1.03852	0.479564	-0.558955
ATCGAC	363	10	353	5	0.0139665	7	0.0196629	155617	9630	145987	2859	0.0187159	5815	0.0388179	0.746237	0.506543	-0.422294	-0.981245	-0.55895
CTGGTC	616	26	590	10	0.0165017	14	0.0232558	155364	9614	145750	2854	0.0187135	5808	0.038835	0.881803	0.598837	-0.181471	-0.739764	-0.558293
TAGCCG	608	23	585	10	0.0167224	14	0.023569	155372	9617	145755	2854	0.0187125	5808	0.0388329	0.893647	0.606935	-0.162223	-0.720387	-0.558163
CGTGCA	595	20	575	10	0.017094	14	0.0240964	155385	9620	145765	2854	0.018711	5808	0.0388295	0.913584	0.620569	-0.130391	-0.688336	-0.557945
ACCGCA	309	16	293	5	0.0164474	7	0.0231788	155671	9624	146047	2859	0.0187093	5815	0.0388039	0.879103	0.597332	-0.185896	-0.743396	-0.5575
CCCGCG	265	12	253	5	0.0192308	7	0.0271318	155715	9628	146087	2859	0.0187039	5815	0.0387925	1.02817	0.699407	0.040079	-0.515795	-0.555874
CATCCC	263	11	252	5	0.0193798	7	0.0273438	155717	9629	146088	2859	0.0187036	5815	0.038792	1.03615	0.704881	0.0512385	-0.504548	-0.555787
CTCCCA	262	12	250	5	0.0194553	7	0.027451	155718	9628	146090	2859	0.0187035	5815	0.0387918	1.04019	0.70765	0.0568506	-0.498892	-0.555743
CCGCCT	218	10	208	5	0.0234742	7	0.0331754	155762	9630	146132	2859	0.0186981	5815	0.0387804	1.25543	0.855468	0.328181	-0.225215	-0.553395
TCACAA	461	47	414	23	0.0525114	32	0.0745921	155519	9593	145926	2841	0.0186078	5790	0.0386699	2.82201	1.92895	1.49672	0.947813	-0.548912
GTACGG	1198	34	1164	12	0.010118	17	0.0143946	154782	9606	145176	2852	0.0187718	5805	0.0389657	0.539002	0.369416	-0.891637	-1.43668	-0.545044
CGGAGT	828	41	787	12	0.0147059	17	0.0209618	155152	9599	145553	2852	0.0187262	5805	0.0388692	0.785311	0.53929	-0.348665	-0.890867	-0.542202
ATTGCG	720	32	688	12	0.0169492	17	0.0241821	155260	9608	145652	2852	0.0187129	5805	0.0388411	0.905746	0.62259	-0.142822	-0.683647	-0.540825
AAATCA	616	52	564	17	0.0283806	24	0.0405405	155364	9588	145776	2847	0.0186668	5798	0.0387655	1.52038	1.04579	0.604434	0.0645922	-0.539842
GCCTGA	533	38	495	17	0.0329457	24	0.0471513	155447	9602	145845	2847	0.0186566	5798	0.038744	1.7659	1.217	0.820404	0.283324	-0.53708
GAAACT	578	44	534	22	0.0395683	31	0.0566728	155402	9596	145806	2842	0.0186287	5791	0.038707	2.12405	1.46415	1.08682	0.550059	-0.536758
GCAGTA	1016	47	969	19	0.0190572	27	0.0273003	154964	9593	145371	2845	0.0187025	5795	0.0388486	1.01897	0.702737	0.0271057	-0.508944	-0.53605
GCAGCG	670	17	653	7	0.0105581	10	0.0151515	155310	9623	145687	2857	0.0187402	5812	0.0388768	0.563391	0.389732	-0.82779	-1.35945	-0.531656
ACTTAC	440	70	370	33	0.0810811	46	0.116751	155540	9570	145970	2831	0.0185385	5776	0.0385673	4.37365	3.02721	2.12884	1.59799	-0.530852
CTTGCC	364	20	344	12	0.0340909	17	0.0489914	155616	9620	145996	2852	0.0186693	5805	0.0387488	1.82604	1.26433	0.868718	0.338375	-0.530343
ATTCTG	694	62	632	29	0.043609	41	0.0627871	155286	9578	145708	2835	0.0185961	5781	0.0386676	2.34506	1.62377	1.22962	0.699344	-0.53028
TACAAC	353	27	326	12	0.0351906	17	0.0505952	155627	9613	146014	2852	0.018668	5805	0.038746	1.88508	1.30582	0.914625	0.384955	-0.52967
CCTCGG	488	19	469	7	0.014553	10	0.0209205	155492	9621	145871	2857	0.0187179	5812	0.0388295	0.777494	0.538779	-0.363097	-0.892236	-0.529139
TACCTG	484	19	465	7	0.0146751	10	0.021097	155496	9621	145875	2857	0.0187174	5812	0.0388285	0.784034	0.54334	-0.351012	-0.880074	-0.529062
ACAGCA	474	21	453	7	0.0149893	10	0.0215517	155506	9619	145887	2857	0.0187161	5812	0.0388259	0.800875	0.555087	-0.320351	-0.849215	-0.528864
ATATCA	616	52	564	24	0.0405405	34	0.0584192	155364	9588	145776	2840	0.01862	5788	0.038696	2.17726	1.5097	1.12251	0.594257	-0.528253
GTCGAC	417	15	402	7	0.0170732	10	0.02457	155563	9625	145938	2857	0.0187092	5812	0.0388111	0.912557	0.633067	-0.132013	-0.65957	-0.527556
GCTCCT	416	15	401	7	0.0171149	10	0.0246305	155564	9625	145939	2857	0.018709	5812	0.0388108	0.914794	0.634631	-0.128481	-0.656011	-0.52753
TCGACT	356	13	343	7	0.0200573	10	0.0289017	155624	9627	145997	2857	0.0187017	5812	0.0387953	1.07249	0.74498	0.10096	-0.424725	-0.525685
CACATC	328	23	305	7	0.0218069	10	0.0314465	155652	9617	146035	2857	0.0186983	5812	0.038788	1.16625	0.810728	0.221878	-0.302711	-0.524588
TCTACC	304	18	286	7	0.023569	10	0.0340136	155676	9622	146054	2857	0.0186953	5812	0.0387818	1.26069	0.87705	0.334215	-0.189269	-0.523484
GAGAGA	1068	39	1029	16	0.0152091	23	0.0220096	154912	9601	145311	2848	0.018729	5799	0.03889	0.812065	0.565945	-0.300333	-0.821267	-0.520934
GCCGCC	243	13	230	7	0.029661	10	0.0429185	155737	9627	146110	2857	0.0186879	5812	0.038766	1.58718	1.10711	0.666467	0.146804	-0.519662
TTCAAC	424	36	388	14	0.0341463	20	0.049505	155556	9604	145952	2850	0.0186633	5802	0.0387435	1.8296	1.27776	0.871526	0.353617	-0.517909
TGTTAT	981	106	875	47	0.0503212	67	0.0733042	154999	9534	145465	2817	0.0185107	5755	0.038561	2.71849	1.90099	1.4428	0.926752	-0.516052
CGGGGC	1235	34	1201	18	0.0147905	26	0.0215054	154745	9606	145139	2846	0.0187361	5796	0.0389126	0.789409	0.552658	-0.341156	-0.855542	-0.514386
ACTAGC	536	28	508	9	0.0170778	13	0.0248566	155444	9612	145832	2855	0.0187104	5809	0.0388211	0.912744	0.640285	-0.131718	-0.643213	-0.511496
ATCGCG	479	26	453	9	0.0191489	13	0.027897	155501	9614	145887	2855	0.0187034	5809	0.0388063	1.02382	0.718877	0.0339633	-0.476183	-0.510146
TACGTC	469	29	440	9	0.0195652	13	0.0285088	155511	9611	145900	2855	0.0187022	5809	0.0388038	1.04615	0.734691	0.0650847	-0.44479	-0.509875
CGGCTT	786	45	741	18	0.0234375	26	0.0342105	155194	9595	145599	2846	0.0186809	5796	0.0387957	1.25462	0.881812	0.327254	-0.181456	-0.50871
CACAAA	418	23	395	9	0.0220049	13	0.0320988	155562	9617	145945	2855	0.0186959	5809	0.0387905	1.17699	0.827489	0.2351	-0.273187	-0.508287
ATCACA	468	36	432	16	0.0353982	23	0.0516854	155512	9604	145908	2848	0.0186553	5799	0.0387341	1.89748	1.33436	0.924088	0.416152	-0.507936
CATATC	445	44	401	16	0.037296	23	0.0545024	155535	9596	145939	2848	0.0186525	5799	0.0387282	1.99952	1.40731	0.99965	0.492936	-0.506715
CGCCAT	353	19	334	9	0.0261628	13	0.0382353	155627	9621	146006	2855	0.018688	5809	0.0387737	1.39998	0.986114	0.485406	-0.0201739	-0.50558
CACCTG	347	19	328	9	0.0266272	13	0.0389222	155633	9621	146012	2855	0.0186872	5809	0.0387722	1.42489	1.00387	0.510848	0.00557053	-0.505277
AGACGG	922	27	895	11	0.0120746	16	0.01766	155058	9613	145445	2853	0.0187445	5806	0.0389007	0.644171	0.453978	-0.634483	-1.13931	-0.504822
TTGCTT	929	93	836	46	0.0520951	66	0.0764774	155051	9547	145504	2818	0.0185111	5756	0.0385545	2.81426	1.98362	1.49276	0.988133	-0.504625
TCAGAT	807	30	777	11	0.0138191	16	0.0202276	155173	9610	145563	2853	0.0187303	5806	0.0388707	0.737793	0.520381	-0.438711	-0.942361	-0.50365
CCTTTG	548	42	506	18	0.0339623	26	0.0498084	155432	9598	145834	2846	0.0186518	5796	0.038734	1.82086	1.28591	0.86462	0.36279	-0.50183
GTGGCC	648	25	623	11	0.0172684	16	0.0253165	155332	9615	145717	2853	0.0187108	5806	0.0388294	0.922915	0.651992	-0.115731	-0.617073	-0.501342
AACTTT	562	79	483	30	0.056391	43	0.0828516	155418	9561	145857	2834	0.0185734	5779	0.0386196	3.03612	2.14533	1.60223	1.1012	-0.501032
ATTGCA	696	47	649	20	0.0295858	29	0.0434783	155284	9593	145691	2844	0.0186565	5793	0.0387515	1.58582	1.12198	0.665225	0.166042	-0.499183
AGTACC	516	29	487	11	0.0217822	16	0.032	155464	9611	145853	2853	0.0186946	5806	0.0387951	1.16516	0.824846	0.220527	-0.277803	-0.498331
CAGACT	495	25	470	11	0.0227273	16	0.0334029	155485	9615	145870	2853	0.018692	5806	0.0387897	1.21588	0.861129	0.282002	-0.215698	-0.497701
CAACTT	413	36	377	11	0.0273632	16	0.0403023	155567	9604	145963	2853	0.018682	5806	0.0387684	1.46468	1.03956	0.550589	0.0559784	-0.49461
AGGCTC	652	34	618	13	0.0203443	19	0.0300158	155328	9606	145722	2851	0.0186979	5803	0.0388096	1.08805	0.773412	0.121747	-0.37069	-0.492438
ACACGC	367	23	344	11	0.0308989	16	0.045584	155613	9617	145996	2853	0.0186764	5806	0.0387565	1.65444	1.17616	0.726341	0.234089	-0.492252
GTGGCA	1115	40	1075	15	0.0136364	22	0.0201281	154865	9600	145265	2849	0.0187414	5800	0.0389092	0.727605	0.517309	-0.458773	-0.950901	-0.492128
CCACTA	361	32	329	11	0.0314286	16	0.0463768	155619	9608	146011	2853	0.0186756	5806	0.038755	1.68287	1.19667	0.75092	0.259022	-0.491899
AACTAC	339	27	312	11	0.0335366	16	0.0495356	155641	9613	146028	2853	0.0186729	5806	0.0387493	1.796	1.27836	0.844787	0.354296	-0.490491
TATCGC	544	35	509	13	0.0244821	19	0.0361905	155436	9605	145831	2851	0.0186847	5803	0.0387816	1.31028	0.933188	0.389873	-0.0997605	-0.489633
GATGCC	531	28	503	13	0.0250965	19	0.0371094	155449	9612	145837	2851	0.0186831	5803	0.0387782	1.34328	0.956965	0.425756	-0.0634615	-0.489217
CCAATT	506	34	472	13	0.0263692	19	0.0390144	155474	9606	145868	2851	0.01868	5803	0.0387717	1.41162	1.00626	0.497356	0.00900153	-0.488355
TGCAGA	747	35	712	15	0.0204918	22	0.0303448	155233	9605	145628	2849	0.0186962	5800	0.0388134	1.09604	0.781814	0.132303	-0.355103	-0.487406
CTAAAT	668	96	572	43	0.0688	62	0.10231	155312	9544	145768	2821	0.0184995	5760	0.038515	3.71903	2.65637	1.89493	1.40946	-0.485469
GGAATC	894	41	853	17	0.0193843	25	0.0287687	155086	9599	145487	2847	0.0187009	5797	0.0388307	1.03654	0.740875	0.0517815	-0.432699	-0.48448
GAGATT	1096	82	1014	30	0.0281426	44	0.0418251	154884	9558	145326	2834	0.0186386	5778	0.038751	1.50991	1.07933	0.594461	0.110137	-0.484324
ATTGTT	975	97	878	39	0.0416667	57	0.0620915	155005	9543	145462	2825	0.0185635	5765	0.0386291	2.24454	1.60738	1.16642	0.68471	-0.481712
TCTGGG	1269	51	1218	21	0.0168269	31	0.0250404	154711	9589	145122	2843	0.0187202	5791	0.0388867	0.898864	0.643933	-0.153825	-0.635018	-0.481193
AAGTTC	658	41	617	17	0.0265211	25	0.0394945	155322	9599	145723	2847	0.0186719	5797	0.0387694	1.42037	1.0187	0.506269	0.0267309	-0.479538
ATCGGT	881	49	832	21	0.0244186	31	0.0364706	155099	9591	145508	2843	0.0186725	5791	0.0387856	1.30773	0.940313	0.387066	-0.0887876	-0.475853
GCGATT	846	51	795	21	0.0254545	31	0.0380368	155134	9589	145545	2843	0.0186682	5791	0.0387765	1.36352	0.980924	0.44734	-0.0277866	-0.475127
CGGGTA	1337	58	1279	27	0.0206107	40	0.0308404	154643	9582	145061	2837	0.0186883	5782	0.0388416	1.10286	0.794004	0.141255	-0.332781	-0.474037
AACGTT	655	68	587	30	0.048	44	0.0720131	155325	9572	145753	2834	0.0185847	5778	0.0386367	2.58277	1.86385	1.36892	0.898288	-0.470631
GACGTC	418	12	406	2	0.00480769	3	0.00722892	155562	9628	145934	2862	0.0187426	5819	0.0388599	0.256511	0.186025	-1.96291	-2.42643	-0.463524
GCCCCG	327	6	321	2	0.00615385	3	0.00925926	155653	9634	146019	2862	0.0187315	5819	0.0388363	0.32853	0.238418	-1.6059	-2.06844	-0.462534
GATCCG	610	12	598	4	0.00660066	6	0.00993377	155370	9628	145742	2860	0.0187529	5816	0.038889	0.351981	0.255439	-1.50643	-1.96895	-0.462518
GCGATC	579	14	565	4	0.00695652	6	0.0104712	155401	9626	145775	2860	0.0187491	5816	0.0388809	0.371033	0.269315	-1.43038	-1.89263	-0.462254
GGCCAC	578	15	563	4	0.00696864	6	0.0104895	155402	9625	145777	2860	0.0187489	5816	0.0388806	0.371682	0.269787	-1.42786	-1.8901	-0.462245
GGACTC	555	18	537	4	0.00725953	6	0.010929	155425	9622	145803	2860	0.0187461	5816	0.0388747	0.387255	0.281133	-1.36864	-1.83067	-0.462031
AGCCCC	290	6	284	2	0.00694444	3	0.010453	155690	9634	146056	2862	0.0187269	5819	0.0388267	0.370827	0.269221	-1.43118	-1.89314	-0.461955
GCACGA	534	12	522	4	0.00754717	6	0.0113636	155446	9628	145818	2860	0.0187435	5816	0.0388692	0.402655	0.292356	-1.31238	-1.7742	-0.461818
AGCACA	532	16	516	4	0.00757576	6	0.0114068	155448	9624	145824	2860	0.0187433	5816	0.0388687	0.404185	0.293471	-1.30691	-1.76871	-0.461797
TACGGA	731	33	698	6	0.00827586	9	0.0124654	155249	9607	145642	2858	0.0187544	5813	0.0388996	0.441276	0.32045	-1.18025	-1.64183	-0.461582
TCGCCC	255	6	249	2	0.00790514	3	0.0119048	155725	9634	146091	2862	0.0187226	5819	0.0388177	0.422223	0.306684	-1.24392	-1.70517	-0.461253
TCGAAG	659	18	641	6	0.00918836	9	0.0138462	155321	9622	145699	2858	0.0187455	5813	0.0388809	0.490163	0.356117	-1.02867	-1.48957	-0.460908
GGACAG	1155	30	1125	12	0.0104987	18	0.0158311	154825	9610	145215	2852	0.0187665	5804	0.0389475	0.559438	0.406473	-0.83795	-1.29877	-0.460817
ACCCAC	231	16	215	2	0.00873362	3	0.0131579	155749	9624	146125	2862	0.0187197	5819	0.0388114	0.466547	0.339021	-1.09991	-1.56055	-0.460648
CGGCTG	623	20	603	6	0.00972447	9	0.014658	155357	9620	145737	2858	0.0187411	5813	0.0388715	0.518885	0.377088	-0.946514	-1.40703	-0.460512
TCGAGC	621	14	607	6	0.0097561	9	0.0147059	155359	9626	145733	2858	0.0187409	5813	0.038871	0.520579	0.378325	-0.941811	-1.4023	-0.460489
TGTAGC	940	35	905	10	0.0107527	15	0.0162162	155040	9605	145435	2854	0.0187534	5807	0.0389123	0.573374	0.416737	-0.802452	-1.26279	-0.460337
CGCACA	420	10	410	4	0.00961538	6	0.0144928	155560	9630	145930	2860	0.0187295	5816	0.0388396	0.513381	0.373144	-0.961899	-1.4222	-0.460299
AGAGAG	1210	37	1173	14	0.0117057	21	0.0176619	154770	9603	145167	2850	0.0187599	5801	0.038941	0.623975	0.453556	-0.680441	-1.14065	-0.460208
GCCACA	405	15	390	4	0.00997506	6	0.0150376	155575	9625	145950	2860	0.0187277	5816	0.0388357	0.532637	0.38721	-0.908776	-1.36881	-0.460035
CAGCCA	389	11	378	4	0.0103896	6	0.0156658	155591	9629	145962	2860	0.0187257	5816	0.0388316	0.554831	0.403429	-0.849881	-1.30961	-0.459732
GGGCGT	1487	58	1429	20	0.0136333	30	0.0205903	154493	9582	144911	2844	0.0187538	5792	0.0389506	0.726959	0.528624	-0.460054	-0.919686	-0.459631
GACGCG	537	16	521	6	0.0112994	9	0.0170455	155443	9624	145819	2858	0.0187305	5813	0.0388492	0.603263	0.43876	-0.729142	-1.1885	-0.459354
CAAGGA	690	22	668	8	0.0117302	12	0.0176991	155290	9618	145672	2856	0.018736	5810	0.0388681	0.626079	0.455364	-0.675583	-1.13491	-0.459325
AGCTCC	367	12	355	4	0.0110193	6	0.0166205	155613	9628	145985	2860	0.018723	5816	0.0388259	0.588541	0.428078	-0.764784	-1.22405	-0.459271
AAGTCC	530	18	512	6	0.0114504	9	0.0172745	155450	9622	145828	2858	0.0187297	5813	0.0388473	0.611349	0.444676	-0.709931	-1.16917	-0.459243
AGCCAC	351	11	340	4	0.0115274	6	0.0173913	155629	9629	146000	2860	0.0187211	5816	0.0388217	0.615743	0.447979	-0.699599	-1.1585	-0.458899
TCAATT	670	53	617	27	0.0419907	40	0.0634921	155310	9587	145723	2837	0.0186066	5782	0.0386683	2.25677	1.64196	1.17426	0.715423	-0.458833
TAGTCC	599	21	578	8	0.0135364	12	0.0204429	155381	9619	145762	2856	0.0187248	5810	0.0388444	0.722912	0.526277	-0.468108	-0.926106	-0.457997
TGGATG	1058	50	1008	16	0.0153551	24	0.0232108	154922	9590	145332	2848	0.0187277	5798	0.0388804	0.819912	0.59698	-0.286459	-0.744245	-0.457786
TCGCCA	310	10	300	4	0.0130719	6	0.0197368	155670	9630	146040	2860	0.0187161	5816	0.0388111	0.698432	0.508536	-0.517808	-0.975578	-0.457771
CTACAC	307	16	291	4	0.0132013	6	0.0199336	155673	9624	146049	2860	0.0187157	5816	0.0388103	0.705361	0.513615	-0.503566	-0.961242	-0.457676
CCAGCG	434	14	420	6	0.0140187	9	0.0211765	155546	9626	145920	2858	0.0187179	5813	0.0388224	0.748945	0.54547	-0.417068	-0.874429	-0.457361
CCACAG	427	14	413	6	0.0142518	9	0.0215311	155553	9626	145927	2858	0.0187171	5813	0.0388206	0.761433	0.55463	-0.393211	-0.850401	-0.45719
ACACCA	288	10	278	4	0.0140845	6	0.0212766	155692	9630	146062	2860	0.0187134	5816	0.0388054	0.752645	0.548289	-0.409959	-0.866991	-0.457031
AGTCCG	662	26	636	10	0.0153374	15	0.0231839	155318	9614	145704	2854	0.0187192	5807	0.03884	0.819343	0.596909	-0.287461	-0.744417	-0.456956
CGCCTG	407	18	389	6	0.0149626	9	0.0226131	155573	9622	145951	2858	0.0187146	5813	0.0388154	0.799515	0.582579	-0.322804	-0.779474	-0.45667
GGCTCG	861	30	831	14	0.0165289	21	0.025	155119	9610	145509	2850	0.0187169	5801	0.03885	0.883103	0.643501	-0.179347	-0.635985	-0.456639
AAGACC	404	15	389	6	0.0150754	9	0.0227848	155576	9625	145951	2858	0.0187142	5813	0.0388147	0.805557	0.587016	-0.311942	-0.768529	-0.456588
CGACGT	402	15	387	6	0.0151515	9	0.0229008	155578	9625	145953	2858	0.018714	5813	0.0388141	0.809636	0.590011	-0.304655	-0.761187	-0.456532
CTCGAC	261	12	249	4	0.0155642	6	0.0235294	155719	9628	146091	2860	0.0187101	5816	0.0387984	0.831863	0.606453	-0.265582	-0.721533	-0.455951
CGGTCA	714	33	681	12	0.017094	18	0.0258621	155266	9607	145659	2852	0.0187122	5804	0.0388326	0.913523	0.665988	-0.130487	-0.586431	-0.455944
TCGACG	380	14	366	6	0.0160428	9	0.0242588	155600	9626	145974	2858	0.0187113	5813	0.0388084	0.857385	0.62509	-0.221985	-0.677865	-0.45588
CCTCCA	257	11	246	4	0.0158103	6	0.0239044	155723	9629	146094	2860	0.0187096	5816	0.0387974	0.845037	0.616134	-0.242913	-0.698684	-0.455771
GTAGCC	598	24	574	10	0.0170068	15	0.025729	155382	9616	145766	2854	0.0187113	5807	0.0388233	0.908905	0.66272	-0.137799	-0.593529	-0.45573
AGCCCA	373	14	359	6	0.0163488	9	0.0247253	155607	9626	145981	2858	0.0187104	5813	0.0388066	0.873778	0.637141	-0.194661	-0.650317	-0.455656
CTCGCC	252	8	244	4	0.016129	6	0.0243902	155728	9632	146096	2860	0.018709	5816	0.0387961	0.862102	0.628678	-0.214069	-0.669607	-0.455538
CCGCCA	247	6	241	4	0.0164609	6	0.0248963	155733	9634	146099	2860	0.0187083	5816	0.0387948	0.87987	0.641742	-0.184638	-0.639934	-0.455296
CGCGCT	465	18	447	8	0.0175055	12	0.0264901	155515	9622	145893	2856	0.0187084	5810	0.0388097	0.935703	0.682564	-0.0958775	-0.550964	-0.455087
ATCCCC	241	9	232	4	0.0168776	6	0.0255319	155739	9631	146108	2860	0.0187076	5816	0.0387932	0.902181	0.658154	-0.148512	-0.603504	-0.454992
TAACCT	480	82	398	37	0.0835214	54	0.126761	155500	9558	145942	2827	0.0185167	5768	0.0385222	4.5106	3.29059	2.17332	1.71835	-0.454974
ACACCG	351	16	335	6	0.0173913	9	0.0263158	155629	9624	146005	2858	0.0187077	5813	0.0388009	0.929632	0.678226	-0.105269	-0.560163	-0.454893
CCCTAT	336	24	312	6	0.0181818	9	0.0275229	155644	9616	146028	2858	0.0187059	5813	0.038797	0.971983	0.709408	-0.0409971	-0.495312	-0.454315
ACGGCT	607	38	569	12	0.0201681	18	0.0305603	155373	9602	145771	2852	0.0186991	5804	0.0388048	1.07856	0.787538	0.109107	-0.344579	-0.453686
CGGATT	685	42	643	14	0.0208644	21	0.0316265	155295	9598	145697	2850	0.0186953	5801	0.0388042	1.11602	0.815027	0.158369	-0.29508	-0.453449
ACGATC	412	20	392	8	0.019802	12	0.03	155568	9620	145948	2856	0.0187019	5810	0.0387959	1.05882	0.773277	0.0824622	-0.370943	-0.453405
CGAACC	313	17	296	6	0.019544	9	0.0296053	155667	9623	146044	2858	0.0187031	5813	0.0387911	1.04496	0.763198	0.0634474	-0.389872	-0.453319
TTCGCG	500	19	481	10	0.0204082	15	0.0309278	155480	9621	145859	2854	0.0186993	5807	0.0387979	1.09139	0.797152	0.126162	-0.327073	-0.453235
CGTGGT	912	48	864	20	0.0224215	30	0.0340136	155068	9592	145476	2844	0.018683	5792	0.0388006	1.2001	0.876626	0.263159	-0.189967	-0.453126
CTATGG	911	51	860	20	0.0224467	30	0.0340522	155069	9589	145480	2844	0.0186829	5792	0.0388004	1.20146	0.877626	0.264787	-0.188321	-0.453108
AACCTC	307	15	292	6	0.0199336	9	0.0302013	155673	9625	146048	2858	0.0187024	5813	0.0387895	1.06583	0.778595	0.0919793	-0.361055	-0.453034
CTTCGC	306	18	288	6	0.02	9	0.030303	155674	9622	146052	2858	0.0187022	5813	0.0387893	1.06939	0.781222	0.0967897	-0.356196	-0.452986
GACCTG	525	31	494	12	0.0233918	18	0.035503	155455	9609	145846	2852	0.018689	5804	0.0387836	1.25163	0.915412	0.323813	-0.127506	-0.451319
AAGTAC	676	34	642	16	0.0242424	24	0.0368098	155304	9606	145698	2848	0.0186808	5798	0.0387811	1.29772	0.94917	0.375978	-0.0752614	-0.451239
GTCGAT	741	45	696	18	0.0248963	27	0.0378151	155239	9595	145644	2846	0.0186754	5795	0.0387771	1.3331	0.975193	0.41479	-0.0362403	-0.451031
GACCGC	335	19	316	8	0.0244648	12	0.0371517	155645	9621	146024	2856	0.0186924	5810	0.038776	1.30881	0.958111	0.388254	-0.0617352	-0.449989
ACCTTG	483	29	454	12	0.0254777	18	0.0387097	155497	9611	145886	2852	0.0186839	5804	0.0387727	1.36362	0.998375	0.447442	-0.00234648	-0.449788
CTTCGT	406	26	380	10	0.0252525	15	0.0383632	155574	9614	145960	2854	0.0186878	5807	0.0387736	1.35128	0.989416	0.434331	-0.0153513	-0.449683
TCCCTC	249	16	233	6	0.0246914	9	0.0375	155731	9624	146107	2858	0.0186953	5813	0.0387745	1.32073	0.96713	0.401334	-0.0482187	-0.449553
GATATC	664	42	622	18	0.0278638	27	0.0423862	155316	9598	145718	2846	0.018666	5795	0.0387571	1.49276	1.09364	0.577981	0.129134	-0.448847
ATATCT	613	69	544	31	0.0532646	46	0.0811287	155367	9571	145796	2833	0.0185729	5776	0.0386119	2.86787	2.10113	1.51998	1.07117	-0.448812
CTCCAC	234	17	217	6	0.0263158	9	0.04	155746	9623	146123	2858	0.0186934	5813	0.0387707	1.40776	1.03171	0.493398	0.045035	-0.448363
CGCCAA	378	18	360	10	0.0271739	15	0.0413223	155602	9622	145980	2854	0.0186844	5807	0.0387663	1.45437	1.06593	0.54039	0.0921175	-0.448273
TTTCGC	499	32	467	14	0.028866	21	0.0439331	155481	9608	145873	2850	0.0186725	5801	0.038756	1.54591	1.13358	0.628456	0.180887	-0.44757
TGCTTG	947	71	876	30	0.0327154	45	0.0498891	155033	9569	145464	2834	0.0186204	5777	0.0387053	1.75697	1.28895	0.813088	0.366194	-0.446894
CCGCTA	351	26	325	10	0.0293255	15	0.0446429	155629	9614	146015	2854	0.0186811	5807	0.0387593	1.5698	1.1518	0.65058	0.203886	-0.446694
TTCACG	563	49	514	18	0.0330275	27	0.0503731	155417	9591	145826	2846	0.0186536	5795	0.0387309	1.77057	1.30059	0.824214	0.379168	-0.445046
ATCGTC	387	30	357	12	0.032	18	0.0487805	155593	9610	145983	2852	0.0186721	5804	0.0387478	1.71378	1.25892	0.777185	0.332188	-0.444997
CGCACT	386	31	355	12	0.0320856	18	0.048913	155594	9609	145985	2852	0.018672	5804	0.0387476	1.71838	1.26235	0.781047	0.336113	-0.444934
ACTTTT	558	54	504	18	0.0333333	27	0.0508475	155422	9586	145836	2846	0.018653	5795	0.0387296	1.78702	1.31288	0.837558	0.392738	-0.44482
AACGCC	309	21	288	10	0.0334448	15	0.0510204	155671	9619	146052	2854	0.0186759	5807	0.0387485	1.7908	1.31671	0.840602	0.396935	-0.443667
CCTGAT	461	43	418	16	0.0359551	24	0.0549199	155519	9597	145922	2848	0.0186545	5798	0.0387254	1.92742	1.41819	0.946672	0.50405	-0.442621
ACTTTC	393	34	359	14	0.0369393	21	0.0564516	155587	9606	145981	2850	0.0186595	5801	0.0387286	1.97965	1.45762	0.985245	0.543616	-0.441629
CTAAAA	573	52	521	22	0.0399274	33	0.0611111	155407	9588	145819	2842	0.0186281	5789	0.0386919	2.14339	1.57943	1.0999	0.659404	-0.440492
TTTCCT	478	50	428	22	0.0482456	33	0.0741573	155502	9590	145912	2842	0.0186165	5789	0.0386673	2.59155	1.91783	1.37381	0.939474	-0.434339
GGCGGA	1383	48	1335	17	0.0124451	26	0.0191599	154597	9592	145005	2847	0.0187611	5796	0.0389514	0.663345	0.491893	-0.592169	-1.02358	-0.431414
TTACGG	983	56	927	25	0.026096	38	0.0402116	154997	9584	145413	2839	0.0186582	5784	0.0387634	1.39863	1.03736	0.484018	0.0529189	-0.431099
AAAATA	824	66	758	27	0.033877	41	0.0523627	155156	9574	145582	2837	0.0186254	5781	0.0387013	1.81886	1.353	0.863038	0.436159	-0.426878
GTGGCG	1110	37	1073	15	0.0136986	23	0.0211592	154870	9603	145267	2849	0.0187408	5799	0.0389009	0.730951	0.543924	-0.452153	-0.878523	-0.426369
TTGAAA	814	66	748	29	0.0369427	44	0.0571429	155166	9574	145592	2835	0.0186108	5778	0.0386778	1.98501	1.47741	0.989149	0.563067	-0.426082
AGTACA	791	43	748	19	0.0246114	29	0.0380577	155189	9597	145592	2845	0.0186748	5793	0.0387761	1.31789	0.981473	0.398231	-0.0269791	-0.42521
TGGCGG	1242	37	1205	13	0.0105777	20	0.0163666	154738	9603	145135	2851	0.0187705	5802	0.0389563	0.563527	0.420127	-0.827443	-1.2511	-0.423659
CAAGTA	761	41	720	17	0.0228495	26	0.0353741	155219	9599	145620	2847	0.0186845	5796	0.0387892	1.22291	0.911959	0.290316	-0.13296	-0.423275
TTGCAG	851	31	820	15	0.0179426	23	0.0277778	155129	9609	145520	2849	0.018709	5799	0.0388335	0.959037	0.715305	-0.0603415	-0.483369	-0.423027
TCAAAT	682	49	633	21	0.03177	32	0.0492308	155298	9591	145707	2843	0.0186481	5790	0.038727	1.70366	1.27123	0.768637	0.34622	-0.422417
CTGTTT	729	78	651	31	0.0444126	47	0.068915	155251	9562	145689	2833	0.018587	5775	0.038635	2.38944	1.78375	1.25667	0.83491	-0.421762
CGGAGA	756	39	717	15	0.0202429	23	0.0313779	155224	9601	145623	2849	0.0186973	5799	0.0388088	1.08267	0.808526	0.114588	-0.306634	-0.421221
GGAGAC	898	29	869	13	0.0146893	20	0.022779	155082	9611	145471	2851	0.0187281	5802	0.0388666	0.784343	0.586083	-0.350444	-0.770822	-0.420379
GAATCT	623	53	570	21	0.0348837	32	0.0541455	155357	9587	145770	2843	0.0186409	5790	0.0387117	1.87135	1.39868	0.904082	0.48407	-0.420011
GCCATA	614	35	579	15	0.0250417	23	0.0389171	155366	9605	145761	2849	0.0186799	5799	0.0387719	1.34057	1.00374	0.422849	0.00539159	-0.417457
GAAAAC	628	30	598	13	0.0211382	20	0.0328947	155352	9610	145742	2851	0.018695	5802	0.0387964	1.13069	0.847881	0.177204	-0.238066	-0.41527
ACTAAA	583	99	484	42	0.077634	63	0.121154	155397	9541	145856	2822	0.0184958	5759	0.0384862	4.19738	3.14798	2.06949	1.65443	-0.415063
TGAGAT	1044	68	976	28	0.0275591	43	0.042957	154936	9572	145364	2836	0.0186456	5779	0.0387444	1.47804	1.10873	0.563689	0.148907	-0.414783
AAGAGA	831	35	796	11	0.0134146	17	0.0208845	155149	9605	145544	2853	0.0187333	5805	0.03887	0.716087	0.537292	-0.481794	-0.896223	-0.414429
TCCTTT	510	48	462	21	0.0429448	32	0.0669456	155470	9592	145878	2843	0.0186271	5790	0.0386825	2.3055	1.73064	1.20508	0.791307	-0.413772
GTCACT	560	45	515	13	0.023766	20	0.037037	155420	9595	145825	2851	0.0186866	5802	0.0387788	1.27182	0.955086	0.346893	-0.0662979	-0.413191
CCTATT	489	50	439	19	0.0404255	29	0.0630435	155491	9590	145901	2845	0.0186379	5793	0.0386979	2.169	1.62912	1.11703	0.704091	-0.412936
GCATCT	552	38	514	13	0.0241187	20	0.037594	155428	9602	145826	2851	0.0186856	5802	0.0387767	1.29076	0.9695	0.368224	-0.0446876	-0.412911
TAAACT	582	79	503	31	0.0562613	47	0.0878505	155398	9561	145837	2833	0.0185691	5775	0.038597	3.02983	2.2761	1.59924	1.18656	-0.412676
GATCGA	703	32	671	11	0.015896	17	0.0247813	155277	9608	145669	2853	0.0187175	5805	0.0388367	0.849255	0.638091	-0.23573	-0.648167	-0.412436
CATTTC	478	32	446	15	0.0323974	23	0.0505495	155502	9608	145894	2849	0.0186632	5799	0.0387367	1.73589	1.30495	0.795679	0.383994	-0.411684
AACCTG	448	40	408	17	0.0394432	26	0.0616114	155532	9600	145932	2847	0.0186462	5796	0.0387081	2.11534	1.59169	1.08089	0.67056	-0.410331
GCGCTC	599	28	571	11	0.0187075	17	0.0292096	155381	9612	145769	2853	0.0187048	5805	0.0388097	1.00015	0.752637	0.000209823	-0.409974	-0.410183
TGTGTT	1178	125	1053	45	0.0397176	69	0.0622182	154802	9515	145287	2819	0.0185481	5753	0.038598	2.14132	1.61195	1.0985	0.688809	-0.409694
GCATTG	876	55	821	24	0.028169	37	0.0441001	155104	9585	145519	2840	0.0186518	5785	0.0387426	1.51026	1.13829	0.594793	0.186863	-0.40793
CTGGGC	951	24	927	9	0.00955414	14	0.0149413	155029	9616	145413	2855	0.0187614	5808	0.0389221	0.509244	0.383877	-0.973571	-1.38128	-0.407714
CTTAGT	927	59	868	22	0.0243094	34	0.0380739	155053	9581	145472	2842	0.0186714	5788	0.0387767	1.30196	0.981877	0.38068	-0.0263863	-0.407066
GTCCAG	805	25	780	9	0.0113065	14	0.0176991	155175	9615	145560	2855	0.0187434	5808	0.0388841	0.603226	0.455176	-0.729229	-1.1355	-0.406274
TAACGG	1056	129	927	51	0.0507463	78	0.0797546	154924	9511	145413	2813	0.0184931	5744	0.0385038	2.74407	2.07134	1.45632	1.05057	-0.405751
GACCAT	461	24	437	11	0.0244444	17	0.0382883	155519	9616	145903	2853	0.0186879	5805	0.0387739	1.30804	0.987475	0.387406	-0.0181838	-0.405589
GGGCCC	676	24	652	9	0.0134933	14	0.021148	155304	9616	145688	2855	0.0187276	5808	0.0388505	0.720502	0.544343	-0.472926	-0.877411	-0.404485
TAAGAC	640	28	612	9	0.0142631	14	0.0223642	155340	9612	145728	2855	0.0187232	5808	0.0388412	0.761788	0.575786	-0.392538	-0.796395	-0.403857
CTGAGT	788	68	720	22	0.0287206	34	0.0450928	155192	9572	145620	2842	0.0186544	5788	0.0387406	1.53962	1.16397	0.62257	0.219052	-0.403518
CTAACC	382	87	295	39	0.113703	58	0.179012	155598	9553	146045	2825	0.0184915	5764	0.0384692	6.14892	4.65339	2.62033	2.21828	-0.40205
GGACCT	551	26	525	9	0.0166052	14	0.0260708	155429	9614	145815	2855	0.0187122	5808	0.0388181	0.887396	0.671614	-0.172349	-0.574296	-0.401946
TTTTGC	739	52	687	22	0.0306834	34	0.048227	155241	9588	145653	2842	0.0186484	5788	0.0387279	1.64536	1.24528	0.718405	0.316467	-0.401939
AGTCGC	538	19	519	9	0.0170132	14	0.0267176	155442	9621	145821	2855	0.0187106	5808	0.0388147	0.909281	0.688336	-0.137201	-0.538815	-0.401614
CCTCTT	324	37	287	15	0.0485437	23	0.076412	155656	9603	146053	2849	0.0186444	5799	0.0386969	2.60366	1.97463	1.38054	0.981581	-0.398958
ACCGCG	345	20	325	11	0.0329341	17	0.0518293	155635	9620	146015	2853	0.0186737	5805	0.0387439	1.76367	1.33774	0.818578	0.419797	-0.398781
CTGCGT	442	21	421	9	0.0207852	14	0.0327103	155538	9619	145919	2855	0.0186989	5808	0.0387898	1.11158	0.84327	0.152607	-0.245934	-0.398541
AACCCG	338	25	313	11	0.0336391	17	0.0529595	155642	9615	146027	2853	0.0186728	5805	0.0387421	1.8015	1.36698	0.849202	0.450987	-0.398215
TCTTCG	425	23	402	9	0.0216346	14	0.0340633	155555	9617	145938	2855	0.0186968	5808	0.0387854	1.15713	0.878249	0.210551	-0.187298	-0.397849
TCGTTG	773	49	724	18	0.0238411	28	0.0375839	155207	9591	145616	2846	0.0186793	5794	0.0387784	1.27633	0.969196	0.352006	-0.0451395	-0.397146
AACCGC	325	25	300	11	0.0350318	17	0.0551948	155655	9615	146040	2853	0.0186712	5805	0.0387387	1.87625	1.4248	0.907851	0.510756	-0.397095
GGAGTG	1717	78	1639	23	0.0135773	36	0.0214158	154263	9562	144701	2841	0.0187621	5786	0.038969	0.723656	0.549561	-0.466624	-0.86365	-0.397026
TACCAC	311	27	284	11	0.0366667	17	0.0578231	155669	9613	146056	2853	0.0186695	5805	0.0387351	1.96399	1.49278	0.973785	0.578004	-0.39578
CTAATC	528	112	416	50	0.104603	75	0.165563	155452	9528	145924	2814	0.0184358	5747	0.0383888	5.67389	4.31279	2.50434	2.10862	-0.395716
CCGGGT	896	36	860	16	0.0181818	25	0.0287026	155084	9604	145480	2848	0.0187078	5797	0.0388312	0.971885	0.739164	-0.0411431	-0.436034	-0.394891
GCTCCC	364	20	344	9	0.0253521	14	0.04	155616	9620	145996	2855	0.0186893	5808	0.0387696	1.3565	1.03174	0.439892	0.0450732	-0.394818
AAAACT	536	58	478	26	0.0509804	40	0.0806452	155444	9582	145862	2838	0.0185969	5782	0.0386337	2.74134	2.08743	1.45488	1.06173	-0.393152
GTACAA	794	47	747	16	0.0205656	25	0.0325098	155186	9593	145593	2848	0.0186953	5797	0.0388047	1.10004	0.837778	0.137557	-0.25536	-0.392917
CTCCAT	332	27	305	9	0.0278638	14	0.0440252	155648	9613	146035	2855	0.0186854	5808	0.0387613	1.4912	1.1358	0.576479	0.18371	-0.392769
TGGGCA	1365	48	1317	14	0.0103627	22	0.0163812	154615	9592	145023	2850	0.018779	5800	0.0389746	0.551823	0.420306	-0.857724	-1.25049	-0.392765
ACCGCT	331	26	305	9	0.0279503	14	0.044164	155649	9614	146035	2855	0.0186853	5808	0.0387611	1.49585	1.13939	0.580961	0.188263	-0.392698
CCGGTA	681	26	655	7	0.0103858	11	0.0164179	155299	9614	145685	2857	0.0187416	5811	0.0388727	0.554157	0.422351	-0.851634	-1.24349	-0.391852
TGTCTA	743	92	651	39	0.0553977	60	0.0878477	155237	9548	145689	2825	0.0185353	5762	0.0385483	2.98877	2.2789	1.57955	1.18834	-0.391213
GGTTCT	1043	78	965	38	0.0378109	59	0.0599593	154937	9562	145375	2826	0.0185785	5763	0.0386327	2.03519	1.55203	1.02517	0.634161	-0.391006
CTGGCT	619	32	587	7	0.0114379	11	0.0180921	155361	9608	145753	2857	0.0187339	5811	0.0388566	0.610545	0.465613	-0.711831	-1.1028	-0.390968
CGGAGC	590	15	575	7	0.0120069	11	0.0189983	155390	9625	145765	2857	0.0187304	5811	0.038849	0.641037	0.489028	-0.641521	-1.03201	-0.39049
GCGCAC	578	22	556	7	0.0122592	11	0.0194004	155402	9618	145784	2857	0.0187289	5811	0.0388459	0.65456	0.499418	-0.611402	-1.00168	-0.390278
TCCTTG	554	22	532	7	0.0127971	11	0.0202578	155426	9618	145808	2857	0.018726	5811	0.0388397	0.683387	0.521575	-0.549225	-0.939052	-0.389827
CAAAGC	507	24	483	7	0.014	11	0.0221774	155473	9616	145857	2857	0.0187202	5811	0.0388275	0.747856	0.571178	-0.419168	-0.807987	-0.388819
CGACAT	475	25	450	7	0.0149573	11	0.0237069	155505	9615	145890	2857	0.0187163	5811	0.0388192	0.799159	0.6107	-0.323446	-0.711463	-0.388017
CAATGT	709	72	637	31	0.0457227	48	0.0726172	155271	9568	145703	2833	0.0185846	5774	0.0386228	2.46025	1.88016	1.2988	0.910858	-0.387945
CACGGC	466	14	452	7	0.0152505	11	0.0241758	155514	9626	145888	2857	0.0187152	5811	0.0388169	0.814877	0.622818	-0.295347	-0.683118	-0.387772
GCTCGC	463	14	449	7	0.0153509	11	0.0243363	155517	9626	145891	2857	0.0187148	5811	0.0388161	0.820254	0.626964	-0.285858	-0.673546	-0.387688
CGCCGG	455	13	442	7	0.015625	11	0.0247748	155525	9627	145898	2857	0.0187138	5811	0.038814	0.834945	0.638295	-0.260247	-0.647705	-0.387458
CAGGCT	784	41	743	14	0.0181818	22	0.0288714	155196	9599	145597	2850	0.0187074	5800	0.038823	0.971904	0.743667	-0.0411138	-0.427271	-0.386157
CTTGAA	571	45	526	16	0.0288288	25	0.0457875	155409	9595	145814	2848	0.0186679	5797	0.0387469	1.5443	1.18171	0.626949	0.240875	-0.386075
TTCGTC	408	23	385	7	0.0174564	11	0.0277078	155572	9617	145955	2857	0.0187081	5811	0.0388018	0.933093	0.714085	-0.0999066	-0.485832	-0.385925
TTCATA	715	71	644	27	0.0392442	42	0.0624071	155265	9569	145696	2837	0.0186121	5780	0.0386661	2.10853	1.614	1.07624	0.690642	-0.385599
AACGAC	399	20	379	7	0.0178571	11	0.0283505	155581	9620	145961	2857	0.0187069	5811	0.0387995	0.954573	0.730693	-0.067073	-0.452663	-0.38559
CTGAAA	558	45	513	16	0.0295203	25	0.0469043	155422	9595	145827	2848	0.0186664	5797	0.0387435	1.58147	1.21064	0.661267	0.275765	-0.385502
ACAACG	391	20	371	7	0.0182292	11	0.0289474	155589	9620	145969	2857	0.018706	5811	0.0387974	0.974511	0.746116	-0.0372501	-0.422529	-0.385278
ACGGCC	381	14	367	7	0.0187166	11	0.0297297	155599	9626	145973	2857	0.0187047	5811	0.0387948	1.00063	0.766332	0.000912435	-0.383958	-0.38487
GACGGA	702	34	668	14	0.0203488	22	0.0323529	155278	9606	145672	2850	0.0186974	5800	0.0388017	1.08833	0.833802	0.122112	-0.262223	-0.384335
TCAAGT	693	38	655	14	0.0206186	22	0.0327869	155287	9602	145685	2850	0.0186962	5800	0.0387994	1.10282	0.845037	0.141195	-0.242914	-0.384109
CAATTC	467	46	421	18	0.0400891	28	0.0637813	155513	9594	145919	2846	0.0186419	5794	0.0386992	2.15049	1.64813	1.10466	0.720832	-0.383831
ATGCCT	511	39	472	16	0.0323232	25	0.0514403	155469	9601	145868	2848	0.0186606	5797	0.0387314	1.73216	1.32813	0.792576	0.409398	-0.383178
CTACCG	333	14	319	7	0.0214724	11	0.0341615	155647	9626	146021	2857	0.0186989	5811	0.0387824	1.14833	0.88085	0.199532	-0.183031	-0.382563
TCATCC	332	19	313	7	0.0215385	11	0.0342679	155648	9621	146027	2857	0.0186987	5811	0.0387821	1.15187	0.8836	0.203974	-0.178534	-0.382508
AATTGT	1031	116	915	45	0.0456389	70	0.0728408	154949	9524	145425	2819	0.0185302	5752	0.0385531	2.46295	1.88936	1.30039	0.917901	-0.382485
GCTTGC	585	34	551	14	0.0245184	22	0.0390764	155395	9606	145789	2850	0.018683	5800	0.0387713	1.31234	1.00787	0.392137	0.0113058	-0.380831
ACGCAC	299	19	280	7	0.0239726	11	0.0381944	155681	9621	146060	2857	0.0186947	5811	0.0387736	1.28232	0.985063	0.358757	-0.021712	-0.380469
GATCGG	1044	22	1022	12	0.0116279	19	0.0185366	154936	9618	145318	2852	0.0187528	5803	0.0389116	0.620063	0.476377	-0.689514	-1.06982	-0.38031
GTAGCA	1014	31	983	12	0.011976	19	0.0190955	154966	9609	145357	2852	0.0187491	5803	0.0389037	0.638753	0.490839	-0.646669	-1.02668	-0.380009
TCCTTC	282	26	256	7	0.0254545	11	0.0405904	155698	9614	146084	2857	0.0186926	5811	0.0387692	1.36174	1.04698	0.445454	0.0662276	-0.379226
AGTCTA	772	57	715	21	0.0279627	33	0.0446549	155208	9583	145625	2843	0.0186591	5789	0.0387434	1.49861	1.15258	0.583622	0.204869	-0.378753
CCTGCC	262	14	248	7	0.027451	11	0.0438247	155718	9626	146092	2857	0.0186902	5811	0.038764	1.46874	1.13055	0.554577	0.177026	-0.377551
AATTGC	720	61	659	21	0.0300429	33	0.0480349	155260	9579	145681	2843	0.0186528	5789	0.0387299	1.61064	1.24025	0.687635	0.310635	-0.376999
CAATTA	705	53	652	21	0.0307018	33	0.0491071	155275	9587	145688	2843	0.0186509	5789	0.038726	1.64612	1.26807	0.719073	0.342629	-0.376444
TATTGC	699	48	651	21	0.0309735	33	0.0495495	155281	9592	145689	2843	0.0186502	5789	0.0387245	1.66076	1.27954	0.731841	0.355626	-0.376215
AACCAT	403	36	367	16	0.0413437	25	0.0661376	155577	9604	145973	2848	0.0186474	5797	0.0387034	2.21713	1.70883	1.14869	0.773008	-0.375683
GTGTCC	704	31	673	12	0.017341	19	0.0277372	155276	9609	145667	2852	0.018711	5803	0.0388231	0.926785	0.714452	-0.109693	-0.48509	-0.375397
CGTCTT	462	35	427	14	0.03125	22	0.05	155518	9605	145913	2850	0.018668	5800	0.0387395	1.67399	1.29067	0.743292	0.368123	-0.375169
CCTAAA	453	44	409	14	0.0318907	22	0.0510441	155527	9596	145931	2850	0.0186669	5800	0.0387372	1.70841	1.3177	0.772655	0.398025	-0.37463
TTATTG	986	90	896	35	0.0368034	55	0.0590763	154994	9550	145444	2829	0.0185917	5767	0.0386458	1.97956	1.52866	0.985182	0.612266	-0.372916
GAAATT	910	76	834	26	0.0294118	41	0.0471807	155070	9564	145506	2838	0.0186426	5781	0.0387235	1.57766	1.2184	0.65779	0.284985	-0.372806
TTTGAA	801	65	736	28	0.0362225	44	0.0581242	155179	9575	145604	2836	0.0186159	5778	0.0386744	1.94578	1.50291	0.960352	0.587758	-0.372594
CCTCCT	212	17	195	7	0.0341463	11	0.0547264	155768	9623	146145	2857	0.0186841	5811	0.0387511	1.82756	1.41225	0.869922	0.497999	-0.371924
TGATCG	713	46	667	19	0.0273775	30	0.0439239	155267	9594	145673	2845	0.0186653	5792	0.038749	1.46676	1.13355	0.552634	0.180848	-0.371787
GAGAAA	966	53	913	17	0.0179136	27	0.028754	155014	9587	145427	2847	0.0187097	5795	0.0388355	0.957449	0.740404	-0.0627322	-0.433615	-0.370883
TCGCGT	524	31	493	12	0.0234375	19	0.0376238	155456	9609	145847	2852	0.0186889	5803	0.0387764	1.25409	0.970276	0.326637	-0.0435336	-0.370171
AAATTG	975	71	904	24	0.0252366	38	0.040555	155005	9569	145436	2840	0.018664	5784	0.0387613	1.35216	1.04627	0.435263	0.0652615	-0.370001
GTCAAG	905	41	864	17	0.0191441	27	0.0307517	155075	9599	145476	2847	0.0187022	5795	0.0388197	1.02363	0.792168	0.0336944	-0.336121	-0.369816
ATATGA	899	86	813	35	0.0405093	55	0.0651659	155081	9554	145527	2829	0.018581	5767	0.0386233	2.18014	1.68722	1.12442	0.754645	-0.369776
CGATTC	484	29	455	12	0.0254237	19	0.0408602	155496	9611	145885	2852	0.018684	5803	0.038766	1.36072	1.05402	0.444373	0.0759046	-0.368468
TGCCGG	718	15	703	5	0.00701262	8	0.0112676	155262	9625	145637	2859	0.0187595	5814	0.0389032	0.373818	0.289632	-1.41959	-1.78771	-0.368113
GCATGT	1003	67	936	31	0.031893	49	0.0513627	154977	9573	145404	2833	0.0186205	5773	0.038692	1.71279	1.32748	0.776347	0.408686	-0.367661
CAGTGA	801	44	757	17	0.0216837	27	0.0348837	155179	9596	145583	2847	0.0186894	5795	0.0387926	1.16021	0.899236	0.214386	-0.153229	-0.367615
CGAGCG	659	16	643	5	0.00764526	8	0.0122888	155321	9624	145697	2859	0.0187522	5814	0.0388878	0.407699	0.316006	-1.29442	-1.66198	-0.367552
CTCGAG	588	14	574	5	0.00857633	8	0.0137931	155392	9626	145766	2859	0.0187435	5814	0.0388694	0.457563	0.354858	-1.12796	-1.49469	-0.366729
ATTGCT	667	64	603	28	0.0438185	44	0.070626	155313	9576	145737	2836	0.0185995	5778	0.0386398	2.35589	1.82781	1.23627	0.870112	-0.366161
AGGATT	1084	76	1008	29	0.0274882	46	0.044316	154896	9564	145332	2835	0.0186438	5776	0.0387339	1.47438	1.14411	0.560111	0.19423	-0.365881
TCCGGG	969	25	944	10	0.0104275	16	0.0167891	155011	9615	145396	2854	0.0187569	5806	0.0389129	0.555929	0.431453	-0.847027	-1.21272	-0.365698
CGGCGA	501	17	484	5	0.0100806	8	0.0162272	155479	9623	145856	2859	0.0187328	5814	0.0388468	0.538128	0.417723	-0.893979	-1.25938	-0.365403
GCCACG	463	12	451	5	0.010917	8	0.0175824	155517	9628	145889	2859	0.0187281	5814	0.0388369	0.582921	0.452725	-0.778627	-1.14329	-0.364668
GGTGGC	1544	57	1487	20	0.0131234	32	0.021164	154436	9583	144853	2844	0.0187609	5790	0.0389516	0.699506	0.543341	-0.515591	-0.880069	-0.364478
CCAAAA	449	18	431	5	0.0112613	8	0.0181406	155531	9622	145909	2859	0.0187264	5814	0.0388333	0.601357	0.46714	-0.733707	-1.09807	-0.364365
GCTCGG	830	25	805	10	0.0121951	16	0.019656	155150	9615	145535	2854	0.0187398	5806	0.0388767	0.65076	0.505599	-0.619803	-0.983934	-0.364131
GGTCGC	807	34	773	10	0.0125471	16	0.0202276	155173	9606	145567	2854	0.018737	5806	0.0388707	0.669641	0.520381	-0.578541	-0.942361	-0.36382
CCTTGC	410	16	394	5	0.0123457	8	0.0199005	155570	9624	145946	2859	0.0187216	5814	0.0388232	0.659434	0.512594	-0.6007	-0.964113	-0.363412
CGGAAA	769	23	746	10	0.0131752	16	0.0212483	155211	9617	145594	2854	0.0187323	5806	0.0388608	0.703342	0.546781	-0.507701	-0.870966	-0.363265
CTCCAG	404	13	391	5	0.0125313	8	0.020202	155576	9627	145949	2859	0.0187209	5814	0.0388216	0.669376	0.520381	-0.579111	-0.94236	-0.363249
TGCACC	360	20	340	5	0.0140845	8	0.0227273	155620	9620	146000	2859	0.0187155	5814	0.0388102	0.752558	0.585601	-0.410125	-0.772011	-0.361886
TCCCAT	373	27	346	12	0.033241	19	0.0536723	155607	9613	145994	2852	0.0186704	5803	0.0387373	1.78041	1.38555	0.832209	0.470455	-0.361754
CCGCAT	356	14	342	5	0.014245	8	0.0229885	155624	9626	145998	2859	0.018715	5814	0.0388092	0.761154	0.592347	-0.39374	-0.755484	-0.361745
ATTGTG	1128	84	1044	34	0.0310786	54	0.0502793	154852	9556	145296	2830	0.0186157	5768	0.0386896	1.66948	1.29956	0.7394	0.37802	-0.36138
CCCAAT	338	20	318	5	0.015015	8	0.0242424	155642	9620	146022	2859	0.0187128	5814	0.0388045	0.802392	0.624732	-0.317621	-0.67869	-0.361069
GAACTA	622	62	560	26	0.0436242	41	0.070568	155358	9578	145780	2838	0.0186074	5781	0.038649	2.34445	1.82587	1.22925	0.868583	-0.360668
CCAGTA	607	30	577	10	0.0167504	16	0.0270728	155373	9610	145763	2854	0.0187124	5806	0.0388187	0.89515	0.697415	-0.159799	-0.519911	-0.360112
TTAAAA	954	98	856	36	0.0392157	57	0.0635452	155026	9542	145484	2828	0.0185811	5765	0.0386236	2.11052	1.64524	1.0776	0.718299	-0.359299
AGTGCT	818	49	769	15	0.01868	24	0.0302267	155162	9591	145571	2849	0.0187049	5798	0.0388179	0.998666	0.778679	-0.00192593	-0.360899	-0.358973
AAATAC	553	38	515	17	0.0317164	27	0.0513308	155427	9602	145825	2847	0.0186591	5795	0.0387283	1.69979	1.32541	0.765353	0.406435	-0.358918
TATCCG	557	30	527	10	0.0182815	16	0.0295749	155423	9610	145813	2854	0.0187063	5806	0.0388058	0.977293	0.762126	-0.0331362	-0.391899	-0.358763
ATTATT	828	91	737	40	0.0507614	63	0.0823529	155152	9549	145603	2824	0.0185389	5759	0.0385493	2.7381	2.1363	1.45317	1.09511	-0.358059
TTATAT	972	103	869	45	0.0485437	71	0.0788013	155008	9537	145471	2819	0.018523	5751	0.0385309	2.62072	2.04515	1.38996	1.03221	-0.357759
TCCCGC	262	14	248	5	0.0194553	8	0.0314961	155718	9626	146092	2859	0.0187035	5814	0.0387848	1.04019	0.812072	0.0568506	-0.300321	-0.357171
TTGCCA	496	22	474	10	0.0205761	16	0.0333333	155484	9618	145866	2854	0.0186988	5806	0.0387899	1.1004	0.859329	0.138025	-0.218717	-0.356742
ACCCGC	254	15	239	5	0.0200803	8	0.0325203	155726	9625	146101	2859	0.0187025	5814	0.0387828	1.07367	0.838525	0.102549	-0.254074	-0.356622
GGCGTT	1289	77	1212	30	0.0238284	48	0.0386785	154691	9563	145128	2834	0.0186623	5774	0.0387733	1.27682	0.997555	0.352558	-0.00353136	-0.356089
CCACAC	245	17	228	5	0.0208333	8	0.0337553	155735	9623	146112	2859	0.0187014	5814	0.0387804	1.114	0.87042	0.155745	-0.200216	-0.355961
ACCCCA	243	13	230	5	0.0210084	8	0.0340426	155737	9627	146110	2859	0.0187012	5814	0.0387799	1.12337	0.87784	0.167837	-0.18797	-0.355807
CTATTC	496	44	452	17	0.0354906	27	0.0575693	155484	9596	145888	2847	0.0186521	5795	0.0387136	1.90277	1.48706	0.928099	0.572459	-0.35564
TTTTCC	489	41	448	17	0.0360169	27	0.0584416	155491	9599	145892	2847	0.0186512	5795	0.0387118	1.93108	1.50966	0.949404	0.594222	-0.355183
TCATCA	429	25	404	10	0.0238663	16	0.0387409	155551	9615	145936	2854	0.0186906	5806	0.0387726	1.27692	0.999183	0.352664	-0.00117852	-0.353843
TGACGA	625	45	580	15	0.0245902	24	0.0399334	155355	9595	145760	2849	0.0186812	5798	0.0387678	1.3163	1.03007	0.396492	0.0427376	-0.353754
TGAAAC	619	43	576	15	0.0248344	24	0.0403361	155361	9597	145764	2849	0.0186805	5798	0.0387663	1.32943	1.0405	0.410809	0.0572708	-0.353538
AATCAC	454	44	410	17	0.0389016	27	0.0632319	155526	9596	145930	2847	0.018647	5795	0.0387027	2.08622	1.63378	1.06089	0.708216	-0.352673
GACTCT	404	29	375	10	0.0253807	16	0.0412371	155576	9611	145965	2854	0.0186875	5806	0.0387661	1.35816	1.06374	0.441655	0.0891474	-0.352508
CGTTGT	766	63	703	27	0.0365359	43	0.0594744	155214	9577	145637	2837	0.0186183	5779	0.0386723	1.96236	1.53791	0.972592	0.620967	-0.351625
ACCCAG	387	24	363	10	0.0265252	16	0.0431267	155593	9616	145977	2854	0.0186855	5806	0.0387617	1.41956	1.11261	0.505447	0.153949	-0.351498
ACGAAC	387	22	365	10	0.0265252	16	0.0431267	155593	9618	145975	2854	0.0186855	5806	0.0387617	1.41956	1.11261	0.505447	0.153949	-0.351498
CGAACT	381	23	358	10	0.0269542	16	0.0438356	155599	9617	145982	2854	0.0186847	5806	0.0387602	1.44258	1.13095	0.528649	0.177529	-0.35112
CCCCTC	184	13	171	5	0.027933	8	0.0454545	155796	9627	146169	2859	0.018694	5814	0.0387647	1.49422	1.17258	0.579395	0.229683	-0.349713
AAAGGA	992	33	959	13	0.0132789	21	0.0216272	154988	9607	145381	2851	0.0187397	5801	0.0388841	0.708595	0.556196	-0.496966	-0.846334	-0.349368
AACCTT	412	50	362	17	0.043038	27	0.0701299	155568	9590	145978	2847	0.0186418	5795	0.0386919	2.30868	1.81252	1.20707	0.857998	-0.349068
CGCGGA	944	39	905	18	0.0194384	29	0.031694	155036	9601	145435	2846	0.0187003	5793	0.0388159	1.03947	0.816521	0.0558507	-0.292438	-0.348289
GCATGA	888	31	857	13	0.0148571	21	0.0242215	155092	9609	145483	2851	0.0187269	5801	0.038857	0.793359	0.623349	-0.333954	-0.681889	-0.347935
CAGAGT	868	40	828	13	0.0152047	21	0.0247934	155112	9600	145512	2851	0.0187244	5801	0.0388518	0.812024	0.638153	-0.300406	-0.648026	-0.347619
GTCTGA	780	68	712	25	0.0331126	40	0.0540541	155200	9572	145628	2839	0.0186334	5782	0.0386968	1.77706	1.39686	0.82949	0.482188	-0.347302
ATCTTA	671	73	598	27	0.0419255	43	0.0684713	155309	9567	145742	2837	0.0186067	5779	0.0386478	2.25325	1.77168	1.172	0.825115	-0.34689
TCTGAT	655	104	551	42	0.0685155	66	0.112054	155325	9536	145789	2822	0.0185046	5756	0.0384839	3.70263	2.91172	1.88855	1.54187	-0.346679
GCTGAT	806	58	748	18	0.0228426	29	0.037323	155174	9582	145592	2846	0.0186834	5793	0.03878	1.22262	0.962429	0.289975	-0.0552476	-0.345222
TCGGTC	714	37	677	13	0.0185449	21	0.030303	155266	9603	145663	2851	0.0187055	5801	0.0388118	0.991416	0.780769	-0.0124379	-0.357032	-0.344594
TACCTC	294	24	270	10	0.0352113	16	0.057554	155686	9616	146070	2854	0.0186741	5806	0.0387377	1.88557	1.48574	0.914998	0.571178	-0.34382
GAGTCG	816	29	787	8	0.00990099	13	0.0161893	155164	9611	145553	2856	0.0187515	5809	0.0388939	0.528011	0.416242	-0.92136	-1.2645	-0.343145
TATGAG	1199	68	1131	26	0.0221654	42	0.0363008	154781	9572	145209	2838	0.0186781	5780	0.0387917	1.18671	0.935788	0.246964	-0.095747	-0.342711
CCGAGG	770	17	753	8	0.0104987	13	0.0171731	155210	9623	145587	2856	0.0187458	5809	0.0388819	0.560055	0.441672	-0.83636	-1.17895	-0.342594
CACTAG	631	40	591	13	0.0210356	21	0.0344262	155349	9600	145749	2851	0.0186953	5801	0.0387902	1.12518	0.887498	0.170155	-0.172185	-0.34234
CCTGTG	599	30	569	13	0.0221843	21	0.0363322	155381	9610	145771	2851	0.0186914	5801	0.0387819	1.18687	0.936833	0.247164	-0.0941364	-0.3413
TGTGAT	1097	94	1003	38	0.0358829	61	0.0588803	154883	9546	145337	2826	0.0185851	5761	0.0386328	1.93073	1.5241	0.949148	0.607959	-0.341189
GCTGTC	587	29	558	13	0.0226481	21	0.0371025	155393	9611	145782	2851	0.0186899	5801	0.0387788	1.21178	0.956772	0.277127	-0.0637532	-0.340881
GCACGT	633	21	612	8	0.0128	13	0.0209677	155347	9619	145728	2856	0.018729	5809	0.0388463	0.683433	0.539761	-0.549128	-0.889606	-0.340478
AAAAAA	575	35	540	13	0.0231317	21	0.0379061	155405	9605	145800	2851	0.0186885	5801	0.0387757	1.23775	0.977575	0.307722	-0.0327214	-0.340443
AATATC	575	56	519	27	0.0492701	43	0.0808271	155405	9584	145821	2837	0.018595	5779	0.038623	2.64964	2.09272	1.4058	1.06538	-0.340418
CCGTGT	573	38	535	13	0.0232143	21	0.0380435	155407	9602	145805	2851	0.0186882	5801	0.0387752	1.24219	0.98113	0.312884	-0.0274844	-0.340368
AACAGA	654	53	601	18	0.0283019	29	0.0464	155326	9587	145739	2846	0.0186647	5793	0.0387406	1.51633	1.19771	0.600583	0.260278	-0.340305
AACGGC	548	41	507	13	0.0242991	21	0.0398482	155432	9599	145833	2851	0.0186852	5801	0.0387687	1.30045	1.02784	0.379008	0.0396219	-0.339386
TGGAGA	1057	35	1022	16	0.0153698	26	0.0252182	154923	9605	145318	2848	0.0187276	5796	0.0388662	0.820705	0.648847	-0.285064	-0.624049	-0.338985
TGCCTG	530	36	494	13	0.0251451	21	0.0412574	155450	9604	145846	2851	0.018683	5801	0.038764	1.34588	1.06432	0.428553	0.0899328	-0.33862
GCTCGA	546	21	525	8	0.0148699	13	0.0243902	155434	9619	145815	2856	0.0187183	5809	0.0388237	0.794404	0.62823	-0.332055	-0.670634	-0.338579
GATTAA	1009	152	857	56	0.0587618	89	0.0967391	154971	9488	145483	2808	0.0184539	5733	0.0384151	3.18425	2.51825	1.67095	1.33242	-0.338529
ATCTCG	518	33	485	13	0.0257426	21	0.0422535	155462	9607	145855	2851	0.0186815	5801	0.0387609	1.37797	1.09011	0.462547	0.124468	-0.338079
GGGCTC	988	39	949	16	0.0164609	26	0.027027	154992	9601	145391	2848	0.0187191	5796	0.0388482	0.879364	0.695708	-0.185468	-0.523446	-0.337978
GCGGAT	974	52	922	16	0.0167015	26	0.0274262	155006	9588	145418	2848	0.0187174	5796	0.0388446	0.892297	0.706049	-0.164405	-0.502161	-0.337756
TTTCAC	474	58	416	20	0.0440529	32	0.0723982	155506	9582	145924	2844	0.0186294	5790	0.0386732	2.3647	1.87205	1.24166	0.904619	-0.337037
AATCGG	899	47	852	16	0.01812	26	0.0297824	155081	9593	145488	2848	0.0187082	5796	0.0388251	0.968564	0.767091	-0.0460815	-0.38253	-0.336449
GAACCA	466	20	446	8	0.0174672	13	0.0286976	155514	9620	145894	2856	0.0187085	5809	0.038803	0.933654	0.739571	-0.0990404	-0.435239	-0.336198
CGCGTA	876	47	829	16	0.0186047	26	0.0305882	155104	9593	145511	2848	0.0187053	5796	0.0388191	0.994617	0.787969	-0.00778672	-0.343789	-0.336003
ACGTCA	457	24	433	8	0.0178174	13	0.0292793	155523	9616	145907	2856	0.0187074	5809	0.0388006	0.952425	0.754608	-0.0703232	-0.406201	-0.335877
GTTTAA	1246	157	1089	60	0.0505902	96	0.0834783	154734	9483	145251	2804	0.0184559	5726	0.0384275	2.74115	2.17236	1.45478	1.11926	-0.335516
ATACAC	438	26	412	8	0.0186047	13	0.0305882	155542	9614	145928	2856	0.0187051	5809	0.0387957	0.994632	0.788443	-0.00776485	-0.342921	-0.335156
GCCCTG	438	21	417	8	0.0186047	13	0.0305882	155542	9619	145923	2856	0.0187051	5809	0.0387957	0.994632	0.788443	-0.00776485	-0.342921	-0.335156
TGTACG	816	38	778	16	0.02	26	0.0329114	155164	9602	145562	2848	0.018698	5796	0.0388035	1.06963	0.848155	0.0971184	-0.237599	-0.334718
ATTCCT	452	34	418	13	0.0296128	21	0.0487239	155528	9606	145922	2851	0.0186734	5801	0.0387438	1.58582	1.25759	0.665233	0.330662	-0.334571
AAATAA	815	98	717	33	0.0421995	53	0.0695538	155165	9542	145623	2831	0.0185842	5769	0.0386155	2.27072	1.80119	1.18315	0.84895	-0.334202
AGGAGT	1239	55	1184	19	0.0155738	31	0.0256623	154741	9585	145156	2845	0.0187299	5791	0.0388788	0.831492	0.660057	-0.266227	-0.599337	-0.33311
CAGATA	747	36	711	16	0.0218878	26	0.036061	155233	9604	145629	2848	0.0186895	5796	0.0387856	1.17113	0.929754	0.2279	-0.10508	-0.33298
CGGGCG	1059	33	1026	11	0.0104962	18	0.0172911	154921	9607	145314	2853	0.0187613	5804	0.0389225	0.559458	0.444244	-0.837898	-1.17058	-0.332678
TCCCTA	406	31	375	13	0.0330789	21	0.0545455	155574	9609	145965	2851	0.0186678	5801	0.0387319	1.77198	1.40828	0.82536	0.493935	-0.331425
ATCTGT	714	66	648	21	0.030303	34	0.05	155266	9574	145692	2843	0.018652	5788	0.0387214	1.62465	1.29128	0.700129	0.368796	-0.331332
CTACTA	402	35	367	13	0.033419	21	0.0551181	155578	9605	145973	2851	0.0186673	5801	0.0387309	1.79024	1.4231	0.840157	0.509041	-0.331116
TCGGGC	911	32	879	11	0.0122222	18	0.0201568	155069	9608	145461	2853	0.0187431	5804	0.0388839	0.652092	0.518384	-0.616853	-0.947907	-0.331054
TTAGTC	872	33	839	11	0.0127758	18	0.0210773	155108	9607	145501	2853	0.0187383	5804	0.0388737	0.681804	0.542199	-0.552572	-0.883106	-0.330534
GGCTTA	1255	103	1152	37	0.0303777	60	0.0502092	154725	9537	145188	2827	0.0186112	5762	0.0386807	1.63223	1.29804	0.706842	0.376336	-0.330506
TGGCGC	1585	60	1525	22	0.0140755	36	0.0232408	154395	9580	144815	2842	0.0187525	5786	0.0389344	0.750592	0.596922	-0.413898	-0.744385	-0.330487
CCGACA	343	20	323	8	0.0238806	13	0.0393939	155637	9620	146017	2856	0.0186934	5809	0.0387711	1.27749	1.01606	0.353308	0.0229911	-0.330317
TCTCCA	338	21	317	8	0.0242424	13	0.04	155642	9619	146023	2856	0.0186928	5809	0.0387698	1.29688	1.03173	0.37505	0.0450656	-0.329985
TTTATT	983	123	860	48	0.0513369	77	0.084989	154997	9517	145480	2816	0.0185043	5745	0.0384919	2.77433	2.20797	1.47214	1.14272	-0.329418
TATGGC	983	52	931	19	0.0197095	31	0.032563	154997	9588	145409	2845	0.0186984	5791	0.0388121	1.05408	0.838991	0.075979	-0.253272	-0.329251
GCTGAG	941	52	889	19	0.0206074	31	0.0340659	155039	9588	145451	2845	0.0186932	5791	0.0388012	1.1024	0.877961	0.140644	-0.187771	-0.328415
ATACAG	737	28	709	11	0.0151515	18	0.0250348	155243	9612	145631	2853	0.0187217	5804	0.0388386	0.809302	0.644585	-0.305249	-0.633558	-0.328308
TATCAA	599	46	553	16	0.0274443	26	0.0453752	155381	9594	145787	2848	0.0186714	5796	0.0387472	1.46986	1.17106	0.555676	0.227812	-0.327864
TTCTGG	887	46	841	19	0.0218894	31	0.036215	155093	9594	145499	2845	0.0186866	5791	0.0387872	1.17139	0.933684	0.228227	-0.0989935	-0.327221
GTAACC	609	81	528	28	0.0481928	45	0.0797872	155371	9559	145812	2836	0.0185925	5777	0.0386179	2.59206	2.06607	1.3741	1.04689	-0.32721
CTAGTT	833	55	778	24	0.0296663	39	0.0491184	155147	9585	145562	2840	0.0186465	5783	0.0387175	1.59098	1.26864	0.669914	0.343278	-0.326637
ATCGGG	1227	32	1195	14	0.0115416	23	0.019103	154753	9608	145145	2850	0.018762	5799	0.0389315	0.615161	0.490682	-0.700964	-1.02714	-0.326175
ATAAAC	550	50	500	16	0.0299625	26	0.0496183	155430	9590	145840	2848	0.0186654	5796	0.0387345	1.60525	1.28098	0.682796	0.357253	-0.325543
TATTAT	893	99	794	34	0.0395809	55	0.0656325	155087	9541	145546	2830	0.018587	5767	0.0386218	2.12949	1.69937	1.09051	0.764996	-0.325515
AGATTA	1041	83	958	27	0.0266272	44	0.0441324	154939	9557	145382	2837	0.018652	5778	0.0387367	1.42758	1.13929	0.513575	0.188138	-0.325436
CAACGG	604	31	573	11	0.0185497	18	0.0307167	155376	9609	145767	2853	0.0187054	5804	0.0388041	0.99168	0.791585	-0.0120534	-0.337183	-0.32513
CGGGAA	1090	37	1053	14	0.0130112	23	0.0215558	154890	9603	145287	2850	0.0187451	5799	0.0388957	0.694111	0.554194	-0.526762	-0.851537	-0.324775
AGTGGA	1087	33	1054	14	0.0130475	23	0.0216165	154893	9607	145286	2850	0.0187447	5799	0.0388949	0.696065	0.555768	-0.522706	-0.847446	-0.32474
ACTACT	334	30	304	13	0.0404984	21	0.0670927	155646	9610	146036	2851	0.018659	5801	0.0387133	2.17045	1.73306	1.118	0.793324	-0.324672
ACTATA	576	55	521	21	0.0378378	34	0.0627306	155404	9585	145819	2843	0.0186352	5788	0.0386857	2.03045	1.62155	1.0218	0.69737	-0.324432
CGAGTC	554	28	526	11	0.0202578	18	0.0335821	155426	9612	145814	2853	0.0186992	5804	0.0387911	1.08335	0.865717	0.115499	-0.208033	-0.323533
CTGATT	643	93	550	33	0.0540984	53	0.0898305	155337	9547	145790	2831	0.0185632	5769	0.0385711	2.91428	2.32896	1.54314	1.21969	-0.323453
TGGGAC	964	40	924	14	0.0147368	23	0.0244421	155016	9600	145416	2850	0.0187295	5799	0.0388629	0.786823	0.628932	-0.345888	-0.669025	-0.323137
CACGAT	540	32	508	11	0.020794	18	0.0344828	155440	9608	145832	2853	0.0186975	5804	0.0387875	1.11212	0.889018	0.153316	-0.169715	-0.323031
CTTGCA	528	30	498	11	0.0212766	18	0.0352941	155452	9610	145842	2853	0.0186961	5804	0.0387843	1.13803	0.910009	0.186533	-0.136047	-0.32258
TTATCC	496	42	454	16	0.0333333	26	0.0553191	155484	9598	145886	2848	0.0186588	5796	0.0387205	1.78647	1.42868	0.837112	0.51468	-0.322432
CGAGAG	909	38	871	14	0.0156425	23	0.0259594	155071	9602	145469	2850	0.0187228	5799	0.0388485	0.835477	0.66822	-0.259327	-0.581605	-0.322278
CGGTTA	982	58	924	22	0.0229167	36	0.038055	154998	9582	145416	2842	0.0186782	5786	0.038777	1.22692	0.981379	0.295042	-0.0271179	-0.32216
TCTTAG	886	61	825	14	0.016055	23	0.0266512	155094	9579	145515	2850	0.0187199	5799	0.0388426	0.857644	0.686134	-0.22155	-0.543437	-0.321887
CTCTGT	497	28	469	11	0.0226337	18	0.0375783	155483	9612	145871	2853	0.0186923	5804	0.0387763	1.21086	0.969104	0.276034	-0.0452763	-0.32131
ATGTTC	700	64	636	24	0.035503	39	0.0590015	155280	9576	145704	2840	0.0186303	5783	0.0386831	1.90566	1.52525	0.93029	0.60905	-0.321239
TCGGGT	1288	44	1244	17	0.0133753	28	0.0222222	154692	9596	145096	2847	0.0187494	5794	0.0389125	0.713373	0.571081	-0.487272	-0.808232	-0.32096
AAATTA	877	84	793	27	0.0317647	44	0.0528211	155103	9556	145547	2837	0.0186319	5778	0.0386941	1.70486	1.36509	0.769652	0.449001	-0.320652
AACTAA	616	132	484	58	0.103943	91	0.173333	155364	9508	145856	2806	0.018393	5731	0.0383004	5.65121	4.52563	2.49856	2.17812	-0.32044
ATAACG	756	107	649	43	0.0603086	69	0.100437	155224	9533	145691	2821	0.0185101	5753	0.0384891	3.25814	2.60949	1.70405	1.38377	-0.320282
ACTTGG	801	32	769	14	0.0177891	23	0.029563	155179	9608	145571	2850	0.0187095	5799	0.0388205	0.950804	0.761531	-0.07278	-0.393025	-0.320245
CGCGTC	465	31	434	11	0.0242291	18	0.0402685	155515	9609	145906	2853	0.0186883	5804	0.038768	1.29648	1.0387	0.374601	0.0547829	-0.319818
GTGGAT	1175	47	1128	17	0.0146805	28	0.0244115	154805	9593	145212	2847	0.0187354	5794	0.038883	0.783568	0.627819	-0.35187	-0.671579	-0.319709
TTAGGC	1156	54	1102	17	0.0149254	28	0.0248227	154824	9586	145238	2847	0.0187331	5794	0.0388781	0.796738	0.638475	-0.327822	-0.647297	-0.319475
CACAAT	504	49	455	21	0.0434783	34	0.0723404	155476	9591	145885	2843	0.0186264	5788	0.0386671	2.33423	1.87085	1.22295	0.903696	-0.319251
GACAAG	740	28	712	14	0.0192837	23	0.0320781	155240	9612	145628	2850	0.018702	5799	0.0388046	1.03111	0.826657	0.0441917	-0.274639	-0.318831
TATTTC	696	66	630	29	0.0434783	47	0.0724191	155284	9574	145710	2835	0.0185964	5775	0.0386264	2.338	1.87486	1.22527	0.906782	-0.31849
AAGTGG	1440	56	1384	20	0.0140845	33	0.0234542	154540	9584	144956	2844	0.018748	5789	0.0389174	0.751253	0.602665	-0.412629	-0.730571	-0.317942
ACGGAT	660	42	618	14	0.0216718	23	0.0361068	155320	9598	145722	2850	0.0186922	5799	0.0387838	1.1594	0.930974	0.213384	-0.103187	-0.316572
GCTATG	943	53	890	17	0.0183585	28	0.0306011	155037	9587	145450	2847	0.0187069	5794	0.0388226	0.981379	0.788229	-0.0271183	-0.343313	-0.316195
ACTGTA	635	41	594	14	0.0225443	23	0.0375817	155345	9599	145746	2850	0.0186891	5799	0.0387774	1.20628	0.969166	0.270562	-0.0451845	-0.315746
TCTCGC	393	22	371	11	0.0287958	18	0.048	155587	9618	145969	2853	0.0186795	5804	0.0387494	1.54157	1.23873	0.6244	0.308861	-0.31554
GAGCGT	904	44	860	17	0.0191657	28	0.0319635	155076	9596	145480	2847	0.0187021	5794	0.0388124	1.02479	0.823537	0.0353295	-0.280095	-0.315425
GCGCTA	873	46	827	17	0.0198598	28	0.0331361	155107	9594	145513	2847	0.0186983	5794	0.0388044	1.06212	0.853926	0.0869465	-0.227816	-0.314763
GAAGTT	869	52	817	17	0.0199531	28	0.0332937	155111	9588	145523	2847	0.0186978	5794	0.0388034	1.06713	0.858011	0.0937418	-0.220932	-0.314674
GGTCCT	823	45	778	17	0.0210918	28	0.0352201	155157	9595	145562	2847	0.0186921	5794	0.0387914	1.12838	0.907936	0.174251	-0.139337	-0.313588
TTCTAC	365	24	341	11	0.0310734	18	0.0518732	155615	9616	145999	2853	0.0186761	5804	0.0387421	1.66381	1.33893	0.734488	0.421085	-0.313403
TGGTTC	850	62	788	25	0.030303	41	0.0506799	155130	9578	145552	2839	0.0186419	5781	0.038708	1.62553	1.30929	0.70091	0.388781	-0.312129
TAGGTT	1496	78	1418	26	0.0176871	43	0.0295939	154484	9562	144922	2838	0.0187146	5779	0.0388622	0.945093	0.76151	-0.0814717	-0.393065	-0.311593
TTCACC	320	32	288	11	0.0355987	18	0.0596026	155660	9608	146052	2853	0.0186706	5804	0.0387305	1.90667	1.53891	0.931056	0.621906	-0.30915
CAATCT	482	49	433	14	0.0299145	23	0.0501089	155498	9591	145907	2850	0.0186704	5799	0.0387377	1.60224	1.29354	0.680093	0.371328	-0.308765
GAGGAC	806	26	780	6	0.0075	10	0.0125628	155174	9614	145560	2858	0.0187636	5812	0.0389122	0.39971	0.32285	-1.32298	-1.63106	-0.308086
CACGCA	371	10	361	3	0.00815217	5	0.0136612	155609	9630	145979	2861	0.0187302	5817	0.0388338	0.435242	0.351786	-1.20011	-1.50723	-0.307121
AGATCA	711	26	685	6	0.00851064	10	0.0142653	155269	9614	145655	2858	0.0187519	5812	0.0388874	0.453854	0.366837	-1.1397	-1.44679	-0.307091
AAGAAG	704	21	683	6	0.00859599	10	0.0144092	155276	9619	145657	2858	0.0187511	5812	0.0388856	0.458427	0.370554	-1.12524	-1.43224	-0.307007
TCGTCC	365	12	353	3	0.00828729	5	0.0138889	155615	9628	145987	2861	0.0187295	5817	0.0388323	0.442474	0.357663	-1.17634	-1.48333	-0.306989
TACCGG	679	21	658	6	0.0089153	10	0.0149477	155301	9619	145682	2858	0.018748	5812	0.0388791	0.475534	0.384466	-1.07238	-1.37907	-0.306693
TCGCGC	331	10	321	3	0.00914634	5	0.0153374	155649	9630	146019	2861	0.0187253	5817	0.0388235	0.488449	0.395055	-1.03372	-1.33987	-0.306152
AACCAC	294	30	264	11	0.0388693	18	0.0652174	155686	9610	146076	2853	0.0186674	5804	0.0387238	2.0822	1.68417	1.05811	0.752036	-0.30607
CATGAT	704	67	637	25	0.0368189	41	0.0618401	155276	9573	145703	2839	0.0186241	5781	0.0386702	1.97695	1.59917	0.983275	0.677321	-0.305954
GGCACC	612	23	589	6	0.00990099	10	0.0166113	155368	9617	145751	2858	0.0187398	5812	0.0388617	0.528341	0.427446	-0.920457	-1.22618	-0.305727
TCTATC	436	42	394	14	0.0331754	23	0.0556901	155544	9598	145946	2850	0.0186648	5799	0.0387258	1.77743	1.43806	0.829793	0.524124	-0.30567
CGGGTT	1292	77	1215	29	0.0229612	48	0.0385852	154688	9563	145125	2835	0.0186694	5774	0.0387741	1.22989	0.99513	0.298525	-0.00704379	-0.305569
CCTCGA	304	9	295	3	0.00996678	5	0.0167224	155676	9631	146045	2861	0.018722	5817	0.0388165	0.532357	0.430807	-0.909534	-1.21489	-0.305353
CCCAGC	291	13	278	3	0.0104167	5	0.0174825	155689	9627	146062	2861	0.0187204	5817	0.0388131	0.556434	0.450428	-0.845717	-1.15063	-0.304915
CGGACA	540	18	522	6	0.011236	10	0.0188679	155440	9622	145818	2858	0.0187309	5812	0.038843	0.599862	0.485748	-0.737298	-1.04172	-0.30442
CCTCGC	269	8	261	3	0.0112782	5	0.0189394	155711	9632	146079	2861	0.0187177	5817	0.0388074	0.602542	0.488035	-0.730867	-1.03494	-0.304076
TGACTC	413	33	380	14	0.0350877	23	0.0589744	155567	9607	145960	2850	0.018662	5799	0.0387199	1.88017	1.5231	0.910865	0.607013	-0.303852
TTACTT	664	70	594	25	0.0391236	41	0.0658106	155316	9570	145746	2839	0.0186192	5781	0.0386598	2.10125	1.7023	1.07125	0.767484	-0.303765
CACCGC	259	10	249	3	0.0117188	5	0.019685	155721	9630	146091	2861	0.0187165	5817	0.0388048	0.62612	0.507283	-0.67549	-0.979137	-0.303647
ATGGAG	1160	49	1111	15	0.0131004	25	0.0220264	154820	9591	145229	2849	0.018747	5797	0.0389	0.698802	0.566232	-0.517045	-0.820536	-0.303491
CGTCTG	481	19	462	6	0.0126316	10	0.0212314	155499	9621	145878	2858	0.0187237	5812	0.0388277	0.674632	0.546811	-0.567828	-0.870885	-0.303056
TATATC	666	74	592	30	0.0471698	49	0.0794165	155314	9566	145748	2834	0.018586	5773	0.0386048	2.53792	2.05717	1.34364	1.04066	-0.302985
CCCGAG	467	17	450	6	0.0130152	10	0.0218818	155513	9623	145890	2858	0.018722	5812	0.0388241	0.695183	0.563615	-0.524535	-0.827217	-0.302682
TCGCGA	466	17	449	6	0.0130435	10	0.0219298	155514	9623	145891	2858	0.0187218	5812	0.0388238	0.696699	0.564855	-0.521393	-0.824047	-0.302654
CGAAGA	462	15	447	6	0.0131579	10	0.0221239	155518	9625	145893	2858	0.0187213	5812	0.0388228	0.702829	0.569869	-0.508755	-0.811297	-0.302542
CTATCG	460	19	441	6	0.0132159	10	0.0222222	155520	9621	145899	2858	0.0187211	5812	0.0388222	0.705934	0.57241	-0.502395	-0.80488	-0.302486
TGTTTG	1132	102	1030	37	0.03379	61	0.0569561	154848	9538	145310	2827	0.0185961	5761	0.0386419	1.81704	1.47395	0.861593	0.559686	-0.301907
CGGGCC	640	21	619	9	0.0142631	15	0.024	155340	9619	145721	2855	0.0187232	5807	0.0388342	0.761788	0.618011	-0.392538	-0.694295	-0.301756
ACGACA	432	18	414	6	0.0140845	10	0.0236967	155548	9622	145926	2858	0.0187177	5812	0.038815	0.752471	0.610504	-0.410291	-0.711928	-0.301637
ACGGGA	1006	45	961	15	0.0151362	25	0.0254842	154974	9595	145379	2849	0.018728	5797	0.0388599	0.808213	0.655797	-0.307193	-0.608678	-0.301485
CGCTTG	627	29	598	9	0.0145631	15	0.0245098	155353	9611	145742	2855	0.0187216	5807	0.0388309	0.777879	0.631194	-0.362382	-0.663845	-0.301463
ACCGGC	421	11	410	6	0.0144578	10	0.0243309	155559	9629	145930	2858	0.0187163	5812	0.0388121	0.772472	0.626889	-0.372445	-0.673718	-0.301273
GGAAAC	800	32	768	12	0.0152284	20	0.025641	155180	9608	145572	2852	0.0187228	5802	0.0388411	0.813365	0.660153	-0.298026	-0.599129	-0.301103
ACTGCA	416	21	395	6	0.0146341	10	0.0246305	155564	9619	145945	2858	0.0187157	5812	0.0388108	0.781918	0.634631	-0.354911	-0.656011	-0.3011
GCTTAA	848	91	757	31	0.0379437	51	0.06399	155132	9549	145583	2833	0.0186016	5771	0.0386379	2.03981	1.65614	1.02844	0.727828	-0.300608
TTTGAT	957	111	846	44	0.0481928	72	0.0813559	155023	9529	145494	2820	0.0185279	5750	0.03852	2.60109	2.11204	1.37912	1.07864	-0.30048
TACGAC	398	17	381	6	0.0153061	10	0.0257732	155582	9623	145959	2858	0.0187135	5812	0.0388062	0.817919	0.664152	-0.28997	-0.590415	-0.300444
ATTTCC	502	42	460	17	0.0350515	28	0.0590717	155478	9598	145880	2847	0.0186528	5794	0.0387082	1.87915	1.52608	0.910084	0.609828	-0.300255
GCCGCT	392	17	375	6	0.015544	10	0.026178	155588	9623	145965	2858	0.0187128	5812	0.0388046	0.830665	0.674611	-0.267661	-0.567873	-0.300212
CCATTT	500	40	460	17	0.0351967	28	0.059322	155480	9600	145880	2847	0.0186526	5794	0.0387077	1.88696	1.53256	0.916064	0.615948	-0.300116
ACCACC	198	6	192	3	0.0153846	5	0.0259067	155782	9634	146148	2861	0.018709	5817	0.0387891	0.822311	0.667888	-0.282245	-0.582322	-0.300078
GAAGCG	730	29	701	12	0.0167131	20	0.028169	155250	9611	145639	2852	0.0187142	5802	0.0388229	0.893072	0.725578	-0.163151	-0.462798	-0.299646
CATTGC	544	32	512	9	0.0168224	15	0.0283554	155436	9608	145828	2855	0.0187114	5807	0.0388093	0.899048	0.730633	-0.153529	-0.45278	-0.299251
CACGAA	368	16	352	6	0.0165746	10	0.027933	155612	9624	145988	2858	0.0187098	5812	0.0387984	0.885876	0.719951	-0.174823	-0.474029	-0.299206
CGAAAA	534	25	509	9	0.0171429	15	0.0289017	155446	9615	145831	2855	0.0187101	5807	0.0388067	0.916233	0.744761	-0.126213	-0.425151	-0.298937
AGAGAT	998	60	938	18	0.0183673	30	0.0309917	154982	9580	145402	2846	0.0187069	5792	0.038823	0.981846	0.798283	-0.0264308	-0.325027	-0.298596
CTCGCA	349	14	335	6	0.0174927	10	0.0294985	155631	9626	146005	2858	0.0187075	5812	0.0387935	0.935064	0.760399	-0.0968624	-0.395171	-0.298309
ACGTTT	700	89	611	33	0.0494753	54	0.0835913	155280	9551	145729	2831	0.0185701	5768	0.0385788	2.66424	2.16677	1.41372	1.11554	-0.298179
TCCACA	343	17	326	6	0.0178042	10	0.03003	155637	9623	146014	2858	0.0187068	5812	0.0387919	0.95175	0.774131	-0.0713458	-0.36935	-0.298005
GGTGTC	1251	69	1182	24	0.0195599	40	0.0330306	154729	9571	145158	2840	0.0186979	5782	0.0388192	1.0461	0.850882	0.0650256	-0.232968	-0.297994
TATCTA	684	73	611	28	0.0426829	46	0.0721003	155296	9567	145729	2836	0.0186016	5776	0.0386303	2.29458	1.86642	1.19823	0.900273	-0.297959
AATCCC	339	22	317	6	0.018018	10	0.0303951	155641	9618	146023	2858	0.0187063	5812	0.0387909	0.963207	0.783564	-0.0540816	-0.351877	-0.297796
CGATCT	495	31	464	9	0.0185185	15	0.03125	155485	9609	145876	2855	0.0187054	5807	0.0387966	0.990011	0.805483	-0.0144835	-0.312075	-0.297591
GCGGCT	800	33	767	15	0.0191083	25	0.0322581	155180	9607	145573	2849	0.0187027	5797	0.0388063	1.02169	0.831259	0.0309519	-0.266631	-0.297583
CTAATT	709	158	551	60	0.0924499	96	0.156607	155271	9482	145789	2804	0.0183909	5726	0.0382895	5.02695	4.09008	2.32968	2.03213	-0.297555
TAAACC	465	48	417	17	0.0379464	28	0.0640732	155515	9592	145923	2847	0.0186483	5794	0.0386986	2.03485	1.6557	1.02492	0.727439	-0.297481
GTCTTA	949	93	856	29	0.0315217	48	0.0532741	155031	9547	145484	2835	0.0186273	5774	0.038685	1.69223	1.37713	0.758929	0.461663	-0.297266
CACGTC	326	15	311	6	0.01875	10	0.0316456	155654	9625	146029	2858	0.0187047	5812	0.0387875	1.00242	0.81587	0.00349146	-0.293589	-0.297081
TCTTAC	460	50	410	17	0.0383747	28	0.0648148	155520	9590	145930	2847	0.0186477	5794	0.0386974	2.05788	1.67492	1.04116	0.744089	-0.29707
CCGTCA	325	16	309	6	0.0188088	10	0.031746	155655	9624	146031	2858	0.0187046	5812	0.0387873	1.00557	0.818465	0.00801638	-0.289007	-0.297023
AATCTG	698	70	628	23	0.0340741	38	0.0575758	155282	9570	145712	2841	0.0186367	5784	0.0386895	1.82833	1.48815	0.870527	0.57352	-0.297006
ACCACG	324	20	304	6	0.0188679	10	0.0318471	155656	9620	146036	2858	0.0187044	5812	0.038787	1.00874	0.821077	0.0125555	-0.28441	-0.296965
AAACAC	464	28	436	9	0.0197802	15	0.0334076	155516	9612	145904	2855	0.0187016	5807	0.0387886	1.05768	0.861273	0.0808993	-0.215457	-0.296356
ACGTTC	459	35	424	9	0.02	15	0.0337838	155521	9605	145916	2855	0.018701	5807	0.0387873	1.06946	0.871001	0.0968881	-0.199253	-0.296141
TAAGTC	873	54	819	18	0.0210526	30	0.0355872	155107	9586	145521	2846	0.0186916	5792	0.0387905	1.12632	0.917421	0.171611	-0.124345	-0.295956
TATTGT	1066	100	966	40	0.0389864	66	0.066	154914	9540	145374	2824	0.018568	5756	0.03859	2.09966	1.71029	1.07015	0.774241	-0.295914
AACGGG	1373	77	1296	30	0.022338	50	0.0377929	154607	9563	145044	2834	0.0186726	5772	0.0387812	1.1963	0.974516	0.258579	-0.0372424	-0.295821
TCCTAA	490	77	413	27	0.0583153	44	0.0986547	155490	9563	145927	2837	0.0185846	5778	0.0385941	3.13783	2.55621	1.64977	1.35401	-0.295758
ACCTGC	304	18	286	6	0.0201342	10	0.0340136	155676	9622	146054	2858	0.018702	5812	0.0387818	1.07658	0.87705	0.106459	-0.189269	-0.295728
AATACA	587	38	549	12	0.0208696	20	0.0352734	155393	9602	145791	2852	0.0186966	5802	0.0387858	1.11622	0.909441	0.158624	-0.136948	-0.295571
GACCTT	446	34	412	9	0.020595	15	0.0348028	155534	9606	145928	2855	0.0186994	5807	0.0387839	1.10137	0.897351	0.139303	-0.156256	-0.295559
ACGCCA	296	14	282	6	0.0206897	10	0.034965	155684	9626	146058	2858	0.018701	5812	0.0387798	1.10634	0.901631	0.145794	-0.149391	-0.295185
ATTTTA	938	107	831	37	0.0410655	61	0.0695553	155042	9533	145509	2827	0.0185724	5761	0.0385916	2.2111	1.80234	1.14476	0.849872	-0.294893
GAAATA	957	59	898	21	0.0224359	35	0.037961	155023	9581	145442	2843	0.0186818	5787	0.0387775	1.20095	0.978943	0.264174	-0.0307038	-0.294877
TATGTC	768	70	698	26	0.0350404	43	0.0593103	155212	9570	145642	2838	0.0186252	5779	0.0386729	1.88134	1.53364	0.911763	0.616963	-0.2948
GATTTC	676	48	628	15	0.0226929	25	0.0384025	155304	9592	145712	2849	0.0186875	5797	0.0387741	1.21434	0.990415	0.280168	-0.0138948	-0.294063
GGTTAC	1131	67	1064	27	0.0244565	45	0.0414365	154849	9573	145276	2837	0.018663	5777	0.0387531	1.31043	1.06924	0.390038	0.0965897	-0.293449
TAGCAT	896	57	839	21	0.024	35	0.0406504	155084	9583	145501	2843	0.0186743	5787	0.0387617	1.28519	1.04873	0.361977	0.0686393	-0.293338
ACAGTA	773	54	719	18	0.0238411	30	0.0403769	155207	9586	145621	2846	0.0186793	5792	0.0387645	1.27633	1.04159	0.352006	0.0587918	-0.293215
TATGCA	763	43	720	18	0.0241611	30	0.0409277	155217	9597	145620	2846	0.0186781	5792	0.0387619	1.29355	1.05587	0.371337	0.0784373	-0.2929
GTATAC	868	70	798	21	0.0247934	35	0.0420168	155112	9570	145542	2843	0.0186709	5787	0.0387544	1.32792	1.08418	0.409164	0.116607	-0.292557
TCCATA	507	36	471	12	0.0242424	20	0.0410678	155473	9604	145869	2852	0.0186868	5802	0.038765	1.2973	1.0594	0.375513	0.0832507	-0.292263
TGTCAA	743	56	687	18	0.0248276	30	0.0420757	155237	9584	145653	2846	0.0186756	5792	0.0387567	1.32941	1.08564	0.410786	0.118542	-0.292245
ATTAAC	721	160	561	65	0.0990854	104	0.168558	155259	9480	145779	2799	0.0183589	5718	0.038237	5.39713	4.40823	2.43219	2.1402	-0.291992
CTTAAC	544	97	447	37	0.0729783	60	0.123967	155436	9543	145893	2827	0.0185245	5762	0.038497	3.93956	3.22017	1.97804	1.68714	-0.290898
GTTGTT	1171	117	1054	41	0.0362832	68	0.06165	154809	9523	145286	2823	0.0185741	5754	0.0386032	1.95343	1.59702	0.96601	0.675382	-0.290629
ATCCCA	358	23	335	9	0.025788	15	0.0437318	155622	9617	146005	2855	0.0186886	5807	0.0387611	1.37988	1.12824	0.46454	0.174071	-0.290469
CCTATC	356	25	331	9	0.0259366	15	0.0439883	155624	9615	146009	2855	0.0186883	5807	0.0387606	1.38785	1.13487	0.47285	0.182527	-0.290323
AAGTCA	764	58	706	21	0.0282638	35	0.048011	155216	9582	145634	2843	0.0186582	5787	0.0387274	1.51482	1.23972	0.599148	0.310009	-0.28914
ACCATT	444	27	417	12	0.0277778	20	0.0471698	155536	9613	145923	2852	0.0186791	5802	0.0387487	1.4871	1.21733	0.572506	0.283715	-0.288791
TACTCT	441	39	402	12	0.027972	20	0.0475059	155539	9601	145938	2852	0.0186787	5802	0.0387479	1.49753	1.22602	0.582588	0.293988	-0.2886
CCAGTC	439	25	414	12	0.028103	20	0.0477327	155541	9615	145926	2852	0.0186785	5802	0.0387474	1.50457	1.23189	0.589349	0.300878	-0.288471
ATGCTT	921	88	833	35	0.0395034	58	0.0672074	155059	9552	145507	2829	0.0185837	5764	0.0386081	2.1257	1.74076	1.08794	0.799716	-0.288221
CTGCCT	329	22	307	9	0.028125	15	0.0477707	155651	9618	146033	2855	0.018685	5807	0.0387536	1.50521	1.23268	0.589969	0.301794	-0.288175
GATCTT	637	49	588	18	0.0290792	30	0.0494234	155343	9591	145752	2846	0.0186627	5792	0.0387293	1.55815	1.27613	0.639831	0.35177	-0.288061
TTTAAT	1042	187	855	79	0.0820353	128	0.140044	154938	9453	145485	2785	0.0183039	5694	0.0381523	4.48184	3.67065	2.16409	1.87604	-0.288054
ACCACA	318	20	298	9	0.0291262	15	0.049505	155662	9620	146042	2855	0.0186837	5807	0.0387508	1.55891	1.27752	0.640538	0.353347	-0.287191
ACCCTA	316	20	296	9	0.029316	15	0.0498339	155664	9620	146044	2855	0.0186835	5807	0.0387503	1.56909	1.28603	0.649925	0.362921	-0.287005
CCTTCA	313	27	286	9	0.0296053	15	0.0503356	155667	9613	146054	2855	0.0186831	5807	0.0387495	1.5846	1.299	0.664121	0.377401	-0.28672
GTAAAG	1336	74	1262	25	0.0190694	42	0.0324575	154644	9566	145078	2839	0.0187016	5780	0.0388274	1.01967	0.835943	0.0280969	-0.258523	-0.28662
ATATCC	412	37	375	12	0.03	20	0.0510204	155568	9603	145965	2852	0.0186752	5802	0.0387404	1.60641	1.31698	0.68384	0.397234	-0.286605
CCTGAA	412	25	387	12	0.03	20	0.0510204	155568	9615	145953	2852	0.0186752	5802	0.0387404	1.60641	1.31698	0.68384	0.397234	-0.286605
AACTGC	401	35	366	12	0.0308483	20	0.0524934	155579	9605	145974	2852	0.0186738	5802	0.0387376	1.65195	1.3551	0.724173	0.438403	-0.285771
TTATGC	754	63	691	24	0.0328767	40	0.0560224	155226	9577	145649	2840	0.0186369	5782	0.0386901	1.76407	1.44798	0.818905	0.53404	-0.284865
GGCAAT	1156	62	1094	19	0.0167106	32	0.0284698	154824	9578	145246	2845	0.0187197	5790	0.0388502	0.892677	0.732808	-0.163789	-0.448492	-0.284702
AATATT	845	90	755	35	0.0432099	58	0.0736976	155135	9550	145585	2829	0.0185744	5764	0.0385885	2.32631	1.90983	1.21804	0.933447	-0.284595
AAGGAT	977	56	921	19	0.019833	32	0.0338624	155003	9584	145419	2845	0.0186977	5790	0.0388036	1.06072	0.872662	0.0850434	-0.196504	-0.281548
TTGTTA	1082	126	956	47	0.0454106	78	0.0776892	154898	9514	145384	2817	0.018523	5744	0.0385105	2.45158	2.01735	1.29371	1.01246	-0.281249
TTTCAT	721	100	621	42	0.0618557	69	0.105828	155259	9540	145719	2822	0.0185126	5753	0.0384801	3.34128	2.75021	1.7404	1.45954	-0.28086
AGTGGC	1011	39	972	13	0.0130261	22	0.0222447	154969	9601	145368	2851	0.018742	5800	0.0388821	0.695018	0.572107	-0.524877	-0.805644	-0.280767
GTGATA	1162	83	1079	34	0.0301418	57	0.0515837	154818	9557	145261	2830	0.0186199	5765	0.0386775	1.6188	1.33369	0.694923	0.41542	-0.279503
AGATTT	953	82	871	25	0.0269397	42	0.0461032	155027	9558	145469	2839	0.0186546	5780	0.0387277	1.44413	1.19044	0.530203	0.251499	-0.278704
AAAGAT	872	54	818	13	0.0151339	22	0.0258824	155108	9586	145522	2851	0.0187249	5800	0.0388459	0.808221	0.666283	-0.307178	-0.585793	-0.278615
GCGCGC	870	31	839	13	0.0151692	22	0.0259434	155110	9609	145501	2851	0.0187247	5800	0.0388454	0.810118	0.667864	-0.303796	-0.582375	-0.278579
CTAGGA	828	40	788	16	0.0197044	27	0.0337079	155152	9600	145552	2848	0.0186994	5795	0.0387997	1.05374	0.868767	0.075525	-0.202959	-0.278484
GTAGAC	848	42	806	13	0.0155689	22	0.0266344	155132	9598	145534	2851	0.018722	5800	0.0388396	0.831583	0.685753	-0.266069	-0.54424	-0.278171
AGGCTG	1021	36	985	10	0.0098912	17	0.0169323	154959	9604	145355	2854	0.0187634	5805	0.0389195	0.527155	0.435059	-0.923701	-1.20072	-0.277017
TATACG	785	43	742	13	0.0168394	22	0.0288336	155195	9597	145598	2851	0.0187142	5800	0.0388233	0.899817	0.742688	-0.152296	-0.429172	-0.276876
CCCTAA	367	52	315	20	0.0576369	33	0.0988024	155613	9588	146025	2844	0.0186163	5789	0.0386387	3.09604	2.55709	1.63042	1.3545	-0.275922
ATGACT	525	60	465	21	0.0416667	35	0.0714286	155455	9580	145875	2843	0.0186289	5787	0.0386656	2.23666	1.84734	1.16135	0.885451	-0.275897
TTCGAG	895	35	860	10	0.0112994	17	0.0193622	155085	9605	145480	2854	0.0187478	5805	0.0388867	0.602706	0.497913	-0.730473	-1.00603	-0.275561
CGTATA	735	48	687	19	0.0265363	32	0.0455192	155245	9592	145653	2845	0.018668	5790	0.0387408	1.42149	1.17497	0.507402	0.232623	-0.274779
CTTTTG	693	46	647	13	0.0191176	22	0.0327869	155287	9594	145693	2851	0.0187029	5800	0.0387994	1.02217	0.845037	0.0316406	-0.242914	-0.274555
CTTTGT	728	58	670	19	0.0267983	32	0.045977	155252	9582	145670	2845	0.0186671	5790	0.0387389	1.43559	1.18684	0.521642	0.247128	-0.274514
GAATCA	689	44	645	13	0.0192308	22	0.0329835	155291	9596	145695	2851	0.0187024	5800	0.0387983	1.02825	0.850127	0.0401899	-0.234249	-0.274439
TGGTTA	1322	94	1228	35	0.027195	59	0.0467142	154658	9546	145112	2829	0.0186328	5763	0.0387051	1.45952	1.20692	0.545498	0.271336	-0.274162
GCCGTA	670	31	639	13	0.0197869	22	0.0339506	155310	9609	145701	2851	0.0187001	5800	0.0387934	1.05812	0.875165	0.0814996	-0.192373	-0.273873
TAAGTA	1270	107	1163	35	0.0283401	59	0.0487201	154710	9533	145177	2829	0.0186264	5763	0.0386916	1.5215	1.25919	0.605493	0.332495	-0.272998
GATTGA	962	88	874	34	0.0366379	57	0.0629834	155018	9552	145466	2830	0.0185954	5765	0.0386257	1.97027	1.63061	0.978391	0.705412	-0.272979
TTAGTA	1189	80	1109	26	0.022356	44	0.0384279	154791	9560	145231	2838	0.0186768	5778	0.0387751	1.19699	0.991046	0.259411	-0.0129761	-0.272387
AACTTG	675	54	621	19	0.0289634	32	0.0497667	155305	9586	145719	2845	0.0186606	5790	0.0387252	1.55211	1.28512	0.634234	0.361908	-0.272326
CTGGGT	1211	56	1155	23	0.0193603	39	0.0332765	154769	9584	145185	2841	0.0186996	5783	0.0388157	1.03533	0.857293	0.050088	-0.22214	-0.272228
AAAGCG	690	35	655	10	0.0147059	17	0.02526	155290	9605	145685	2854	0.0187226	5805	0.0388333	0.785461	0.650473	-0.348388	-0.620439	-0.272051
GGACCG	680	31	649	10	0.0149254	17	0.025641	155300	9609	145691	2854	0.0187214	5805	0.0388307	0.797237	0.660328	-0.32692	-0.598745	-0.271825
TAATTC	719	109	610	38	0.0558003	63	0.0960366	155261	9531	145730	2826	0.018539	5759	0.0385212	3.00988	2.49308	1.58971	1.31793	-0.271775
ATGTCT	735	86	649	33	0.0470085	55	0.0808824	155245	9554	145691	2831	0.0185744	5767	0.0385809	2.53082	2.09643	1.33961	1.06794	-0.27167
CTGGGG	1587	50	1537	17	0.010828	29	0.0186136	154394	9590	144804	2847	0.0187863	5793	0.0389836	0.57638	0.477473	-0.794907	-1.06651	-0.271602
CACAGT	592	38	554	13	0.0224525	22	0.0385965	155388	9602	145786	2851	0.0186905	5800	0.0387732	1.20128	0.995443	0.264568	-0.00658875	-0.271156
TGATAC	605	42	563	16	0.0271647	27	0.0467128	155375	9598	145777	2848	0.0186721	5795	0.0387418	1.45483	1.20575	0.540848	0.269927	-0.270921
ACTAAT	639	162	477	68	0.119089	109	0.20566	155341	9478	145863	2796	0.018329	5713	0.0381814	6.49731	5.38641	2.69984	2.42932	-0.270519
ACAGAA	604	31	573	10	0.016835	17	0.0289608	155376	9609	145767	2854	0.0187121	5805	0.038811	0.899688	0.746201	-0.152503	-0.422363	-0.26986
CTAGCA	594	27	567	10	0.0171233	17	0.0294627	155386	9613	145773	2854	0.0187108	5805	0.0388084	0.915154	0.759184	-0.127914	-0.397478	-0.269564
AGAAAC	592	27	565	10	0.0171821	17	0.0295652	155388	9613	145775	2854	0.0187106	5805	0.0388079	0.918311	0.761835	-0.122946	-0.392449	-0.269503
CCTGAG	588	24	564	10	0.017301	17	0.0297723	155392	9616	145776	2854	0.0187101	5805	0.0388068	0.92469	0.767193	-0.112958	-0.382339	-0.269381
AACGAA	543	36	507	13	0.0245283	22	0.0422265	155437	9604	145833	2851	0.0186845	5800	0.0387605	1.31276	1.08942	0.392602	0.123562	-0.26904
ACGAAA	540	40	500	13	0.0246679	22	0.042471	155440	9600	145840	2851	0.0186842	5800	0.0387597	1.32026	1.09575	0.40082	0.131922	-0.268897
CGTTCA	538	40	498	13	0.0247619	22	0.0426357	155442	9600	145842	2851	0.0186839	5800	0.0387592	1.3253	1.10001	0.406324	0.137523	-0.268801
CGCTAT	522	35	487	13	0.0255403	22	0.044	155458	9605	145853	2851	0.018682	5800	0.038755	1.36711	1.13534	0.451127	0.18312	-0.268007
CGTATC	546	31	515	10	0.0186567	17	0.0321361	155434	9609	145825	2854	0.0187049	5805	0.038796	0.997422	0.828337	-0.00372437	-0.271711	-0.267987
TAGACC	542	29	513	10	0.018797	17	0.032381	155438	9611	145827	2854	0.0187045	5805	0.0387949	1.00495	0.83467	0.0071202	-0.260722	-0.267842
GGGACT	1155	55	1100	17	0.0149385	29	0.0257549	154825	9585	145240	2847	0.018733	5793	0.0388708	0.797443	0.662576	-0.326546	-0.593842	-0.267297
TAAATT	943	120	823	40	0.0442968	67	0.076484	155037	9520	145517	2824	0.0185529	5755	0.0385512	2.38759	1.98396	1.25555	0.988383	-0.267171
ATTACA	624	71	553	22	0.0365449	37	0.0630324	155356	9569	145787	2842	0.0186344	5785	0.0386773	1.96115	1.6297	0.971703	0.704606	-0.267097
GTGCAG	1104	43	1061	17	0.0156394	29	0.0269767	154876	9597	145279	2847	0.0187267	5793	0.0388575	0.835138	0.694247	-0.259913	-0.526479	-0.266566
ACGGTA	957	59	898	20	0.0213447	34	0.0368364	155023	9581	145442	2844	0.0186885	5788	0.0387845	1.14213	0.949772	0.191727	-0.0743468	-0.266074
TATTCC	484	41	443	13	0.0276008	22	0.047619	155496	9599	145897	2851	0.0186773	5800	0.0387452	1.47777	1.22903	0.563425	0.297522	-0.265903
TTCCTA	513	44	469	16	0.0321932	27	0.0555556	155467	9596	145871	2848	0.0186608	5795	0.038718	1.72517	1.43488	0.78674	0.520927	-0.265813
ACCATG	487	31	456	10	0.0209644	17	0.0361702	155493	9609	145884	2854	0.0186977	5805	0.0387807	1.12123	0.932687	0.165077	-0.100535	-0.265613
CCATAA	507	45	462	16	0.0325866	27	0.05625	155473	9595	145878	2848	0.0186601	5795	0.0387164	1.74632	1.45287	0.804319	0.538907	-0.265413
GCGTCC	482	29	453	10	0.0211864	17	0.0365591	155498	9611	145887	2854	0.0186971	5805	0.0387794	1.13314	0.942747	0.180327	-0.0850572	-0.265384
GTAGTC	1018	54	964	17	0.016983	29	0.0293225	154962	9586	145376	2847	0.0187161	5793	0.0388351	0.907401	0.755052	-0.140187	-0.405352	-0.265165
CATTGA	692	69	623	28	0.0421687	47	0.0728682	155288	9571	145717	2836	0.0186026	5775	0.0386254	2.26682	1.88654	1.18067	0.91574	-0.26493
ACTATG	585	59	526	22	0.0390764	37	0.0675182	155395	9581	145814	2842	0.0186296	5785	0.0386672	2.09754	1.74614	1.0687	0.804167	-0.264534
TGGATA	961	51	910	17	0.0180085	29	0.0311159	155019	9589	145430	2847	0.0187091	5793	0.0388203	0.962552	0.801536	-0.0550636	-0.319161	-0.264097
GAGAGG	1835	56	1779	21	0.0115766	36	0.0200111	154145	9584	144561	2843	0.0187902	5786	0.039	0.616098	0.513106	-0.698768	-0.962672	-0.263904
CTACTG	446	24	422	10	0.0229358	17	0.039627	155534	9616	145918	2854	0.0186927	5805	0.03877	1.22699	1.0221	0.295126	0.0315428	-0.263583
TGGTGG	1753	65	1688	21	0.0121247	36	0.0209668	154227	9575	144652	2843	0.0187801	5786	0.0389784	0.645616	0.537908	-0.631251	-0.89457	-0.263319
CCATAG	610	17	593	7	0.0116086	12	0.0200669	155370	9623	145747	2857	0.0187328	5810	0.0388473	0.619694	0.516558	-0.690372	-0.952997	-0.262625
CGTCAG	601	21	580	7	0.0117845	12	0.0203735	155379	9619	145760	2857	0.0187317	5810	0.0388449	0.629121	0.524483	-0.668592	-0.931032	-0.26244
GTCGCG	598	24	574	7	0.0118443	12	0.0204778	155382	9616	145766	2857	0.0187314	5810	0.0388442	0.632326	0.527179	-0.661259	-0.923636	-0.262378
ACACAG	593	29	564	7	0.0119454	12	0.020654	155387	9611	145776	2857	0.0187307	5810	0.0388429	0.637743	0.531733	-0.648954	-0.911225	-0.262272
GGCGAT	1131	44	1087	14	0.0125336	24	0.0216802	154849	9596	145253	2850	0.0187501	5798	0.0388994	0.668453	0.55734	-0.581102	-0.84337	-0.262268
GACAGC	583	22	561	7	0.0121528	12	0.0210158	155397	9618	145779	2857	0.0187295	5810	0.0388403	0.648857	0.541082	-0.624027	-0.886082	-0.262054
GTTATC	809	65	744	23	0.0292621	39	0.0506494	155171	9575	145596	2841	0.0186503	5783	0.0387113	1.56899	1.30839	0.649834	0.38779	-0.262044
GCCGGA	568	20	548	7	0.0124777	12	0.0215827	155412	9620	145792	2857	0.0187277	5810	0.0388364	0.666272	0.555735	-0.585817	-0.847531	-0.261714
GCTATT	799	60	739	23	0.0296392	39	0.0513158	155181	9580	145601	2841	0.0186491	5783	0.0387087	1.58931	1.32569	0.668401	0.406746	-0.261656
TCTCTT	493	61	432	19	0.0400844	32	0.0694143	155487	9579	145908	2845	0.0186384	5790	0.0386781	2.15064	1.79467	1.10476	0.843715	-0.261049
ATACCT	412	30	382	13	0.0325815	22	0.0564103	155568	9610	145958	2851	0.0186685	5800	0.0387266	1.74526	1.45663	0.803444	0.542634	-0.26081
TCTAAA	633	84	549	28	0.046281	47	0.0802048	155347	9556	145791	2836	0.0185954	5775	0.0386102	2.48884	2.0773	1.31548	1.05471	-0.260768
AACCAA	441	45	396	16	0.0376471	27	0.0652174	155539	9595	145944	2848	0.018652	5795	0.0386994	2.01839	1.68523	1.0132	0.752946	-0.260257
GATTCA	748	53	695	20	0.0274725	34	0.047619	155232	9587	145645	2844	0.0186629	5788	0.0387302	1.47204	1.22951	0.557817	0.298079	-0.259739
GACGGT	922	44	878	14	0.0154185	24	0.0267261	155058	9596	145462	2850	0.0187244	5798	0.038845	0.823445	0.688019	-0.280255	-0.539481	-0.259226
TTCGTT	731	63	668	20	0.0281294	34	0.0487805	155249	9577	145672	2844	0.0186608	5788	0.0387258	1.50741	1.25964	0.592067	0.333008	-0.259059
AAGGAA	866	41	825	14	0.0164319	24	0.0285036	155114	9599	145515	2850	0.0187175	5798	0.0388304	0.877891	0.734053	-0.187886	-0.446044	-0.258159
GTTCGT	849	46	803	14	0.0167665	24	0.0290909	155131	9594	145537	2850	0.0187154	5798	0.038826	0.895865	0.749264	-0.158647	-0.416454	-0.257807
CATGTT	844	83	761	35	0.0432633	59	0.0751592	155136	9557	145579	2829	0.0185743	5763	0.0385813	2.3292	1.94808	1.21983	0.96205	-0.257784
TCGTTT	694	58	636	20	0.0296736	34	0.0515152	155286	9582	145704	2844	0.0186563	5788	0.0387162	1.59054	1.33058	0.669518	0.412058	-0.25746
TGTCTG	794	78	716	32	0.0419948	54	0.072973	155186	9562	145624	2832	0.0185883	5768	0.0386031	2.2592	1.89034	1.17582	0.918645	-0.25717
CAGCCT	401	23	378	7	0.0177665	12	0.0308483	155579	9617	145962	2857	0.0187072	5810	0.0387931	0.949715	0.795202	-0.0744338	-0.330607	-0.256173
ATATAT	854	98	756	38	0.0465686	64	0.0810127	155126	9542	145584	2826	0.0185555	5758	0.0385491	2.5097	2.10155	1.32751	1.07145	-0.256062
GACGAC	398	17	381	7	0.0179028	12	0.0310881	155582	9623	145959	2857	0.0187068	5810	0.0387923	0.95702	0.801398	-0.0633785	-0.319409	-0.25603
GCCAAC	333	22	311	10	0.0309598	17	0.0537975	155647	9618	146029	2854	0.0186789	5805	0.0387408	1.65747	1.38865	0.728987	0.473684	-0.255303
ACAAAC	377	22	355	7	0.0189189	12	0.0328767	155603	9618	145985	2857	0.0187043	5810	0.0387869	1.01148	0.847625	0.0164632	-0.238502	-0.254965
TACGGG	1342	44	1298	18	0.0135952	31	0.0236461	154638	9596	145042	2846	0.0187493	5791	0.0389057	0.725101	0.607779	-0.463746	-0.718382	-0.254636
GCGAGT	1043	52	991	21	0.0205479	36	0.0357498	154937	9588	145349	2843	0.0186924	5786	0.0387929	1.09927	0.921554	0.136543	-0.117859	-0.254403
CTAACA	513	99	414	42	0.089172	69	0.155405	155467	9541	145926	2822	0.0184873	5753	0.0384266	4.82341	4.04421	2.27005	2.01586	-0.254193
ATCATC	355	23	332	7	0.0201149	12	0.0349854	155625	9617	146008	2857	0.0187016	5810	0.0387812	1.07558	0.902124	0.105109	-0.148602	-0.253711
ATCCCT	352	23	329	7	0.0202899	12	0.0352941	155628	9617	146011	2857	0.0187012	5810	0.0387804	1.08495	0.910102	0.117628	-0.135899	-0.253528
CGTCAC	347	21	326	7	0.0205882	12	0.0358209	155633	9619	146014	2857	0.0187006	5810	0.0387791	1.10094	0.923717	0.138737	-0.114478	-0.253215
AGATAA	901	61	840	24	0.027366	41	0.0476744	155079	9579	145500	2840	0.0186549	5781	0.0387212	1.46696	1.23122	0.552833	0.300091	-0.252742
GTAGAA	1171	53	1118	18	0.0156114	31	0.027193	154809	9587	145222	2846	0.0187282	5791	0.0388611	0.833578	0.699749	-0.262611	-0.515092	-0.25248
TGGAAT	947	63	884	21	0.0226782	36	0.039517	155033	9577	145456	2843	0.0186806	5786	0.0387679	1.214	1.01932	0.279765	0.0276096	-0.252155
CAGTCT	592	43	549	17	0.0295652	29	0.0515098	155388	9597	145791	2847	0.0186638	5793	0.0387246	1.58409	1.33016	0.663655	0.411597	-0.252058
CATCCT	329	21	308	7	0.0217391	12	0.0378549	155651	9619	146032	2857	0.0186984	5810	0.0387744	1.16262	0.976285	0.217381	-0.0346261	-0.252007
GCGAGA	952	33	919	11	0.0116897	19	0.0203644	155028	9607	145421	2853	0.0187482	5803	0.0388876	0.623512	0.523674	-0.681511	-0.933259	-0.251748
GTGTCT	900	94	806	36	0.0416667	61	0.0727056	155080	9546	145534	2828	0.0185745	5761	0.0385818	2.24322	1.88445	1.16557	0.914145	-0.251428
AGCGTG	893	36	857	11	0.0124717	19	0.0217391	155087	9604	145483	2853	0.0187409	5803	0.0388722	0.665478	0.559246	-0.587536	-0.838445	-0.250909
GCGTAT	1035	50	985	18	0.0176991	31	0.0308765	154945	9590	145355	2846	0.0187115	5791	0.0388256	0.945895	0.79526	-0.0802478	-0.330501	-0.250253
CCTACT	305	22	283	7	0.0234899	12	0.0409556	155675	9618	146057	2857	0.0186954	5810	0.0387682	1.25645	1.05642	0.329356	0.0791872	-0.250169
TGTTGT	1068	102	966	37	0.0358875	63	0.0626866	154912	9538	145374	2827	0.0185883	5759	0.0386114	1.93065	1.62353	0.949087	0.699131	-0.249956
AGGTAC	1018	52	966	18	0.018	31	0.0314083	154962	9588	145374	2846	0.0187094	5791	0.0388212	0.962083	0.80905	-0.0557668	-0.305699	-0.249932
CAACCT	300	21	279	7	0.0238908	12	0.0416667	155680	9619	146061	2857	0.0186948	5810	0.0387669	1.27794	1.0748	0.353815	0.104067	-0.249748
GCTGTT	845	65	780	21	0.0254854	36	0.0444994	155135	9575	145560	2843	0.0186681	5786	0.0387415	1.36519	1.14862	0.449099	0.199907	-0.249193
TGACTT	562	63	499	23	0.0426716	39	0.0745698	155418	9577	145841	2841	0.0186201	5783	0.0386474	2.2917	1.92949	1.19642	0.948221	-0.248195
AATAGA	917	58	859	18	0.0200222	31	0.0349887	155063	9582	145481	2846	0.018697	5791	0.038795	1.07088	0.901888	0.0987977	-0.148979	-0.247777
ACTCAG	528	34	494	14	0.0272374	24	0.047619	155452	9606	145846	2850	0.018676	5798	0.0387427	1.45841	1.22911	0.544399	0.297614	-0.246784
GGGTTC	1457	75	1382	29	0.0203081	50	0.0355366	154523	9565	144958	2835	0.0186897	5772	0.0388031	1.0866	0.915819	0.119815	-0.126866	-0.246681
GGCTGT	1296	66	1230	22	0.0172684	38	0.0302067	154684	9574	145110	2842	0.0187168	5784	0.0388449	0.922616	0.777623	-0.116197	-0.362856	-0.246659
TCTCAT	492	71	421	28	0.0603448	47	0.105618	155488	9569	145919	2836	0.0185782	5775	0.0385738	3.24815	2.73808	1.69962	1.45316	-0.246457
ACCAGT	517	37	480	14	0.027833	24	0.0486815	155463	9603	145860	2850	0.0186747	5798	0.0387399	1.49041	1.25663	0.575712	0.329556	-0.246156
AAAAGC	660	35	625	11	0.0169492	19	0.0296412	155320	9605	145715	2853	0.0187122	5803	0.0388116	0.905779	0.763719	-0.14277	-0.388886	-0.246117
CTTAGC	642	34	608	11	0.0174326	19	0.0304976	155338	9606	145732	2853	0.01871	5803	0.038807	0.931727	0.785879	-0.102021	-0.34762	-0.2456
CTTTTA	727	72	655	27	0.0385714	46	0.0675477	155253	9568	145685	2837	0.0186135	5776	0.0386414	2.07223	1.74807	1.05118	0.80576	-0.245421
CTCTTA	504	48	456	14	0.0285714	24	0.05	155476	9592	145884	2850	0.0186731	5798	0.0387365	1.53009	1.29077	0.613612	0.368235	-0.245377
TTGTTC	735	67	668	21	0.0294118	36	0.0515021	155245	9573	145672	2843	0.0186546	5786	0.038713	1.57665	1.33036	0.656861	0.411816	-0.245045
TCCTGA	495	46	449	14	0.029106	24	0.0509554	155485	9594	145891	2850	0.018672	5798	0.0387342	1.55881	1.31552	0.640442	0.395629	-0.244813
GGGTCC	1105	49	1056	15	0.0137615	26	0.0240964	154875	9591	145284	2849	0.0187402	5796	0.0388787	0.734328	0.619783	-0.445503	-0.690164	-0.244661
AGGAAA	1062	45	1017	15	0.0143266	26	0.0250965	154918	9595	145323	2849	0.0187349	5796	0.0388675	0.764703	0.645694	-0.387028	-0.631077	-0.244048
ACTTGC	468	35	433	14	0.030837	24	0.0540541	155512	9605	145907	2850	0.0186687	5798	0.0387272	1.6518	1.39577	0.724042	0.481057	-0.242985
CAAATG	733	53	680	18	0.0251748	31	0.0441595	155247	9587	145660	2846	0.0186744	5791	0.0387472	1.34809	1.13968	0.430918	0.188634	-0.242285
AGCGTA	937	45	892	15	0.016269	26	0.0285401	155043	9595	145448	2849	0.0187195	5796	0.038835	0.869091	0.734907	-0.20242	-0.444367	-0.241947
GCTTGG	1861	73	1788	23	0.0125136	40	0.021966	154119	9567	144552	2841	0.01878	5782	0.0389788	0.666326	0.563536	-0.5857	-0.827421	-0.241721
AATGGA	900	55	845	15	0.0169492	26	0.0297483	155080	9585	145495	2849	0.018715	5796	0.0388253	0.905646	0.766208	-0.14298	-0.384192	-0.241211
AGTATT	1056	87	969	35	0.0342801	60	0.060241	154924	9553	145371	2829	0.0186002	5762	0.0386291	1.843	1.55947	0.882053	0.641055	-0.240997
TCTCGT	504	29	475	11	0.0223124	19	0.0391753	155476	9611	145865	2853	0.0186931	5803	0.0387712	1.19361	1.01042	0.255337	0.0149578	-0.240379
TGAGTC	801	48	753	15	0.019084	26	0.0335484	155179	9592	145587	2849	0.0187028	5796	0.0387996	1.02038	0.864658	0.0291058	-0.209798	-0.238904
CTTAAG	794	48	746	15	0.0192555	26	0.0338542	155186	9592	145594	2849	0.018702	5796	0.0387978	1.0296	0.87258	0.042078	-0.196641	-0.238719
GCCTTT	605	45	560	21	0.0359589	36	0.0632689	155375	9595	145780	2843	0.0186387	5786	0.0386793	1.92926	1.63573	0.948047	0.709934	-0.238113
GTTCAC	617	62	555	27	0.0457627	46	0.0805604	155363	9578	145785	2837	0.0186001	5776	0.038613	2.46035	2.08636	1.29886	1.06099	-0.237876
GAAGAA	627	14	613	4	0.00642055	7	0.0112903	155353	9626	145727	2860	0.018755	5815	0.0388864	0.342339	0.290341	-1.5465	-1.78418	-0.237676
TAGAAG	1082	31	1051	8	0.00744879	14	0.0131086	154898	9609	145289	2856	0.0187843	5808	0.0389563	0.396544	0.336495	-1.33445	-1.57134	-0.236895
CGATCA	510	15	495	4	0.00790514	7	0.0139165	155470	9625	145845	2860	0.0187406	5815	0.038856	0.421819	0.358155	-1.2453	-1.48134	-0.236039
TTTCAA	594	42	552	18	0.03125	31	0.0550622	155386	9598	145788	2846	0.0186574	5791	0.0387112	1.67494	1.42238	0.744108	0.508311	-0.235797
TAACCA	542	89	453	32	0.0627451	54	0.110656	155438	9551	145887	2832	0.0185576	5768	0.0385381	3.3811	2.87133	1.75749	1.52172	-0.235773
ATACTG	678	59	619	15	0.0226244	26	0.0398773	155302	9581	145721	2849	0.0186877	5796	0.0387677	1.21066	1.02862	0.275791	0.0407135	-0.235077
CCACGG	455	15	440	4	0.00886918	7	0.015625	155525	9625	145900	2860	0.0187338	5815	0.0388418	0.473431	0.402273	-1.07877	-1.31375	-0.234979
TCAGGA	874	37	837	8	0.00923788	14	0.0162791	155106	9603	145503	2856	0.0187586	5808	0.0389021	0.49246	0.418463	-1.02192	-1.25683	-0.234908
TACGGT	954	50	904	19	0.0203209	33	0.0358306	155026	9590	145436	2845	0.0186948	5789	0.0387906	1.08698	0.923692	0.120321	-0.114516	-0.234837
ACTCTA	411	32	379	11	0.0275	19	0.0484694	155569	9608	145961	2853	0.0186817	5803	0.0387471	1.47203	1.25092	0.557803	0.322985	-0.234818
AAAGCC	434	17	417	4	0.00930233	7	0.0163934	155546	9623	145923	2860	0.0187313	5815	0.0388363	0.496621	0.422116	-1.00978	-1.24429	-0.234503
GCCCGA	431	17	414	4	0.00936768	7	0.0165094	155549	9623	145926	2860	0.0187309	5815	0.0388355	0.50012	0.425112	-0.999655	-1.23409	-0.234432
TCCAGG	832	27	805	8	0.00970874	14	0.0171149	155148	9613	145535	2856	0.0187534	5808	0.0388911	0.517704	0.440073	-0.9498	-1.18419	-0.234387
GAGGAA	1202	40	1162	12	0.010084	21	0.0177815	154778	9600	145178	2852	0.0187723	5801	0.0389389	0.537176	0.456652	-0.896532	-1.13083	-0.234299
TCGTCT	404	29	375	11	0.0279898	19	0.0493506	155576	9611	145965	2853	0.0186809	5803	0.0387453	1.49831	1.27372	0.58334	0.349048	-0.234292
GCCTCT	401	28	373	11	0.0282051	19	0.0497382	155579	9612	145967	2853	0.0186805	5803	0.0387445	1.50987	1.28375	0.594423	0.360362	-0.234061
TCGTCG	394	17	377	4	0.0102564	7	0.0180879	155586	9623	145963	2860	0.0187263	5815	0.0388259	0.547699	0.46587	-0.868544	-1.102	-0.233456
CCAGCA	391	16	375	4	0.0103359	7	0.0182292	155589	9624	145965	2860	0.018726	5815	0.0388252	0.551956	0.469519	-0.857375	-1.09074	-0.233369
TTAATG	1234	170	1064	72	0.0619621	122	0.109712	154746	9470	145276	2792	0.018374	5700	0.0382432	3.37228	2.8688	1.75372	1.52045	-0.233274
TCGGTT	888	55	833	19	0.0218642	33	0.0385965	155092	9585	145507	2845	0.0186867	5789	0.0387735	1.17004	0.995435	0.226556	-0.0066013	-0.233158
ATGCTG	715	57	658	25	0.0362319	43	0.0639881	155265	9583	145682	2839	0.0186254	5779	0.0386591	1.94529	1.65519	0.959986	0.726994	-0.232992
ACAGCC	373	13	360	4	0.0108401	7	0.0191257	155607	9627	145980	2860	0.0187238	5815	0.0388205	0.578949	0.49267	-0.788492	-1.02131	-0.232815
ATTTGA	867	90	777	35	0.0420673	60	0.0743494	155113	9550	145563	2829	0.0185771	5762	0.0385803	2.26447	1.92714	1.17917	0.946459	-0.232713
GCGAGC	715	24	691	8	0.0113154	14	0.0199715	155265	9616	145649	2856	0.0187391	5808	0.0388607	0.603842	0.513925	-0.727758	-0.960371	-0.232612
CATGCT	543	46	497	18	0.0342857	31	0.0605469	155437	9594	145843	2846	0.0186512	5791	0.038698	1.83826	1.5646	0.878342	0.645794	-0.232548
TTCCTC	379	32	347	11	0.0298913	19	0.0527778	155601	9608	145993	2853	0.0186778	5803	0.0387388	1.60036	1.3624	0.6784	0.44615	-0.23225
TGTCGA	684	33	651	8	0.0118343	14	0.0208955	155296	9607	145689	2856	0.0187352	5808	0.0388526	0.631661	0.537815	-0.662778	-0.894818	-0.23204
AGCGGT	998	39	959	12	0.0121704	21	0.0214944	154982	9601	145381	2852	0.0187471	5801	0.0388856	0.649187	0.552758	-0.623294	-0.855279	-0.231985
CCAATC	345	21	324	4	0.0117302	7	0.0207101	155635	9619	146016	2860	0.0187203	5815	0.0388132	0.626602	0.533582	-0.674378	-0.906217	-0.231839
CGCTAC	340	10	330	4	0.0119048	7	0.021021	155640	9630	146010	2860	0.0187197	5815	0.0388119	0.635947	0.541612	-0.653021	-0.884668	-0.231647
CTACAA	338	14	324	4	0.011976	7	0.021148	155642	9626	146016	2860	0.0187195	5815	0.0388114	0.639764	0.544892	-0.644389	-0.875958	-0.231569
CCCGGC	337	12	325	4	0.012012	7	0.0212121	155643	9628	146015	2860	0.0187194	5815	0.0388112	0.641689	0.546547	-0.640053	-0.871583	-0.23153
GTCGCC	326	12	314	4	0.0124224	7	0.0219436	155654	9628	146026	2860	0.018718	5815	0.0388083	0.663658	0.565435	-0.591488	-0.822568	-0.23108
TAATTG	1153	153	1000	52	0.0472298	89	0.0836466	154827	9487	145340	2812	0.0184982	5733	0.0384523	2.55321	2.17534	1.35231	1.12124	-0.231075
AGGCGA	927	36	891	12	0.0131148	21	0.0231788	155053	9604	145449	2852	0.0187384	5801	0.0388672	0.699887	0.59636	-0.514805	-0.745745	-0.23094
CTATTG	679	61	618	25	0.0382263	43	0.0676101	155301	9579	145722	2839	0.018621	5779	0.0386498	2.05286	1.7493	1.03763	0.806776	-0.230857
ACTCGG	623	21	602	8	0.0130081	14	0.0229885	155357	9619	145738	2856	0.0187277	5808	0.0388368	0.694591	0.591926	-0.525764	-0.75651	-0.230747
TCCGAC	317	15	302	4	0.0127796	7	0.0225806	155663	9625	146038	2860	0.0187169	5815	0.038806	0.682781	0.581886	-0.550505	-0.781193	-0.230688
TACGCC	317	13	304	4	0.0127796	7	0.0225806	155663	9627	146036	2860	0.0187169	5815	0.038806	0.682781	0.581886	-0.550505	-0.781193	-0.230688
TTCTGT	707	57	650	22	0.0321168	38	0.0568012	155273	9583	145690	2842	0.0186445	5784	0.0386918	1.72259	1.46804	0.784577	0.553893	-0.230684
CTTTAG	903	37	866	12	0.013468	21	0.0238095	155077	9603	145474	2852	0.0187354	5801	0.0388609	0.718853	0.612686	-0.476232	-0.706781	-0.230549
TTTAAA	973	118	855	42	0.0451128	72	0.0799112	155007	9522	145485	2822	0.0185432	5750	0.0385242	2.43285	2.07431	1.28264	1.05263	-0.23001
CGTGTG	871	36	835	12	0.0139697	21	0.0247059	155109	9604	145505	2852	0.0187315	5801	0.0388526	0.745789	0.635888	-0.423161	-0.653156	-0.229995
GACCAC	302	13	289	4	0.0134228	7	0.0237288	155678	9627	146051	2860	0.0187151	5815	0.0388021	0.71722	0.611534	-0.479513	-0.709495	-0.229982
CTAGTC	591	28	563	8	0.0137221	14	0.0242634	155389	9612	145777	2856	0.0187238	5808	0.0388285	0.73287	0.624888	-0.44837	-0.678331	-0.22996
TGCGAG	862	38	824	12	0.0141176	21	0.0249703	155118	9602	145516	2852	0.0187304	5801	0.0388502	0.75373	0.642732	-0.40788	-0.637712	-0.229831
CGGTAT	1007	68	939	23	0.023374	40	0.041365	154973	9572	145401	2841	0.0186746	5782	0.0387557	1.25165	1.06733	0.323828	0.0940041	-0.229824
CGCCAC	291	13	278	4	0.0139373	7	0.0246479	155689	9627	146062	2860	0.0187137	5815	0.0387993	0.744763	0.635267	-0.425148	-0.654565	-0.229418
CCGACT	285	14	271	4	0.0142349	7	0.0251799	155695	9626	146069	2860	0.018713	5815	0.0387977	0.760695	0.649004	-0.39461	-0.623701	-0.229091
CACCCT	278	14	264	4	0.0145985	7	0.0258303	155702	9626	146076	2860	0.0187121	5815	0.0387959	0.780164	0.665799	-0.35815	-0.586842	-0.228692
TCACAT	540	44	496	15	0.0285714	26	0.0505837	155440	9596	145844	2849	0.0186708	5796	0.0387319	1.53027	1.30599	0.613787	0.385148	-0.228639
CCCGCA	277	15	262	4	0.014652	7	0.0259259	155703	9625	146078	2860	0.018712	5815	0.0387956	0.783027	0.668269	-0.352866	-0.581499	-0.228633
CCGCGC	276	10	266	4	0.0147059	7	0.0260223	155704	9630	146074	2860	0.0187119	5815	0.0387954	0.785911	0.670758	-0.347562	-0.576136	-0.228574
CTTACC	341	36	305	11	0.0333333	19	0.0590062	155639	9604	146035	2853	0.0186732	5803	0.038729	1.78509	1.52357	0.835998	0.607452	-0.228546
TGGCGA	791	28	763	12	0.0154044	21	0.0272727	155189	9612	145577	2852	0.0187217	5801	0.0388318	0.82281	0.70233	-0.281368	-0.509778	-0.22841
CAAGTC	535	21	514	8	0.0151803	14	0.0268714	155445	9619	145826	2856	0.0187169	5808	0.0388139	0.811044	0.692313	-0.302148	-0.530503	-0.228355
AATAAC	628	116	512	49	0.0846287	82	0.150183	155352	9524	145828	2815	0.0184545	5740	0.0383659	4.58579	3.9145	2.19717	1.96883	-0.228345
ATGCCA	521	28	493	8	0.0155945	14	0.0276134	155459	9612	145847	2856	0.0187152	5808	0.0388103	0.833254	0.711497	-0.263171	-0.49107	-0.227899
AAGCGT	763	37	726	12	0.0159787	21	0.0283019	155217	9603	145614	2852	0.0187182	5801	0.0388245	0.853644	0.72897	-0.228293	-0.456069	-0.227776
CTGTTG	719	54	665	19	0.0271429	33	0.048105	155261	9586	145675	2845	0.018666	5789	0.0387297	1.45413	1.24207	0.540158	0.312747	-0.227412
GTAATA	1203	146	1057	56	0.048823	96	0.0867209	154777	9494	145283	2808	0.0184775	5726	0.0384164	2.6423	2.25739	1.4018	1.17466	-0.227138
TCAGCA	489	23	466	8	0.016632	14	0.0294737	155491	9617	145874	2856	0.0187113	5808	0.038802	0.888875	0.759592	-0.169947	-0.396704	-0.226757
TAAAAT	912	91	821	36	0.0410959	62	0.0729412	155068	9549	145519	2828	0.0185759	5760	0.038578	2.21232	1.89075	1.14556	0.918956	-0.226603
AACTAT	557	81	476	33	0.0629771	56	0.111776	155423	9559	145864	2831	0.0185527	5766	0.0385281	3.39449	2.90117	1.76319	1.53663	-0.226562
TCGTGG	930	42	888	16	0.0175055	28	0.0310421	155050	9598	145452	2848	0.018712	5794	0.0388192	0.935522	0.799659	-0.096156	-0.322543	-0.226387
TACTGC	479	24	455	8	0.0169851	14	0.0301075	155501	9616	145885	2856	0.0187101	5808	0.0387994	0.907807	0.775979	-0.139543	-0.36591	-0.226368
ATACGT	689	57	632	19	0.0283582	33	0.0503049	155291	9583	145708	2845	0.0186623	5789	0.0387219	1.51954	1.29913	0.603636	0.377549	-0.226087
CGCGAG	916	50	866	16	0.0177778	28	0.0315315	155064	9590	145474	2848	0.0187103	5794	0.0388156	0.950162	0.812342	-0.0737541	-0.29984	-0.226086
TGTGTC	788	76	712	26	0.0341207	45	0.0605653	155192	9564	145628	2838	0.0186277	5777	0.0386641	1.83172	1.56645	0.873202	0.647495	-0.225706
TGCATT	672	57	615	19	0.0290965	33	0.0516432	155308	9583	145725	2845	0.0186603	5789	0.0387175	1.55927	1.33385	0.640875	0.415593	-0.225282
CTGACG	484	51	433	15	0.0319829	26	0.0567686	155496	9589	145907	2849	0.018664	5796	0.0387174	1.71362	1.46623	0.777046	0.552109	-0.224938
CAATAC	444	32	412	8	0.0183486	14	0.0325581	155536	9608	145928	2856	0.0187058	5808	0.0387903	0.980906	0.839336	-0.027813	-0.252679	-0.224866
TCCAGC	444	19	425	8	0.0183486	14	0.0325581	155536	9621	145915	2856	0.0187058	5808	0.0387903	0.980906	0.839336	-0.027813	-0.252679	-0.224866
GGTTAT	1602	113	1489	46	0.029563	80	0.0525624	154378	9527	144851	2818	0.0185933	5742	0.0386313	1.58998	1.36062	0.669009	0.444262	-0.224747
ACGATT	633	41	592	12	0.0193237	21	0.0343137	155347	9599	145748	2852	0.0187023	5801	0.0387907	1.03323	0.884585	0.0471572	-0.176927	-0.224084
TAAATA	917	85	832	30	0.0338219	52	0.0601156	155063	9555	145508	2834	0.0186167	5770	0.0386488	1.81675	1.55543	0.86136	0.637315	-0.224045
CCCATG	426	22	404	8	0.0191388	14	0.0339806	155554	9618	145936	2856	0.0187036	5808	0.0387857	1.02327	0.876112	0.0331822	-0.190813	-0.223996
GCTCCA	424	24	400	8	0.0192308	14	0.0341463	155556	9616	145940	2856	0.0187033	5808	0.0387852	1.0282	0.880397	0.0401206	-0.183774	-0.223894
CTTTTC	467	44	423	15	0.0331858	26	0.0589569	155513	9596	145917	2849	0.0186619	5796	0.038713	1.77827	1.52292	0.830472	0.606842	-0.223631
CTGAAG	617	34	583	12	0.0198347	21	0.0352349	155363	9606	145757	2852	0.0187003	5801	0.0387866	1.06066	0.90843	0.0849667	-0.138553	-0.22352
ACTCCC	211	8	203	4	0.0193237	7	0.0343137	155769	9632	146137	2860	0.0187039	5815	0.0387786	1.03313	0.884863	0.0470274	-0.176473	-0.223501
CATTAC	463	43	420	15	0.0334821	26	0.0594966	155517	9597	145920	2849	0.0186614	5796	0.038712	1.79419	1.5369	0.843334	0.620025	-0.223309
AAACCT	406	35	371	8	0.0201005	14	0.0357143	155574	9605	145969	2856	0.0187011	5808	0.0387805	1.07483	0.920934	0.104106	-0.11883	-0.222936
AAATGC	734	68	666	26	0.0367232	45	0.065312	155246	9572	145674	2838	0.0186211	5777	0.0386502	1.97213	1.68983	0.979754	0.756875	-0.222879
CGTTTA	782	63	719	23	0.030303	40	0.0539084	155198	9577	145621	2841	0.018647	5782	0.0386973	1.62509	1.39308	0.700519	0.478275	-0.222244
CCCTCC	199	10	189	4	0.0205128	7	0.0364583	155781	9630	146151	2860	0.0187025	5815	0.0387755	1.0968	0.940243	0.133297	-0.0888951	-0.222192
ACCAAT	448	40	408	15	0.034642	26	0.0616114	155532	9600	145932	2849	0.0186596	5796	0.0387081	1.85653	1.59169	0.892607	0.67056	-0.222047
TCGTGC	577	36	541	12	0.0212389	21	0.0377698	155403	9604	145799	2852	0.0186954	5801	0.0387762	1.13605	0.974045	0.184029	-0.0379396	-0.221969
TTCGTG	760	48	712	16	0.0215054	28	0.0382514	155220	9592	145628	2848	0.0186911	5794	0.038775	1.15057	0.986494	0.202346	-0.0196172	-0.221963
CGACTT	373	22	351	8	0.0219178	14	0.0389972	155607	9618	145989	2856	0.0186971	5808	0.038772	1.17226	1.00581	0.229289	0.00835762	-0.220932
ATGGCT	902	67	835	27	0.0308571	47	0.0549708	155078	9573	145505	2837	0.0186349	5775	0.0386797	1.65588	1.42118	0.727595	0.507087	-0.220509
CATTAT	693	72	621	26	0.0389805	45	0.0694444	155287	9568	145719	2838	0.0186161	5777	0.0386396	2.09392	1.79724	1.06621	0.845781	-0.220424
GGATTA	1358	84	1274	32	0.0241327	56	0.0430108	154622	9556	145066	2832	0.0186574	5766	0.0387354	1.29347	1.11037	0.371247	0.151044	-0.220203
TAATAT	938	123	815	49	0.0551181	84	0.0983607	155042	9517	145525	2815	0.0184921	5738	0.0384317	2.98063	2.55937	1.57562	1.35579	-0.21983
GTACAT	877	67	810	27	0.0317647	47	0.0566265	155103	9573	145530	2837	0.0186319	5775	0.0386733	1.70486	1.46423	0.769652	0.550141	-0.219511
CTTGTC	522	37	485	12	0.0235294	21	0.0419162	155458	9603	145855	2852	0.0186886	5801	0.038762	1.25902	1.08137	0.332303	0.112865	-0.219438
TTCCCA	347	28	319	8	0.0235988	14	0.042042	155633	9612	146021	2856	0.0186939	5808	0.0387652	1.26238	1.08453	0.336146	0.11707	-0.219076
GGCATG	1386	58	1328	21	0.0153846	37	0.0274277	154594	9582	145012	2843	0.0187346	5785	0.0388753	0.821186	0.70553	-0.28422	-0.50322	-0.219001
TGAAGG	1315	55	1260	21	0.0162287	37	0.0289515	154665	9585	145080	2843	0.0187259	5785	0.0388568	0.866648	0.745082	-0.206482	-0.42453	-0.218048
CCATGA	493	34	459	12	0.024948	21	0.0444915	155487	9606	145881	2852	0.0186851	5801	0.0387545	1.33518	1.14804	0.417037	0.199168	-0.217869
GATTAC	649	51	598	16	0.0252765	28	0.0450886	155331	9589	145742	2848	0.0186775	5794	0.0387463	1.35331	1.16369	0.436494	0.218704	-0.217789
CGACTA	404	36	368	15	0.0385604	26	0.0687831	155576	9604	145972	2849	0.0186542	5796	0.0386968	2.06712	1.77749	1.04762	0.829841	-0.217779
ACCGAT	490	35	455	12	0.0251046	21	0.0447761	155490	9605	145885	2852	0.0186847	5801	0.0387537	1.34359	1.1554	0.426092	0.208396	-0.217696
CGGTAG	1232	46	1186	13	0.0106645	23	0.019024	154748	9594	145154	2851	0.0187693	5799	0.0389328	0.568187	0.488637	-0.815561	-1.03317	-0.217605
GGAAAT	1276	61	1215	21	0.0167331	37	0.0298628	154704	9579	145125	2843	0.0187211	5785	0.0388466	0.893809	0.768736	-0.161961	-0.37944	-0.217479
CACTAC	327	25	302	8	0.0250784	14	0.0447284	155653	9615	146038	2856	0.0186915	5808	0.0387601	1.3417	1.15398	0.424064	0.206622	-0.217442
TATCAC	480	38	442	12	0.025641	21	0.0457516	155500	9602	145898	2852	0.0186835	5801	0.0387511	1.37239	1.18065	0.456689	0.239586	-0.217102
TTTGCT	757	77	680	33	0.0455801	57	0.0814286	155223	9563	145660	2831	0.0185771	5765	0.0385727	2.45357	2.11104	1.29488	1.07795	-0.216925
TAGTTG	1321	70	1251	25	0.0192901	44	0.0344558	154659	9570	145089	2839	0.0186998	5778	0.0388095	1.03157	0.887817	0.0448414	-0.171666	-0.216507
AGAAAG	1045	37	1008	13	0.0125969	23	0.0225049	154935	9603	145332	2851	0.0187462	5799	0.038884	0.67197	0.57877	-0.573531	-0.788937	-0.215406
AACCGA	452	31	421	12	0.0272727	21	0.0487239	155528	9609	145919	2852	0.0186801	5801	0.0387438	1.45999	1.25759	0.545958	0.330662	-0.215296
ACTGTT	639	74	565	23	0.0373377	40	0.066778	155341	9566	145775	2841	0.0186295	5782	0.0386603	2.00422	1.7273	1.00304	0.788518	-0.214524
AAGGAG	1253	32	1221	9	0.00723473	16	0.0129345	154727	9608	145119	2855	0.0187987	5806	0.0389871	0.384852	0.331764	-1.37762	-1.59177	-0.214147
ACGGTG	940	43	897	13	0.0140237	23	0.0250818	155040	9597	145443	2851	0.0187333	5799	0.0388566	0.7486	0.645496	-0.417734	-0.63152	-0.213786
GCAATG	922	44	878	13	0.0143014	23	0.025584	155058	9596	145462	2851	0.0187311	5799	0.0388519	0.763514	0.6585	-0.389274	-0.602745	-0.213471
TTACTC	495	52	443	19	0.039916	33	0.0714286	155485	9588	145897	2845	0.0186386	5789	0.0386717	2.14157	1.84705	1.09867	0.885223	-0.213448
CTTCTA	422	39	383	12	0.0292683	21	0.0523691	155558	9601	145957	2852	0.0186764	5801	0.0387361	1.56713	1.35195	0.648121	0.435037	-0.213084
TTCATC	421	34	387	12	0.0293399	21	0.0525	155559	9606	145953	2852	0.0186763	5801	0.0387358	1.57097	1.35533	0.651654	0.438649	-0.213005
GTTTGA	1097	94	1003	39	0.036862	68	0.0660836	154883	9546	145337	2825	0.0185784	5754	0.038584	1.98413	1.71272	0.988505	0.776287	-0.212218
AGAGTT	1102	76	1026	25	0.0232126	44	0.0415879	154878	9564	145314	2839	0.0186728	5778	0.0387525	1.24312	1.07317	0.313968	0.101874	-0.212094
CGGTCT	667	55	612	20	0.0309119	35	0.0553797	155313	9585	145728	2844	0.018653	5787	0.0387023	1.65721	1.43092	0.728757	0.516939	-0.211818
ATTGGA	881	51	830	17	0.0196759	30	0.0352526	155099	9589	145510	2847	0.0186993	5792	0.0387926	1.05223	0.908748	0.0734502	-0.138048	-0.211499
AAATAT	779	66	713	24	0.0317881	42	0.0569878	155201	9574	145627	2840	0.0186399	5780	0.0386826	1.70537	1.47321	0.770089	0.558966	-0.211122
AGACTA	648	49	599	20	0.0318471	35	0.0570962	155332	9591	145741	2844	0.0186506	5787	0.0386974	1.70756	1.47546	0.771938	0.56116	-0.210778
ATCTAG	771	40	731	13	0.0171504	23	0.0307487	155209	9600	145609	2851	0.0187125	5799	0.0388127	0.916521	0.792233	-0.125761	-0.336004	-0.210243
CTCAGG	766	41	725	13	0.0172643	23	0.0309556	155214	9599	145615	2851	0.0187119	5799	0.0388114	0.922637	0.797591	-0.116166	-0.326279	-0.210114
TCGAGT	764	38	726	13	0.0173103	23	0.0310391	155216	9602	145614	2851	0.0187116	5799	0.0388108	0.925106	0.799754	-0.11231	-0.322371	-0.210062
CTTTCA	509	43	466	16	0.0324544	28	0.0582121	155471	9597	145874	2848	0.0186604	5794	0.03871	1.73921	1.5038	0.798436	0.588611	-0.209825
ATTTCT	604	58	546	20	0.0342466	35	0.0615114	155376	9582	145794	2844	0.0186453	5787	0.038686	1.83674	1.59002	0.87715	0.669043	-0.208107
CATGGA	710	26	684	9	0.0128388	16	0.0230548	155270	9614	145656	2855	0.0187318	5806	0.0388455	0.685403	0.593499	-0.544975	-0.752682	-0.207707
CATAGA	699	30	669	9	0.0130435	16	0.0234261	155281	9610	145671	2855	0.0187304	5806	0.0388426	0.69638	0.603102	-0.522053	-0.729526	-0.207473
TTGCTA	658	72	586	27	0.0427892	47	0.0769231	155322	9568	145754	2837	0.0186051	5775	0.0386166	2.29986	1.99197	1.20155	0.994194	-0.207354
GCAGGT	1314	47	1267	18	0.0138889	32	0.024961	154666	9593	145073	2846	0.0187459	5790	0.0388914	0.740903	0.641812	-0.432643	-0.639777	-0.207134
CAGAAT	681	29	652	9	0.0133929	16	0.0240602	155299	9611	145688	2855	0.0187282	5806	0.0388379	0.715118	0.619501	-0.483748	-0.690821	-0.207073
AGCAAA	673	25	648	9	0.0135542	16	0.0243531	155307	9615	145692	2855	0.0187272	5806	0.0388359	0.723771	0.627078	-0.466394	-0.673283	-0.206889
TTGTTG	1018	84	934	29	0.0293225	51	0.0527404	154962	9556	145406	2835	0.0186357	5771	0.038682	1.57346	1.36344	0.653938	0.447249	-0.206689
AACTTA	648	84	564	27	0.0434783	47	0.078203	155332	9556	145776	2837	0.0186039	5775	0.038614	2.33705	2.02525	1.22469	1.0181	-0.206592
ATAGTG	1260	53	1207	18	0.0144928	32	0.0260586	154720	9587	145133	2846	0.0187392	5790	0.0388773	0.773392	0.670278	-0.370729	-0.577168	-0.206439
TCTTTG	705	55	650	17	0.0247093	30	0.0444444	155275	9585	145690	2847	0.0186777	5792	0.0387469	1.32293	1.14705	0.40374	0.197923	-0.205817
GAGTTA	1275	93	1182	30	0.0240964	53	0.0433715	154705	9547	145158	2834	0.0186606	5769	0.0387348	1.2913	1.11971	0.368823	0.163119	-0.205704
ATGCTA	731	79	652	31	0.0442857	54	0.0797637	155249	9561	145688	2833	0.0185873	5768	0.0385868	2.38258	2.06712	1.25253	1.04762	-0.204903
ATGTTA	1082	113	969	40	0.0383877	70	0.06917	154898	9527	145371	2824	0.0185699	5752	0.0385662	2.0672	1.79354	1.04768	0.842807	-0.204871
TGGGTC	1129	55	1074	18	0.0162016	32	0.0291705	154851	9585	145266	2846	0.0187231	5790	0.0388432	0.865329	0.750981	-0.208679	-0.413152	-0.204473
AGGTGC	1121	57	1064	18	0.0163191	32	0.0293848	154859	9583	145276	2846	0.0187221	5790	0.0388411	0.871651	0.756538	-0.198177	-0.402515	-0.204338
CCTCAT	335	34	301	12	0.0371517	21	0.066879	155645	9606	146039	2852	0.0186658	5801	0.0387136	1.99036	1.72753	0.993033	0.788713	-0.20432
GGCCCT	572	29	543	9	0.0159858	16	0.028777	155408	9611	145797	2855	0.0187148	5806	0.0388096	0.854179	0.74149	-0.22739	-0.4315	-0.20411
TTGGGC	1336	45	1291	14	0.01059	25	0.0190694	154644	9595	145049	2850	0.0187754	5797	0.038946	0.564035	0.489637	-0.826143	-1.03022	-0.204073
TGGCCA	569	23	546	9	0.0160714	16	0.0289331	155411	9617	145794	2855	0.0187144	5806	0.0388089	0.858772	0.745528	-0.219654	-0.423666	-0.204012
TCAAGC	562	27	535	9	0.0162749	16	0.029304	155418	9613	145805	2855	0.0187136	5806	0.038807	0.869682	0.755121	-0.20144	-0.40522	-0.20378
CCATTG	542	23	519	9	0.0168856	16	0.0304183	155438	9617	145821	2855	0.0187111	5806	0.0388019	0.902434	0.783938	-0.148107	-0.351189	-0.203082
CTGTGT	823	71	752	25	0.0313283	44	0.0564827	155157	9569	145588	2839	0.0186386	5778	0.0386801	1.68083	1.46025	0.749171	0.546215	-0.202956
GCCTAT	564	33	531	13	0.0235935	23	0.0425139	155416	9607	145809	2851	0.0186871	5799	0.038759	1.26255	1.09688	0.336343	0.133403	-0.20294
TTAAGG	1500	94	1406	31	0.0211028	55	0.0380623	154480	9546	144934	2833	0.0186815	5767	0.0387794	1.12961	0.981508	0.17582	-0.0269281	-0.202748
TTAACC	555	94	461	38	0.073501	65	0.132653	155425	9546	145879	2826	0.0185191	5757	0.0384651	3.96892	3.44866	1.98875	1.78603	-0.202713
CCGTTG	559	35	524	13	0.0238095	23	0.0429104	155421	9605	145816	2851	0.0186865	5799	0.0387577	1.27416	1.10715	0.349542	0.146847	-0.202695
TCAGCT	531	30	501	9	0.0172414	16	0.031068	155449	9610	145839	2855	0.0187098	5806	0.038799	0.921517	0.800741	-0.117917	-0.320592	-0.202675
TTTAAG	1150	81	1069	30	0.0267857	53	0.0483136	154830	9559	145271	2834	0.0186452	5769	0.0387023	1.4366	1.24834	0.522657	0.32001	-0.202647
CGGTAA	1087	105	982	37	0.0352381	65	0.0636008	154893	9535	145358	2827	0.0185906	5757	0.0386023	1.89548	1.64759	0.922562	0.720356	-0.202206
AGCCGT	503	23	480	9	0.0182186	16	0.0328542	155477	9617	145860	2855	0.0187063	5806	0.0387917	0.973927	0.846938	-0.0381138	-0.239672	-0.201558
TTAAAG	1099	93	1006	30	0.0280636	53	0.0506692	154881	9547	145334	2834	0.018639	5769	0.038689	1.50564	1.30965	0.590378	0.389185	-0.201194
ATACTT	597	56	541	17	0.0293103	30	0.0529101	155383	9584	145799	2847	0.0186644	5792	0.0387189	1.57038	1.36652	0.651117	0.450504	-0.200614
TGCTAA	704	143	561	59	0.0914729	100	0.165563	155276	9497	145779	2805	0.0183969	5722	0.0382604	4.97218	4.32726	2.31388	2.11345	-0.200423
TAATCA	754	102	652	41	0.0575035	71	0.103953	155226	9538	145688	2823	0.0185233	5751	0.0384747	3.10439	2.70186	1.63431	1.43395	-0.200359
ACAAAT	511	41	470	13	0.0261044	23	0.0471311	155469	9599	145870	2851	0.0186806	5799	0.0387452	1.39741	1.21644	0.482751	0.282662	-0.200089
GCGGTA	1387	72	1315	23	0.0168622	41	0.0304606	154593	9568	145025	2841	0.0187213	5781	0.0388477	0.900693	0.784104	-0.150893	-0.350883	-0.19999
TTGAAG	895	55	840	18	0.0205245	32	0.03708	155085	9585	145500	2846	0.0186943	5790	0.0387823	1.0979	0.956106	0.13475	-0.0647581	-0.199509
ACGGGC	972	39	933	14	0.0146138	25	0.0263992	155008	9601	145407	2850	0.0187305	5797	0.038851	0.780212	0.679497	-0.358062	-0.557461	-0.199398
TATTCT	686	70	616	28	0.0425532	49	0.0769231	155294	9570	145724	2836	0.0186018	5773	0.03861	2.28758	1.99231	1.19382	0.994443	-0.199378
AATCAA	573	53	520	17	0.0305755	30	0.0552486	155407	9587	145820	2847	0.0186615	5792	0.0387127	1.63843	1.42714	0.712312	0.513132	-0.199181
CTCTGA	485	70	415	20	0.0430108	35	0.0777778	155495	9570	145925	2844	0.0186307	5787	0.0386552	2.30859	2.01209	1.20701	1.00869	-0.198319
CACTAA	498	99	399	40	0.0873362	68	0.15814	155482	9541	145941	2824	0.0184989	5754	0.0384297	4.72117	4.11504	2.23914	2.0409	-0.198239
GCCCAT	431	19	412	9	0.021327	16	0.0385542	155549	9621	145928	2855	0.0186975	5806	0.0387731	1.14063	0.994355	0.189835	-0.00816735	-0.198002
TCATGC	551	50	501	17	0.0318352	30	0.0575816	155429	9590	145839	2847	0.0186588	5792	0.038707	1.70617	1.48763	0.770765	0.573013	-0.197753
GTTACA	865	73	792	22	0.0260973	39	0.0472155	155115	9567	145548	2842	0.0186638	5783	0.0387258	1.39828	1.21923	0.483653	0.285966	-0.197687
TCGCAT	468	33	435	13	0.0285714	23	0.0516854	155512	9607	145905	2851	0.0186754	5799	0.0387341	1.5299	1.33436	0.613437	0.416152	-0.197285
TCGCAA	417	28	389	9	0.0220588	16	0.0399002	155563	9612	145951	2855	0.0186958	5806	0.0387695	1.17988	1.02917	0.238641	0.0414766	-0.197164
GGCAGG	1839	63	1776	24	0.0132231	43	0.0239421	154141	9577	144564	2840	0.0187705	5779	0.038952	0.704463	0.614656	-0.505405	-0.702149	-0.196744
AATTCC	457	36	421	13	0.0292793	23	0.0529954	155523	9604	145919	2851	0.018674	5799	0.0387313	1.56792	1.36828	0.648847	0.452368	-0.196479
ATCTAA	629	101	528	37	0.0625	64	0.113274	155351	9539	145812	2827	0.0185348	5758	0.0384911	3.37204	2.94287	1.75362	1.55722	-0.196397
GGACAA	750	21	729	5	0.00671141	9	0.0121457	155230	9619	145611	2859	0.0187634	5813	0.0389045	0.357686	0.312194	-1.48323	-1.67949	-0.196253
TACATT	693	62	631	25	0.0374251	44	0.0677966	155287	9578	145709	2839	0.0186227	5778	0.0386465	2.00965	1.75428	1.00694	0.810875	-0.196067
ACACAA	400	22	378	9	0.0230179	16	0.0416667	155580	9618	145962	2855	0.0186937	5806	0.0387651	1.23132	1.07485	0.300202	0.104136	-0.196066
CTCTAT	451	38	413	13	0.0296804	23	0.0537383	155529	9602	145927	2851	0.0186733	5799	0.0387297	1.58946	1.38752	0.668533	0.47251	-0.196023
CTAACG	581	119	462	47	0.088015	80	0.159681	155399	9521	145878	2817	0.0184622	5742	0.0383677	4.76731	4.16185	2.25317	2.05722	-0.19595
GCGGAC	688	17	671	5	0.00732064	9	0.0132548	155292	9623	145669	2859	0.0187558	5813	0.0388884	0.390314	0.340842	-1.35729	-1.55283	-0.195534
GGAGCC	617	16	601	5	0.00816993	9	0.0148026	155363	9624	145739	2859	0.018747	5813	0.0388699	0.435798	0.380825	-1.19827	-1.3928	-0.194534
TGGAGG	1653	50	1603	15	0.00915751	27	0.0166052	154327	9590	144737	2849	0.018808	5795	0.0390152	0.486894	0.425608	-1.03832	-1.2324	-0.194083
ATTACC	424	35	389	13	0.0316302	23	0.0573566	155556	9605	145951	2851	0.01867	5799	0.0387227	1.69417	1.48121	0.760581	0.566779	-0.193802
AGAGGC	1103	25	1078	10	0.00914913	18	0.0165899	154877	9615	145262	2854	0.0187735	5804	0.0389339	0.487343	0.426103	-1.03699	-1.23073	-0.193738
ACATAC	422	36	386	13	0.0317848	23	0.0576441	155558	9604	145954	2851	0.0186697	5799	0.0387222	1.70248	1.48866	0.767637	0.574012	-0.193625
CTGCAG	543	17	526	5	0.00929368	9	0.0168539	155437	9623	145814	2859	0.018738	5813	0.0388507	0.495982	0.433813	-1.01164	-1.20486	-0.193214
AGGACC	527	19	508	5	0.00957854	9	0.0173745	155453	9621	145832	2859	0.018736	5813	0.0388466	0.511238	0.44726	-0.967934	-1.16081	-0.19288
GTCAGG	1477	47	1430	15	0.0102599	27	0.0186207	154503	9593	144910	2849	0.0187862	5795	0.038969	0.546142	0.477834	-0.872653	-1.06542	-0.192767
GACACA	511	18	493	5	0.00988142	9	0.0179283	155469	9622	145847	2859	0.018734	5813	0.0388424	0.527459	0.461565	-0.92287	-1.1154	-0.192525
GCCCGG	510	17	493	5	0.00990099	9	0.0179641	155470	9623	145847	2859	0.0187339	5813	0.0388422	0.528506	0.462489	-0.920007	-1.11251	-0.192502
GCGGAA	986	25	961	10	0.0102459	18	0.018595	154994	9615	145379	2854	0.018759	5804	0.0389034	0.546185	0.47798	-0.872539	-1.06498	-0.19244
ACTTCT	350	32	318	9	0.026393	16	0.0479042	155630	9608	146022	2855	0.0186876	5806	0.0387521	1.41232	1.23617	0.498071	0.305876	-0.192195
CACCGG	496	15	481	5	0.0101833	9	0.0184805	155484	9625	145859	2859	0.0187322	5813	0.0388385	0.543626	0.475829	-0.879314	-1.07148	-0.192171
TGCGCG	484	15	469	5	0.0104384	9	0.0189474	155496	9625	145871	2859	0.0187307	5813	0.0388354	0.557289	0.487889	-0.843503	-1.03538	-0.191872
CAAATT	679	54	625	18	0.0272315	32	0.049459	155301	9586	145715	2846	0.0186678	5790	0.0387262	1.45874	1.27715	0.544723	0.352923	-0.1918
GTGTGT	1288	95	1193	32	0.0254777	57	0.0463038	154692	9545	145147	2832	0.0186488	5765	0.0387102	1.36619	1.19616	0.450156	0.258416	-0.19174
ATATTA	922	99	823	34	0.0382883	60	0.0696056	155058	9541	145517	2830	0.0185905	5762	0.0385945	2.05956	1.80351	1.04233	0.850809	-0.191526
ATGGCG	916	30	886	10	0.0110375	18	0.0200445	155064	9610	145454	2854	0.0187504	5804	0.0388852	0.588655	0.51548	-0.764505	-0.95601	-0.191505
GATTGC	778	59	719	26	0.0345745	46	0.0628415	155202	9581	145621	2838	0.0186264	5776	0.0386546	1.8562	1.62572	0.892355	0.701079	-0.191276
ACGGAC	449	24	425	5	0.0112613	9	0.0204545	155531	9616	145915	2859	0.0187264	5813	0.0388263	0.601357	0.526822	-0.733707	-0.924614	-0.190907
GAAACC	445	21	424	5	0.0113636	9	0.0206422	155535	9619	145916	2859	0.0187259	5813	0.0388253	0.60684	0.531669	-0.720613	-0.9114	-0.190787
CAGATG	854	32	822	10	0.0118483	18	0.0215311	155126	9608	145518	2854	0.0187428	5804	0.038869	0.632155	0.55394	-0.66165	-0.852199	-0.190549
CAGGTC	802	27	775	10	0.0126263	18	0.0229592	155178	9613	145565	2854	0.0187364	5804	0.0388555	0.67389	0.590886	-0.569414	-0.759047	-0.189633
AATTCA	685	65	620	22	0.0331825	39	0.0603715	155295	9575	145720	2842	0.0186418	5783	0.0386792	1.78	1.56083	0.831881	0.642311	-0.18957
ATGACG	685	63	622	22	0.0331825	39	0.0603715	155295	9577	145718	2842	0.0186418	5783	0.0386792	1.78	1.56083	0.831881	0.642311	-0.18957
AATCAG	797	37	760	10	0.0127065	18	0.0231065	155183	9603	145580	2854	0.0187358	5804	0.0388542	0.678194	0.594699	-0.56023	-0.749769	-0.189538
GTACGA	795	32	763	10	0.0127389	18	0.023166	155185	9608	145577	2854	0.0187355	5804	0.0388537	0.679931	0.596238	-0.55654	-0.74604	-0.1895
ATTTGC	683	55	628	22	0.0332829	39	0.060559	155297	9585	145712	2842	0.0186416	5783	0.0386787	1.78541	1.5657	0.836258	0.646804	-0.189454
AATCTA	601	70	531	25	0.0434028	44	0.0789946	155379	9570	145809	2839	0.0186115	5778	0.0386227	2.33204	2.04529	1.22159	1.0323	-0.189288
AATGCT	752	88	664	33	0.0458971	58	0.0835735	155228	9552	145676	2831	0.0185765	5764	0.0385645	2.47071	2.16711	1.30493	1.11577	-0.189152
GTTGCT	880	68	812	23	0.0268378	41	0.0488677	155100	9572	145528	2841	0.018659	5781	0.0387158	1.43833	1.26222	0.524395	0.33596	-0.188436
TACTAA	680	147	533	50	0.0793651	86	0.144781	155300	9493	145807	2814	0.0184542	5736	0.0383515	4.30066	3.77511	2.10456	1.91652	-0.188039
CGTAGT	884	45	839	19	0.0219653	34	0.04	155096	9595	145501	2845	0.0186862	5788	0.0387655	1.17548	1.03185	0.23325	0.0452265	-0.188024
ACCGAA	369	16	353	5	0.0137363	9	0.025	155611	9624	145987	2859	0.0187166	5813	0.0388056	0.733908	0.644237	-0.44633	-0.634336	-0.188007
CGGCAG	721	31	690	10	0.0140647	18	0.0256046	155259	9609	145650	2854	0.0187264	5804	0.0388344	0.751062	0.659326	-0.412997	-0.600936	-0.187939
ACGAAT	584	41	543	14	0.0245614	25	0.0447227	155396	9599	145797	2850	0.0186829	5797	0.0387503	1.31465	1.15413	0.394675	0.206802	-0.187873
TCGATG	700	35	665	10	0.0144928	18	0.026393	155280	9605	145675	2854	0.0187238	5804	0.038829	0.774027	0.679723	-0.369545	-0.55698	-0.187436
CAGTAA	877	88	789	27	0.0317647	48	0.0579011	155103	9552	145551	2837	0.0186319	5774	0.0386663	1.70486	1.49746	0.769652	0.582514	-0.187139
TATATA	875	80	795	27	0.0318396	48	0.0580411	155105	9560	145545	2837	0.0186316	5774	0.0386658	1.7089	1.5011	0.77307	0.586018	-0.187052
ATTCAC	502	48	454	21	0.043659	37	0.0795699	155478	9592	145886	2843	0.0186261	5785	0.0386458	2.34397	2.05896	1.22895	1.04191	-0.18704
CTCAGC	346	16	330	5	0.0146628	9	0.0267062	155634	9624	146010	2859	0.0187138	5813	0.0387996	0.783527	0.688311	-0.351946	-0.538867	-0.186921
CACCGT	345	17	328	5	0.0147059	9	0.0267857	155635	9623	146012	2859	0.0187137	5813	0.0387994	0.785836	0.690365	-0.347699	-0.53457	-0.18687
TTCTTT	702	68	634	26	0.0384615	46	0.070122	155278	9572	145706	2838	0.0186172	5776	0.0386349	2.06592	1.81499	1.04678	0.85996	-0.186823
GTGTTT	1296	139	1157	48	0.0384615	85	0.0701899	154684	9501	145183	2816	0.0185424	5737	0.0385171	2.07425	1.82231	1.05259	0.865767	-0.186821
ACCTCG	341	15	326	5	0.014881	9	0.0271084	155639	9625	146014	2859	0.0187132	5813	0.0387983	0.795212	0.698701	-0.330588	-0.517253	-0.186665
CGACAC	340	13	327	5	0.0149254	9	0.0271903	155640	9627	146013	2859	0.0187131	5813	0.0387981	0.797591	0.700816	-0.326278	-0.512891	-0.186613
CCTACG	334	15	319	5	0.0151976	9	0.0276923	155646	9625	146021	2859	0.0187123	5813	0.0387965	0.812169	0.713783	-0.300148	-0.486442	-0.186294
ACGTGG	963	39	924	15	0.0158228	27	0.0288462	155017	9601	145416	2849	0.0187227	5795	0.0388348	0.845111	0.742792	-0.242787	-0.428969	-0.186182
TATTGG	1262	57	1205	20	0.0161031	36	0.0293638	154718	9583	145135	2844	0.018726	5786	0.0388499	0.859928	0.755826	-0.217712	-0.403875	-0.186163
TGAAAT	849	79	770	27	0.0328467	48	0.0599251	155131	9561	145570	2837	0.0186284	5774	0.0386591	1.76326	1.55009	0.818242	0.632354	-0.185888
GGAGAA	1242	52	1190	20	0.0163666	36	0.0298507	154738	9588	145150	2844	0.0187236	5786	0.0388447	0.874118	0.768463	-0.194101	-0.379952	-0.185851
GCAGAC	638	29	609	10	0.0159236	18	0.0290323	155342	9611	145731	2854	0.0187162	5804	0.0388129	0.850789	0.748006	-0.233126	-0.418879	-0.185753
CTAAGT	811	65	746	23	0.0291878	41	0.0532468	155169	9575	145594	2841	0.0186505	5781	0.0386979	1.56498	1.37596	0.646149	0.460439	-0.18571
GTGCTT	1071	93	978	32	0.0307988	57	0.056213	154909	9547	145362	2832	0.0186221	5765	0.0386539	1.65388	1.45426	0.725857	0.54029	-0.185567
CTTGGC	629	24	605	10	0.0161551	18	0.0294599	155351	9616	145735	2854	0.0187151	5804	0.0388105	0.86321	0.75907	-0.212216	-0.397696	-0.18548
TCCGGT	628	32	596	10	0.0161812	18	0.0295082	155352	9608	145744	2854	0.018715	5804	0.0388103	0.864613	0.760319	-0.209874	-0.395323	-0.185449
CCTTCG	313	16	297	5	0.0162338	9	0.0296053	155667	9624	146043	2859	0.0187098	5813	0.0387911	0.867663	0.763198	-0.204793	-0.389872	-0.185079
TCTAAT	713	160	553	59	0.0902141	101	0.165033	155267	9480	145787	2805	0.018398	5721	0.0382558	4.90346	4.31393	2.2938	2.109	-0.1848
TACGAA	602	33	569	10	0.0168919	18	0.0308219	155378	9607	145771	2854	0.0187118	5804	0.0388035	0.90274	0.794307	-0.147618	-0.332231	-0.184613
AGTGAT	1079	111	968	36	0.0345158	64	0.0630542	154901	9529	145372	2828	0.0185963	5758	0.0386072	1.85606	1.63322	0.89224	0.707721	-0.184519
AGCGAA	599	31	568	10	0.0169779	18	0.0309811	155381	9609	145772	2854	0.0187114	5804	0.0388028	0.907355	0.798424	-0.14026	-0.324772	-0.184512
GACGCC	303	18	285	5	0.0167785	9	0.0306122	155677	9622	146055	2859	0.0187085	5813	0.0387885	0.896838	0.789209	-0.15708	-0.34152	-0.18444
TGCCAT	517	36	481	14	0.027833	25	0.050813	155463	9604	145859	2850	0.0186747	5797	0.0387329	1.49041	1.31188	0.575712	0.391638	-0.184075
GTACTA	768	69	699	19	0.0253672	34	0.0463215	155212	9571	145641	2845	0.018672	5788	0.0387354	1.35857	1.19584	0.442084	0.25803	-0.184054
AGCATT	768	52	716	19	0.0253672	34	0.0463215	155212	9588	145624	2845	0.018672	5788	0.0387354	1.35857	1.19584	0.442084	0.25803	-0.184054
AACCTA	402	46	356	17	0.0441558	30	0.0806452	155578	9594	145984	2847	0.0186406	5792	0.0386685	2.3688	2.08555	1.24415	1.06043	-0.183726
GCTAAC	643	157	486	55	0.0935374	94	0.17122	155337	9483	145854	2809	0.0184163	5728	0.0382865	5.07906	4.47209	2.34456	2.16095	-0.183613
ACAAAA	563	38	525	10	0.0180832	18	0.0330275	155417	9602	145815	2854	0.018707	5804	0.0387934	0.966652	0.851369	-0.0489316	-0.232143	-0.183212
AACTAG	747	54	693	19	0.0260989	34	0.0476858	155233	9586	145647	2845	0.0186694	5788	0.03873	1.39795	1.23124	0.48331	0.30011	-0.183199
GACGAA	551	29	522	10	0.0184843	18	0.0337711	155429	9611	145818	2854	0.0187056	5804	0.0387903	0.988171	0.870607	-0.0171672	-0.199907	-0.18274
TGGCCT	550	38	512	10	0.0185185	18	0.0338346	155430	9602	145828	2854	0.0187054	5804	0.03879	0.990008	0.872249	-0.0144886	-0.197188	-0.182699
CACGTT	541	36	505	10	0.0188324	18	0.0344168	155439	9604	145835	2854	0.0187043	5804	0.0387877	1.00685	0.887313	0.00984404	-0.172486	-0.18233
TAACCG	596	80	516	29	0.0511464	51	0.093578	155384	9560	145824	2835	0.0185842	5771	0.0385729	2.75214	2.42601	1.46056	1.27858	-0.181973
AATCCG	527	37	490	10	0.0193424	18	0.0353635	155453	9603	145850	2854	0.0187026	5804	0.0387841	1.03421	0.911803	0.048524	-0.133206	-0.18173
CTGATA	692	71	621	30	0.0453172	53	0.0829421	155288	9569	145719	2834	0.0185892	5769	0.0385837	2.43782	2.14967	1.28559	1.10411	-0.181482
TTTCTT	701	71	630	19	0.0278592	34	0.0509745	155279	9569	145710	2845	0.0186638	5788	0.038718	1.49269	1.31656	0.577912	0.39677	-0.181142
GGGCAA	1387	62	1325	16	0.0116703	29	0.0213549	154593	9578	145015	2848	0.0187683	5793	0.0389315	0.621809	0.548527	-0.685457	-0.866367	-0.18091
TTCCTG	508	33	475	10	0.0200803	18	0.0367347	155472	9607	145865	2854	0.0187003	5804	0.0387792	1.0738	0.947279	0.102722	-0.0781385	-0.180861
GTTTAT	1175	128	1047	41	0.0361552	73	0.0662432	154805	9512	145293	2823	0.0185746	5749	0.0385694	1.94649	1.71751	0.960875	0.780316	-0.180559
CGGGAG	1397	38	1359	11	0.00793651	20	0.0145243	154583	9602	144981	2853	0.0188031	5802	0.0389969	0.422084	0.372448	-1.2444	-1.42489	-0.180491
CCCTCT	255	24	231	9	0.0365854	16	0.0669456	155725	9616	146109	2855	0.018676	5806	0.0387276	1.95895	1.72863	0.970081	0.789628	-0.180453
CGTTTT	745	76	669	27	0.0376045	48	0.0688666	155235	9564	145671	2837	0.0186157	5774	0.0386322	2.02004	1.78262	1.01438	0.834002	-0.18038
ATGCAC	497	32	465	10	0.0205339	18	0.0375783	155483	9608	145875	2854	0.0186989	5804	0.0387763	1.09813	0.969104	0.13505	-0.0452763	-0.180326
GGTTTA	1725	156	1569	52	0.0310819	93	0.0569853	154255	9484	144771	2812	0.018568	5729	0.0385724	1.67395	1.47736	0.743252	0.563022	-0.180231
AATTTT	906	109	797	39	0.0449827	69	0.0824373	155074	9531	145543	2825	0.0185551	5753	0.0385277	2.42427	2.13969	1.27755	1.0974	-0.180153
GGCAGA	1280	46	1234	16	0.0126582	29	0.0231815	154700	9594	145106	2848	0.0187551	5793	0.0389035	0.674922	0.595871	-0.567208	-0.746928	-0.17972
ATCCTG	483	30	453	10	0.0211416	18	0.0387097	155497	9610	145887	2854	0.0186972	5804	0.0387727	1.13074	0.998375	0.177264	-0.00234648	-0.17961
TAAAGC	716	56	660	15	0.021398	27	0.0391872	155264	9584	145680	2849	0.0186924	5795	0.0387706	1.14474	1.01075	0.195025	0.0154212	-0.179604
TTCAGC	480	28	452	10	0.0212766	18	0.038961	155500	9612	145888	2854	0.0186969	5804	0.0387719	1.13798	1.00488	0.186472	0.0070203	-0.179451
CTATCT	491	51	440	18	0.038055	32	0.0697168	155489	9589	145900	2846	0.0186448	5790	0.0386776	2.04105	1.80251	1.02931	0.850007	-0.179304
GGTGCG	1219	34	1185	11	0.00910596	20	0.0166806	154761	9606	145155	2853	0.0187811	5802	0.0389503	0.484847	0.428252	-1.0444	-1.22347	-0.179068
CAACCC	239	17	222	5	0.0213675	9	0.0391304	155741	9623	146118	2859	0.0187007	5813	0.0387719	1.14261	1.00925	0.192328	0.0132781	-0.179049
GTGGTT	1541	86	1455	35	0.0232404	63	0.0426252	154439	9554	144885	2829	0.0186597	5759	0.0387342	1.24548	1.10045	0.316706	0.138098	-0.178608
CAAATC	456	27	429	10	0.0224215	18	0.0410959	155524	9613	145911	2854	0.0186939	5804	0.0387657	1.1994	1.06011	0.262316	0.0842136	-0.178102
GTTTCA	842	67	775	28	0.034398	50	0.0631313	155138	9573	145565	2836	0.0186209	5772	0.0386433	1.84728	1.63369	0.885403	0.708136	-0.177267
ATAACC	411	71	340	27	0.0703125	47	0.129121	155569	9569	146000	2837	0.018575	5775	0.0385529	3.78533	3.34918	1.92042	1.74381	-0.176608
GCAGGA	998	30	968	11	0.0111449	20	0.0204499	154982	9610	145372	2853	0.0187538	5802	0.0388926	0.594273	0.525804	-0.750803	-0.927403	-0.1766
ATGTGA	1003	88	915	33	0.0340206	59	0.0625	154977	9552	145425	2831	0.0186071	5763	0.0386224	1.82836	1.61823	0.870554	0.694419	-0.176135
TTAACG	853	147	706	52	0.0649189	91	0.119423	155127	9493	145634	2812	0.0184617	5731	0.0383611	3.5164	3.11311	1.8141	1.63836	-0.175741
TTTGAC	626	82	544	30	0.0503356	53	0.0924956	155354	9558	145796	2834	0.0185812	5769	0.0385667	2.70896	2.39833	1.43774	1.26203	-0.175707
TCTAGT	821	56	765	20	0.0249688	36	0.0458599	155159	9584	145575	2844	0.0186718	5786	0.0387352	1.33724	1.18393	0.419262	0.243585	-0.175677
TGTTCA	779	77	702	24	0.0317881	43	0.0584239	155201	9563	145638	2840	0.0186399	5779	0.0386757	1.70537	1.51061	0.770089	0.595132	-0.174957
ACATCT	408	40	368	10	0.0251256	18	0.0461538	155572	9600	145972	2854	0.018688	5804	0.0387533	1.34448	1.19097	0.427044	0.252133	-0.174912
AAGGCT	937	51	886	16	0.0173724	29	0.0319383	155043	9589	145454	2848	0.0187128	5793	0.0388141	0.928369	0.822854	-0.107229	-0.281291	-0.174062
GTATGC	928	52	876	16	0.0175439	29	0.0322581	155052	9588	145464	2848	0.0187117	5793	0.0388117	0.937586	0.831142	-0.0929767	-0.266833	-0.173856
CGTTTG	771	60	711	20	0.0266312	36	0.0489796	155209	9580	145629	2844	0.0186657	5786	0.0387223	1.42674	1.26489	0.512725	0.339017	-0.173709
GGGTCA	1584	62	1522	17	0.0108488	31	0.0199614	154396	9578	144818	2847	0.018786	5791	0.0389691	0.577491	0.512236	-0.792129	-0.965119	-0.172991
TTATTA	958	109	849	37	0.0401737	66	0.073991	155022	9531	145491	2827	0.0185749	5756	0.038562	2.1628	1.91875	1.1129	0.940169	-0.172732
TAACTA	718	153	565	61	0.0928463	105	0.171289	155262	9487	145775	2803	0.0183853	5717	0.0382293	5.05004	4.48056	2.33629	2.16368	-0.172614
TGAACT	556	49	507	19	0.0353818	34	0.0651341	155424	9591	145833	2845	0.0186461	5788	0.0386805	1.89754	1.6839	0.924133	0.751805	-0.172328
AGTCAA	735	43	692	11	0.0151934	20	0.027972	155245	9597	145648	2853	0.0187215	5802	0.0388242	0.811549	0.72048	-0.301251	-0.47297	-0.171719
CCCTTT	368	23	345	10	0.027933	18	0.0514286	155612	9617	145995	2854	0.0186831	5804	0.0387429	1.49509	1.32743	0.580231	0.408637	-0.171594
GCTGAC	545	61	484	19	0.0361217	34	0.0665362	155435	9579	145856	2845	0.0186447	5788	0.0386777	1.93737	1.72027	0.954096	0.782638	-0.171458
GTTGGT	1457	77	1380	27	0.0188811	49	0.0348011	154523	9563	144960	2837	0.0187031	5773	0.0388101	1.00952	0.896703	0.013666	-0.157297	-0.170963
ATCATT	617	72	545	27	0.0457627	48	0.0843585	155363	9568	145795	2837	0.0186001	5774	0.0385991	2.46035	2.18551	1.29886	1.12797	-0.170895
TTATTC	638	83	555	34	0.0562914	60	0.103806	155342	9557	145785	2830	0.0185559	5762	0.0385212	3.03361	2.69478	1.60104	1.43017	-0.170866
TGCTTA	763	94	669	32	0.0437756	57	0.0807365	155217	9546	145671	2832	0.0185845	5765	0.0385743	2.35549	2.09302	1.23603	1.06558	-0.170445
TGATTA	972	133	839	45	0.0485437	80	0.0896861	155008	9507	145501	2819	0.018523	5742	0.0384682	2.62072	2.33143	1.38996	1.22122	-0.168748
TTATTT	1017	137	880	49	0.0506198	87	0.0935484	154963	9503	145460	2815	0.0185017	5735	0.0384311	2.73595	2.43418	1.45204	1.28344	-0.168606
CTAAAC	448	69	379	22	0.0516432	39	0.0953545	155532	9571	145961	2842	0.0186129	5783	0.038618	2.7746	2.46918	1.47228	1.30403	-0.168248
TCCACT	335	26	309	10	0.0307692	18	0.0567823	155645	9614	146031	2854	0.0186791	5804	0.0387344	1.64725	1.46594	0.720063	0.551827	-0.168236
AAACGA	609	33	576	11	0.0183946	20	0.0339559	155371	9607	145764	2853	0.018706	5802	0.0387915	0.983356	0.875344	-0.0242141	-0.192079	-0.167865
ATTCAT	688	81	607	28	0.0424242	50	0.0783699	155292	9559	145733	2836	0.0186021	5772	0.0386035	2.28062	2.03012	1.18942	1.02157	-0.167857
TACTGT	724	57	667	16	0.0225989	29	0.0417266	155256	9583	145673	2848	0.0186867	5793	0.0387588	1.20936	1.07657	0.27424	0.106446	-0.167794
GCTGGC	712	25	687	6	0.00849858	11	0.0156919	155268	9615	145653	2858	0.0187521	5811	0.0388807	0.453208	0.40359	-1.14175	-1.30904	-0.167285
TCCTGG	705	18	687	6	0.00858369	11	0.0158501	155275	9622	145653	2858	0.0187512	5811	0.0388789	0.457768	0.40768	-1.12731	-1.29449	-0.16718
CACTGG	702	21	681	6	0.00862069	11	0.015919	155278	9619	145659	2858	0.0187508	5811	0.0388781	0.45975	0.409458	-1.12108	-1.28821	-0.167135
GTCTGG	1077	48	1029	17	0.0160377	31	0.0296367	154903	9592	145311	2847	0.0187234	5791	0.0388366	0.856563	0.763113	-0.223369	-0.390031	-0.166662
TATTCG	694	47	647	16	0.0235988	29	0.043609	155286	9593	145693	2848	0.018683	5793	0.038751	1.26312	1.12537	0.336988	0.170394	-0.166594
GGCCTC	576	31	545	11	0.019469	20	0.0359712	155404	9609	145795	2853	0.0187019	5802	0.0387829	1.04102	0.927502	0.0579926	-0.108578	-0.16657
CGAAGT	649	23	626	6	0.00933126	11	0.0172414	155331	9617	145714	2858	0.0187443	5811	0.0388644	0.497818	0.44363	-1.00631	-1.17257	-0.166264
AGAAGA	647	21	626	6	0.00936037	11	0.0172956	155333	9619	145714	2858	0.0187441	5811	0.0388638	0.499378	0.445031	-1.0018	-1.16802	-0.166229
AATAAT	872	158	714	57	0.0699387	100	0.129534	155108	9482	145626	2807	0.0184306	5722	0.0383035	3.7947	3.38178	1.92399	1.75778	-0.166206
TGGCTT	1093	68	1025	22	0.0205415	40	0.0379867	154887	9572	145315	2842	0.0186918	5782	0.038778	1.09896	0.979593	0.136137	-0.0297454	-0.165882
CATACT	465	46	419	15	0.0333333	27	0.0616438	155515	9594	145921	2849	0.0186617	5795	0.0387056	1.78619	1.59263	0.836889	0.671415	-0.165474
ATGACC	463	40	423	15	0.0334821	27	0.0619266	155517	9600	145917	2849	0.0186614	5795	0.0387051	1.79419	1.59996	0.843334	0.678037	-0.165297
TGCCAG	584	19	565	6	0.0103806	11	0.0191972	155396	9621	145775	2858	0.0187363	5811	0.0388475	0.554038	0.494169	-0.851944	-1.01692	-0.16498
CGCAAG	577	22	555	6	0.0105079	11	0.0194346	155403	9618	145785	2858	0.0187355	5811	0.0388457	0.560855	0.500304	-0.834299	-0.999124	-0.164825
CGGTGT	1049	64	985	22	0.0214216	40	0.0396432	154931	9576	145355	2842	0.0186864	5782	0.0387666	1.14637	1.02261	0.197077	0.0322595	-0.164817
GCTACG	569	18	551	6	0.0106572	11	0.0197133	155411	9622	145789	2858	0.0187345	5811	0.0388436	0.568855	0.507504	-0.813868	-0.97851	-0.164642
TTGGAT	972	62	910	17	0.017801	31	0.0329437	155008	9578	145430	2847	0.0187104	5791	0.0388093	0.951396	0.848861	-0.0718818	-0.236399	-0.164517
TCACTA	508	57	451	23	0.0474227	41	0.0877944	155472	9583	145889	2841	0.0186135	5781	0.0386196	2.54775	2.27332	1.34923	1.1848	-0.164429
TTATGT	1077	119	958	47	0.0456311	84	0.0845921	154903	9521	145382	2817	0.0185224	5738	0.0384675	2.46356	2.19906	1.30074	1.13688	-0.163859
TATAGG	1532	59	1473	18	0.011889	33	0.0220147	154448	9581	144867	2846	0.0187728	5789	0.0389415	0.63331	0.565327	-0.659015	-0.822842	-0.163827
CAAATA	629	47	582	16	0.0261011	29	0.0483333	155351	9593	145758	2848	0.018675	5793	0.0387341	1.39765	1.24782	0.483001	0.319413	-0.163588
GTTTGT	1297	116	1181	41	0.0326433	74	0.060507	154683	9524	145159	2823	0.0185895	5748	0.038594	1.75601	1.56778	0.8123	0.648724	-0.163577
ATACTC	444	38	406	15	0.034965	27	0.0647482	155536	9602	145934	2849	0.0186591	5795	0.0387002	1.87389	1.67307	0.906035	0.742501	-0.163534
CTGTAA	756	62	694	21	0.0285714	38	0.0529248	155224	9578	145646	2843	0.0186572	5784	0.0387045	1.53139	1.36741	0.614842	0.451442	-0.1634
TACAGC	519	28	491	6	0.0116959	11	0.0216535	155461	9612	145849	2858	0.0187283	5811	0.0388306	0.624503	0.557641	-0.679219	-0.842591	-0.163372
CTGTAC	497	37	460	11	0.0226337	20	0.0419287	155483	9603	145880	2853	0.0186923	5802	0.0387624	1.21086	1.08168	0.276034	0.11328	-0.162754
GAGAGT	1313	75	1238	23	0.0178295	42	0.0330448	154667	9565	145102	2841	0.0187122	5780	0.0388214	0.952825	0.851202	-0.0697172	-0.232426	-0.162709
CCTAAC	345	63	282	24	0.0747664	42	0.138614	155635	9577	146058	2840	0.018587	5780	0.0385706	4.02251	3.59377	2.0081	1.8455	-0.162598
TTAGAG	1380	60	1320	18	0.0132159	33	0.0244989	154600	9580	145020	2846	0.018754	5789	0.0389017	0.704694	0.629764	-0.504931	-0.667117	-0.162186
AGCCAA	466	18	448	6	0.0130435	11	0.0241758	155514	9622	145892	2858	0.0187218	5811	0.0388169	0.696699	0.622818	-0.521393	-0.683118	-0.161725
CTACCT	284	28	256	10	0.0364964	18	0.0676692	155696	9612	146084	2854	0.0186729	5804	0.0387212	1.95451	1.7476	0.966808	0.805375	-0.161433
TCGGAG	893	35	858	12	0.0136209	22	0.0252583	155087	9605	145482	2852	0.0187342	5800	0.0388513	0.72706	0.650127	-0.459853	-0.621205	-0.161352
TTTTGA	969	93	876	31	0.033049	56	0.0613363	155011	9547	145464	2833	0.0186164	5766	0.0386345	1.77527	1.5876	0.828038	0.666852	-0.161186
ATCGCT	470	38	432	11	0.0239651	20	0.0444444	155510	9602	145908	2853	0.018689	5802	0.0387554	1.28232	1.14679	0.358751	0.197604	-0.161147
GGGACC	880	31	849	12	0.0138249	22	0.025641	155100	9609	145491	2852	0.0187326	5800	0.038848	0.738012	0.660035	-0.438283	-0.599385	-0.161102
TCGGAC	448	23	425	6	0.0135747	11	0.0251716	155532	9617	145915	2858	0.0187196	5811	0.0388122	0.725157	0.648549	-0.463635	-0.624712	-0.161076
GCTCAA	582	50	532	16	0.0282686	29	0.0524412	155398	9590	145808	2848	0.0186693	5793	0.038722	1.51417	1.3543	0.598531	0.437549	-0.160982
TCATAC	464	34	430	11	0.0242826	20	0.045045	155516	9606	145910	2853	0.0186882	5802	0.0387539	1.29935	1.16234	0.377791	0.217027	-0.160764
AGCAGT	861	36	825	12	0.0141343	22	0.0262217	155119	9604	145515	2852	0.0187303	5800	0.038843	0.754623	0.675068	-0.406173	-0.566894	-0.160722
TATGAA	828	55	773	17	0.0209618	31	0.0388959	155152	9585	145567	2847	0.0186928	5791	0.0387718	1.12139	1.0032	0.165282	0.00460758	-0.160674
CTTTAT	680	72	608	25	0.0381679	45	0.0708661	155300	9568	145732	2839	0.0186212	5777	0.0386362	2.04971	1.83419	1.03542	0.875143	-0.160275
AGCATG	838	34	804	12	0.0145278	22	0.0269608	155142	9606	145536	2852	0.0187274	5800	0.038837	0.775752	0.694203	-0.366332	-0.52657	-0.160238
TTAATC	733	114	619	40	0.0577201	71	0.107251	155247	9526	145721	2824	0.0185274	5751	0.0384693	3.11539	2.78796	1.63941	1.47921	-0.160203
CAGGAA	831	41	790	12	0.014652	22	0.0271941	155149	9599	145550	2852	0.0187266	5800	0.0388352	0.782419	0.700243	-0.353987	-0.514073	-0.160086
GTTCAA	807	60	747	17	0.021519	31	0.0399485	155173	9580	145593	2847	0.0186902	5791	0.0387664	1.15135	1.03049	0.20333	0.0433335	-0.159996
TTGATC	688	58	630	21	0.0314843	38	0.0584615	155292	9582	145710	2843	0.0186489	5784	0.0386869	1.68827	1.51115	0.755543	0.595643	-0.1599
TTGCCC	405	23	382	6	0.0150376	11	0.0279188	155575	9617	145958	2858	0.0187144	5811	0.038801	0.803533	0.719537	-0.315571	-0.47486	-0.159288
GGTCTG	1153	58	1095	18	0.015859	33	0.0294643	154827	9582	145245	2846	0.018726	5789	0.0388424	0.846898	0.758559	-0.23974	-0.398667	-0.158927
CGACAA	393	18	375	6	0.0155039	11	0.0287958	155587	9622	145965	2858	0.0187129	5811	0.0387979	0.828513	0.7422	-0.271403	-0.430121	-0.158718
GACACT	430	33	397	11	0.026253	20	0.0487805	155550	9607	145943	2853	0.0186841	5802	0.0387451	1.4051	1.25901	0.490673	0.332291	-0.158383
AGTGGT	1458	71	1387	24	0.0167364	44	0.0311174	154522	9569	144953	2840	0.0187234	5778	0.0388453	0.893877	0.80106	-0.161852	-0.320017	-0.158166
GGACTT	755	48	707	17	0.0230352	31	0.0428177	155225	9592	145633	2847	0.0186838	5791	0.0387529	1.2329	1.10489	0.302054	0.143903	-0.158152
TGCTGA	658	61	597	21	0.032967	38	0.0612903	155322	9579	145743	2843	0.0186452	5784	0.0386791	1.76813	1.58458	0.822221	0.664104	-0.158117
CTTCTC	264	25	239	10	0.0393701	18	0.0731707	155716	9615	146101	2854	0.0186704	5804	0.038716	2.10869	1.88993	1.07634	0.918335	-0.158009
TGTCGT	746	52	694	17	0.0233196	31	0.0433566	155234	9588	145646	2847	0.0186827	5791	0.0387506	1.24819	1.11886	0.319841	0.162036	-0.157805
CTTAAA	648	64	584	21	0.0334928	38	0.0622951	155332	9576	145756	2843	0.018644	5784	0.0386765	1.79644	1.61067	0.845143	0.687659	-0.157484
ACTTCG	367	24	343	6	0.0166205	11	0.0308989	155613	9616	145997	2858	0.0187097	5811	0.0387912	0.888336	0.796543	-0.170823	-0.328175	-0.157353
TAATTT	973	152	821	54	0.0587595	96	0.109464	155007	9488	145519	2810	0.0184629	5726	0.0383572	3.18257	2.85381	1.67019	1.51289	-0.157304
CGCCGT	365	17	348	6	0.0167131	11	0.0310734	155615	9623	145992	2858	0.0187095	5811	0.0387907	0.893297	0.801054	-0.162789	-0.320028	-0.157239
TTTTAA	1043	167	876	65	0.0664622	115	0.123922	154937	9473	145464	2799	0.0183978	5707	0.038243	3.61251	3.2404	1.853	1.69617	-0.156832
TGTAAC	784	123	661	51	0.0695771	90	0.129683	155196	9517	145679	2813	0.0184601	5732	0.0383504	3.76906	3.38153	1.9142	1.75768	-0.156528
GGATTG	1344	77	1267	24	0.0181818	44	0.0338462	154636	9563	145073	2840	0.0187093	5778	0.0388155	0.971805	0.871975	-0.0412607	-0.197642	-0.156381
ACGCGC	345	14	331	6	0.0176991	11	0.0329341	155635	9626	146009	2858	0.018707	5811	0.0387855	0.946122	0.849135	-0.0799013	-0.235934	-0.156033
GCTGGG	1533	57	1476	19	0.0125495	35	0.0233645	154447	9583	144864	2845	0.0187662	5787	0.0389278	0.668729	0.600201	-0.580506	-0.736482	-0.155976
GTACCC	400	31	369	11	0.0282776	20	0.0526316	155580	9609	145971	2853	0.0186804	5802	0.0387373	1.51376	1.35868	0.598137	0.442204	-0.155933
AAATCG	672	33	639	12	0.0181818	22	0.0338462	155308	9607	145701	2852	0.018707	5800	0.0387939	0.971924	0.87246	-0.0410846	-0.196838	-0.155754
GTTATT	1148	100	1048	33	0.0295964	60	0.0551471	154832	9540	145292	2831	0.0186249	5762	0.038653	1.58908	1.42672	0.668191	0.512704	-0.155487
GCGTAG	1271	42	1229	13	0.0103339	24	0.0192462	154709	9598	145111	2851	0.0187741	5798	0.038936	0.550431	0.494303	-0.861365	-1.01653	-0.155167
ATGTTG	1138	95	1043	33	0.0298643	60	0.0556586	154842	9545	145297	2831	0.0186237	5762	0.0386504	1.60357	1.44005	0.681284	0.526122	-0.155161
GGCGGG	2377	83	2294	26	0.0110591	48	0.0206097	153603	9557	144046	2838	0.018824	5774	0.0390586	0.587501	0.527661	-0.767336	-0.922318	-0.154982
AATCGA	614	35	579	12	0.0199336	22	0.0371622	155366	9605	145761	2852	0.0186999	5800	0.0387789	1.06597	0.95831	0.0921667	-0.0614362	-0.153603
ACCTCA	306	22	284	6	0.02	11	0.0372881	155674	9618	146056	2858	0.0187022	5811	0.0387754	1.06939	0.961644	0.0967897	-0.0564256	-0.153215
TGCATG	881	45	836	18	0.0208575	33	0.0389151	155099	9595	145504	2846	0.0186926	5789	0.0387717	1.11582	1.0037	0.158099	0.00532649	-0.152773
CTCTAC	297	15	282	6	0.0206186	11	0.0384615	155683	9625	146058	2858	0.0187011	5811	0.0387731	1.10253	0.991965	0.140818	-0.0116391	-0.152457
ACCTAA	422	61	361	23	0.0576441	41	0.107612	155558	9579	145979	2841	0.018603	5781	0.0385974	3.09864	2.78805	1.63164	1.47926	-0.152377
CGTAGG	1263	34	1229	7	0.00557325	13	0.0104	154717	9606	145111	2857	0.0188134	5809	0.0390107	0.296239	0.266594	-1.75517	-1.90729	-0.152116
CCTTTC	361	30	331	11	0.0314286	20	0.058651	155619	9610	146009	2853	0.0186756	5802	0.0387272	1.68287	1.51446	0.75092	0.598807	-0.152113
GCTTAG	1113	66	1047	24	0.0220386	44	0.04116	154867	9574	145293	2840	0.0186809	5778	0.0387554	1.17974	1.06205	0.238467	0.0868453	-0.151622
GATATG	1197	98	1099	34	0.0292347	62	0.0546256	154783	9542	145241	2830	0.0186242	5760	0.0386518	1.56972	1.41327	0.650507	0.499042	-0.151465
TTTCTA	671	68	603	26	0.0403101	47	0.0753205	155309	9572	145737	2838	0.0186134	5775	0.03862	2.16565	1.9503	1.1148	0.963695	-0.151105
GAAGGC	959	38	921	13	0.0137421	24	0.0256684	155021	9602	145419	2851	0.0187356	5798	0.0388546	0.733473	0.660628	-0.447185	-0.598089	-0.150905
ATAACT	647	108	539	40	0.0658979	71	0.123264	155333	9532	145801	2824	0.0185169	5751	0.0384471	3.55879	3.20606	1.83139	1.6808	-0.150584
GAGTGC	920	41	879	13	0.014333	24	0.0267857	155060	9599	145461	2851	0.0187308	5798	0.0388444	0.765207	0.689564	-0.386077	-0.536245	-0.150167
GGCTAT	1117	56	1061	19	0.0173042	35	0.0323475	154863	9584	145279	2845	0.0187149	5787	0.0388191	0.924622	0.833288	-0.113065	-0.263113	-0.150048
CCTGGG	944	23	921	7	0.00747065	13	0.0139635	155036	9617	145419	2857	0.0187739	5809	0.0389273	0.397927	0.358707	-1.32943	-1.47912	-0.149697
GTTCTC	583	52	531	17	0.0300353	31	0.0561594	155397	9588	145809	2847	0.0186627	5791	0.0387083	1.60937	1.45084	0.6865	0.536884	-0.149617
TTGAAT	863	92	771	36	0.0435308	65	0.0814536	155117	9548	145569	2828	0.01857	5757	0.0385445	2.34415	2.11324	1.22907	1.07946	-0.149612
GATTGT	1073	94	979	29	0.0277778	53	0.0519608	154907	9546	145361	2835	0.0186425	5769	0.0386823	1.49003	1.34327	0.575337	0.42575	-0.149587
GCTACT	526	32	494	12	0.0233463	22	0.0436508	155454	9608	145846	2852	0.0186891	5800	0.0387561	1.24919	1.1263	0.320994	0.171586	-0.149408
GTCAGA	914	22	892	7	0.00771775	13	0.0144284	155066	9618	145448	2857	0.0187702	5809	0.0389194	0.411169	0.370725	-1.28219	-1.43158	-0.149384
TGGTCG	897	29	868	7	0.00786517	13	0.0147059	155083	9611	145472	2857	0.0187681	5809	0.038915	0.41907	0.377897	-1.25474	-1.40393	-0.149197
TACTTA	685	91	594	34	0.0522273	61	0.0977564	155295	9549	145746	2830	0.0185616	5761	0.0385264	2.81373	2.53739	1.49248	1.34335	-0.149136
GGCGCT	1551	64	1487	20	0.0130634	37	0.0244386	154429	9576	144853	2844	0.0187618	5785	0.0389185	0.696276	0.627942	-0.522269	-0.671296	-0.149027
CAGGCG	854	27	827	7	0.00826446	13	0.0154578	155126	9613	145513	2857	0.0187628	5809	0.0389038	0.44047	0.397334	-1.18289	-1.33158	-0.148692
AGGGCC	852	30	822	7	0.00828402	13	0.0154946	155128	9610	145518	2857	0.0187626	5809	0.0389033	0.441518	0.398286	-1.17946	-1.32812	-0.148667
CTATTA	655	57	598	22	0.0347551	40	0.0650407	155325	9583	145742	2842	0.0186381	5782	0.0386645	1.86473	1.68218	0.898968	0.750333	-0.148635
GTTTTG	1274	98	1176	35	0.0282486	64	0.0528926	154706	9542	145164	2829	0.0186269	5758	0.0386578	1.51655	1.36823	0.60079	0.452306	-0.148484
TTGCAC	509	40	469	12	0.0241449	22	0.0451745	155471	9600	145871	2852	0.0186871	5800	0.0387517	1.29206	1.16574	0.369677	0.221252	-0.148426
GGTCAC	825	52	773	13	0.0160099	24	0.0299625	155155	9588	145567	2851	0.0187191	5798	0.0388197	0.855266	0.771838	-0.225554	-0.37363	-0.148076
TATAGA	1007	56	951	19	0.0192308	35	0.0360082	154973	9584	145389	2845	0.0187014	5787	0.0387905	1.02831	0.928274	0.0402735	-0.107377	-0.14765
GCGTTG	967	59	908	24	0.0254507	44	0.0476706	155013	9581	145432	2840	0.018663	5778	0.0387175	1.3637	1.23124	0.447526	0.300117	-0.14741
TCCCAC	246	17	229	6	0.025	11	0.0468085	155734	9623	146111	2858	0.0186949	5811	0.0387599	1.33726	1.20765	0.419284	0.272206	-0.147078
TCTATT	620	61	559	26	0.043771	47	0.0820244	155360	9579	145781	2838	0.0186072	5775	0.0386068	2.35238	2.12461	1.23412	1.0872	-0.146921
GTCAGC	701	28	673	7	0.0100865	13	0.0188953	155279	9612	145667	2857	0.018744	5809	0.038864	0.538116	0.486192	-0.894011	-1.0404	-0.146392
TCTCCC	237	17	220	6	0.025974	11	0.0486726	155743	9623	146120	2858	0.0186938	5811	0.0387576	1.38945	1.25582	0.474511	0.328631	-0.14588
TAACCC	347	54	293	19	0.0579268	34	0.108626	155633	9586	146047	2845	0.0186206	5788	0.0386266	3.1109	2.81221	1.63733	1.49171	-0.145628
CTGATG	743	70	673	23	0.0319444	42	0.0599144	155237	9570	145667	2841	0.0186422	5780	0.0386733	1.71355	1.54924	0.776991	0.631564	-0.145427
ATGTCG	724	38	686	13	0.0182841	24	0.0342857	155256	9602	145654	2851	0.0187067	5798	0.0387935	0.977408	0.8838	-0.0329676	-0.178208	-0.14524
CTTTAC	522	52	470	17	0.0336634	31	0.0631365	155458	9588	145870	2847	0.0186553	5791	0.0386926	1.8045	1.63175	0.851596	0.706417	-0.145179
CACTTT	460	37	423	12	0.0267857	22	0.0502283	155520	9603	145917	2852	0.0186811	5800	0.038739	1.43384	1.29658	0.519887	0.374715	-0.145173
TCTTGT	683	50	633	18	0.0270677	33	0.0507692	155297	9590	145707	2846	0.0186683	5789	0.0387203	1.44993	1.31118	0.535981	0.390863	-0.145118
TGTCTT	737	79	658	23	0.0322129	42	0.0604317	155243	9561	145682	2841	0.0186415	5780	0.0386718	1.72802	1.56268	0.789121	0.644023	-0.145098
CTTGGA	634	18	616	7	0.0111643	13	0.020934	155346	9622	145724	2857	0.0187358	5809	0.0388466	0.59588	0.538889	-0.746906	-0.891941	-0.145035
GTTCAT	796	84	712	28	0.0364583	51	0.0684564	155184	9556	145628	2836	0.0186153	5771	0.0386245	1.95852	1.77236	0.969762	0.825669	-0.144092
CTTGCT	509	47	462	17	0.0345528	31	0.0648536	155471	9593	145878	2847	0.0186537	5791	0.0386892	1.85233	1.67627	0.889344	0.745255	-0.144089
TCGGGG	1682	58	1624	21	0.012643	39	0.0237371	154298	9582	144716	2843	0.0187713	5783	0.0389388	0.673529	0.609599	-0.570188	-0.714068	-0.14388
GGAACC	579	22	557	7	0.0122378	13	0.0229682	155401	9618	145783	2857	0.018729	5809	0.0388323	0.653412	0.591472	-0.613936	-0.757619	-0.143683
CCGCTT	440	35	405	12	0.0280374	22	0.0526316	155540	9605	145935	2852	0.0186786	5800	0.0387338	1.50104	1.3588	0.585964	0.442335	-0.143629
CTCGTG	576	22	554	7	0.0123023	13	0.0230906	155404	9618	145786	2857	0.0187287	5809	0.0388315	0.65687	0.594635	-0.606321	-0.749923	-0.143602
AAAACG	671	38	633	13	0.0197568	24	0.0370943	155309	9602	145707	2851	0.0187002	5798	0.0387798	1.0565	0.956537	0.079296	-0.0641069	-0.143403
CATCTA	436	40	396	12	0.0283019	22	0.0531401	155544	9600	145944	2852	0.0186781	5800	0.0387328	1.51524	1.37197	0.599549	0.456246	-0.143303
AATACC	432	30	402	12	0.0285714	22	0.0536585	155548	9610	145938	2852	0.0186776	5800	0.0387317	1.52971	1.38539	0.613261	0.470292	-0.14297
CGCTGT	550	25	525	7	0.0128913	13	0.0242086	155430	9615	145815	2857	0.0187255	5809	0.0388248	0.688439	0.623534	-0.538599	-0.68146	-0.142861
ATAGAC	656	39	617	13	0.0202177	24	0.0379747	155324	9601	145723	2851	0.0186984	5798	0.0387759	1.08125	0.979338	0.112707	-0.030121	-0.142828
GACTTG	654	39	615	13	0.0202808	24	0.0380952	155326	9601	145725	2851	0.0186981	5798	0.0387753	1.08464	0.98246	0.11722	-0.025529	-0.142749
TTAATT	1066	189	877	62	0.061753	111	0.11623	154914	9451	145463	2802	0.0184206	5711	0.0382767	3.35238	3.03658	1.74519	1.60245	-0.142738
CATAAA	652	40	612	13	0.0203443	24	0.0382166	155328	9600	145728	2851	0.0186979	5798	0.0387748	1.08805	0.985602	0.121747	-0.0209224	-0.14267
CTCGGA	525	18	507	7	0.0135135	13	0.0253906	155455	9622	145833	2857	0.0187224	5809	0.0388183	0.721783	0.654089	-0.470362	-0.61244	-0.142078
CACAGA	520	23	497	7	0.0136452	13	0.025641	155460	9617	145843	2857	0.0187218	5809	0.038817	0.728842	0.660562	-0.456322	-0.598234	-0.141912
ATTAGA	1084	62	1022	20	0.018797	37	0.0353391	154896	9578	145318	2844	0.0187041	5785	0.0387966	1.00496	0.91088	0.00714518	-0.134666	-0.141812
AAGCCA	513	24	489	7	0.013834	13	0.026	155467	9616	145851	2857	0.0187209	5809	0.0388152	0.738959	0.669841	-0.436434	-0.578109	-0.141675
CAACTA	416	39	377	12	0.029703	22	0.0558376	155564	9601	145963	2852	0.0186757	5800	0.0387276	1.59046	1.4418	0.669447	0.527874	-0.141573
AAGGCG	997	41	956	14	0.0142421	26	0.0267765	154983	9599	145384	2850	0.0187336	5796	0.0388506	0.760244	0.689218	-0.395465	-0.536967	-0.141502
GATGGC	993	32	961	14	0.0143003	26	0.0268873	154987	9608	145379	2850	0.0187331	5796	0.0388495	0.76337	0.692088	-0.389545	-0.530973	-0.141428
TCATAA	673	72	601	23	0.0353846	42	0.066561	155307	9568	145739	2841	0.0186337	5780	0.0386552	1.89896	1.72192	0.925211	0.784014	-0.141197
ACGCGT	488	21	467	7	0.014553	13	0.0273684	155492	9619	145873	2857	0.0187179	5809	0.0388087	0.777494	0.705214	-0.363097	-0.503867	-0.14077
TCCAAA	483	20	463	7	0.0147059	13	0.0276596	155497	9620	145877	2857	0.0187172	5809	0.0388074	0.785686	0.71274	-0.347975	-0.488552	-0.140578
TATGGT	1334	106	1228	37	0.0285274	68	0.0537125	154646	9534	145112	2827	0.0186209	5754	0.0386455	1.53201	1.38988	0.615427	0.474958	-0.140469
TCGTCA	472	24	448	7	0.0150538	13	0.0283224	155508	9616	145892	2857	0.0187159	5809	0.0388045	0.80433	0.729874	-0.31414	-0.45428	-0.14014
TGGGCT	1350	67	1283	21	0.0158014	39	0.0297483	154630	9573	145057	2843	0.0187302	5783	0.038852	0.84363	0.765683	-0.245318	-0.385182	-0.139864
TGTGCG	913	46	867	14	0.0155729	26	0.0293123	155067	9594	145473	2850	0.0187233	5796	0.0388287	0.831738	0.754913	-0.265799	-0.405618	-0.139819
AGACCT	457	24	433	7	0.0155556	13	0.0292793	155523	9616	145907	2857	0.0187141	5809	0.0388006	0.831223	0.754608	-0.266692	-0.406201	-0.139508
GAATAT	929	80	849	25	0.0276549	46	0.0520951	155051	9560	145491	2839	0.0186516	5776	0.0386937	1.48271	1.34635	0.568233	0.42905	-0.139182
GCCAGC	443	21	422	7	0.016055	13	0.0302326	155537	9619	145918	2857	0.0187123	5809	0.038797	0.857992	0.77925	-0.220963	-0.359843	-0.13888
CAAGAC	439	21	418	7	0.0162037	13	0.0305164	155541	9619	145922	2857	0.0187118	5809	0.038796	0.86596	0.786587	-0.207629	-0.346321	-0.138692
TCATCG	436	24	412	7	0.016317	13	0.0307329	155544	9616	145928	2857	0.0187115	5809	0.0387952	0.872032	0.792182	-0.197547	-0.336096	-0.13855
AGGTTA	1471	86	1385	33	0.0229485	61	0.0432624	154509	9554	144955	2831	0.0186645	5761	0.0387299	1.22953	1.11703	0.298102	0.159665	-0.138437
TGATGC	732	67	665	19	0.026648	35	0.0502152	155248	9573	145675	2845	0.0186676	5787	0.0387191	1.4275	1.29691	0.513488	0.375078	-0.13841
TAGTCA	943	60	883	20	0.0216685	37	0.0408389	155037	9580	145457	2844	0.0186868	5785	0.0387599	1.15956	1.05364	0.213578	0.0753756	-0.138202
CTCGTT	555	44	511	13	0.0239852	24	0.0451977	155425	9596	145829	2851	0.018686	5798	0.0387497	1.28359	1.1664	0.360188	0.222066	-0.138122
TGAGCG	835	43	792	14	0.0170524	26	0.0321384	155145	9597	145548	2850	0.0187137	5796	0.0388084	0.911225	0.82813	-0.134121	-0.27207	-0.137949
TCACGT	550	47	503	13	0.0242086	24	0.0456274	155430	9593	145837	2851	0.0186854	5798	0.0387484	1.29559	1.17753	0.373606	0.235763	-0.137843
GTGTAG	1639	63	1576	22	0.0136054	41	0.0256571	154341	9577	144764	2842	0.0187592	5781	0.0389136	0.725268	0.659335	-0.463414	-0.600917	-0.137502
TGTCAC	543	46	497	13	0.0245283	24	0.0462428	155437	9594	145843	2851	0.0186845	5798	0.0387466	1.31276	1.19347	0.392602	0.255159	-0.137443
ACACTA	441	55	386	17	0.0400943	31	0.0756098	155539	9585	145954	2847	0.0186454	5791	0.0386716	2.15036	1.95517	1.10458	0.967297	-0.137284
TGGCTA	877	69	808	25	0.0293427	46	0.055355	155103	9571	145532	2839	0.0186452	5776	0.0386802	1.57374	1.43109	0.654195	0.517118	-0.137077
ACATAG	801	37	764	14	0.0177891	26	0.0335484	155179	9603	145576	2850	0.0187095	5796	0.0387996	0.950804	0.864658	-0.07278	-0.209798	-0.137018
TATATG	1083	95	988	36	0.034384	66	0.0648968	154897	9545	145352	2828	0.0185968	5756	0.0385944	1.84892	1.68151	0.886679	0.749757	-0.136923
CAGGTA	1258	73	1185	27	0.0219334	50	0.0413907	154722	9567	145155	2837	0.0186786	5772	0.0387513	1.17425	1.06811	0.231742	0.0950645	-0.136677
CGTAAA	785	48	737	14	0.0181582	26	0.0342556	155195	9592	145603	2850	0.0187075	5796	0.0387954	0.970637	0.88298	-0.0429957	-0.179547	-0.136552
GCCTTC	393	23	370	7	0.0181347	13	0.0342105	155587	9617	145970	2857	0.0187062	5809	0.0387841	0.969449	0.882077	-0.0447635	-0.181024	-0.13626
GCAACC	392	24	368	7	0.0181818	13	0.0343008	155588	9616	145972	2857	0.0187061	5809	0.0387838	0.971973	0.88441	-0.0410116	-0.177213	-0.136201
TAAAGA	875	62	813	20	0.0233918	37	0.0441527	155105	9578	145527	2844	0.0186785	5785	0.0387423	1.25234	1.13965	0.324629	0.188594	-0.136035
CCGCGT	385	24	361	7	0.0185185	13	0.0349462	155595	9616	145979	2857	0.0187052	5809	0.038782	0.990018	0.901094	-0.0144733	-0.15025	-0.135777
CCAGCT	381	19	362	7	0.0187166	13	0.0353261	155599	9621	145978	2857	0.0187047	5809	0.038781	1.00063	0.910913	0.000912435	-0.134615	-0.135527
GTATTC	832	69	763	25	0.0309789	46	0.0585242	155148	9571	145577	2839	0.0186397	5776	0.0386686	1.66198	1.51348	0.732906	0.597872	-0.135034
AATACT	592	68	524	23	0.0404218	42	0.0763636	155388	9572	145816	2841	0.0186238	5780	0.0386343	2.17044	1.97658	1.11799	0.983004	-0.134985
CACTCA	353	31	322	12	0.0351906	22	0.0664653	155627	9609	146018	2852	0.018668	5800	0.0387113	1.88508	1.71695	0.914625	0.779845	-0.13478
CTGCCA	369	14	355	7	0.019337	13	0.0365169	155611	9626	145985	2857	0.0187033	5809	0.0387779	1.03388	0.941694	0.0480743	-0.0866705	-0.134745
AAGCTA	723	46	677	14	0.0197461	26	0.0373027	155257	9594	145663	2850	0.0186999	5796	0.0387793	1.05595	0.961922	0.0785365	-0.0560075	-0.134544
AAACCG	494	36	458	13	0.027027	24	0.0510638	155486	9604	145882	2851	0.0186785	5798	0.0387339	1.44696	1.31832	0.533021	0.398705	-0.134316
AATTAA	928	146	782	51	0.0581528	92	0.110048	155052	9494	145558	2813	0.0184775	5730	0.0383734	3.14722	2.86781	1.65408	1.51995	-0.134126
GAGATA	1039	63	976	21	0.0206287	39	0.039	154941	9577	145364	2843	0.0186919	5783	0.038771	1.10362	1.00591	0.142239	0.00849738	-0.133741
CCACGT	353	21	332	7	0.0202312	13	0.0382353	155627	9619	146008	2857	0.0187013	5809	0.0387737	1.08181	0.986114	0.113443	-0.0201739	-0.133617
CTTTCT	484	43	441	13	0.0276008	24	0.0521739	155496	9597	145899	2851	0.0186773	5798	0.0387313	1.47777	1.34707	0.563425	0.429828	-0.133597
TGACGC	482	44	438	13	0.0277186	24	0.0524017	155498	9596	145902	2851	0.0186771	5798	0.0387308	1.48409	1.35297	0.569583	0.436134	-0.133449
TAATAA	888	149	739	54	0.0647482	97	0.12263	155092	9491	145601	2810	0.0184526	5725	0.0383284	3.50889	3.19944	1.81102	1.67782	-0.133195
GTCTAG	1012	41	971	15	0.0150451	28	0.0284553	154968	9599	145369	2849	0.0187288	5794	0.0388405	0.803317	0.732618	-0.315958	-0.448867	-0.132909
CCTTAA	497	51	446	18	0.0375783	33	0.0711207	155483	9589	145894	2846	0.0186455	5789	0.0386722	2.0154	1.83906	1.01107	0.878972	-0.132097
TGCTCC	333	20	313	7	0.0214724	13	0.040625	155647	9620	146027	2857	0.0186989	5809	0.0387685	1.14833	1.04789	0.199532	0.0674815	-0.132051
AATTTG	922	91	831	31	0.0347924	57	0.065896	155058	9549	145509	2833	0.0186106	5765	0.0386153	1.86949	1.70647	0.902646	0.771016	-0.13163
CGCTTC	325	23	302	7	0.0220126	13	0.0416667	155655	9617	146038	2857	0.0186979	5809	0.0387665	1.17728	1.07481	0.235453	0.104084	-0.131368
TAAGGG	2114	82	2032	24	0.0114833	45	0.0217496	153866	9558	144308	2840	0.0188047	5777	0.0390103	0.610658	0.557535	-0.711563	-0.842865	-0.131302
TCTGCT	451	36	415	13	0.0296804	24	0.0562061	155529	9604	145925	2851	0.0186733	5798	0.0387228	1.58946	1.4515	0.668533	0.537544	-0.130989
CCGTCT	319	26	293	7	0.0224359	13	0.0424837	155661	9614	146047	2857	0.0186972	5809	0.0387649	1.19996	1.09593	0.26299	0.132157	-0.130834
TATGCT	798	74	724	30	0.0390625	55	0.0740242	155182	9566	145616	2834	0.0186021	5767	0.0385972	2.09989	1.91787	1.07032	0.939501	-0.130814
TATCCT	448	44	404	13	0.0298851	24	0.0566038	155532	9596	145936	2851	0.0186729	5798	0.038722	1.60045	1.4618	0.678477	0.547745	-0.130732
CGTGGA	713	23	690	8	0.0113475	15	0.02149	155267	9617	145650	2856	0.0187388	5807	0.0388532	0.605563	0.553107	-0.723652	-0.85437	-0.130718
GACTTA	598	52	546	19	0.0328152	35	0.062167	155382	9588	145794	2845	0.0186512	5787	0.0386844	1.75941	1.60703	0.815095	0.684394	-0.1307
ACACGG	695	24	671	8	0.0116448	15	0.0220588	155285	9616	145669	2856	0.0187366	5807	0.0388485	0.621502	0.567816	-0.686169	-0.816504	-0.130335
TTCATT	701	93	608	37	0.0557229	67	0.105678	155279	9547	145732	2827	0.0185435	5755	0.0384888	3.00498	2.74569	1.58735	1.45717	-0.130186
GTCCTA	611	47	564	14	0.0234506	26	0.0444444	155369	9593	145776	2850	0.0186862	5796	0.0387503	1.25497	1.14694	0.327651	0.197795	-0.129856
AAATTT	843	102	741	35	0.0433168	64	0.0821566	155137	9538	145599	2829	0.0185742	5758	0.0385462	2.3321	2.13138	1.22163	1.09179	-0.129841
AGCGAT	660	25	635	8	0.0122699	15	0.0232558	155320	9615	145705	2856	0.0187323	5807	0.0388394	0.655015	0.598768	-0.610399	-0.739931	-0.129531
AGGCGC	656	21	635	8	0.0123457	15	0.0234009	155324	9619	145705	2856	0.0187318	5807	0.0388384	0.659076	0.602521	-0.601483	-0.730917	-0.129434
GATGAA	855	49	806	15	0.0178571	28	0.0338573	155125	9591	145534	2849	0.0187094	5794	0.0387997	0.954445	0.872618	-0.0672658	-0.196578	-0.129313
TGACAC	430	35	395	13	0.0311751	24	0.0591133	155550	9605	145945	2851	0.0186707	5798	0.0387173	1.66973	1.52679	0.739615	0.610503	-0.129112
GTTACT	770	74	696	30	0.0405405	55	0.0769231	155210	9566	145644	2834	0.0185987	5767	0.03859	2.17975	1.99334	1.12416	0.995191	-0.12897
TGGCAC	629	28	601	8	0.0128824	15	0.02443	155351	9612	145739	2856	0.0187285	5807	0.0388314	0.687853	0.62913	-0.539827	-0.668571	-0.128744
TGGTTT	1251	101	1150	34	0.0279376	63	0.0530303	154729	9539	145190	2830	0.0186308	5759	0.0386588	1.49954	1.37175	0.584516	0.45602	-0.128495
GCGGAG	1207	44	1163	16	0.0134341	30	0.0254885	154773	9596	145177	2848	0.0187461	5792	0.0388774	0.716634	0.655612	-0.480691	-0.609085	-0.128394
GCTTAC	579	53	526	14	0.0247788	26	0.0470163	155401	9587	145814	2850	0.0186823	5796	0.038742	1.32632	1.21357	0.407434	0.279261	-0.128173
GTTCTG	855	58	797	21	0.0251799	39	0.0477941	155125	9582	145543	2843	0.0186693	5783	0.0387232	1.34873	1.23425	0.431601	0.303635	-0.127966
TGGGCG	1475	41	1434	9	0.00613915	17	0.0116598	154505	9599	144906	2855	0.0188262	5805	0.0390383	0.326096	0.298676	-1.61663	-1.74335	-0.126714
TGCAAT	658	65	593	20	0.031348	37	0.0595813	155322	9575	145747	2844	0.0186519	5785	0.0386861	1.68069	1.54012	0.749051	0.623046	-0.126006
GCGTCG	539	29	510	8	0.0150659	15	0.028626	155441	9611	145830	2856	0.0187174	5807	0.038808	0.804913	0.73763	-0.313095	-0.439031	-0.125937
CTCACC	273	27	246	7	0.0263158	13	0.05	155707	9613	146094	2857	0.0186915	5809	0.038753	1.4079	1.29022	0.493544	0.367619	-0.125925
CTTCTT	398	47	351	13	0.0337662	24	0.0641711	155582	9593	145989	2851	0.0186668	5798	0.0387091	1.80889	1.65778	0.855106	0.729252	-0.125854
TTTAGT	1229	73	1156	23	0.0190713	43	0.0362563	154751	9567	145184	2841	0.0187019	5779	0.0387925	1.01975	0.934621	0.028222	-0.097546	-0.125768
GCATGC	725	41	684	15	0.0211268	28	0.0401722	155255	9599	145656	2849	0.0186935	5794	0.038766	1.13017	1.03627	0.176536	0.0514057	-0.12513
TTGGTT	1207	94	1113	29	0.024618	54	0.0468343	154773	9546	145227	2835	0.0186589	5768	0.0387101	1.31937	1.20987	0.399847	0.274856	-0.124991
TATTAA	1033	197	836	69	0.0715768	124	0.136414	154947	9443	145504	2795	0.0183698	5698	0.0381778	3.89644	3.57311	1.96216	1.83718	-0.124975
AGTCAT	770	71	699	26	0.0349462	48	0.066482	155210	9569	145641	2838	0.0186255	5774	0.0386386	1.87626	1.72061	0.90786	0.78292	-0.12494
TTCTAA	676	115	561	41	0.0645669	74	0.122924	155304	9525	145779	2823	0.0185138	5748	0.0384338	3.48751	3.19832	1.8022	1.67732	-0.12488
TTGTCA	781	62	719	21	0.0276316	39	0.0525606	155199	9578	145621	2843	0.0186602	5783	0.038704	1.48077	1.35802	0.56635	0.4415	-0.124851
TACTCG	501	23	478	8	0.0162272	15	0.0308642	155479	9617	145862	2856	0.0187128	5807	0.0387982	0.867171	0.795506	-0.205611	-0.330054	-0.124443
ACTGGG	1153	28	1125	9	0.00786713	17	0.0149648	154827	9612	145215	2855	0.0187864	5805	0.038954	0.418768	0.384166	-1.25578	-1.3802	-0.124423
TAACAG	844	109	735	36	0.0445545	66	0.0848329	155136	9531	145605	2828	0.0185676	5756	0.0385326	2.39958	2.20159	1.26278	1.13854	-0.124235
GATTCC	486	30	456	8	0.0167364	15	0.0318471	155494	9610	145884	2856	0.0187109	5807	0.0387943	0.894472	0.820923	-0.160892	-0.284681	-0.123788
TTACAT	700	82	618	30	0.0447761	55	0.0852713	155280	9558	145722	2834	0.0185902	5767	0.0385719	2.40859	2.21071	1.26819	1.14451	-0.123678
TAATCG	835	102	733	36	0.0450563	66	0.0858257	155145	9538	145607	2828	0.0185665	5756	0.0385303	2.42675	2.22749	1.27902	1.15542	-0.123606
ATGTGG	1390	71	1319	24	0.0175695	45	0.0334572	154590	9569	145021	2840	0.018715	5777	0.0388205	0.938795	0.861844	-0.0911175	-0.214501	-0.123384
AAGCTC	475	26	449	8	0.0171306	15	0.0326087	155505	9614	145891	2856	0.0187096	5807	0.0387914	0.915606	0.840616	-0.1272	-0.250481	-0.123281
TTGAGA	931	57	874	16	0.0174863	30	0.0332963	155049	9583	145466	2848	0.0187121	5792	0.0388056	0.934494	0.85803	-0.0977431	-0.2209	-0.123156
CTAATG	818	167	651	61	0.0805812	109	0.153738	155162	9473	145689	2803	0.0183973	5713	0.0382271	4.38005	4.02169	2.13095	2.0078	-0.123144
GTTGGG	2178	78	2100	26	0.0120818	49	0.0230155	153802	9562	144240	2838	0.0187992	5773	0.0389991	0.642676	0.590154	-0.637836	-0.760836	-0.122999
TGTTGG	1349	70	1279	24	0.0181132	45	0.0345092	154631	9570	145061	2840	0.0187099	5777	0.0388098	0.968106	0.889187	-0.0467626	-0.169441	-0.122679
AGCTGG	957	32	925	9	0.00949367	17	0.0180851	155023	9608	145415	2855	0.0187622	5805	0.0389028	0.506001	0.464879	-0.982788	-1.10507	-0.122285
TCCTAT	488	35	453	14	0.0295359	26	0.0562771	155492	9605	145887	2850	0.0186711	5796	0.0387185	1.5819	1.45349	0.661658	0.539525	-0.122133
GGTTCA	1098	86	1012	29	0.0271282	54	0.0517241	154882	9554	145328	2835	0.0186456	5768	0.0386818	1.45494	1.33717	0.54096	0.419182	-0.121777
CTCCCT	243	18	225	7	0.029661	13	0.0565217	155737	9622	146115	2857	0.0186879	5809	0.0387453	1.58718	1.4588	0.666467	0.544786	-0.121681
TGTTAC	714	64	650	21	0.030303	39	0.0577778	155266	9576	145690	2843	0.018652	5783	0.0386867	1.62465	1.49348	0.700129	0.578678	-0.121451
AGTAAC	805	130	675	44	0.0578187	80	0.110345	155175	9510	145665	2820	0.0185094	5742	0.0384252	3.12375	2.87168	1.64328	1.52189	-0.121384
TTTTCT	711	80	631	26	0.0379562	48	0.0723982	155269	9560	145709	2838	0.0186183	5774	0.0386234	2.03865	1.87447	1.02762	0.90648	-0.121138
ATTGGT	1231	83	1148	30	0.0249792	56	0.0476596	154749	9557	145192	2834	0.0186552	5766	0.0387024	1.339	1.23144	0.421151	0.300343	-0.120808
TATCTC	485	49	436	19	0.0407725	35	0.0777778	155495	9591	145904	2845	0.0186374	5787	0.0386552	2.18767	2.01209	1.1294	1.00869	-0.120703
GCCCTT	417	25	392	8	0.0195599	15	0.0373134	155563	9615	145948	2856	0.0187025	5807	0.0387764	1.04585	0.962271	0.0646694	-0.0554841	-0.120154
GGACGA	809	25	784	9	0.01125	17	0.0214646	155171	9615	145556	2855	0.0187439	5805	0.0388643	0.600194	0.552298	-0.736498	-0.856482	-0.119984
CTACAT	409	27	382	8	0.0199501	15	0.0380711	155571	9613	145958	2856	0.0187015	5807	0.0387743	1.06677	0.981862	0.0932436	-0.0264072	-0.119651
TTTGTT	1052	134	918	44	0.0436508	81	0.0834192	154928	9506	145422	2820	0.0185395	5741	0.0384819	2.35448	2.16775	1.23541	1.1162	-0.11921
AACTCT	393	50	343	18	0.048	33	0.0916667	155587	9590	145997	2846	0.0186328	5789	0.0386454	2.5761	2.372	1.36519	1.2461	-0.119085
CCGGTG	761	29	732	9	0.0119681	17	0.0228495	155219	9611	145608	2855	0.018738	5805	0.0388518	0.638706	0.588119	-0.646776	-0.765821	-0.119044
GAAACG	761	28	733	9	0.0119681	17	0.0228495	155219	9612	145607	2855	0.018738	5805	0.0388518	0.638706	0.588119	-0.646776	-0.765821	-0.119044
ATATTG	1000	75	925	29	0.0298661	54	0.0570825	154980	9565	145415	2835	0.0186335	5768	0.0386564	1.60281	1.47666	0.680608	0.56234	-0.118268
ATTTTG	991	91	900	29	0.0301455	54	0.0576307	154989	9549	145440	2835	0.0186324	5768	0.0386541	1.61791	1.49094	0.694128	0.576218	-0.11791
GCCTCA	383	25	358	8	0.0213333	15	0.0407609	155597	9615	145982	2856	0.0186983	5807	0.0387676	1.14092	1.05142	0.190201	0.0723331	-0.117868
AGTCGA	703	27	676	9	0.0129683	17	0.0247813	155277	9613	145664	2855	0.0187309	5805	0.0388367	0.692348	0.638091	-0.53043	-0.648167	-0.117736
ATTAAT	997	193	804	70	0.0755124	126	0.144661	154983	9447	145536	2794	0.0183588	5696	0.0381547	4.11316	3.79144	2.04025	1.92275	-0.117499
TAGAAA	990	53	937	17	0.0174717	32	0.0334029	154990	9587	145403	2847	0.0187127	5790	0.038807	0.933685	0.860745	-0.0989915	-0.216341	-0.11735
CCTCTG	371	24	347	8	0.0220386	15	0.0421348	155609	9616	145993	2856	0.0186969	5807	0.0387645	1.17873	1.08694	0.237235	0.120277	-0.116958
TAGAGT	1306	59	1247	18	0.0139752	34	0.0267296	154674	9581	145093	2846	0.0187449	5788	0.0388754	0.745545	0.68757	-0.423633	-0.540421	-0.116787
ACGGGT	1285	69	1216	25	0.0198413	47	0.0379645	154695	9571	145124	2839	0.0186953	5775	0.0387792	1.06129	0.97899	0.0858254	-0.030634	-0.116459
TTACTG	738	74	664	27	0.0379747	50	0.0726744	155242	9566	145676	2837	0.0186149	5772	0.0386164	2.04002	1.88196	1.02858	0.912232	-0.11635
TTAACT	772	153	619	58	0.0812325	104	0.155689	155208	9487	145721	2806	0.0184118	5718	0.0382501	4.41197	4.07029	2.14142	2.02513	-0.116294
AACATA	632	56	576	21	0.0343699	39	0.0657673	155348	9584	145764	2843	0.018642	5783	0.0386655	1.84368	1.70093	0.882587	0.766325	-0.116263
ATCAAG	647	40	607	9	0.0141066	17	0.0269841	155333	9600	145733	2855	0.018724	5805	0.0388222	0.753395	0.69507	-0.408521	-0.524769	-0.116248
AACGGT	879	72	807	23	0.0268692	43	0.0514354	155101	9568	145533	2841	0.0186589	5779	0.0387016	1.44002	1.32903	0.526089	0.410369	-0.115721
GTAACG	1032	124	908	40	0.0403226	74	0.0772443	154948	9516	145432	2824	0.0185638	5748	0.0385255	2.17211	2.00502	1.1191	1.00362	-0.11548
AGTAGG	1664	58	1606	19	0.0115502	36	0.022113	154316	9582	144734	2845	0.0187825	5786	0.0389551	0.614943	0.567654	-0.701475	-0.816916	-0.115441
TACGGC	616	29	587	9	0.014827	17	0.0283806	155364	9611	145753	2855	0.0187202	5805	0.0388141	0.792033	0.731194	-0.336368	-0.451674	-0.115307
CCTGGT	615	32	583	9	0.0148515	17	0.0284281	155365	9608	145757	2855	0.0187201	5805	0.0388139	0.793345	0.732421	-0.33398	-0.449254	-0.115275
GTTAAT	1253	195	1058	69	0.058277	126	0.111801	154727	9445	145282	2795	0.0183964	5696	0.0382202	3.16785	2.92518	1.6635	1.54853	-0.114977
AGACAT	602	34	568	9	0.0151771	17	0.0290598	155378	9606	145772	2855	0.0187185	5805	0.0388105	0.810806	0.748762	-0.302571	-0.41742	-0.114849
AACCGG	681	47	634	16	0.0240602	30	0.0460829	155299	9593	145706	2848	0.0186814	5792	0.0387407	1.28792	1.18952	0.365042	0.250384	-0.114658
TGCAGC	596	26	570	9	0.0153322	17	0.029361	155384	9614	145770	2855	0.0187178	5805	0.0388089	0.819126	0.756552	-0.287843	-0.402489	-0.114646
TACAAA	590	41	549	9	0.0154905	17	0.0296684	155390	9599	145791	2855	0.018717	5805	0.0388074	0.827618	0.764505	-0.272964	-0.387403	-0.114439
AATTCT	603	89	514	30	0.052356	55	0.100365	155377	9551	145826	2834	0.0185784	5767	0.0385469	2.81812	2.60371	1.49473	1.38057	-0.114162
GCACTA	604	63	541	21	0.0360206	39	0.0690265	155376	9577	145799	2843	0.0186386	5783	0.0386582	1.93258	1.78556	0.950529	0.836376	-0.114153
AGTCCT	581	31	550	9	0.0157343	17	0.0301418	155399	9609	145790	2855	0.0187159	5805	0.038805	0.840689	0.776751	-0.250355	-0.364476	-0.114121
TTTAGA	1142	59	1083	18	0.0160142	34	0.0306859	154838	9581	145257	2846	0.0187247	5788	0.0388326	0.855248	0.79021	-0.225585	-0.339692	-0.114106
TACACG	577	31	546	9	0.0158451	17	0.0303571	155403	9609	145794	2855	0.0187154	5805	0.038804	0.846632	0.78232	-0.240193	-0.354169	-0.113976
ACTCAT	430	54	376	19	0.0462287	35	0.0886076	155550	9586	145964	2845	0.0186307	5787	0.0386411	2.48132	2.29309	1.31111	1.1973	-0.113812
CGATTA	662	55	607	16	0.0247678	30	0.0474684	155318	9585	145733	2848	0.0186791	5792	0.0387357	1.32596	1.22544	0.407042	0.293301	-0.113741
CAGTTC	567	28	539	9	0.016129	17	0.0309091	155413	9612	145801	2855	0.0187142	5805	0.0388014	0.861861	0.796597	-0.214473	-0.328078	-0.113604
GCATCA	558	27	531	9	0.0163934	17	0.0314233	155422	9613	145809	2855	0.0187131	5805	0.0387991	0.876041	0.809898	-0.190929	-0.304188	-0.113259
GACAAA	547	30	517	9	0.0167286	17	0.0320755	155433	9610	145823	2855	0.0187117	5805	0.0387962	0.894018	0.826768	-0.161625	-0.274445	-0.11282
TAGCAG	993	36	957	10	0.0101729	19	0.0195072	154987	9604	145383	2854	0.0187599	5803	0.0388983	0.54227	0.501492	-0.882916	-0.9957	-0.112785
TAACGC	596	95	501	34	0.0604982	62	0.116105	155384	9545	145839	2830	0.0185508	5760	0.0384965	3.26122	3.01599	1.70541	1.59263	-0.112781
CAATGC	541	32	509	9	0.0169173	17	0.0324427	155439	9608	145831	2855	0.018711	5805	0.0387947	0.904136	0.836268	-0.145388	-0.257962	-0.112574
GCTAGT	1059	60	999	18	0.0172911	34	0.0331707	154921	9580	145341	2846	0.0187145	5788	0.038811	0.923942	0.854674	-0.114126	-0.226555	-0.112429
CAGGAG	967	31	936	10	0.0104493	19	0.0200422	155013	9609	145404	2854	0.0187567	5803	0.0388915	0.557098	0.515336	-0.843996	-0.956414	-0.112418
CTGTCA	536	32	504	9	0.0170778	17	0.0327553	155444	9608	145836	2855	0.0187104	5805	0.0387934	0.912744	0.844353	-0.131718	-0.244082	-0.112364
ACTTTG	630	51	579	16	0.0260586	30	0.05	155350	9589	145761	2848	0.0186752	5792	0.0387275	1.39536	1.29107	0.48064	0.368572	-0.112069
ATGAAC	529	27	502	9	0.0173077	17	0.0332031	155451	9613	145838	2855	0.0187095	5805	0.0387915	0.925073	0.855937	-0.11236	-0.224423	-0.112063
TGATTC	679	71	608	27	0.041411	50	0.0794913	155301	9569	145732	2837	0.0186077	5772	0.0386012	2.22548	2.05929	1.15412	1.04215	-0.111968
GAAAGA	931	39	892	10	0.0108578	19	0.0208333	155049	9601	145448	2854	0.0187523	5803	0.0388821	0.579011	0.535808	-0.788337	-0.900213	-0.111876
ACATGA	624	51	573	16	0.0263158	30	0.0505051	155356	9589	145767	2848	0.0186744	5792	0.0387259	1.40919	1.30417	0.494864	0.383129	-0.111735
ACCACT	313	32	281	8	0.0262295	15	0.0503356	155667	9608	146059	2856	0.0186898	5807	0.0387495	1.40342	1.299	0.488943	0.377401	-0.111543
GGGGTG	3321	127	3194	40	0.0121914	76	0.0234206	152659	9513	143146	2824	0.0188474	5746	0.0391116	0.646848	0.598816	-0.628501	-0.739815	-0.111314
ACGCCT	310	23	287	8	0.0264901	15	0.0508475	155670	9617	146053	2856	0.0186894	5807	0.0387487	1.41739	1.31224	0.503232	0.392027	-0.111205
CTGTCG	510	28	482	9	0.0179641	17	0.0344828	155470	9612	145858	2855	0.0187072	5805	0.0387866	0.960276	0.889037	-0.0584796	-0.169684	-0.111204
TTGGCG	887	31	856	10	0.0114025	19	0.0218894	155093	9609	145484	2854	0.0187468	5803	0.0388707	0.608236	0.563134	-0.717296	-0.828449	-0.111153
GTCTAT	764	73	691	23	0.0310391	43	0.0596394	155216	9567	145649	2841	0.0186448	5779	0.0386718	1.66476	1.54219	0.735316	0.624983	-0.110333
TTGCGG	837	28	809	10	0.0120919	19	0.0232274	155143	9612	145531	2854	0.0187407	5803	0.0388576	0.645222	0.597756	-0.632133	-0.742372	-0.110239
GGCCGT	834	27	807	10	0.0121359	19	0.0233129	155146	9613	145533	2854	0.0187403	5803	0.0388569	0.647584	0.599968	-0.626861	-0.737042	-0.11018
TTCTTG	751	52	699	17	0.0231608	32	0.0445063	155229	9588	145641	2847	0.0186833	5790	0.0387449	1.23965	1.1487	0.309933	0.200002	-0.109931
GACTAT	591	48	543	16	0.0278261	30	0.0534759	155389	9592	145797	2848	0.0186704	5792	0.0387174	1.49039	1.38119	0.575686	0.465909	-0.109776
TCTGGT	948	59	889	18	0.0193548	34	0.0371991	155032	9581	145451	2846	0.0187008	5788	0.0387821	1.03497	0.959182	0.0495943	-0.0601233	-0.109718
CATGGT	939	58	881	18	0.019544	34	0.0375691	155041	9582	145459	2846	0.0186997	5788	0.0387798	1.04515	0.968779	0.0637091	-0.0457599	-0.109469
ACTGGT	785	44	741	10	0.0129032	19	0.0248042	155195	9596	145599	2854	0.0187343	5803	0.0388441	0.688749	0.638557	-0.537949	-0.647113	-0.109164
TGATAT	900	100	800	35	0.0404624	65	0.0778443	155080	9540	145540	2829	0.0185812	5757	0.038554	2.17761	2.0191	1.12274	1.01371	-0.109032
AAACGC	466	29	437	9	0.0196937	17	0.0378619	155514	9611	145903	2855	0.0187018	5805	0.0387752	1.05303	0.976446	0.0745527	-0.0343877	-0.10894
CTACTC	291	25	266	8	0.0282686	15	0.0543478	155689	9615	146074	2856	0.0186871	5807	0.0387438	1.51273	1.40275	0.597158	0.488256	-0.108902
GAGACG	763	35	728	10	0.0132802	19	0.0255376	155217	9605	145612	2854	0.0187316	5803	0.0388384	0.708974	0.657536	-0.496195	-0.604859	-0.108664
TCAACG	453	27	426	9	0.0202703	17	0.0389908	155527	9613	145914	2855	0.0187002	5805	0.0387719	1.08396	1.00565	0.11631	0.00812486	-0.108185
ACGGTT	880	57	823	18	0.0208817	34	0.0401891	155100	9583	145517	2846	0.0186924	5788	0.0387645	1.11712	1.03675	0.159782	0.0520704	-0.107711
TCGAGA	717	30	687	10	0.0141443	19	0.0272206	155263	9610	145653	2854	0.0187259	5803	0.0388264	0.755331	0.701085	-0.404819	-0.512339	-0.10752
GCAGCT	711	37	674	10	0.0142653	19	0.0274566	155269	9603	145666	2854	0.0187252	5803	0.0388249	0.761826	0.707192	-0.392467	-0.499826	-0.107359
TAATGA	997	142	855	46	0.0483701	85	0.0932018	154983	9498	145485	2818	0.0185194	5737	0.0384399	2.61187	2.42461	1.38508	1.27775	-0.107329
ATTCGT	683	54	629	17	0.0255255	32	0.0491551	155297	9586	145711	2847	0.018675	5790	0.0387273	1.36683	1.26926	0.450834	0.343992	-0.106842
GTTCTT	777	83	694	29	0.0387701	54	0.0746888	155203	9557	145646	2835	0.0186063	5768	0.0385987	2.08371	1.93501	1.05915	0.952339	-0.106815
ATGCAT	682	54	628	17	0.0255639	32	0.0492308	155298	9586	145712	2847	0.0186749	5790	0.038727	1.36889	1.27123	0.453012	0.34622	-0.106792
CTCAAT	517	56	461	21	0.0423387	39	0.08159	155463	9584	145879	2843	0.018628	5783	0.0386358	2.27286	2.11177	1.18451	1.07845	-0.106052
GAAGAT	651	36	615	10	0.0156006	19	0.0300633	155329	9604	145725	2854	0.0187178	5803	0.0388093	0.833464	0.774641	-0.262809	-0.3684	-0.105591
GACTAA	697	121	576	41	0.0625	75	0.120579	155283	9519	145764	2823	0.0185163	5747	0.0384322	3.3754	3.13744	1.75506	1.64959	-0.10547
GTTATG	1399	107	1292	41	0.0301915	77	0.0582451	154581	9533	145048	2823	0.018602	5745	0.0385995	1.62302	1.50896	0.698684	0.593553	-0.105131
TGTGAA	901	71	830	25	0.0285388	47	0.0550351	155079	9569	145510	2839	0.0186482	5775	0.0386795	1.53038	1.42285	0.61389	0.508785	-0.105105
TGCTTC	405	32	373	9	0.0227273	17	0.0438144	155575	9608	145967	2855	0.0186943	5805	0.0387594	1.21573	1.13042	0.281823	0.176859	-0.104964
ACAATG	676	64	612	23	0.0352221	43	0.0679305	155304	9576	145728	2841	0.018634	5779	0.0386491	1.8902	1.75762	0.918539	0.813626	-0.104913
TGCTAC	402	25	377	9	0.0229008	17	0.0441558	155578	9615	145963	2855	0.018694	5805	0.0387587	1.22503	1.13925	0.292822	0.188086	-0.104736
CGATAT	638	49	589	17	0.0273752	32	0.0528053	155342	9591	145751	2847	0.0186695	5790	0.0387156	1.46631	1.36393	0.552189	0.447766	-0.104423
ATATGC	766	65	701	24	0.032345	45	0.0624133	155214	9575	145639	2840	0.0186384	5777	0.0386584	1.7354	1.61448	0.795269	0.691071	-0.104198
AGACTG	594	28	566	10	0.0171233	19	0.0330435	155386	9612	145774	2854	0.0187108	5803	0.0387945	0.915154	0.851756	-0.127914	-0.231487	-0.103573
GTCGAG	935	35	900	11	0.0119048	21	0.0229759	155045	9605	145440	2853	0.0187461	5801	0.0388692	0.635054	0.591108	-0.655048	-0.758505	-0.103457
CCTTTT	503	41	462	16	0.0328542	30	0.0634249	155477	9599	145878	2848	0.0186596	5792	0.0386946	1.76071	1.63912	0.816158	0.712918	-0.10324
GCGTCT	584	28	556	10	0.0174216	19	0.0336283	155396	9612	145784	2854	0.0187096	5803	0.0387919	0.931158	0.86689	-0.102901	-0.20608	-0.103178
CCCATA	379	27	352	9	0.0243243	17	0.0469613	155601	9613	145988	2855	0.0186912	5805	0.0387527	1.30138	1.21182	0.380044	0.277176	-0.102867
GGGAGC	1497	43	1454	12	0.00808081	23	0.0156038	154483	9597	144886	2852	0.0188088	5799	0.0390022	0.429629	0.400075	-1.21884	-1.32166	-0.10282
TGTTGA	983	100	883	32	0.0336488	60	0.0650054	154997	9540	145457	2832	0.0186114	5762	0.0386102	1.80797	1.68363	0.85437	0.751576	-0.102794
GTGTTC	905	67	838	19	0.0214447	36	0.0414269	155075	9573	145502	2845	0.0186888	5786	0.038757	1.14746	1.06889	0.198445	0.0961104	-0.102334
AGCTAA	733	102	631	34	0.0486409	63	0.0940299	155247	9538	145709	2830	0.0185675	5759	0.0385248	2.61968	2.44076	1.38939	1.28733	-0.102062
AGGCGG	1381	44	1337	12	0.00876552	23	0.0169367	154599	9596	145003	2852	0.0187944	5799	0.0389718	0.466389	0.434588	-1.10039	-1.20228	-0.101885
TGCCAA	552	33	519	10	0.0184502	19	0.0356473	155428	9607	145821	2854	0.0187057	5803	0.0387836	0.986341	0.919132	-0.019841	-0.121656	-0.101815
ACCGTG	543	30	513	10	0.0187617	19	0.0362595	155437	9610	145827	2854	0.0187046	5803	0.0387813	1.00306	0.934975	0.00440146	-0.0970002	-0.101402
CATGCA	534	34	500	10	0.019084	19	0.0368932	155446	9606	145840	2854	0.0187035	5803	0.038779	1.02034	0.951372	0.0290553	-0.0719191	-0.100974
AATCTC	475	47	428	16	0.0348584	30	0.0674157	155505	9593	145912	2848	0.0186562	5792	0.0386874	1.86846	1.74258	0.90185	0.801223	-0.100627
TATATT	936	90	846	32	0.0353982	60	0.0684932	155044	9550	145494	2832	0.0186056	5762	0.0385981	1.90255	1.77452	0.927938	0.82743	-0.100508
CCACAT	353	25	328	9	0.0261628	17	0.0505952	155627	9615	146012	2855	0.018688	5805	0.038746	1.39998	1.30582	0.485406	0.384955	-0.100451
CCGTAT	523	34	489	10	0.0194932	19	0.0376984	155457	9606	145851	2854	0.0187021	5803	0.0387761	1.0423	0.972207	0.0597673	-0.0406643	-0.100432
TGCACA	515	30	485	10	0.019802	19	0.0383065	155465	9610	145855	2854	0.0187011	5803	0.038774	1.05886	0.987941	0.0825183	-0.0175036	-0.100022
GCTTGT	834	65	769	19	0.0233129	36	0.0451128	155146	9575	145571	2845	0.0186801	5786	0.0387386	1.24801	1.16454	0.319624	0.219764	-0.0998605
AACACA	467	44	423	16	0.0354767	30	0.0686499	155513	9596	145917	2848	0.0186552	5792	0.0386853	1.9017	1.77457	0.927293	0.827472	-0.0998205
CAGGGC	1149	44	1105	12	0.0105541	23	0.0204263	154831	9596	145235	2852	0.0187658	5799	0.0389111	0.562412	0.524947	-0.8303	-0.929755	-0.0994551
GACATG	748	39	709	11	0.0149254	21	0.0288858	155232	9601	145631	2853	0.0187231	5801	0.0388206	0.797166	0.744085	-0.327049	-0.42646	-0.0994114
ATCAGG	1138	44	1094	12	0.0106572	23	0.0206278	154842	9596	145246	2852	0.0187644	5799	0.0389082	0.567948	0.530165	-0.81617	-0.915485	-0.0993154
ATCTAC	339	32	307	9	0.0272727	17	0.052795	155641	9608	146033	2855	0.0186863	5805	0.0387424	1.45951	1.36272	0.545481	0.44649	-0.0989902
TGTCGC	494	32	462	10	0.0206612	19	0.04	155486	9608	145878	2854	0.0186986	5803	0.0387686	1.10496	1.03176	0.143993	0.0451115	-0.0988817
ATTGTA	1038	113	925	39	0.039039	73	0.0756477	154942	9527	145415	2825	0.0185712	5749	0.038534	2.10212	1.96314	1.07185	0.973164	-0.0986836
ACATGC	484	29	455	10	0.021097	19	0.0408602	155496	9611	145885	2854	0.0186973	5803	0.038766	1.12834	1.05402	0.174208	0.0759046	-0.0983031
CGTATT	793	62	731	19	0.0245478	36	0.0475561	155187	9578	145609	2845	0.0186751	5786	0.038728	1.31447	1.22795	0.394479	0.296255	-0.0982239
GAGTGT	1413	94	1319	30	0.021692	57	0.0420354	154567	9546	145021	2834	0.0186775	5765	0.0387428	1.16139	1.08499	0.215856	0.117678	-0.0981784
TCTAGG	1051	36	1015	12	0.0115496	23	0.0223735	154929	9604	145325	2852	0.0187537	5799	0.0388855	0.615857	0.575369	-0.699333	-0.79744	-0.0981068
TCATAT	671	76	595	24	0.0370943	45	0.071885	155309	9564	145745	2840	0.0186267	5777	0.0386339	1.99145	1.86067	0.993822	0.895824	-0.0979976
TGAACG	689	34	655	11	0.0162242	21	0.0314371	155291	9606	145685	2853	0.0187158	5801	0.0388053	0.866871	0.810125	-0.206111	-0.303783	-0.0976725
GTTAAA	1167	116	1051	35	0.0309187	66	0.0599455	154813	9524	145289	2829	0.0186138	5756	0.0386161	1.66106	1.55234	0.732108	0.634449	-0.0976591
GGTCAG	1533	44	1489	13	0.00855263	25	0.0165782	154447	9596	144851	2851	0.0188066	5797	0.0389976	0.454768	0.425109	-1.1368	-1.2341	-0.0972993
GGTTGT	1735	107	1628	32	0.0187904	61	0.0364397	154245	9533	144712	2832	0.0187038	5761	0.0387988	1.00463	0.939196	0.00666128	-0.0905021	-0.0971633
CACCTT	323	29	294	9	0.0286624	17	0.0555556	155657	9611	146046	2855	0.0186843	5805	0.0387382	1.53404	1.43413	0.617333	0.520173	-0.0971597
GTCGGG	1508	36	1472	13	0.00869565	25	0.0168577	154472	9604	144868	2851	0.0188035	5797	0.0389911	0.462449	0.432348	-1.11263	-1.20973	-0.0971026
TCAAGG	965	46	919	12	0.0125918	23	0.0244161	155015	9594	145421	2852	0.0187431	5799	0.0388631	0.671812	0.62826	-0.57387	-0.670567	-0.0966969
TCTAAC	541	129	412	51	0.104082	91	0.202222	155439	9511	145928	2813	0.0184307	5731	0.0382812	5.6472	5.28255	2.49753	2.40123	-0.0963007
GATACC	449	27	422	10	0.022779	19	0.044186	155531	9613	145918	2854	0.0186931	5803	0.0387569	1.21858	1.14008	0.285205	0.189136	-0.0960686
GCGCCA	638	33	605	11	0.0175439	21	0.0340357	155342	9607	145735	2853	0.0187095	5801	0.038792	0.937696	0.877388	-0.0928084	-0.188714	-0.0959052
CCCAGT	435	28	407	10	0.0235294	19	0.0456731	155545	9612	145933	2854	0.0186913	5803	0.0387533	1.25884	1.17856	0.332095	0.237024	-0.095071
ACTAAG	721	70	651	19	0.0270655	36	0.0525547	155259	9570	145689	2845	0.0186663	5786	0.0387093	1.44997	1.35768	0.536023	0.44114	-0.0948837
GGACTG	860	42	818	12	0.0141509	23	0.0274791	155120	9598	145522	2852	0.0187301	5799	0.0388358	0.755517	0.707571	-0.404463	-0.499053	-0.0945898
TAGGAC	846	34	812	12	0.0143885	23	0.0279465	155134	9606	145528	2852	0.0187284	5799	0.0388322	0.768271	0.719675	-0.380313	-0.474582	-0.0942688
TGCGAA	595	32	563	11	0.0188356	21	0.0365854	155385	9608	145777	2853	0.0187043	5801	0.0387809	1.00702	0.943387	0.0100954	-0.0840791	-0.0941745
GAACCT	421	26	395	10	0.0243309	19	0.0472637	155559	9614	145945	2854	0.0186896	5803	0.0387497	1.30184	1.21972	0.380552	0.286547	-0.0940048
TTACTA	601	90	511	33	0.0580986	61	0.112963	155379	9550	145829	2831	0.0185581	5761	0.0385047	3.13063	2.93374	1.64645	1.55274	-0.0937123
CAATTT	692	61	631	19	0.0282318	36	0.054878	155288	9579	145709	2845	0.0186627	5786	0.0387018	1.51274	1.41797	0.597162	0.503828	-0.0933346
TGATGA	868	76	792	27	0.0321046	51	0.0624235	155112	9564	145548	2837	0.0186308	5771	0.0386431	1.72321	1.61539	0.785095	0.691878	-0.0932164
TACTGA	615	90	525	29	0.0494881	54	0.0962567	155365	9550	145815	2835	0.0185865	5768	0.0385569	2.66258	2.49648	1.41282	1.3199	-0.0929278
TTGTCG	787	50	737	12	0.0154839	23	0.0301047	155193	9590	145603	2852	0.0187212	5799	0.0388168	0.827079	0.775558	-0.273904	-0.366693	-0.0927891
TGACGG	947	69	878	21	0.0226782	40	0.0441014	155033	9571	145462	2843	0.0186806	5782	0.0387401	1.214	1.13839	0.279765	0.186998	-0.0927672
AAAAGT	946	73	873	21	0.0227027	40	0.0441501	155034	9567	145467	2843	0.0186805	5782	0.0387398	1.21532	1.13966	0.281333	0.188599	-0.0927343
AGCTGT	774	34	740	12	0.015748	23	0.0306258	155206	9606	145600	2852	0.0187196	5799	0.0388134	0.841261	0.789052	-0.249375	-0.341807	-0.0924322
TAAAAG	1095	79	1016	22	0.0205033	42	0.039886	154885	9561	145324	2842	0.0186921	5780	0.0387646	1.0969	1.02893	0.133426	0.041143	-0.0922833
TTGACC	473	59	414	22	0.0487805	41	0.0949074	155507	9581	145926	2842	0.0186159	5781	0.0386105	2.62036	2.45807	1.38977	1.29753	-0.0922406
TGATTG	1033	110	923	35	0.0350701	66	0.0682523	154947	9530	145417	2829	0.0185974	5756	0.0385814	1.88575	1.76905	0.915142	0.822972	-0.0921698
GGAGCG	1041	34	1007	13	0.0126459	25	0.0246063	154939	9606	145333	2851	0.0187457	5797	0.038869	0.674603	0.633057	-0.56789	-0.659592	-0.0917018
CTTGTA	724	54	670	12	0.0168539	23	0.0328103	155256	9586	145670	2852	0.0187134	5799	0.0388005	0.900633	0.845616	-0.150988	-0.241926	-0.0909382
ATGGTG	1392	93	1299	32	0.0235294	61	0.0458302	154588	9547	145041	2832	0.0186615	5761	0.0387094	1.26085	1.18396	0.334398	0.243616	-0.0907819
CGATGT	716	46	670	12	0.0170455	23	0.033189	155264	9594	145670	2852	0.0187124	5799	0.0387984	0.910916	0.855423	-0.13461	-0.22529	-0.0906794
TGTGGC	975	43	932	13	0.0135135	25	0.0263158	155005	9597	145408	2851	0.0187376	5797	0.0388518	0.721198	0.677338	-0.471533	-0.562053	-0.09052
TTTTCG	748	63	685	20	0.0274725	38	0.0535211	155232	9577	145655	2844	0.0186629	5784	0.0387024	1.47204	1.38289	0.557817	0.467685	-0.090133
AAGTCT	699	48	651	12	0.0174672	23	0.0340237	155281	9592	145689	2852	0.0187104	5799	0.038794	0.933561	0.877035	-0.0991842	-0.189294	-0.0901095
TACTTG	699	40	659	12	0.0174672	23	0.0340237	155281	9600	145681	2852	0.0187104	5799	0.038794	0.933561	0.877035	-0.0991842	-0.189294	-0.0901095
TAACGT	801	123	678	42	0.055336	78	0.107884	155179	9517	145662	2822	0.0185223	5744	0.0384381	2.98753	2.80669	1.57896	1.48887	-0.0900864
ACTTTA	637	61	576	19	0.0307443	36	0.0599002	155343	9579	145764	2845	0.018656	5786	0.0386876	1.64796	1.5483	0.720682	0.630689	-0.0899932
GGTATT	1580	128	1452	41	0.0266407	78	0.0519308	154400	9512	144888	2823	0.0186242	5744	0.0386395	1.43043	1.34398	0.516452	0.426511	-0.0899412
TTACCG	509	38	471	11	0.0220884	21	0.0430328	155471	9602	145869	2853	0.0186937	5801	0.0387586	1.18159	1.11028	0.240731	0.15092	-0.0898115
CTTGGG	1288	39	1249	14	0.010989	27	0.0214116	154692	9601	145091	2850	0.0187695	5795	0.0389195	0.585471	0.55015	-0.772329	-0.862103	-0.0897734
AGCCTT	506	41	465	11	0.0222222	21	0.043299	155474	9599	145875	2853	0.0186934	5801	0.0387578	1.18878	1.11717	0.249477	0.159845	-0.0896318
TGTATG	1211	86	1125	31	0.0262712	59	0.0512153	154769	9554	145215	2833	0.018646	5763	0.0386763	1.40894	1.3242	0.494614	0.405125	-0.0894899
GCTGTA	913	46	867	13	0.0144444	25	0.0281532	155067	9594	145473	2851	0.01873	5797	0.0388357	0.771195	0.72493	-0.374833	-0.464086	-0.0892524
CCAATA	497	30	467	11	0.0226337	21	0.0441176	155483	9610	145873	2853	0.0186923	5801	0.0387555	1.21086	1.13836	0.276034	0.186955	-0.0890791
ACTTAT	580	89	491	29	0.0526316	54	0.102662	155400	9551	145849	2835	0.0185822	5768	0.0385479	2.83236	2.66322	1.502	1.41317	-0.0888317
CGGTTC	663	36	627	12	0.0184332	23	0.0359375	155317	9604	145713	2852	0.0187059	5799	0.0387846	0.985419	0.926591	-0.0211909	-0.109995	-0.088804
GCTCTG	656	40	616	12	0.0186335	23	0.0363349	155324	9600	145724	2852	0.0187051	5799	0.0387828	0.996176	0.936882	-0.00552784	-0.094061	-0.0885331
TCATTC	501	57	444	23	0.0481172	43	0.0938865	155479	9583	145896	2841	0.0186127	5779	0.0386039	2.58518	2.43205	1.37027	1.28217	-0.0880952
TTCGGT	948	69	879	22	0.0237581	42	0.0463576	155032	9571	145461	2842	0.018674	5780	0.0387264	1.27225	1.19705	0.347386	0.259487	-0.0878993
TTGGGA	1537	48	1489	15	0.00985545	29	0.0192308	154443	9592	144851	2849	0.0187936	5793	0.0389707	0.524404	0.493467	-0.931249	-1.01897	-0.0877259
TGCAGG	1121	42	1079	14	0.0126468	27	0.0246801	154859	9598	145261	2850	0.0187489	5795	0.0388759	0.674536	0.634842	-0.568034	-0.65553	-0.0874965
GTCATG	934	64	870	22	0.0241228	42	0.0470852	155046	9576	145470	2842	0.0186723	5780	0.0387228	1.2919	1.21595	0.369498	0.28209	-0.0874077
TTTGCC	469	33	436	11	0.0240175	21	0.046875	155511	9607	145904	2853	0.0186888	5801	0.0387482	1.28512	1.20973	0.361907	0.274688	-0.0872198
CGCGGC	819	37	782	13	0.016129	25	0.0314861	155161	9603	145558	2851	0.0187184	5797	0.0388112	0.861667	0.811264	-0.214797	-0.301757	-0.0869593
CCATGT	614	37	577	12	0.0199336	23	0.0389171	155366	9603	145763	2852	0.0186999	5799	0.0387719	1.06597	1.00374	0.0921667	0.00539159	-0.0867751
CGAGTA	812	47	765	13	0.0162703	25	0.0317662	155168	9593	145575	2851	0.0187175	5797	0.0388094	0.869256	0.818518	-0.202147	-0.288914	-0.086767
TGTGGA	1042	38	1004	14	0.0136187	27	0.026601	154938	9602	145336	2850	0.0187392	5795	0.0388553	0.72675	0.684616	-0.460469	-0.546633	-0.0861637
CGAATA	673	56	617	20	0.0306279	38	0.0598425	155307	9584	145723	2844	0.0186537	5784	0.038683	1.64192	1.547	0.715383	0.629471	-0.085912
AAGTCG	765	31	734	13	0.0172872	25	0.0337838	155215	9609	145606	2851	0.0187118	5797	0.0387972	0.92387	0.870779	-0.114239	-0.199622	-0.0853827
CTAAGG	992	56	936	14	0.0143149	27	0.0279793	154988	9584	145404	2850	0.018733	5795	0.0388423	0.764156	0.72033	-0.388061	-0.47327	-0.0852093
ATATAC	569	49	520	12	0.021544	23	0.0421245	155411	9591	145820	2852	0.0186944	5799	0.0387603	1.15243	1.0868	0.204678	0.120083	-0.0845957
GCTAAT	890	184	706	65	0.0787879	119	0.154345	155090	9456	145634	2799	0.0183793	5703	0.038176	4.28678	4.04298	2.09989	2.01542	-0.0844724
CTGACC	354	49	305	16	0.0473373	30	0.0925926	155626	9591	146035	2848	0.0186414	5792	0.0386561	2.53936	2.39529	1.34446	1.2602	-0.0842642
TAATGT	1179	190	989	69	0.0621622	128	0.121789	154801	9450	145351	2795	0.0183874	5694	0.0381873	3.38069	3.18924	1.75732	1.67321	-0.0841019
TCTCGG	723	36	687	13	0.0183099	25	0.0358166	155257	9604	145653	2851	0.0187066	5797	0.0387863	0.978791	0.923435	-0.0309276	-0.114918	-0.0839903
TGAGGA	1203	58	1145	15	0.0126263	29	0.0247019	154777	9582	145195	2849	0.0187523	5793	0.0388834	0.673318	0.635281	-0.57064	-0.654533	-0.0838926
AAACGG	924	41	883	14	0.0153846	27	0.0301003	155056	9599	145457	2850	0.0187246	5795	0.0388246	0.821625	0.77529	-0.283448	-0.367192	-0.0837436
GCACTT	552	42	510	12	0.0222222	23	0.0434783	155428	9598	145830	2852	0.0186923	5799	0.0387559	1.18884	1.12185	0.249557	0.16588	-0.0836772
GTTCTA	786	75	711	28	0.0369393	53	0.0723056	155194	9565	145629	2836	0.0186141	5769	0.038608	1.98449	1.87281	0.988765	0.905208	-0.0835573
ATCTTT	637	65	572	20	0.0324149	38	0.0634391	155343	9575	145768	2844	0.0186493	5784	0.0386737	1.73813	1.64037	0.797536	0.714019	-0.0835172
GTTTTC	834	70	764	22	0.0270936	42	0.0530303	155146	9570	145576	2842	0.01866	5780	0.0386969	1.45196	1.3704	0.537999	0.454599	-0.0833999
TGTTTC	779	89	690	28	0.0372836	53	0.0730028	155201	9551	145650	2836	0.0186132	5769	0.0386062	2.00307	1.89096	1.00222	0.919119	-0.0830972
GCAGAT	894	40	854	14	0.0159091	27	0.0311419	155086	9600	145486	2850	0.0187209	5795	0.0388168	0.849802	0.802278	-0.234801	-0.317826	-0.083025
TAATCT	703	111	592	37	0.0555556	69	0.108833	155277	9529	145748	2827	0.0185438	5753	0.0384754	2.99591	2.82863	1.583	1.5001	-0.0828912
GGGCAG	1861	58	1803	17	0.00921909	33	0.0180525	154119	9582	144537	2847	0.0188204	5789	0.0390278	0.489845	0.462555	-1.0296	-1.1123	-0.0827024
TTGTGT	1149	119	1030	39	0.0351351	74	0.0688372	154831	9521	145310	2825	0.0185848	5748	0.0385557	1.89053	1.7854	0.918792	0.836244	-0.0825475
TCATTG	766	84	682	28	0.0379404	53	0.0743338	155214	9556	145658	2836	0.0186116	5769	0.0386028	2.03853	1.9256	1.02753	0.945312	-0.0822195
GGTAGC	1400	53	1347	16	0.0115607	31	0.0226443	154580	9587	144993	2848	0.0187699	5791	0.0389209	0.615915	0.581802	-0.699196	-0.781399	-0.0822031
ACAATC	406	36	370	11	0.0278481	21	0.0545455	155574	9604	145970	2853	0.0186811	5801	0.0387319	1.49071	1.40828	0.575998	0.493935	-0.0820627
GTGGTA	1663	112	1551	37	0.0227552	71	0.044598	154317	9528	144789	2827	0.0186613	5751	0.0387101	1.21938	1.1521	0.286149	0.20427	-0.0818789
TGTTCT	691	74	617	27	0.0406627	51	0.0796875	155289	9566	145723	2837	0.0186091	5771	0.0385974	2.18509	2.06458	1.12769	1.04585	-0.0818419
ATTGAC	574	76	498	30	0.0551471	56	0.108108	155406	9564	145842	2834	0.0185748	5766	0.0385325	2.96891	2.80564	1.56993	1.48833	-0.0816066
TTTGAG	1153	75	1078	25	0.0221631	48	0.0434389	154827	9565	145262	2839	0.0186791	5774	0.0387379	1.18652	1.12135	0.246736	0.165242	-0.0814933
ACGTTG	654	45	609	13	0.0202808	25	0.0397456	155326	9595	145731	2851	0.0186981	5797	0.0387684	1.08464	1.02521	0.11722	0.035915	-0.081305
ATAAGT	1011	83	928	24	0.0243161	46	0.0476684	154969	9557	145412	2840	0.0186684	5776	0.038715	1.30253	1.23127	0.381317	0.300142	-0.0811746
TATTAC	641	46	595	13	0.0207006	25	0.0405844	155339	9594	145745	2851	0.0186966	5797	0.038765	1.10719	1.04693	0.146903	0.0661701	-0.0807327
GAGCTG	807	38	769	14	0.0176545	27	0.0346154	155173	9602	145571	2850	0.0187102	5795	0.0387942	0.943573	0.892282	-0.0837941	-0.164428	-0.0806335
CAGTTT	795	53	742	14	0.0179257	27	0.0351562	155185	9587	145598	2850	0.0187088	5795	0.0387911	0.958146	0.906297	-0.0616821	-0.141944	-0.0802618
TTCACA	518	50	468	19	0.0380762	36	0.0746888	155462	9590	145872	2845	0.0186414	5786	0.0386568	2.04255	1.9321	1.03037	0.950168	-0.0802063
GTGATG	1235	87	1148	26	0.0215054	50	0.0421941	154745	9553	145192	2838	0.0186825	5772	0.0387453	1.1511	1.08901	0.203011	0.123021	-0.0799905
ACGACT	382	30	352	11	0.0296496	21	0.0581717	155598	9610	145988	2853	0.0186782	5801	0.0387257	1.58739	1.50215	0.666658	0.587026	-0.0796321
GGTTGC	1197	56	1141	16	0.0135478	31	0.0265866	154783	9584	145199	2848	0.0187449	5791	0.0388679	0.72275	0.684026	-0.468432	-0.547877	-0.0794452
GGGTAT	2205	132	2073	42	0.0194175	81	0.0381356	153775	9508	144267	2822	0.0186946	5741	0.0387816	1.03867	0.983342	0.0547371	-0.0242353	-0.0789724
TTGTTT	1079	134	945	45	0.0435203	85	0.0855131	154901	9506	145395	2819	0.0185361	5737	0.038461	2.34787	2.22337	1.23135	1.15275	-0.0786068
AAATAG	1140	54	1086	16	0.0142349	31	0.0279531	154840	9586	145254	2848	0.0187378	5791	0.038853	0.759687	0.719458	-0.396524	-0.475017	-0.0784931
AGATTG	1051	63	988	25	0.0243665	48	0.0478564	154929	9577	145352	2839	0.0186666	5774	0.0387114	1.30535	1.23624	0.38444	0.305954	-0.0784858
CCTGTT	468	36	432	12	0.0263158	23	0.0516854	155512	9604	145908	2852	0.018682	5799	0.0387341	1.40861	1.33436	0.494277	0.416152	-0.0781248
GAATCG	731	41	690	14	0.0195258	27	0.0383523	155249	9599	145650	2850	0.0187009	5795	0.0387745	1.04411	0.989111	0.0622733	-0.0157951	-0.0780684
GATTTG	1154	90	1064	26	0.0230496	50	0.0452899	154826	9550	145276	2838	0.0186725	5772	0.0387242	1.23441	1.16955	0.303827	0.225952	-0.0778757
TTGAAC	577	40	537	13	0.0230496	25	0.0452899	155403	9600	145803	2851	0.0186887	5797	0.0387484	1.23335	1.16882	0.302578	0.225049	-0.0775281
GATGTG	1261	93	1168	27	0.0218801	52	0.0430108	154719	9547	145172	2837	0.018679	5770	0.0387381	1.17137	1.1103	0.228202	0.150944	-0.0772573
TTCTTC	361	34	327	11	0.0314286	21	0.0617647	155619	9606	146013	2853	0.0186756	5801	0.0387203	1.68287	1.59515	0.75092	0.673692	-0.0772284
TATGTT	1105	114	991	40	0.0375587	76	0.0738581	154875	9526	145349	2824	0.0185727	5746	0.0385304	2.02225	1.91688	1.01596	0.938759	-0.0772025
TTACCC	360	29	331	11	0.0315186	21	0.0619469	155620	9611	146009	2853	0.0186755	5801	0.0387201	1.6877	1.59987	0.755058	0.677951	-0.0771066
TACATG	796	66	730	23	0.0297542	44	0.0585106	155184	9574	145610	2841	0.0186487	5778	0.0386731	1.59551	1.51295	0.674018	0.597367	-0.0766511
ACAACT	356	35	321	11	0.0318841	21	0.0626866	155624	9605	146019	2853	0.018675	5801	0.038719	1.70731	1.61901	0.771726	0.695114	-0.0766124
CCCATT	355	27	328	11	0.0319767	21	0.0628743	155625	9613	146012	2853	0.0186749	5801	0.0387188	1.71229	1.62387	0.775923	0.699436	-0.076487
ATCAAT	558	43	515	13	0.0238532	25	0.0469043	155422	9597	145825	2851	0.0186864	5797	0.0387435	1.2765	1.21064	0.352196	0.275765	-0.0764308
GTTGTG	1361	87	1274	28	0.0210053	54	0.041316	154619	9553	145066	2836	0.0186846	5768	0.0387502	1.1242	1.06621	0.168903	0.092498	-0.0764047
GATCTA	689	49	640	14	0.0207407	27	0.0407855	155291	9591	145700	2850	0.0186958	5795	0.0387636	1.10938	1.05216	0.149756	0.0733545	-0.076402
TGTTTA	1098	142	956	46	0.0437262	87	0.0860534	154882	9498	145384	2818	0.0185317	5735	0.038452	2.35954	2.23794	1.23851	1.16217	-0.0763323
ATTGAA	789	69	720	23	0.0300261	44	0.0590604	155191	9571	145620	2841	0.0186479	5778	0.0386713	1.61016	1.52724	0.687208	0.610927	-0.0762816
TAATGC	798	126	672	45	0.059761	84	0.117647	155182	9514	145668	2819	0.0185019	5738	0.0383957	3.23	3.06407	1.69153	1.61545	-0.076082
AAGTGC	832	47	785	15	0.0183599	29	0.0361146	155148	9593	145555	2849	0.0187066	5793	0.0387868	0.981463	0.931105	-0.0269946	-0.102984	-0.0759895
GTCTGC	530	36	494	13	0.0251451	25	0.049505	155450	9604	145846	2851	0.018683	5797	0.0387363	1.34588	1.278	0.428553	0.353888	-0.0746654
AATTAG	1143	53	1090	17	0.0150977	33	0.0297297	154837	9587	145250	2847	0.0187315	5789	0.0388398	0.806006	0.765444	-0.311138	-0.385631	-0.0744926
GTTTCG	940	54	886	16	0.017316	31	0.0341034	155040	9586	145454	2848	0.0187132	5791	0.0388009	0.925337	0.878933	-0.111949	-0.186175	-0.0742257
ACATAT	635	50	585	14	0.0225443	27	0.0444079	155345	9590	145755	2850	0.0186891	5795	0.0387496	1.20628	1.14602	0.270562	0.196635	-0.0739262
TTTTTC	661	69	592	22	0.0344288	42	0.0678514	155319	9571	145748	2842	0.0186389	5780	0.0386521	1.84715	1.75544	0.885301	0.81183	-0.0734705
CTGGTT	873	49	824	16	0.0186698	31	0.0368171	155107	9591	145516	2848	0.018705	5791	0.0387835	0.998119	0.949298	-0.00271684	-0.0750677	-0.0723508
TGTGTG	1193	86	1107	28	0.0240343	54	0.04741	154787	9554	145233	2836	0.0186639	5768	0.0387065	1.28774	1.22486	0.364846	0.292617	-0.0722287
ACTAGT	720	52	668	15	0.0212766	29	0.0419682	155260	9588	145672	2849	0.0186929	5793	0.0387577	1.13822	1.08283	0.186779	0.114812	-0.0719671
TACGTA	849	50	799	16	0.0192077	31	0.0378973	155131	9590	145541	2848	0.018702	5791	0.0387773	1.02704	0.977307	0.0384893	-0.0331164	-0.0716056
TCTGTG	846	61	785	16	0.0192771	31	0.0380368	155134	9579	145555	2848	0.0187017	5791	0.0387765	1.03077	0.980924	0.0437228	-0.0277866	-0.0715095
GTTATA	1161	85	1076	28	0.0247132	54	0.0487805	154819	9555	145264	2836	0.01866	5768	0.0386982	1.32439	1.26054	0.405331	0.334039	-0.0712923
CATATA	688	47	641	15	0.0222883	29	0.0440061	155292	9593	145699	2849	0.018689	5793	0.0387494	1.19259	1.13566	0.254098	0.183528	-0.0705707
GGATAT	1333	86	1247	30	0.0230238	58	0.0454902	154647	9554	145093	2834	0.0186677	5764	0.038715	1.23335	1.175	0.302581	0.232664	-0.0699166
TAGGAT	1281	54	1227	19	0.0150555	37	0.0297428	154699	9586	145113	2845	0.0187351	5785	0.0388479	0.803597	0.76562	-0.315456	-0.385299	-0.0698425
TGTCCT	558	38	520	14	0.0257353	27	0.0508475	155422	9602	145820	2850	0.0186797	5795	0.0387296	1.37771	1.31288	0.462277	0.392738	-0.0695391
GACGTG	782	50	732	16	0.0208877	31	0.0412783	155198	9590	145608	2848	0.0186938	5791	0.0387599	1.11736	1.06497	0.160096	0.0908186	-0.0692773
TTATCG	777	63	714	16	0.021025	31	0.041555	155203	9577	145626	2848	0.0186932	5791	0.0387586	1.12474	1.07215	0.169591	0.100504	-0.069087
GCAAAT	775	56	719	16	0.0210804	31	0.0416667	155205	9584	145621	2848	0.0186929	5791	0.0387581	1.12772	1.07504	0.173407	0.104397	-0.0690102
GGGAGG	3565	102	3463	27	0.00763143	53	0.0150911	152415	9538	142877	2837	0.0189667	5769	0.0393396	0.40236	0.383611	-1.31344	-1.38228	-0.0688412
TCACTG	537	54	483	14	0.0267686	27	0.0529412	155443	9586	145857	2850	0.0186771	5795	0.0387242	1.43323	1.36713	0.519271	0.451155	-0.0681162
CTGATC	447	47	400	13	0.0299539	25	0.0592417	155533	9593	145940	2851	0.0186728	5797	0.0387148	1.60415	1.53021	0.681807	0.613728	-0.0680788
TCAGGT	1180	56	1124	19	0.0163652	37	0.032371	154800	9584	145216	2845	0.0187226	5785	0.0388216	0.874086	0.833839	-0.194153	-0.26216	-0.0680065
CGCTTT	532	42	490	14	0.027027	27	0.0534653	155448	9598	145850	2850	0.0186765	5795	0.0387229	1.44711	1.38072	0.533177	0.465417	-0.0677603
GTATCA	865	55	810	17	0.0200472	33	0.0396635	155115	9585	145530	2847	0.0186973	5789	0.0387675	1.0722	1.02311	0.100569	0.0329618	-0.067607
GGGCTG	1511	71	1440	21	0.014094	41	0.0278912	154469	9569	144900	2843	0.0187501	5781	0.0388801	0.751675	0.717364	-0.41182	-0.479223	-0.0674032
CTGTTA	733	50	683	16	0.0223152	31	0.0441595	155247	9590	145657	2848	0.0186878	5791	0.0387472	1.19411	1.13968	0.255931	0.188634	-0.0672976
GGTAAA	1540	123	1417	42	0.0280374	81	0.0555175	154440	9517	144923	2822	0.0186126	5741	0.0386082	1.50637	1.43797	0.591075	0.524035	-0.0670398
AAGATT	788	72	716	25	0.0327654	48	0.0648649	155192	9568	145624	2839	0.0186344	5774	0.0386433	1.75833	1.67856	0.814208	0.74722	-0.0669881
TAAAGT	1126	104	1022	37	0.0339761	71	0.0672986	154854	9536	145318	2827	0.0185954	5751	0.0385707	1.82713	1.74481	0.869577	0.803072	-0.0665045
TCTTAA	746	100	646	31	0.0433566	59	0.0858806	155234	9540	145694	2833	0.0185891	5763	0.038556	2.33237	2.22743	1.22179	1.15538	-0.0664163
AAAGTG	1098	67	1031	19	0.0176089	37	0.0348728	154882	9573	145309	2845	0.0187126	5785	0.0388002	0.941021	0.898777	-0.0877016	-0.153965	-0.0662635
ATCACT	428	37	391	13	0.0313253	25	0.0620347	155552	9603	145949	2851	0.0186705	5797	0.0387099	1.6778	1.60256	0.74657	0.680374	-0.0661958
AATTGG	1246	70	1176	20	0.0163132	39	0.0323115	154734	9570	145164	2844	0.0187241	5783	0.0388248	0.871243	0.832238	-0.198854	-0.264932	-0.0660783
TAAAGG	1404	68	1336	21	0.0151844	41	0.0300807	154576	9572	145004	2843	0.0187369	5781	0.0388521	0.810402	0.774236	-0.303291	-0.369155	-0.0658636
CATAAT	684	83	601	30	0.0458716	57	0.0909091	155296	9557	145739	2834	0.0185882	5765	0.0385539	2.46777	2.35798	1.30321	1.23755	-0.0656613
AATGTG	1163	123	1040	45	0.0402504	86	0.0798514	154817	9517	145300	2819	0.0185463	5736	0.0384757	2.17027	2.07537	1.11787	1.05337	-0.0645039
AAAGCT	667	53	614	16	0.0245776	31	0.0487421	155313	9587	145726	2848	0.0186797	5791	0.0387301	1.31574	1.25851	0.395871	0.331715	-0.0641566
TGAAAA	770	53	717	17	0.0225764	33	0.0447761	155210	9587	145623	2847	0.0186856	5789	0.0387429	1.20822	1.15573	0.272883	0.208798	-0.0640848
TTGCCT	476	43	433	14	0.030303	27	0.0601336	155504	9597	145907	2850	0.0186697	5795	0.0387084	1.62312	1.5535	0.698766	0.635524	-0.0632412
TAACTT	732	128	604	42	0.0608696	79	0.12098	155248	9512	145736	2822	0.0185139	5743	0.0384134	3.28778	3.14942	1.71711	1.65509	-0.0620252
TCTACT	389	36	353	13	0.0345745	25	0.0686813	155591	9604	145987	2851	0.0186657	5797	0.0386998	1.8523	1.77472	0.889317	0.827591	-0.0617259
GTGAGA	1292	65	1227	22	0.0173228	43	0.0344275	154688	9575	145113	2842	0.0187163	5779	0.0388089	0.925546	0.887103	-0.111623	-0.172826	-0.0612031
AATATA	830	86	744	27	0.0336239	52	0.066838	155150	9554	145596	2837	0.0186261	5770	0.0386263	1.8052	1.73038	0.85216	0.791085	-0.0610752
CATAAC	476	70	406	21	0.0461538	40	0.0917431	155504	9570	145934	2843	0.018623	5782	0.0386182	2.47833	2.37564	1.30937	1.24832	-0.0610507
ATTTAT	943	135	808	42	0.0466149	80	0.0926999	155037	9505	145532	2822	0.0185396	5742	0.0384608	2.51435	2.41025	1.33018	1.26918	-0.0610028
ATTGTC	700	57	643	17	0.0248902	33	0.0494753	155280	9583	145697	2847	0.0186771	5789	0.0387247	1.33266	1.27761	0.41431	0.353452	-0.0608582
AAAGTC	698	52	646	17	0.0249633	33	0.0496241	155282	9588	145694	2847	0.0186768	5789	0.0387242	1.33659	1.28147	0.41856	0.357804	-0.0607562
TTTATG	1098	115	983	31	0.0290534	60	0.0578035	154882	9525	145357	2833	0.0186322	5762	0.03864	1.55932	1.49595	0.640914	0.58106	-0.0598536
TAACAT	787	122	665	44	0.0592194	83	0.117898	155193	9518	145675	2820	0.0185072	5739	0.0383998	3.1998	3.07027	1.67798	1.61837	-0.0596154
ATGAGT	1090	69	1021	21	0.0196445	41	0.0390848	154890	9571	145319	2843	0.0186982	5781	0.0387703	1.05061	1.00811	0.0712307	0.0116575	-0.0595732
CAATTG	753	55	698	18	0.0244898	35	0.0487465	155227	9585	145642	2846	0.0186769	5787	0.0387246	1.31124	1.2588	0.390928	0.33205	-0.0588782
GGCTAA	1217	144	1073	48	0.0410607	92	0.0817778	154763	9496	145267	2816	0.0185328	5730	0.0384479	2.21557	2.12698	1.14768	1.08881	-0.0588748
ACGTAT	751	58	693	18	0.0245566	35	0.0488827	155229	9582	145647	2846	0.0186766	5787	0.0387241	1.31483	1.26233	0.394878	0.336093	-0.0587847
AGTCTT	745	66	679	18	0.0247593	35	0.0492958	155235	9574	145661	2846	0.0186759	5787	0.0387225	1.32574	1.27305	0.406793	0.348292	-0.0585008
AAATGG	1232	75	1157	23	0.019024	45	0.0379107	154748	9565	145183	2841	0.0187022	5777	0.0387794	1.0172	0.9776	0.0246091	-0.0326839	-0.0572931
TCTGAC	448	73	375	21	0.0491803	40	0.0980392	155532	9567	145965	2843	0.0186195	5782	0.038611	2.64133	2.53915	1.40126	1.34435	-0.056917
TTTCTC	481	43	438	15	0.0321888	29	0.0641593	155499	9597	145902	2849	0.0186636	5793	0.0386958	1.72468	1.65804	0.786333	0.72948	-0.056853
TTAAGT	1149	96	1053	33	0.0295699	64	0.0589862	154831	9544	145287	2831	0.018625	5758	0.0386254	1.58765	1.52714	0.666889	0.610828	-0.0560605
ATAGGT	1397	72	1325	25	0.0182216	49	0.0363501	154583	9568	145015	2839	0.0187091	5773	0.0387944	0.97394	0.936994	-0.0380958	-0.0938885	-0.0557927
ATTATA	869	98	771	29	0.0345238	56	0.0688807	155111	9542	145569	2835	0.0186175	5766	0.0386086	1.85437	1.78408	0.890932	0.835178	-0.0557538
GATGTT	1057	88	969	22	0.021256	43	0.0424063	154923	9552	145371	2842	0.0186874	5779	0.0387478	1.13745	1.09442	0.185806	0.130165	-0.055641
GCGTTC	686	54	632	18	0.0269461	35	0.0537634	155294	9586	145708	2846	0.0186687	5787	0.0387072	1.44339	1.38898	0.529458	0.474023	-0.0554356
TACCTA	465	45	420	15	0.0333333	29	0.0665138	155515	9595	145920	2849	0.0186617	5793	0.0386917	1.78619	1.71907	0.836889	0.781628	-0.0552603
TATCAT	630	74	556	25	0.0413223	48	0.0824742	155350	9566	145784	2839	0.0186151	5774	0.0386024	2.21983	2.1365	1.15045	1.09525	-0.0552006
ATATCG	672	48	624	18	0.0275229	35	0.0549451	155308	9592	145716	2846	0.0186669	5787	0.0387036	1.47442	1.41964	0.560148	0.505522	-0.0546263
TAACGA	701	101	600	33	0.0494012	63	0.0987461	155279	9539	145740	2831	0.0185703	5759	0.0385166	2.66023	2.56373	1.41155	1.35824	-0.0533078
TTTACT	647	93	554	32	0.0520325	61	0.104096	155333	9547	145786	2832	0.0185704	5761	0.0385166	2.80191	2.70262	1.48641	1.43436	-0.0520535
TCTTTA	727	72	655	20	0.0282885	39	0.056686	155253	9568	145685	2844	0.0186603	5783	0.03869	1.51597	1.46513	0.600245	0.551032	-0.049213
GTCTAA	845	143	702	53	0.0669192	100	0.134228	155135	9497	145638	2811	0.0184541	5722	0.0382965	3.62625	3.50497	1.85848	1.8094	-0.0490779
GTGAAT	1027	71	956	24	0.0239282	47	0.0479592	154953	9569	145384	2840	0.0186703	5775	0.0387121	1.28162	1.23887	0.357965	0.309021	-0.0489444
AGTTAA	1113	121	992	43	0.0401869	83	0.0805825	154867	9519	145348	2821	0.0185536	5739	0.0384837	2.16599	2.09394	1.11503	1.06622	-0.0488083
GCGTTT	940	65	875	23	0.0250818	45	0.0502793	155040	9575	145465	2841	0.0186664	5777	0.0387035	1.34369	1.29909	0.4262	0.377502	-0.0486988
TTGATG	1033	107	926	34	0.034034	66	0.0682523	154947	9533	145414	2830	0.0186041	5756	0.0385814	1.82938	1.76905	0.871358	0.822972	-0.0483854
CAAGCC	371	4	367	1	0.0027027	2	0.00542005	155609	9636	145973	2863	0.0187435	5820	0.0388547	0.144194	0.139496	-2.79392	-2.84171	-0.0477899
TCGATT	635	50	585	19	0.0308442	37	0.0618729	155345	9590	145755	2845	0.0186557	5785	0.0386801	1.65333	1.5996	0.725378	0.677715	-0.0476625
GTCTCA	634	58	576	19	0.0308943	37	0.0619765	155346	9582	145764	2845	0.0186556	5785	0.0386799	1.65603	1.60229	0.727731	0.680139	-0.0475917
CCAGAC	348	6	342	1	0.00288184	2	0.00578035	155632	9634	145998	2863	0.0187407	5820	0.0388487	0.153775	0.148791	-2.70111	-2.74864	-0.0475265
GAATTA	972	83	889	24	0.0253165	47	0.0508108	155008	9557	145451	2840	0.0186636	5775	0.0386979	1.35646	1.31301	0.43985	0.392881	-0.0469684
AGATCC	523	8	515	2	0.00383877	4	0.00770713	155457	9632	145825	2862	0.0187555	5818	0.0388802	0.204674	0.198227	-2.2886	-2.33477	-0.0461723
CATTGT	741	61	680	21	0.0291667	41	0.0585714	155239	9579	145660	2843	0.0186553	5781	0.0386798	1.56345	1.51427	0.644731	0.598618	-0.0461133
TTGCTC	491	42	449	17	0.035865	33	0.0720524	155489	9598	145891	2847	0.0186515	5789	0.0386707	1.9229	1.86323	0.943285	0.897807	-0.0454787
TATTTA	1033	146	887	49	0.0497967	94	0.100106	154947	9494	145453	2815	0.0185037	5728	0.0383865	2.69118	2.60785	1.42824	1.38286	-0.0453768
CCGAAG	451	11	440	2	0.00445434	4	0.00894855	155529	9629	145900	2862	0.0187467	5818	0.0388615	0.237607	0.230267	-2.07335	-2.11862	-0.045267
GATAAT	991	140	851	48	0.0509014	92	0.102336	154989	9500	145489	2816	0.0185053	5730	0.0383896	2.75064	2.66572	1.45977	1.41452	-0.0452462
CGCCCC	218	4	214	1	0.00460829	2	0.00925926	155762	9636	146126	2863	0.0187248	5820	0.038815	0.246107	0.238548	-2.02264	-2.06765	-0.0450022
CCCCCG	211	2	209	1	0.0047619	2	0.00956938	155769	9638	146131	2863	0.0187239	5820	0.0388132	0.254322	0.24655	-1.97527	-2.02005	-0.0447782
CTGTCT	484	57	427	17	0.0364026	33	0.0731707	155496	9583	145913	2847	0.0186506	5789	0.0386689	1.95181	1.89224	0.964816	0.920094	-0.0447217
CTATAA	653	66	587	20	0.0315956	39	0.0635179	155327	9574	145753	2844	0.0186513	5783	0.0386709	1.69402	1.64253	0.76045	0.715915	-0.044534
AGCCGC	395	9	386	2	0.00508906	4	0.0102302	155585	9631	145954	2862	0.0187398	5818	0.038847	0.271564	0.263345	-1.88064	-1.92497	-0.0443365
AATCGT	711	69	642	21	0.0304348	41	0.061194	155269	9571	145698	2843	0.0186517	5781	0.038672	1.63175	1.58239	0.706416	0.662102	-0.0443145
AGCAGC	586	14	572	3	0.0051458	6	0.0103448	155394	9626	145768	2861	0.0187566	5816	0.0388827	0.274346	0.266052	-1.86593	-1.91022	-0.0442882
TCCAAG	585	14	571	3	0.00515464	6	0.0103627	155395	9626	145769	2861	0.0187565	5816	0.0388825	0.274819	0.266513	-1.86345	-1.90772	-0.0442752
AATGCA	709	60	649	21	0.0305233	41	0.0613772	155271	9580	145691	2843	0.0186514	5781	0.0386715	1.63651	1.58714	0.710623	0.666434	-0.0441889
TGCGTT	709	57	652	21	0.0305233	41	0.0613772	155271	9583	145688	2843	0.0186514	5781	0.0386715	1.63651	1.58714	0.710623	0.666434	-0.0441889
TGCACG	557	13	544	3	0.00541516	6	0.0108893	155423	9627	145796	2861	0.018753	5816	0.0388752	0.288762	0.280109	-1.79205	-1.83594	-0.0438921
ATATTT	891	100	791	33	0.0384615	64	0.0773881	155089	9540	145549	2831	0.0185934	5758	0.0385586	2.06855	2.00702	1.04862	1.00506	-0.0435642
CGTCGG	523	16	507	3	0.00576923	6	0.0116054	155457	9624	145833	2861	0.0187489	5816	0.0388664	0.307711	0.298598	-1.70035	-1.74372	-0.0433721
CCGACG	348	7	341	2	0.00578035	4	0.0116279	155632	9633	145999	2862	0.018734	5818	0.0388348	0.308548	0.29942	-1.69643	-1.73976	-0.043325
TTGCGC	514	17	497	3	0.00587084	6	0.011811	155466	9623	145843	2861	0.0187477	5816	0.038864	0.313149	0.303906	-1.67508	-1.7183	-0.0432229
TATAAC	646	118	528	39	0.0642504	74	0.129371	155334	9522	145812	2825	0.0185235	5748	0.0384261	3.46859	3.36674	1.79435	1.75135	-0.0429959
TCCGAG	639	17	622	4	0.00629921	8	0.0126783	155341	9623	145718	2860	0.0187564	5814	0.0388826	0.335843	0.326066	-1.57414	-1.61677	-0.0426228
ACTGAC	408	69	339	22	0.0569948	42	0.114754	155572	9571	146001	2842	0.018608	5780	0.0385868	3.06292	2.97392	1.61491	1.57236	-0.0425428
CCGGCC	316	6	310	2	0.00636943	4	0.0128205	155664	9634	146030	2862	0.0187301	5818	0.0388265	0.340063	0.3302	-1.55612	-1.59859	-0.0424639
GTCCCC	315	11	304	2	0.00638978	4	0.0128617	155665	9629	146036	2862	0.01873	5818	0.0388263	0.341152	0.331264	-1.55151	-1.59395	-0.0424342
CCCTAG	470	12	458	3	0.00642398	6	0.012931	155510	9628	145882	2861	0.0187423	5816	0.0388526	0.342752	0.332823	-1.54476	-1.58717	-0.0424118
GTCGTC	468	15	453	3	0.00645161	6	0.012987	155512	9625	145887	2861	0.0187421	5816	0.0388521	0.344231	0.334268	-1.53855	-1.58092	-0.0423713
CTGGGA	1067	28	1039	7	0.00660377	14	0.0132953	154913	9612	145301	2857	0.0187891	5808	0.0389524	0.351468	0.341323	-1.50854	-1.55079	-0.0422557
TTGTGA	989	83	906	26	0.026999	51	0.054371	154991	9557	145434	2838	0.0186523	5771	0.0386744	1.44749	1.40586	0.533552	0.491457	-0.0420951
GCAGAA	751	17	734	5	0.00670241	10	0.0134953	155229	9623	145606	2859	0.0187635	5812	0.0388978	0.357204	0.346941	-1.48518	-1.52724	-0.0420566
CCGGGA	748	18	730	5	0.00672948	10	0.0135501	155232	9622	145610	2859	0.0187632	5812	0.0388971	0.358653	0.348359	-1.47934	-1.52135	-0.0420167
GCGCCC	446	15	431	3	0.00677201	6	0.0136364	155534	9625	145909	2861	0.0187394	5816	0.0388464	0.361378	0.351033	-1.46842	-1.51032	-0.0419019
CCCCAG	289	8	281	2	0.00696864	4	0.0140351	155691	9632	146059	2862	0.0187268	5818	0.0388195	0.372121	0.361547	-1.42616	-1.46774	-0.0415886
GAAGAG	998	24	974	7	0.00706357	14	0.0142276	154982	9616	145366	2857	0.0187806	5808	0.0389344	0.37611	0.365426	-1.41077	-1.45235	-0.0415748
GACTGG	843	26	817	6	0.00716846	12	0.0144404	155137	9614	145523	2858	0.0187682	5810	0.0389079	0.381947	0.371144	-1.38855	-1.42995	-0.0413951
CCGCGG	422	12	410	3	0.0071599	6	0.0144231	155558	9628	145930	2861	0.0187365	5816	0.0388401	0.382138	0.371345	-1.38784	-1.42917	-0.0413338
AGCCGG	695	25	670	5	0.00724638	10	0.0145985	155285	9615	145670	2859	0.0187566	5812	0.0388833	0.386337	0.375445	-1.37207	-1.41333	-0.0412558
TACTAT	556	61	495	19	0.0353818	37	0.0712909	155424	9579	145845	2845	0.0186461	5785	0.0386597	1.89754	1.84406	0.924133	0.882888	-0.0412451
AGCTCG	556	17	539	4	0.00724638	8	0.0145985	155424	9623	145801	2860	0.0187462	5814	0.038861	0.386551	0.37566	-1.37127	-1.4125	-0.0412315
TATTTT	951	115	836	35	0.0382096	68	0.0770102	155029	9525	145504	2829	0.0185874	5754	0.0385463	2.05567	1.99786	1.03961	0.998457	-0.0411548
CAGCGC	414	14	400	3	0.00729927	6	0.0147059	155566	9626	145940	2861	0.0187355	5816	0.0388381	0.389596	0.378646	-1.35995	-1.40108	-0.0411298
CCGGGG	1207	31	1176	9	0.00751252	18	0.0151388	154774	9609	145165	2855	0.0187929	5804	0.0389609	0.399753	0.388564	-1.32282	-1.36378	-0.0409581
CAGGGA	1329	38	1291	10	0.0075815	20	0.0152788	154651	9602	145049	2854	0.0188014	5802	0.0389791	0.403241	0.391975	-1.31029	-1.35117	-0.0408792
GGAGGC	1566	43	1523	12	0.00772201	24	0.0155642	154414	9597	144817	2852	0.0188174	5798	0.0390133	0.410366	0.398946	-1.28502	-1.32573	-0.0407163
TCATTA	712	90	622	30	0.0439883	58	0.088685	155268	9550	145718	2834	0.0185917	5764	0.0385542	2.36602	2.30027	1.24246	1.2018	-0.0406597
CCCCTG	259	9	250	2	0.0077821	4	0.0156863	155721	9631	146090	2862	0.0187231	5818	0.0388118	0.415641	0.404163	-1.26659	-1.30699	-0.0404008
GGAGGA	1643	49	1594	13	0.00797546	26	0.0160792	154337	9591	144746	2851	0.0188202	5796	0.0390195	0.423771	0.41208	-1.23864	-1.279	-0.0403605
TTCTCA	496	55	441	18	0.0376569	35	0.0759219	155484	9585	145899	2846	0.0186454	5787	0.0386581	2.01963	1.96393	1.01409	0.973746	-0.040347
AGGCAG	1255	28	1227	10	0.00803213	20	0.0161943	154725	9612	145113	2854	0.0187923	5802	0.0389597	0.427417	0.415668	-1.22628	-1.26649	-0.0402101
CTACAG	499	18	481	4	0.00808081	8	0.0162933	155481	9622	145859	2860	0.0187392	5814	0.0388462	0.431224	0.41943	-1.21349	-1.2535	-0.0400078
GGAAGG	2057	58	1999	17	0.00833333	34	0.0168067	153923	9582	144341	2847	0.0188448	5788	0.0390725	0.442208	0.430142	-1.1772	-1.21711	-0.0399115
GCGCAG	982	30	952	8	0.00821355	16	0.0165631	154998	9610	145388	2856	0.0187719	5806	0.0389163	0.437544	0.42561	-1.1925	-1.2324	-0.0398983
GGGCCA	978	28	950	8	0.00824742	16	0.016632	155002	9612	145390	2856	0.0187714	5806	0.0389153	0.43936	0.427391	-1.18652	-1.22637	-0.0398483
CTACCC	247	8	239	2	0.00816327	4	0.0164609	155733	9632	146101	2862	0.0187217	5818	0.0388087	0.436033	0.424155	-1.19749	-1.23733	-0.0398442
AGCCAT	489	25	464	4	0.00824742	8	0.016632	155491	9615	145876	2860	0.018738	5814	0.0388436	0.440144	0.428179	-1.18395	-1.22372	-0.0397635
TCAGAG	958	33	925	8	0.00842105	16	0.0169851	155022	9607	145415	2856	0.018769	5806	0.03891	0.448669	0.436523	-1.15628	-1.19587	-0.0395919
TACCAG	595	16	579	5	0.00847458	10	0.017094	155385	9624	145761	2859	0.0187443	5812	0.0388573	0.452114	0.439918	-1.14524	-1.18469	-0.0394512
GTCCCG	475	17	458	4	0.00849257	8	0.0171306	155505	9623	145882	2860	0.0187363	5814	0.03884	0.453269	0.441056	-1.14156	-1.18097	-0.0394043
GGGCGG	2199	57	2142	19	0.0087156	38	0.0175845	153781	9583	144198	2845	0.018849	5784	0.0390819	0.462389	0.449939	-1.11282	-1.1522	-0.0393789
AACAAT	587	53	534	20	0.0352734	39	0.0711679	155393	9587	145806	2844	0.0186432	5783	0.0386538	1.89202	1.84116	0.919931	0.880615	-0.0393158
GAAGCA	702	21	681	6	0.00862069	12	0.0173913	155278	9619	145659	2858	0.0187508	5810	0.0388712	0.45975	0.447409	-1.12108	-1.16034	-0.0392569
CCAAGT	581	20	561	5	0.00868056	10	0.0175131	155399	9620	145779	2859	0.0187426	5812	0.0388536	0.463145	0.450746	-1.11046	-1.14961	-0.0391488
CGCCGC	232	7	225	2	0.00869565	4	0.0175439	155748	9633	146115	2862	0.0187198	5818	0.0388048	0.464516	0.452106	-1.1062	-1.14527	-0.0390668
GATTAT	917	84	833	26	0.0291807	51	0.0588915	155063	9556	145507	2838	0.0186435	5771	0.0386558	1.5652	1.52348	0.646345	0.607374	-0.0389712
GGTTCC	798	38	760	7	0.00884956	14	0.0178571	155182	9602	145580	2857	0.0187559	5808	0.0388823	0.471827	0.459262	-1.08367	-1.12261	-0.0389401
GTCCCA	458	18	440	4	0.00881057	8	0.0177778	155522	9622	145900	2860	0.0187342	5814	0.0388356	0.470294	0.45777	-1.08837	-1.1273	-0.0389383
CCACAA	342	13	329	3	0.00884956	6	0.0178571	155638	9627	146011	2861	0.0187266	5816	0.0388194	0.472565	0.460006	-1.08141	-1.12028	-0.0388616
GCACAG	781	28	753	7	0.00904393	14	0.0182529	155199	9612	145587	2857	0.0187539	5808	0.0388778	0.482244	0.469494	-1.05217	-1.09082	-0.0386539
CGGAAG	780	27	753	7	0.00905563	14	0.0182768	155200	9613	145587	2857	0.0187537	5808	0.0388776	0.482871	0.470111	-1.05029	-1.08893	-0.0386367
TCCGCC	223	5	218	2	0.00904977	4	0.0182648	155757	9635	146122	2862	0.0187187	5818	0.0388024	0.483461	0.470714	-1.04853	-1.08708	-0.0385497
CCTGCA	333	11	322	3	0.00909091	6	0.0183486	155647	9629	146018	2861	0.0187255	5816	0.0388171	0.485482	0.472695	-1.04251	-1.08102	-0.0385086
ATGAGG	1524	54	1470	14	0.00927152	28	0.0187166	154456	9586	144870	2850	0.0187987	5794	0.0389743	0.493199	0.480228	-1.01976	-1.05821	-0.0384503
GAGTGG	1736	59	1677	16	0.00930233	32	0.0187793	154244	9581	144663	2848	0.0188116	5790	0.039002	0.4945	0.481497	-1.01596	-1.0544	-0.0384421
CCCGAC	220	8	212	2	0.00917431	4	0.0185185	155760	9632	146128	2862	0.0187184	5818	0.0388017	0.490124	0.477261	-1.02878	-1.06715	-0.0383678
CTATGT	734	70	664	23	0.0323488	45	0.065312	155246	9570	145676	2841	0.0186411	5777	0.0386502	1.73535	1.68983	0.795224	0.756875	-0.0383489
CTCCGA	329	13	316	3	0.00920245	6	0.0185759	155651	9627	146024	2861	0.018725	5816	0.038816	0.491452	0.478561	-1.02488	-1.06322	-0.0383454
GACGGG	1405	43	1362	13	0.00933908	26	0.0188542	154575	9597	144978	2851	0.0187907	5796	0.0389571	0.497005	0.483974	-1.00867	-1.047	-0.0383312
AGACCC	328	11	317	3	0.00923077	6	0.0186335	155652	9629	146023	2861	0.0187249	5816	0.0388158	0.492967	0.480051	-1.02044	-1.05874	-0.038304
GAACGG	976	30	946	9	0.00930714	18	0.0187891	155004	9610	145394	2855	0.0187645	5804	0.0389008	0.495997	0.483001	-1.0116	-1.0499	-0.0383039
GGTTAG	2033	68	1965	19	0.00943396	38	0.0190476	153947	9572	144375	2845	0.0188283	5784	0.0390381	0.501051	0.487924	-0.99697	-1.03527	-0.0383015
GTCCGA	643	26	617	6	0.00941915	12	0.0190174	155337	9614	145723	2858	0.0187436	5810	0.0388559	0.502527	0.489435	-0.992726	-1.03081	-0.0380834
GCAGCC	428	13	415	4	0.00943396	8	0.0190476	155552	9627	145925	2860	0.0187305	5814	0.0388278	0.503668	0.490566	-0.989455	-1.02748	-0.0380251
GGAGAG	1782	55	1727	17	0.00963173	34	0.0194508	154198	9585	144613	2847	0.0188106	5788	0.0390001	0.512038	0.498738	-0.965678	-1.00365	-0.0379693
GGCCGC	532	17	515	5	0.00948767	10	0.0191571	155448	9623	145825	2859	0.0187366	5812	0.0388409	0.506371	0.493219	-0.981735	-1.0197	-0.0379646
GCACCC	319	15	304	3	0.00949367	6	0.0191693	155661	9625	146036	2861	0.0187238	5816	0.0388134	0.507037	0.493884	-0.979837	-1.01776	-0.0379195
CTGTGG	1051	38	1013	10	0.00960615	20	0.0193986	154929	9602	145327	2854	0.0187671	5802	0.0389064	0.511862	0.498597	-0.966172	-1.00405	-0.0378807
GCCTAC	318	16	302	3	0.00952381	6	0.0192308	155662	9624	146038	2861	0.0187237	5816	0.0388132	0.50865	0.49547	-0.975255	-1.01313	-0.0378754
TCCAGA	522	17	505	5	0.00967118	10	0.0195312	155458	9623	145835	2859	0.0187354	5812	0.0388383	0.516199	0.502886	-0.954001	-0.991697	-0.0376954
GATACG	828	37	791	8	0.0097561	16	0.0197044	155152	9603	145549	2856	0.018753	5806	0.0388762	0.520243	0.506851	-0.942742	-0.980366	-0.0376239
GGATCC	621	15	606	6	0.0097561	12	0.0197044	155359	9625	145734	2858	0.0187409	5810	0.0388501	0.520579	0.507191	-0.941811	-0.9794	-0.0375885
ACGGGG	1704	52	1652	17	0.0100771	34	0.0203593	154276	9588	144688	2847	0.0188009	5788	0.0389796	0.535988	0.522306	-0.899726	-0.937032	-0.0373057
GGCAAG	1308	43	1265	13	0.0100386	26	0.0202808	154672	9597	145075	2851	0.0187787	5796	0.0389317	0.534574	0.520933	-0.903537	-0.940831	-0.0372939
CTATAT	613	63	550	21	0.035473	41	0.0716783	155367	9577	145790	2843	0.0186397	5781	0.0386467	1.90309	1.85471	0.928342	0.891193	-0.0371495
GCACAT	600	27	573	6	0.010101	12	0.0204082	155380	9613	145767	2858	0.0187383	5810	0.0388447	0.539057	0.525378	-0.891489	-0.928571	-0.037082
CGGATG	798	31	767	8	0.0101266	16	0.0204604	155182	9609	145573	2856	0.0187493	5806	0.0388684	0.540106	0.526401	-0.888686	-0.925765	-0.0370784
TAGCCA	592	23	569	6	0.0102389	12	0.0206897	155388	9617	145771	2858	0.0187373	5810	0.0388426	0.546445	0.532654	-0.871851	-0.908731	-0.0368795
CACCCG	296	13	283	3	0.0102389	6	0.0206897	155684	9627	146057	2861	0.018721	5816	0.0388075	0.546921	0.533136	-0.870596	-0.907425	-0.0368293
GAGGCC	779	25	754	8	0.0103761	16	0.0209699	155201	9615	145586	2856	0.0187469	5806	0.0388634	0.553485	0.539578	-0.853385	-0.890096	-0.0367111
GATCGC	488	22	466	5	0.010352	10	0.0209205	155492	9618	145874	2859	0.0187312	5812	0.0388295	0.552659	0.538779	-0.855539	-0.892236	-0.036697
GTGGAG	1542	49	1493	16	0.0104849	32	0.0211921	154438	9591	144847	2848	0.0187875	5790	0.0389511	0.558079	0.544068	-0.841458	-0.87814	-0.0366823
TAGGCG	1064	39	1025	11	0.0104463	22	0.0211132	154916	9601	145315	2853	0.018762	5800	0.0388959	0.556783	0.542814	-0.844813	-0.88147	-0.0366571
GTGGAC	771	30	741	8	0.0104849	16	0.0211921	155209	9610	145599	2856	0.0187459	5806	0.0388613	0.559317	0.545325	-0.838261	-0.874812	-0.036551
CCAGAT	575	20	555	6	0.0105448	12	0.0213144	155405	9620	145785	2858	0.0187352	5810	0.0388382	0.562834	0.5488	-0.829218	-0.865649	-0.0364304
TCACCT	296	35	261	14	0.0496454	27	0.100372	155684	9605	146079	2850	0.0186477	5795	0.0386619	2.66228	2.59614	1.41266	1.37637	-0.0362962
AGGACG	850	28	822	9	0.0107015	18	0.0216346	155130	9612	145518	2855	0.018749	5804	0.038868	0.57078	0.556618	-0.808992	-0.845241	-0.0362482
CCAGGT	755	32	723	8	0.0107095	16	0.0216509	155225	9608	145617	2856	0.018744	5806	0.0388572	0.571357	0.557191	-0.807535	-0.843755	-0.0362205
GCGTGG	1220	48	1172	13	0.0107705	26	0.0217755	154760	9592	145168	2851	0.0187678	5796	0.0389087	0.573882	0.559657	-0.801175	-0.837385	-0.0362103
GAAAGG	1496	46	1450	16	0.0108108	32	0.0218579	154484	9594	144890	2848	0.0187818	5790	0.038939	0.5756	0.561337	-0.796862	-0.833061	-0.0361985
GAAGTC	660	30	630	7	0.0107198	14	0.0216718	155320	9610	145710	2857	0.018739	5808	0.0388464	0.572057	0.557885	-0.80577	-0.841959	-0.0361895
ACGGAG	825	34	791	9	0.0110294	18	0.0223048	155155	9606	145549	2855	0.0187459	5804	0.0388615	0.588364	0.573957	-0.765219	-0.800984	-0.0357653
CTATAG	825	33	792	9	0.0110294	18	0.0223048	155155	9607	145548	2855	0.0187459	5804	0.0388615	0.588364	0.573957	-0.765219	-0.800984	-0.0357653
GAGTCC	642	25	617	7	0.0110236	14	0.022293	155338	9615	145723	2857	0.0187368	5808	0.0388417	0.588342	0.573945	-0.765273	-0.801016	-0.0357429
GTATCG	1004	40	964	11	0.0110775	22	0.0224033	154976	9600	145376	2853	0.0187546	5800	0.0388802	0.590659	0.576212	-0.759604	-0.795329	-0.0357253
GGCGAG	1363	45	1318	15	0.0111276	30	0.0225056	154617	9595	145022	2849	0.0187721	5792	0.0389182	0.592774	0.57828	-0.754446	-0.790159	-0.035713
TCTGCG	458	12	446	5	0.0110375	10	0.0223214	155522	9628	145894	2859	0.0187275	5812	0.0388217	0.589375	0.574973	-0.762743	-0.798435	-0.0356916
ATTAGG	1502	55	1447	17	0.0114478	34	0.0231608	154478	9585	144893	2847	0.0187758	5788	0.0389266	0.60971	0.594985	-0.713806	-0.749075	-0.0352686
ATCAGA	711	30	681	8	0.0113798	16	0.0230216	155269	9610	145659	2856	0.0187386	5806	0.0388457	0.607293	0.592641	-0.719535	-0.754769	-0.0352345
CGAGGA	799	30	769	9	0.0113924	18	0.0230474	155181	9610	145571	2855	0.0187427	5804	0.0388547	0.607832	0.593168	-0.718256	-0.753487	-0.0352309
AGTAGC	886	32	854	10	0.0114155	20	0.0230947	155094	9608	145486	2854	0.0187467	5802	0.0388634	0.608935	0.594252	-0.715641	-0.750852	-0.0352117
TGTGGG	2083	85	1998	24	0.0116561	48	0.0235872	153897	9555	144342	2840	0.0188009	5774	0.0389811	0.61998	0.605094	-0.689707	-0.72477	-0.0350625
AAGCCG	521	21	500	6	0.0116505	12	0.0235756	155459	9619	145840	2858	0.0187286	5810	0.0388242	0.62207	0.607241	-0.684851	-0.719659	-0.0348072
CCGTAG	691	24	667	8	0.011713	16	0.0237037	155289	9616	145673	2856	0.0187361	5806	0.0388405	0.625158	0.610283	-0.677706	-0.712451	-0.0347444
CCCACG	260	9	251	3	0.0116732	6	0.023622	155720	9631	146089	2861	0.0187166	5816	0.0387982	0.623679	0.608844	-0.681124	-0.715854	-0.0347305
TGAAGA	602	24	578	7	0.0117647	14	0.0238095	155378	9616	145762	2857	0.0187318	5808	0.0388313	0.628059	0.613153	-0.671028	-0.705682	-0.034654
TCGCAC	344	14	330	4	0.0117647	8	0.0238095	155636	9626	146010	2860	0.0187202	5814	0.038806	0.628449	0.613552	-0.670132	-0.704743	-0.0346108
TCACCC	258	17	241	3	0.0117647	6	0.0238095	155722	9623	146099	2861	0.0187164	5816	0.0387976	0.628579	0.613685	-0.669834	-0.70443	-0.0345965
AAGCGC	512	23	489	6	0.0118577	12	0.024	155468	9617	145851	2858	0.0187275	5810	0.0388218	0.633172	0.618209	-0.659331	-0.693834	-0.0345031
ACTGCG	427	17	410	5	0.0118483	10	0.0239808	155553	9623	145930	2859	0.0187237	5812	0.0388137	0.632798	0.617844	-0.660182	-0.694685	-0.0345025
GCCTGG	765	29	736	9	0.0119048	18	0.0240964	155215	9611	145604	2855	0.0187385	5804	0.0388459	0.63531	0.620308	-0.654468	-0.688944	-0.0344766
CCCCAA	256	11	245	3	0.0118577	6	0.024	155724	9629	146095	2861	0.0187161	5816	0.0387971	0.633556	0.618602	-0.658455	-0.692915	-0.0344604
TTGCGT	762	37	725	9	0.0119522	18	0.0241935	155218	9603	145615	2855	0.0187381	5804	0.0388451	0.637853	0.622821	-0.648703	-0.68311	-0.0344068
GGCTAC	754	31	723	9	0.0120805	18	0.0244565	155226	9609	145617	2855	0.0187372	5804	0.038843	0.644737	0.629625	-0.633218	-0.667436	-0.0342179
CCGTGG	669	25	644	8	0.0121029	16	0.0245023	155311	9615	145696	2856	0.0187334	5806	0.0388348	0.646059	0.630936	-0.630263	-0.664434	-0.034171
TGCTCG	585	19	566	7	0.0121107	14	0.0245184	155395	9621	145774	2857	0.0187298	5808	0.0388269	0.646603	0.631479	-0.629047	-0.663192	-0.0341456
GGCGTG	1321	57	1264	16	0.0122605	32	0.0248254	154659	9583	145076	2848	0.0187602	5790	0.0388933	0.653541	0.638297	-0.613651	-0.6477	-0.0340496
CGAAAC	416	22	394	5	0.0121655	10	0.0246305	155564	9618	145946	2859	0.0187224	5812	0.0388108	0.649781	0.634631	-0.621974	-0.656011	-0.0340374
GCACAC	414	16	398	5	0.0122249	10	0.0247525	155566	9624	145942	2859	0.0187221	5812	0.0388103	0.652967	0.637781	-0.614917	-0.648867	-0.0339502
CGCAAA	496	23	473	6	0.0122449	12	0.0247934	155484	9617	145867	2858	0.0187255	5810	0.0388177	0.653915	0.638714	-0.612824	-0.646759	-0.0339347
ATCAGC	494	21	473	6	0.0122951	12	0.0248963	155486	9619	145867	2858	0.0187253	5810	0.0388172	0.656604	0.641372	-0.606905	-0.640766	-0.033861
GGATGC	983	43	940	12	0.0123584	24	0.0250261	154997	9597	145400	2852	0.0187453	5798	0.0388609	0.65928	0.643992	-0.601036	-0.634886	-0.0338499
CTTCCA	328	13	315	4	0.0123457	8	0.025	155652	9627	146025	2860	0.0187183	5814	0.0388019	0.659553	0.644298	-0.60044	-0.634199	-0.0337595
ACTCCG	327	13	314	4	0.0123839	8	0.0250784	155653	9627	146026	2860	0.0187181	5814	0.0388016	0.661599	0.646322	-0.595971	-0.629674	-0.0337035
TGCCCG	408	19	389	5	0.0124069	10	0.0251256	155572	9621	145951	2859	0.0187214	5812	0.0388088	0.662715	0.647422	-0.593539	-0.627223	-0.0336832
GCGCTT	893	44	849	11	0.0124717	22	0.0252583	155087	9596	145491	2853	0.0187409	5800	0.0388513	0.665478	0.650127	-0.587536	-0.621205	-0.0336693
GCGATG	893	41	852	11	0.0124717	22	0.0252583	155087	9599	145488	2853	0.0187409	5800	0.0388513	0.665478	0.650127	-0.587536	-0.621205	-0.0336693
GCCACT	407	19	388	5	0.0124378	10	0.0251889	155573	9621	145952	2859	0.0187213	5812	0.0388085	0.664368	0.649057	-0.589946	-0.623584	-0.0336379
AGCGTC	486	18	468	6	0.0125	12	0.0253165	155494	9622	145872	2858	0.0187243	5810	0.0388151	0.667582	0.652232	-0.582983	-0.616543	-0.0335602
GGCTCC	566	23	543	7	0.0125224	14	0.0253623	155414	9617	145797	2857	0.0187274	5808	0.038822	0.668664	0.653298	-0.580646	-0.614187	-0.0335407
TACTCC	323	21	302	4	0.0125392	8	0.0253968	155657	9619	146038	2860	0.0187176	5814	0.0388006	0.669913	0.654547	-0.577955	-0.611431	-0.0334759
AACATG	713	67	646	24	0.0348331	47	0.0705706	155267	9573	145694	2840	0.0186319	5775	0.0386308	1.86954	1.82679	0.902686	0.869314	-0.0333721
GCCGTC	321	10	311	4	0.0126183	8	0.0255591	155659	9630	146029	2860	0.0187174	5814	0.0388001	0.674148	0.658738	-0.568863	-0.602223	-0.0333599
ATAGAT	952	47	905	12	0.012766	24	0.0258621	155028	9593	145435	2852	0.0187415	5798	0.0388528	0.681161	0.665643	-0.553931	-0.58718	-0.0332487
ATGCGA	631	35	596	8	0.0128411	16	0.0260163	155349	9605	145744	2856	0.0187287	5806	0.038825	0.685636	0.670091	-0.544485	-0.577571	-0.0330855
CACCCA	237	14	223	3	0.0128205	6	0.025974	155743	9626	146117	2861	0.0187138	5816	0.0387922	0.685084	0.669568	-0.545647	-0.578697	-0.0330504
CCCACC	158	11	147	2	0.0128205	4	0.025974	155822	9629	146193	2862	0.0187108	5818	0.0387856	0.685194	0.669682	-0.545415	-0.578453	-0.0330374
GTACAC	628	34	594	8	0.0129032	16	0.0261438	155352	9606	145746	2856	0.0187284	5806	0.0388242	0.688967	0.673389	-0.537493	-0.570487	-0.0329941
CCATGG	705	28	677	9	0.012931	18	0.0262009	155275	9612	145663	2855	0.0187311	5804	0.0388303	0.69035	0.674754	-0.534601	-0.567567	-0.0329662
GAGCTC	549	23	526	7	0.0129151	14	0.0261682	155431	9617	145814	2857	0.0187253	5808	0.0388176	0.689714	0.674134	-0.53593	-0.568893	-0.0329636
CTCTAG	548	27	521	7	0.012939	14	0.0262172	155432	9613	145819	2857	0.0187252	5808	0.0388173	0.690993	0.675401	-0.533256	-0.566185	-0.0329286
TAGTAG	1320	59	1261	17	0.0130468	34	0.0264386	154660	9581	145079	2847	0.0187533	5788	0.038879	0.695706	0.680021	-0.523449	-0.556348	-0.0328989
CTGAGG	1089	57	1032	14	0.0130233	28	0.0263902	154891	9583	145308	2850	0.0187449	5794	0.0388606	0.694761	0.679099	-0.525411	-0.558306	-0.032895
TACCCC	235	10	225	3	0.012931	6	0.0262009	155745	9630	146115	2861	0.0187135	5816	0.0387917	0.690999	0.675425	-0.533244	-0.566133	-0.0328885
AGAAAA	778	34	744	10	0.0130208	20	0.0263852	155202	9606	145596	2854	0.0187334	5802	0.0388353	0.695059	0.679413	-0.524793	-0.55764	-0.0328469
CCAATG	543	30	513	7	0.0130597	14	0.026465	155437	9610	145827	2857	0.0187246	5808	0.038816	0.697462	0.681807	-0.519813	-0.552564	-0.0327512
TTCCAA	464	26	438	6	0.0131004	12	0.0265487	155516	9614	145902	2858	0.0187216	5810	0.0388094	0.69975	0.684078	-0.515088	-0.547766	-0.0326786
ACACCC	232	12	220	3	0.0131004	6	0.0265487	155748	9628	146120	2861	0.0187132	5816	0.0387909	0.700065	0.684404	-0.514439	-0.547079	-0.0326404
TTGTGG	1447	62	1385	19	0.0133053	38	0.0269695	154533	9578	144955	2845	0.0187556	5784	0.0388843	0.709405	0.693583	-0.495318	-0.52786	-0.0325415
GCAGTG	1061	44	1017	14	0.0133715	28	0.0271055	154919	9596	145323	2850	0.0187415	5794	0.0388533	0.713472	0.697637	-0.48707	-0.519451	-0.0323805
TTGGAG	1209	49	1160	16	0.0134116	32	0.0271878	154771	9591	145180	2848	0.0187463	5790	0.038864	0.715423	0.699561	-0.483131	-0.515477	-0.0323464
AATGTC	699	71	628	24	0.0355556	47	0.0720859	155281	9569	145712	2840	0.0186302	5775	0.0386272	1.90849	1.86619	0.932435	0.900099	-0.0323357
TACGCG	531	19	512	7	0.0133588	14	0.0270793	155449	9621	145828	2857	0.0187231	5808	0.0388129	0.713491	0.697688	-0.487034	-0.519345	-0.0323117
GTACGC	603	23	580	8	0.0134454	16	0.0272572	155377	9617	145760	2856	0.0187253	5806	0.0388177	0.718033	0.702186	-0.477878	-0.510075	-0.0321968
TTGGTG	1413	71	1342	19	0.0136298	38	0.0276364	154567	9569	144998	2845	0.0187514	5784	0.0388754	0.726871	0.710896	-0.46023	-0.49229	-0.0320606
ATCCAA	446	19	427	6	0.0136364	12	0.0276498	155534	9621	145913	2858	0.0187194	5810	0.0388047	0.728462	0.712536	-0.457074	-0.488965	-0.0318916
CGGAAC	444	21	423	6	0.0136986	12	0.0277778	155536	9619	145917	2858	0.0187191	5810	0.0388042	0.731798	0.715844	-0.450482	-0.482282	-0.0318001
CGTGGC	664	27	637	9	0.0137405	18	0.0278638	155316	9613	145703	2855	0.0187261	5804	0.0388196	0.73376	0.717776	-0.44662	-0.478395	-0.031775
ATCCGT	517	27	490	7	0.0137255	14	0.027833	155463	9613	145850	2857	0.0187214	5808	0.0388093	0.733144	0.717174	-0.447832	-0.479604	-0.0317728
GCTACC	369	15	354	5	0.0137363	10	0.0278552	155611	9625	145986	2859	0.0187166	5812	0.0387987	0.733908	0.717941	-0.44633	-0.478062	-0.0317328
TCCGGC	442	19	423	6	0.0137615	12	0.027907	155538	9621	145917	2858	0.0187189	5810	0.0388037	0.735165	0.719183	-0.44386	-0.475568	-0.0317078
ATTTAC	626	83	543	30	0.0503356	58	0.102113	155354	9557	145797	2834	0.0185812	5764	0.038532	2.70896	2.65008	1.43774	1.40603	-0.0317035
CGCGAT	732	37	695	10	0.0138504	20	0.0280899	155248	9603	145645	2854	0.0187278	5802	0.0388234	0.739566	0.72353	-0.43525	-0.466875	-0.0316252
TGTAGA	1158	61	1097	16	0.0140105	32	0.0284192	154822	9579	145243	2848	0.01874	5790	0.0388507	0.747624	0.731497	-0.419615	-0.451076	-0.0314608
CAGATT	796	45	751	11	0.0140127	22	0.0284238	155184	9595	145589	2853	0.018729	5800	0.0388261	0.748186	0.732079	-0.418531	-0.449929	-0.031398
GTCTTC	507	30	477	7	0.014	14	0.0283976	155473	9610	145863	2857	0.0187202	5808	0.0388067	0.747856	0.73177	-0.419168	-0.450537	-0.0313693
CGTGTC	577	33	544	8	0.0140598	16	0.0285205	155403	9607	145796	2856	0.0187221	5806	0.0388109	0.750971	0.734857	-0.413171	-0.444464	-0.0312933
GGAGCT	1005	50	955	14	0.0141271	28	0.0286592	154975	9590	145385	2850	0.0187346	5794	0.0388387	0.754067	0.737902	-0.407235	-0.4385	-0.0312647
CGGGTC	933	39	894	13	0.0141304	26	0.0286659	155047	9601	145446	2851	0.0187324	5796	0.0388339	0.75433	0.738168	-0.406732	-0.43798	-0.0312481
CTACGT	432	23	409	6	0.0140845	12	0.0285714	155548	9617	145931	2858	0.0187177	5810	0.0388011	0.752471	0.736356	-0.410291	-0.441525	-0.0312333
CCCACA	287	15	272	4	0.0141343	8	0.0286738	155693	9625	146068	2860	0.0187132	5814	0.0387913	0.755309	0.739182	-0.404861	-0.435998	-0.0311368
AGGTTC	993	54	939	14	0.0143003	28	0.0290155	154987	9586	145401	2850	0.0187331	5794	0.0388356	0.76337	0.747138	-0.389545	-0.420554	-0.0310091
TCATGA	681	67	614	24	0.0365297	47	0.0741325	155299	9573	145726	2840	0.018628	5775	0.0386226	1.96101	1.91941	0.9716	0.940662	-0.0309374
GAGAAC	707	30	677	10	0.0143472	20	0.0291121	155273	9610	145663	2854	0.0187247	5802	0.0388169	0.766218	0.749985	-0.384173	-0.415067	-0.0308936
CGCGCA	493	24	469	7	0.0144033	14	0.0292276	155487	9616	145871	2857	0.0187185	5808	0.038803	0.76947	0.753229	-0.378064	-0.40884	-0.0307765
CAAGTG	842	45	797	12	0.0144578	24	0.0293399	155138	9595	145543	2852	0.0187279	5798	0.0388242	0.771993	0.755711	-0.373339	-0.404093	-0.0307535
AGGGTT	1876	93	1783	27	0.0146025	54	0.0296378	154104	9547	144557	2837	0.0187549	5768	0.0388847	0.778595	0.762196	-0.361055	-0.391766	-0.0307113
ATCTCC	280	10	270	4	0.0144928	8	0.0294118	155700	9630	146070	2860	0.0187124	5814	0.0387895	0.774501	0.758241	-0.368661	-0.399272	-0.0306108
TGATCT	632	63	569	23	0.0377668	45	0.076661	155348	9577	145771	2841	0.0186287	5777	0.0386238	2.02735	1.98481	1.0196	0.989003	-0.0305938
AGAGTA	1178	63	1115	17	0.0146425	34	0.0297203	154802	9577	145225	2847	0.0187358	5788	0.038842	0.781527	0.765159	-0.355632	-0.386169	-0.0305378
CAACGT	418	19	399	6	0.0145631	12	0.0295567	155562	9621	145941	2858	0.0187159	5810	0.0387975	0.778112	0.761819	-0.36195	-0.39248	-0.0305302
TCAGGC	830	34	796	12	0.0146699	24	0.0297767	155150	9606	145544	2852	0.0187264	5798	0.038821	0.78338	0.767024	-0.352215	-0.382656	-0.0304408
GTAAAC	812	78	734	27	0.0343949	53	0.0698287	155168	9562	145606	2837	0.0186239	5769	0.0386147	1.84681	1.80834	0.885038	0.85467	-0.0303685
CGCTCC	345	14	331	5	0.0147059	10	0.0298507	155635	9626	146009	2859	0.0187137	5812	0.0387924	0.785836	0.769499	-0.347699	-0.378009	-0.0303092
CAATCC	342	20	322	5	0.0148368	10	0.0301205	155638	9620	146018	2859	0.0187133	5812	0.0387917	0.792847	0.776468	-0.334885	-0.365002	-0.030117
ACGATG	677	34	643	10	0.0149925	20	0.0304414	155303	9606	145697	2854	0.018721	5802	0.0388091	0.800838	0.784388	-0.320417	-0.35036	-0.0299431
ACTCGT	473	29	444	7	0.0150215	14	0.0305011	155507	9611	145896	2857	0.018716	5808	0.0387979	0.802599	0.786154	-0.317248	-0.347116	-0.0298676
CCCTTC	203	11	192	3	0.015	6	0.0304569	155777	9629	146148	2861	0.0187096	5816	0.0387834	0.801727	0.785306	-0.318818	-0.348673	-0.0298554
TCGCTC	337	20	317	5	0.0150602	10	0.030581	155643	9620	146023	2859	0.0187127	5812	0.0387904	0.804814	0.788367	-0.313272	-0.343061	-0.0297888
CTAGCC	402	18	384	6	0.0151515	12	0.0307692	155578	9622	145956	2858	0.018714	5810	0.0387933	0.809636	0.793158	-0.304655	-0.33432	-0.0296655
TCATGT	801	84	717	27	0.0348837	53	0.0708556	155179	9556	145623	2837	0.0186226	5769	0.0386119	1.8732	1.83507	0.905502	0.875838	-0.0296639
CGTCAT	468	27	441	7	0.0151844	14	0.030837	155512	9613	145899	2857	0.0187154	5808	0.0387966	0.811331	0.794839	-0.301638	-0.331266	-0.029628
ATCCGC	401	16	385	6	0.0151899	12	0.0308483	155579	9624	145955	2858	0.0187139	5810	0.0387931	0.811691	0.795202	-0.300998	-0.330607	-0.0296092
TTATGG	1392	81	1311	21	0.0153173	42	0.0311111	154588	9559	145029	2843	0.0187354	5780	0.038842	0.81756	0.800966	-0.290604	-0.320187	-0.0295831
ACGCCG	332	16	316	5	0.0152905	10	0.0310559	155648	9624	146024	2859	0.0187121	5812	0.0387891	0.817147	0.800635	-0.291332	-0.320783	-0.0294505
TTTCAG	854	45	809	13	0.0154578	26	0.031401	155126	9595	145531	2851	0.0187227	5796	0.0388134	0.825617	0.809025	-0.276455	-0.305745	-0.0292896
TGCCGA	461	25	436	7	0.0154185	14	0.0313199	155519	9615	145904	2857	0.0187145	5808	0.0387947	0.823878	0.807324	-0.279497	-0.308781	-0.0292837
CATGGC	653	32	621	10	0.0155521	20	0.0315956	155327	9608	145719	2854	0.0187181	5802	0.0388029	0.83086	0.814259	-0.267322	-0.296441	-0.0291188
TTCATG	792	82	710	27	0.0352941	53	0.0717185	155188	9558	145630	2837	0.0186215	5769	0.0386095	1.89535	1.85753	0.922461	0.893388	-0.0290721
TACGAT	651	36	615	10	0.0156006	20	0.0316957	155329	9604	145725	2854	0.0187178	5802	0.0388024	0.833464	0.81685	-0.262809	-0.291856	-0.0290473
CCACGA	323	13	310	5	0.0157233	10	0.0319489	155657	9627	146030	2859	0.018711	5812	0.0387867	0.840323	0.823706	-0.250984	-0.279798	-0.0288147
TTAGCA	896	46	850	14	0.015873	28	0.0322581	155084	9594	145490	2850	0.0187212	5794	0.0388104	0.847864	0.831171	-0.238095	-0.266782	-0.0286872
GGCTCT	766	46	720	12	0.0159151	24	0.032345	155214	9594	145620	2852	0.0187186	5798	0.0388044	0.850231	0.83354	-0.234073	-0.262677	-0.0286045
CATCAG	575	25	550	9	0.0159011	18	0.032316	155405	9615	145790	2855	0.0187152	5804	0.0387965	0.849635	0.83296	-0.235086	-0.26368	-0.0285944
ACACGA	445	25	420	7	0.0159817	14	0.0324826	155535	9615	145920	2857	0.0187126	5808	0.0387906	0.854063	0.837383	-0.227585	-0.25604	-0.0284552
ATCGAT	632	38	594	10	0.0160772	20	0.0326797	155348	9602	145746	2854	0.0187155	5802	0.0387974	0.85903	0.842317	-0.219219	-0.247565	-0.0283452
CACGTA	631	36	595	10	0.0161031	20	0.0327332	155349	9604	145745	2854	0.0187154	5802	0.0387972	0.860419	0.843701	-0.216889	-0.245196	-0.028307
ATATAG	1063	56	1007	17	0.0162524	34	0.0330418	154917	9584	145333	2847	0.0187216	5788	0.038812	0.868107	0.851328	-0.204055	-0.232212	-0.0281573
CAACTG	438	30	408	7	0.0162413	14	0.0330189	155542	9610	145932	2857	0.0187117	5808	0.0387888	0.867974	0.851248	-0.204276	-0.232349	-0.0280733
CGAATC	437	30	407	7	0.0162791	14	0.0330969	155543	9610	145933	2857	0.0187116	5808	0.0387885	0.869999	0.853266	-0.200915	-0.228933	-0.0280177
AGCGGC	623	24	599	10	0.0163132	20	0.0331675	155357	9616	145741	2854	0.0187144	5802	0.0387951	0.871694	0.854941	-0.198107	-0.226104	-0.0279974
ACCAAC	249	19	230	4	0.0163265	8	0.033195	155731	9621	146110	2860	0.0187086	5814	0.0387815	0.872676	0.855951	-0.196482	-0.2244	-0.0279181
GCACCT	372	17	355	6	0.0163934	12	0.0333333	155608	9623	145985	2858	0.0187103	5810	0.0387856	0.876172	0.859426	-0.190715	-0.218554	-0.0278395
ATACGA	617	28	589	10	0.0164745	20	0.0335008	155363	9612	145751	2854	0.0187136	5802	0.0387935	0.880345	0.863568	-0.183859	-0.211619	-0.0277597
TGCGGT	862	41	821	14	0.0165094	28	0.0335731	155118	9599	145519	2850	0.018717	5794	0.0388015	0.882056	0.865253	-0.181058	-0.208806	-0.0277476
CCCATC	246	13	233	4	0.0165289	8	0.0336134	155734	9627	146107	2860	0.0187082	5814	0.0387807	0.883512	0.866757	-0.178679	-0.2063	-0.0276207
CCAACA	307	17	290	5	0.0165563	10	0.03367	155673	9623	146050	2859	0.018709	5812	0.0387826	0.884936	0.868174	-0.176354	-0.203945	-0.0275902
TGGCGT	916	45	871	15	0.0166482	30	0.03386	155064	9595	145469	2849	0.0187169	5792	0.0388017	0.88947	0.872644	-0.168982	-0.196534	-0.0275525
ATGGAC	607	36	571	10	0.0167504	20	0.0340716	155373	9604	145769	2854	0.0187124	5802	0.0387909	0.89515	0.878338	-0.159799	-0.187152	-0.027353
ATTCGA	604	34	570	10	0.016835	20	0.0342466	155376	9606	145770	2854	0.0187121	5802	0.0387902	0.899688	0.882868	-0.152503	-0.179731	-0.0272283
TCGCTG	541	26	515	9	0.0169173	18	0.0344168	155439	9614	145825	2855	0.018711	5804	0.0387877	0.904136	0.887313	-0.145388	-0.172486	-0.0270975
ATCATG	719	50	669	12	0.0169731	24	0.0345324	155261	9590	145671	2852	0.0187128	5798	0.0387922	0.907033	0.890188	-0.140774	-0.167817	-0.0270438
AGTTGC	778	47	731	13	0.0169935	26	0.0345745	155202	9593	145609	2851	0.0187134	5796	0.0387936	0.908092	0.891241	-0.139089	-0.166112	-0.0270234
CACGCC	240	9	231	4	0.0169492	8	0.0344828	155740	9631	146109	2860	0.0187075	5814	0.0387791	0.906009	0.889209	-0.142402	-0.169405	-0.027003
ATGAGA	953	54	899	16	0.0170758	32	0.0347448	155027	9586	145441	2848	0.0187148	5790	0.0387973	0.912421	0.895547	-0.132229	-0.159159	-0.0269303
TTTCCG	537	30	507	9	0.0170455	18	0.0346821	155443	9610	145833	2855	0.0187105	5804	0.0387867	0.911009	0.894175	-0.134462	-0.161371	-0.0269087
CACATA	537	29	508	9	0.0170455	18	0.0346821	155443	9611	145832	2855	0.0187105	5804	0.0387867	0.911009	0.894175	-0.134462	-0.161371	-0.0269087
CCAGTG	595	29	566	10	0.017094	20	0.0347826	155385	9611	145774	2854	0.018711	5802	0.0387878	0.913584	0.89674	-0.130391	-0.157238	-0.0268466
AGGCTT	1244	74	1170	21	0.0171709	42	0.0349418	154736	9566	145170	2843	0.0187171	5780	0.0388034	0.917389	0.900482	-0.124394	-0.151231	-0.026837
CCCTAC	238	12	226	4	0.017094	8	0.0347826	155742	9628	146114	2860	0.0187072	5814	0.0387786	0.913765	0.896953	-0.130105	-0.156895	-0.02679
GCCCTC	297	17	280	5	0.0171233	10	0.0348432	155683	9623	146060	2859	0.0187078	5812	0.03878	0.915302	0.898483	-0.12768	-0.154436	-0.0267563
CATGCG	530	30	500	9	0.0172745	18	0.0351562	155450	9610	145840	2855	0.0187097	5804	0.0387849	0.923292	0.906442	-0.115141	-0.141713	-0.0265712
TGGCAT	881	44	837	15	0.017321	30	0.0352526	155099	9596	145503	2849	0.0187126	5792	0.0387926	0.925632	0.908748	-0.11149	-0.138048	-0.0265585
CTTCAA	407	27	380	7	0.0175	14	0.0356234	155573	9613	145960	2857	0.0187079	5808	0.0387808	0.935432	0.918585	-0.0962949	-0.122515	-0.0262204
CATCCA	342	20	322	6	0.0178571	12	0.0363636	155638	9620	146018	2858	0.0187066	5810	0.0387778	0.954589	0.937744	-0.067049	-0.0927344	-0.0256855
CACATG	569	36	533	10	0.0178891	20	0.0364299	155411	9604	145807	2854	0.0187078	5802	0.0387811	0.956239	0.939372	-0.0645571	-0.0902314	-0.0256742
ATAGAA	841	47	794	15	0.0181598	30	0.0369914	155139	9593	145546	2849	0.0187077	5792	0.0387822	0.970711	0.953824	-0.0428856	-0.0682047	-0.0253191
GAACCG	505	25	480	9	0.0181452	18	0.036961	155475	9615	145860	2855	0.0187066	5804	0.0387784	0.969988	0.953134	-0.0439618	-0.0692496	-0.0252877
CTTTCG	502	30	472	9	0.0182556	18	0.0371901	155478	9610	145868	2855	0.0187062	5804	0.0387776	0.975909	0.959061	-0.035181	-0.0603059	-0.0251249
GGTACT	1056	71	985	19	0.0183221	38	0.0373281	154924	9569	145355	2845	0.0187074	5784	0.0387824	0.979404	0.962502	-0.0300242	-0.0551384	-0.0251143
GCTGAA	717	47	670	13	0.0184659	26	0.0376266	155263	9593	145670	2851	0.0187059	5796	0.0387778	0.987172	0.970314	-0.0186273	-0.0434766	-0.0248493
CCCGTC	221	15	206	4	0.0184332	8	0.0375587	155759	9625	146134	2860	0.0187052	5814	0.0387742	0.98546	0.968651	-0.0211312	-0.0459511	-0.0248199
TTCGAA	605	34	571	11	0.0185185	22	0.0377358	155375	9606	145769	2853	0.0187055	5800	0.0387765	0.990004	0.973162	-0.0144937	-0.0392481	-0.0247544
CCGGCT	439	25	414	8	0.0185615	16	0.0378251	155541	9615	145926	2856	0.0187052	5806	0.0387752	0.992318	0.975497	-0.0111255	-0.0357907	-0.0246652
CCATAC	328	22	306	6	0.0186335	12	0.0379747	155652	9618	146034	2858	0.0187049	5810	0.0387742	0.996184	0.979381	-0.00551621	-0.0300582	-0.0245419
CGGACT	436	32	404	8	0.0186916	16	0.0380952	155544	9608	145936	2856	0.0187048	5806	0.0387744	0.999293	0.982484	-0.00102009	-0.0254935	-0.0244734
ATAGTC	812	51	761	15	0.0188206	30	0.0383632	155168	9589	145579	2849	0.0187042	5792	0.0387746	1.00622	0.989388	0.00895116	-0.0153912	-0.0243424
CAACCA	325	19	306	6	0.0188088	12	0.0383387	155655	9621	146034	2858	0.0187046	5810	0.0387734	1.00557	0.988788	0.00801638	-0.0162674	-0.0242838
TCAAAA	539	37	502	10	0.0189036	20	0.0385356	155441	9603	145838	2854	0.0187041	5802	0.0387733	1.01067	0.99387	0.0153071	-0.00887051	-0.0241776
ACTGCC	323	19	304	6	0.0189274	12	0.0385852	155657	9621	146036	2858	0.0187043	5810	0.0387729	1.01193	0.99516	0.0171088	-0.00700004	-0.0241089
TTCCCT	372	26	346	7	0.0191781	14	0.0391061	155608	9614	145994	2857	0.0187036	5808	0.0387717	1.02537	1.00863	0.0361392	0.0123915	-0.0237477
ACATGG	900	51	849	17	0.0192525	34	0.039261	155080	9589	145491	2847	0.0187016	5788	0.0387697	1.02946	1.01267	0.041888	0.0181678	-0.0237203
TACTTT	633	44	589	12	0.0193237	24	0.0394089	155347	9596	145751	2852	0.0187023	5798	0.0387699	1.03323	1.01648	0.0471572	0.0235832	-0.023574
AGCACT	527	26	501	10	0.0193424	20	0.0394477	155453	9614	145839	2854	0.0187026	5802	0.0387702	1.03421	1.01748	0.048524	0.024994	-0.02353
CTACGC	315	16	299	6	0.0194175	12	0.039604	155665	9624	146041	2858	0.0187033	5810	0.0387708	1.03818	1.02149	0.0540604	0.0306738	-0.0233866
GGTCTC	886	59	827	17	0.0195627	34	0.0399061	155094	9581	145513	2847	0.0186999	5788	0.038766	1.04614	1.02941	0.065078	0.0418166	-0.0232613
CTTGTG	782	47	735	15	0.0195567	30	0.0398936	155198	9593	145605	2849	0.0187005	5792	0.0387669	1.04579	1.02907	0.0645884	0.0413344	-0.023254
CATACA	469	25	444	9	0.0195652	18	0.0399113	155511	9615	145896	2855	0.0187022	5804	0.0387691	1.04615	1.02946	0.0650847	0.0418917	-0.023193
GACATA	670	40	630	13	0.0197869	26	0.0403727	155310	9600	145710	2851	0.0187001	5796	0.0387656	1.05812	1.04146	0.0814996	0.058602	-0.0228976
TGTTAA	1109	192	917	60	0.0571973	116	0.116818	154871	9448	145423	2804	0.0184392	5706	0.0382529	3.10194	3.05382	1.63317	1.61062	-0.022552
GTTGTC	865	57	808	17	0.0200472	34	0.0409146	155115	9583	145532	2847	0.0186973	5788	0.0387606	1.0722	1.05557	0.100569	0.0780245	-0.0225444
TCCATT	508	35	473	10	0.0200803	20	0.0409836	155472	9605	145867	2854	0.0187003	5802	0.0387653	1.0738	1.05722	0.102722	0.0802817	-0.0224404
GACTCA	456	33	423	9	0.0201342	18	0.0410959	155524	9607	145917	2855	0.0187006	5804	0.0387657	1.07666	1.06011	0.106567	0.0842136	-0.022353
CGGCCT	405	20	385	8	0.0201511	16	0.0411311	155575	9620	145955	2856	0.018701	5806	0.0387664	1.07754	1.061	0.107745	0.0854243	-0.0223203
TGGACT	556	35	521	11	0.0201835	22	0.0411985	155424	9605	145819	2853	0.0186995	5800	0.0387638	1.07936	1.06281	0.110176	0.0878806	-0.0222958
CTGAGC	553	34	519	11	0.0202952	22	0.0414313	155427	9606	145821	2853	0.0186991	5800	0.0387631	1.08536	1.06883	0.118168	0.0960374	-0.0221308
CATTCG	552	36	516	11	0.0203327	22	0.0415094	155428	9604	145824	2853	0.018699	5800	0.0387628	1.08737	1.07086	0.120842	0.0987665	-0.0220753
CTCGGT	695	40	655	14	0.020558	28	0.041979	155285	9600	145685	2850	0.0186965	5794	0.0387582	1.09956	1.0831	0.136932	0.115167	-0.0217653
TCTCCT	298	24	274	6	0.0205479	12	0.041958	155682	9616	146066	2858	0.0187013	5810	0.0387664	1.09875	1.08233	0.135859	0.11414	-0.0217193
GTCTTT	791	68	723	16	0.0206452	32	0.0421607	155189	9572	145617	2848	0.0186949	5790	0.0387553	1.10432	1.08787	0.143159	0.121507	-0.0216516
AGAAAT	840	64	776	17	0.0206561	34	0.0421836	155140	9576	145564	2847	0.0186942	5788	0.0387541	1.10495	1.08849	0.143978	0.122335	-0.0216429
TGACCT	474	60	414	21	0.0463576	41	0.0946882	155506	9580	145926	2843	0.0186227	5781	0.0386108	2.4893	2.45238	1.31574	1.29418	-0.0215617
TCCAAC	344	23	321	7	0.0207715	14	0.0424242	155636	9617	146019	2857	0.0187002	5808	0.0387644	1.11076	1.09441	0.151552	0.130155	-0.0213968
GGCTCA	878	64	814	18	0.0209302	36	0.0427553	155102	9576	145526	2846	0.0186922	5786	0.03875	1.11973	1.10336	0.163152	0.141907	-0.0212446
AACCCA	339	32	307	7	0.0210843	14	0.0430769	155641	9608	146033	2857	0.0186996	5808	0.0387632	1.12753	1.11129	0.173164	0.152229	-0.020935
AGAACC	427	23	404	9	0.0215311	18	0.0440098	155553	9617	145936	2855	0.018697	5804	0.0387582	1.15158	1.1355	0.203612	0.183323	-0.0202895
TTTCCC	379	33	346	8	0.0215633	16	0.0440771	155601	9607	145994	2856	0.0186978	5806	0.0387596	1.15325	1.13719	0.20571	0.185475	-0.0202346
CATACC	330	16	314	7	0.0216718	14	0.0443038	155650	9624	146026	2857	0.0186985	5808	0.0387608	1.15901	1.143	0.212898	0.192831	-0.0200672
CTGCAT	471	31	440	10	0.021692	20	0.0443459	155509	9609	145900	2854	0.0186958	5802	0.0387557	1.16026	1.14424	0.214451	0.194392	-0.0200588
GTCCTC	423	25	398	9	0.0217391	18	0.0444444	155557	9615	145942	2855	0.0186965	5804	0.0387572	1.16274	1.14674	0.217522	0.19754	-0.019982
CTTACG	561	45	516	12	0.0218579	24	0.0446927	155419	9595	145824	2852	0.0186934	5798	0.0387512	1.16928	1.15332	0.225625	0.205798	-0.0198276
CGATTT	695	59	636	15	0.0220588	30	0.0451128	155285	9581	145704	2849	0.0186898	5792	0.0387443	1.18026	1.16437	0.239104	0.219553	-0.0195513
GATTTT	967	88	879	21	0.0221987	42	0.0454054	155013	9552	145461	2843	0.0186831	5780	0.0387314	1.18817	1.17232	0.248747	0.229361	-0.0193859
TAGTCT	875	73	802	19	0.0221963	38	0.0454002	155105	9567	145538	2845	0.0186851	5784	0.0387353	1.18791	1.17206	0.248425	0.229049	-0.0193756
TAGTAT	1192	86	1106	26	0.0222985	52	0.045614	154788	9554	145234	2838	0.0186772	5770	0.0387202	1.19389	1.17804	0.255666	0.236393	-0.0192728
TTTCGT	732	65	667	16	0.0223464	32	0.0457143	155248	9575	145673	2848	0.0186877	5790	0.03874	1.19578	1.18003	0.257954	0.238822	-0.0191323
TGCTGT	683	59	624	15	0.0224551	30	0.0459418	155297	9581	145716	2849	0.0186883	5792	0.0387412	1.20156	1.18586	0.264904	0.24594	-0.0189644
AGTACT	679	49	630	15	0.0225904	30	0.046225	155301	9591	145710	2849	0.0186878	5792	0.0387401	1.20883	1.19321	0.273607	0.254843	-0.018764
CGTCAA	451	29	422	10	0.0226757	20	0.0464037	155529	9611	145918	2854	0.0186933	5802	0.0387505	1.21304	1.1975	0.278628	0.260024	-0.0186036
TTTATA	1034	123	911	37	0.0371113	73	0.0759625	154946	9517	145429	2827	0.0185841	5749	0.0385329	1.99694	1.97137	0.997788	0.979196	-0.0185927
CTAATA	684	110	574	41	0.0637636	79	0.130579	155296	9530	145766	2823	0.0185148	5743	0.0384011	3.44394	3.40038	1.78406	1.7657	-0.01836
CAGTGT	931	60	871	21	0.0230769	42	0.0472441	155049	9580	145469	2843	0.0186786	5780	0.038722	1.23547	1.22008	0.305062	0.286979	-0.0180829
CCTAAG	573	43	530	13	0.0232143	26	0.047532	155407	9597	145810	2851	0.0186882	5796	0.0387405	1.24219	1.22693	0.312884	0.295058	-0.0178262
TCACCA	307	25	282	7	0.0233333	14	0.0477816	155673	9615	146058	2857	0.0186957	5808	0.0387549	1.24806	1.23292	0.319687	0.302076	-0.0176107
AGTTTC	739	52	687	17	0.0235457	34	0.048227	155241	9588	145653	2847	0.0186818	5788	0.0387279	1.26035	1.24528	0.333828	0.316467	-0.0173611
TCAACT	389	39	350	9	0.0236842	18	0.0485175	155591	9601	145990	2855	0.0186924	5804	0.0387484	1.26705	1.25212	0.341475	0.324371	-0.0171043
TGGTAT	1334	97	1237	31	0.0237913	62	0.0487421	154646	9543	145103	2833	0.0186611	5760	0.0386873	1.27491	1.2599	0.350396	0.333309	-0.017087
ACTTCC	302	23	279	7	0.0237288	14	0.0486111	155678	9617	146061	2857	0.0186951	5808	0.0387536	1.26925	1.25436	0.343982	0.326956	-0.0170255
TGGTCT	903	73	830	21	0.0238095	42	0.0487805	155077	9567	145510	2843	0.0186752	5780	0.0387148	1.27493	1.26	0.350415	0.33342	-0.0169954
GTTAAC	904	163	741	55	0.0647821	106	0.132832	155076	9477	145599	2809	0.0184479	5716	0.03827	3.51163	3.47092	1.81214	1.79532	-0.0168222
GATGAC	642	53	589	15	0.0239234	30	0.0490196	155338	9587	145751	2849	0.0186833	5792	0.0387306	1.28047	1.26566	0.356675	0.339887	-0.016788
CCTCTC	256	21	235	6	0.024	12	0.0491803	155724	9619	146105	2858	0.0186961	5810	0.0387556	1.28369	1.26899	0.360296	0.343678	-0.0166177
TGACCA	510	39	471	12	0.0240964	24	0.0493827	155470	9601	145869	2852	0.0186872	5798	0.038738	1.28946	1.27479	0.366768	0.350255	-0.0165127
CTTTGC	507	40	467	12	0.0242424	24	0.0496894	155473	9600	145873	2852	0.0186868	5798	0.0387373	1.2973	1.28273	0.375513	0.359217	-0.0162962
CCCCTT	252	13	239	6	0.0243902	12	0.05	155728	9627	146101	2858	0.0186956	5810	0.0387545	1.3046	1.29017	0.383604	0.367564	-0.01604
ACATTC	419	34	385	10	0.0244499	20	0.0501253	155561	9606	145955	2854	0.0186894	5802	0.0387422	1.30822	1.29382	0.387608	0.371632	-0.0159764
AATACG	664	48	616	16	0.0246914	32	0.0506329	155316	9592	145724	2848	0.0186793	5790	0.0387224	1.32185	1.30759	0.402564	0.386908	-0.0156551
TCTGTT	705	53	652	17	0.0247093	34	0.0506706	155275	9587	145688	2847	0.0186777	5788	0.0387191	1.32293	1.30867	0.40374	0.388105	-0.0156345
CATGTA	870	71	799	21	0.024735	42	0.0507246	155110	9569	145541	2843	0.0186712	5780	0.0387062	1.32477	1.3105	0.405742	0.390121	-0.0156209
ATACCA	456	32	424	11	0.0247191	22	0.0506912	155524	9608	145916	2853	0.0186872	5800	0.0387379	1.32278	1.30857	0.403573	0.387989	-0.0155834
TCCTGT	497	30	467	12	0.0247423	24	0.05074	155483	9610	145873	2852	0.0186856	5798	0.0387347	1.32414	1.30994	0.405052	0.389497	-0.0155551
GCGTTA	1033	77	956	25	0.0248016	50	0.0508647	154947	9563	145384	2839	0.0186644	5772	0.0386928	1.32882	1.31458	0.410146	0.394599	-0.0155464
TAGACT	652	48	604	16	0.0251572	32	0.0516129	155328	9592	145736	2848	0.0186779	5790	0.0387193	1.3469	1.333	0.429644	0.414681	-0.0149635
TGAATC	564	47	517	14	0.0254545	28	0.0522388	155416	9593	145823	2850	0.0186804	5794	0.0387243	1.36263	1.34899	0.446395	0.431885	-0.0145103
TAATGG	1463	160	1303	51	0.036119	101	0.0741557	154517	9480	145037	2813	0.0185427	5721	0.0384486	1.94788	1.9287	0.961907	0.947625	-0.0142816
CGTTGA	708	58	650	18	0.026087	36	0.0535714	155272	9582	145690	2846	0.0186714	5786	0.038706	1.39716	1.38406	0.482502	0.468908	-0.0135942
ATGGTA	1371	109	1262	35	0.0261976	70	0.0538048	154609	9531	145078	2829	0.0186388	5752	0.0386411	1.40554	1.39242	0.491124	0.477597	-0.0135271
GTATTA	1214	121	1093	31	0.0262046	62	0.0538194	154766	9519	145247	2833	0.0186464	5760	0.0386562	1.40534	1.39226	0.490923	0.477429	-0.0134937
TTCAAA	627	54	573	16	0.0261866	32	0.0537815	155353	9586	145767	2848	0.0186748	5790	0.0387128	1.40224	1.38924	0.487735	0.4743	-0.0134347
ATTGAG	1131	97	1034	29	0.0263158	58	0.0540541	154849	9543	145306	2835	0.0186496	5764	0.0386625	1.41106	1.3981	0.496784	0.483468	-0.0133165
GTTGAA	987	78	909	26	0.0270552	52	0.055615	154993	9562	145431	2838	0.018652	5770	0.038667	1.45052	1.43831	0.53657	0.524372	-0.0121985
CCTAAT	497	109	388	35	0.0757576	67	0.155814	155483	9531	145952	2829	0.0185321	5755	0.0384364	4.08791	4.05382	2.03136	2.01928	-0.0120827
TAAAAA	863	69	794	23	0.027381	46	0.0563035	155117	9571	145546	2841	0.0186569	5776	0.0386766	1.4676	1.45575	0.553462	0.541765	-0.0116969
CTCATA	482	50	432	13	0.0277186	26	0.0570175	155498	9590	145908	2851	0.0186771	5796	0.0387169	1.48409	1.47268	0.569583	0.558442	-0.0111412
ATTAAA	880	123	757	36	0.042654	71	0.0877627	155100	9517	145583	2828	0.018572	5751	0.0385071	2.29668	2.27913	1.19955	1.18848	-0.0110684
CTTACA	481	48	433	13	0.0277778	26	0.0571429	155499	9592	145907	2851	0.018677	5796	0.0387167	1.48728	1.47592	0.572672	0.561619	-0.0110531
GTATTG	1325	110	1215	36	0.0279286	72	0.0574621	154655	9530	145125	2828	0.0186265	5750	0.0386152	1.49941	1.48807	0.584391	0.573441	-0.0109502
TTGACG	768	72	696	21	0.0281124	42	0.0578512	155212	9568	145644	2843	0.0186587	5780	0.0386798	1.50667	1.49564	0.591364	0.580768	-0.010597
AAATTC	617	53	564	17	0.0283333	34	0.058319	155363	9587	145776	2847	0.0186669	5788	0.0386963	1.51784	1.5071	0.602018	0.591771	-0.0102473
AGTTCA	761	57	704	21	0.0283784	42	0.0584145	155219	9583	145636	2843	0.0186578	5780	0.038678	1.52099	1.51028	0.605014	0.594813	-0.0102009
CCACCT	217	17	200	6	0.028436	12	0.0585366	155763	9623	146140	2858	0.0186913	5810	0.0387455	1.52135	1.5108	0.605349	0.595311	-0.0100384
ATCTAT	614	53	561	17	0.0284757	34	0.0586207	155366	9587	145779	2847	0.0186665	5788	0.0386955	1.5255	1.51492	0.609278	0.599243	-0.0100354
TTTGTC	752	70	682	21	0.0287278	42	0.0591549	155228	9570	145658	2843	0.0186567	5780	0.0386757	1.53981	1.52951	0.622753	0.613072	-0.00968032
AACCCT	286	27	259	8	0.028777	16	0.0592593	155694	9613	146081	2856	0.0186865	5806	0.0387356	1.53999	1.52984	0.622922	0.613381	-0.00954152
ACTTGT	641	64	577	18	0.0288925	36	0.0595041	155339	9576	145763	2846	0.0186632	5786	0.0386886	1.5481	1.53803	0.6305	0.62108	-0.00941981
TACAAT	640	58	582	18	0.0289389	36	0.0596026	155340	9582	145758	2846	0.018663	5786	0.0386884	1.5506	1.54058	0.632827	0.623477	-0.00935061
CTGCTA	462	39	423	13	0.0289532	26	0.059633	155518	9601	145917	2851	0.0186746	5796	0.0387117	1.5504	1.54044	0.632644	0.62334	-0.00930427
ACCCTC	247	20	227	7	0.0291667	14	0.0600858	155733	9620	146113	2857	0.0186883	5808	0.0387394	1.56069	1.55103	0.642181	0.633224	-0.00895693
CCATAT	458	40	418	13	0.0292135	26	0.0601852	155522	9600	145922	2851	0.0186741	5796	0.0387107	1.56438	1.55474	0.645592	0.636676	-0.00891681
GTCTCT	591	57	534	17	0.0296167	34	0.0610413	155389	9583	145806	2847	0.0186637	5788	0.0386896	1.58686	1.57772	0.666176	0.65784	-0.00833572
CTGAAC	411	31	380	12	0.0300752	24	0.0620155	155569	9609	145960	2852	0.0186751	5798	0.0387124	1.61045	1.60195	0.68746	0.679832	-0.00762854
[truncated: 2,097 more rows]
